# Supplementary material for: Have Niche, Will Travel. New Means of Linking Diet and Ecomorphology Reveals Niche Conservatism in Freshwater Cottoid Fishes
Source: Integr Org Biol. 2019 Sep 6;1(1):obz023. doi: 10.1093/iob/obz023 (PMC7671106; doi:10.1093/iob/obz023)
Supplement: obz023_Supplementary_Data [file obz023_supplementary_data.zip]

Archive with 11 entries (11 files):
- Supplementary Data 3 PC loadings.xlsx
- Supplementary Data 4_Phylomorphospace_panels.png
- SupplementaryData1.1_NicheConservatismInCottoids.R
- SupplementaryData1.2_SculpinData.csv
- SupplementaryData1.3_phylogeny.tree
- SupplementaryData1.4_Prey_taxa_traits.csv
- SupplementaryData2.1_12S_genetree.nex
- SupplementaryData2.2_16Sar-br_genetree.nex
- SupplementaryData2.3_ATPase8and6_genetree.nex
- SupplementaryData2.4_COI_genetree.nex
- SupplementaryData2.5_cytb_genetree.nex
