# Supplementary material for: Have Niche, Will Travel. New Means of Linking Diet and Ecomorphology Reveals Niche Conservatism in Freshwater Cottoid Fishes
Source: Integr Org Biol. 2019 Sep 6;1(1):obz023. doi: 10.1093/iob/obz023 (PMC7671106; doi:10.1093/iob/obz023)
Supplement: obz023_Supplementary_Data [file obz023_supplementary_data.zip › Supplementary Data 3 PC loadings.xlsx]

## Sheet: PC_loadings_NewVar.Z
Functional Character	Principal Component (PC) Axis
	PC1	PC2	PC3	PC4	PC5	PC6	PC7
(1) Anterior Closing Mechanical Advantage	0.560534	-0.253917	0.0764815	-0.179746	-0.0373511	0.254593	0.718997
(2) Posterior Closing Mechanical Advantage	0.365997	-0.532546	0.139777	-0.404935	0.293807	-0.0487337	-0.556986
(3) Occlusal Offset	0.461628	0.3514	-0.162487	0.321363	-0.000374428	0.634162	-0.362739
(4) Tooth Aspect Ratio	0.178869	-0.513001	-0.233515	0.748194	-0.077252	-0.2906	-0.00984472
(5) Symphysial Height	0.386572	0.464094	-0.0637507	0.0622933	0.581614	-0.527788	0.101978
(6) Relative Head Length	-0.203032	-0.0811616	0.742558	0.366407	0.448496	0.243068	0.079464
(7) Relative Heigh of Ascending Process of the Premaxilla	0.340724	0.208085	0.581572	0.050162	-0.605715	-0.329477	-0.156268
