# Supplementary material for: Have Niche, Will Travel. New Means of Linking Diet and Ecomorphology Reveals Niche Conservatism in Freshwater Cottoid Fishes
Source: Integr Org Biol. 2019 Sep 6;1(1):obz023. doi: 10.1093/iob/obz023 (PMC7671106; doi:10.1093/iob/obz023)
Supplement: obz023_Supplementary_Data [file obz023_supplementary_data.zip › SupplementaryData1.1_NicheConservatismInCottoids.R]

#' R script to accompany "Have niche, will travel. Quantifying diet and 
#' ecomorphology reveals niche conservatism in cottoids"
#' Thaddaeus Buser, Darby Finnegan, Adam Summers, and Matt Kolmann
#' 
#' 
#' Submitted to Integrative Organismal Biology, April, 2019
#' 
#' 
#' For questions, comments, or concerns regarding the following script, please
#' contact:
#' 
#' Thaddaeus Buser
#' BuserT@Oregonstate.edu
#' 
#' 
#' This script is organized to match the order of the Methods section.
#' 
#' #### Organization of script #######
#' 
#' Prerequisite libraries:                                  Lines 032-048
#' Basic set-up and reading in of datasets:                 Lines 049-074
#' Diet and habitat categorization                          Lines 075-110
#'      Number of prey clusters                             Lines 077-093              
#'      Clusterting prey items                              Lines 094-110
#' Relationship of Diet and Morphology                      Lines 111-269
#'      Assesment of multivariate normality of data         Lines 133-182
#'      Principal Component Analysis                        Lines 183-226
#'      Phylogenetic MANOVA                                 Lines 227-251
#'      Discriminant function analysis                      Lines 252-269
#' 
#' 
####################### Prerequisite Libraries #######################
#' 
# Set your working drive
setwd("") 
#'
library(vegan)
library(phytools)
library(geomorph)
library(geiger)
library(cluster)
library(ape)
library(pvclust)
library(MASS)
#'
### End ####
#'
#'
####################### Read in Data #######################
#' 
#' Read in morphometric , habitat, and prey category data for sculpin species
predator.data <- read.csv(file = "SupplementaryData1.2_SculpinData.csv", header = T, row.names = 1)
#' Pertinent columns/characters in this dataset:
#' "Diet_category": the synthetic diet category of each sculpin species
#' "Diet_OG": the coarse diet category of each sculpin species
#' "Habitat": the habitat ("Freshwater" or "Marine") of each sculpin species
#' "AntMechAdv_C1TB": Character 1: anterior closing mechanical advantage of the jaws
#' "PostMechAdv_C2TB": Character 2: posterior closing mechanical advantage of the jaws 
#' "OcclusionalOffset_C5TB": Character 3: occlusal offset, a proxy for how the teeth are brought into occlusion 
#' "ToothHW_C8TB": Character 4: tooth aspect ratio 
#' "RelSymphLeng_C10TB": Character 5: symphyseal height
#' "RelHeadLength_TB": Character 6:  relative head length, a measure of the length of the head relative to standard body length
#' "APPM_TB": Character 7: the ratio of ascending process height to premaxillary length, a proxy for jaw protrusion
#' **See Methods section for additional information**
#'
#' Read in MCC phylogeny
cottoid.tree <- read.nexus(file = "SupplementaryData1.3_phylogeny.tree")
#'
#' Read in table of functional traits coded for each unique prey taxon found in 
#' the diets of the sculpins examined herein. This table corresponds to Table 3 in
#' the main text. 
prey.traits <- read.csv(file = "SupplementaryData1.4_Prey_taxa_traits.csv", header = T, row.names = 1)
#'
#'
####################### Diet and habitat categorization #######################
#' 
#### Number of prey clusters ####
#'
scaled.data <- scale(prey.traits) # standardize variables
wss <- (nrow(scaled.data)-1)*sum(apply(scaled.data,2,var)) #calculate within groups sum of squares
for (i in 2:15) wss[i] <- sum(kmeans(scaled.data, iter.max = 1000,
                                     centers=i)$withinss)
#' Plot the within groups sum of squares vs. number of clusters to look for an
#' inflection point.
plot(1:15, wss, type="b", xlab="Number of Clusters",
     ylab="Within groups sum of squares")
#' Repeating this operation shows that there is some variation in the exact location
#' of the inflection point, but it is often located at five or six clusters. Let's
#' keep this in mind as we move forward.
#'
#'
########### 
#'
##### Clusterting prey items ##### 
#'
# Ward Hierarchical Clustering with Bootstrapped p values
prey.traits.t <- t(prey.traits)
prey.fit.p <- pvclust(prey.traits.t, method.hclust="ward.D2",
                      method.dist="euclidean", nboot = 100)  #for the actual analysis, we used 10,000 bootstrap iterations, but for the sake of avoiding unintentional lag time for the reader, it is set here to only 100
plot(prey.fit.p) # dendogram with p values
#' Thinking back to the results of our within-group sum of squares analysis, which
#' indicated that 5-6 is an appropriate number of groups within our data. Let's see
#' what that would look like on our dendogram.
rect.hclust(prey.fit.p$hclust, k=6, border="red") # draw dendogram with red borders around the 6 clusters 
#' Six clusters looks good! See Figure 3 in main text.
#'  
#' 
###########
#' 
#' 
####################### Relationship of Diet and Morphology #######################
#' 
#' Before we can test for relationships, we want to ensure that the set of taxa in 
#' our morphological dataset perfectly matches the set of taxa in our phylogeny. 
#' To do so, we will remove any taxa that are not found in both datasets.
## NOTE: the following six lines of code were modified from the "Continuous Trait R 
## Tutorial" written by D. Luke Mahler (2014), available at: 
## http://treethinkers.org/tutorials/continuous-traits/
#'
TreeOnly <- setdiff(cottoid.tree$tip.label ,rownames(predator.data))
TreeOnly # Enter the name of the object we just created to see what’s in it.
#'
#Trimmed tree
cottoid.tree.pruned <- drop.tip(cottoid.tree,TreeOnly)
plot(cottoid.tree.pruned) #Let's take a look at our trimmed phylogeny
#'
#Make sure the names are all in order
name.check(cottoid.tree.pruned, predator.data) #perfect
#Double check
cottoid.tree.pruned$tip.label== row.names(predator.data) #perfect
#'
#'
##### Assesment of multivariate normality of data ##### 
#'
#' First, we'll need to isolate the morphological variables from our "predator.data" 
#' data matrix.
my.matrix.pred <- cbind(predator.data$SL, predator.data[,14:20]) #Isolate the morph variables
#'
# Visual assesment of normality using quantile-quantile (QQ) plots
# This loop will produce a plot for each variable that you can scroll through on
# the "plots" tab 
dev.off()
for (i in 1:ncol(my.matrix.pred)){
  qqnorm(my.matrix.pred[,i], main = paste("Normal Q-Q Plot",colnames(my.matrix.pred[i])))
  qqline(my.matrix.pred[i])}
#'
#' Let's use a z-transform of the data to see if that helps the variables that 
#' look a bit off (i.e. Character 2, "PostMechAdv_C2TB").
#' 
#' Set up a matrix to hold the transformed variables
test.matrix.z <- my.matrix.pred
#' Set up a loop to transform each variable (could alternatively use the
#' "apply" function)
for (i in 1:ncol(test.matrix.z)){
  test.matrix.z[,i]<- (my.matrix.pred[,i] - mean(my.matrix.pred[,i]))/sd(my.matrix.pred[,i]) #z-tranform
}
# check the assumptions of z-distirbution
mean(test.matrix.z[,1]) #should be zero (or thereabouts)
sd(test.matrix.z[,1])  #should be one
#'
#' Let's look at the QQ plots of the z-transformed variables
for (i in 1:ncol(test.matrix.z)){
  qqnorm(test.matrix.z[,i], main = paste("Normal Q-Q Plot",colnames(test.matrix.z[i])))
  qqline(test.matrix.z[i])}
# Looks like an overall improvement, so we'll go with the z-transformed variables.
#'
#' Now we'll set up a set of new matrices, each with the z-transformed morphological
#' characters plus one dependant variable of interest for testing. This will help
#' simplify the syntax when setting up the functions that we'll be calling later.
# Diet
morpho.data.z <- cbind(predator.data$Diet_category, test.matrix.z[,2:8])
colnames(morpho.data.z)[1] <- "Diet_category"
# Diet 2 (qualitative diet categories)
morpho.data.diet2.z <- cbind(predator.data$Diet_OG, test.matrix.z[,2:8])
colnames(morpho.data.diet2.z)[1] <- "Diet_OG"
# Habitat
morpho.data.habitat.z <- cbind(predator.data$Habitat, test.matrix.z[,2:8])
colnames(morpho.data.habitat.z)[1] <- "Habitat"
#'
#'
########### 
#'
##### Principal Component Analysis ##### 
#'
# Let's do a principal component analysis to get a handle on the variance 
# within our morphological data
my.PCA <- prcomp(morpho.data.z[,2:8]) #specify just the morphological variables
my.PCA$rotation #loadings
#write.csv(my.PCA$rotation, file = "PC_loadings_NewVar.Z.csv")  #this is optional, but is how we generated Supplementary Table 1
my.PCA$x #scores
my.PCA$sdev/(sum(my.PCA$sdev)) # the percent of total variance described by each PC axis
#    PC1         PC2         PC3         PC4
#[1] 0.24786696 0.19485492 0.17069445 0.13290887
#'
#Let's try using the broken stick method to estimate the number of "significant" PC axes
dev.off() #this clears the "plots" parameters to avoid accidental mismatch of the plot you're trying to make with the parameters set by the previous plot
screeplot(my.PCA, bstick = T, type = "lines")
# Looks like the first two or three PC axes captures more variance than we would expect
# by chance alone.
PC1PC2 <- my.PCA$x[,1:2]
# Now we'll look at the morphospace of PC1 vs PC2 and overlay phylogenetic
#' relationships of the taxa by projecting the phylogeny and inferring the
#' position in morphospace of the nodes (i.e., inferred ancestors) within 
#' the phylogeny. We'll also overlay the habitat category using color to indicate
#' the state for each species.
dev.off()
plotGMPhyloMorphoSpace(cottoid.tree.pruned, PC1PC2, 
                       tip.labels = T, node.labels = F,  
                       plot.param = list(t.bg=as.character(predator.data$Habitat_color),   #to change overlay, just change this list to a different variable color
                                         txt.cex=0.5)
)
legend(x= -4, y = 8, legend = c(unique(as.character(predator.data$Habitat))) ,  
       pch = 21, pt.cex = 1.5, col = "black", pt.bg = c(unique(as.character(predator.data$Habitat_color)))   )    
#' This operation can be repeated using the synthetic diet categories (or any other
#' character):
plotGMPhyloMorphoSpace(cottoid.tree.pruned, PC1PC2, 
                       tip.labels = T, node.labels = F,  
                       plot.param = list(t.bg=as.character(predator.data$Diet_category_color),   #to change overlay, just change this list to a different variable color
                                         txt.cex=0.5)
)
legend(x= -4, y = 8, legend = c(unique(as.character(predator.data$Diet_category))) ,  
       pch = 21, pt.cex = 1.5, col = "black", pt.bg = c(unique(as.character(predator.data$Diet_category_color)))   )    
#' See Figure 5 in the main text.
#'
########### 
#'
##### Phylogenetic MANOVA ##### 
#' Let's try a phylogenetic Multivariate Analysis of Variance (phyMANOVA) to test for 
#' evidence that there is a statistically significant difference in the average 
#' functional morphology of species that live in different habitats or belong to
#' different diet categories.
#'
#Diet (synthetic diet categories)
my.Y.newvar.z <- as.matrix(cbind(morpho.data.z[,2:8])) #we'll isolate the morphological (dependant) variables
my.group.newvar.z <- morpho.data.z[,1] #specify a grouping (independant) variable
names(my.group.newvar.z) <- row.names(my.Y.newvar.z) #the function uses row names to match the variables
MANOVA.test.newvar <- aov.phylo(my.Y.newvar.z~my.group.newvar.z, nsim = 100, cottoid.tree.pruned) # we used 1,000 replicates for the paper, but we've set it to only 100 here to save the reader an a possibly significant processing time
#'
#Diet2 (coarse diet categories)
my.group.newvar.diet2.z <- morpho.data.diet2.z[,1]
names(my.group.newvar.diet2.z) <- row.names(my.Y.newvar.z)
MANOVA.test.diet2.newvar <- aov.phylo(my.Y.newvar.z~my.group.newvar.diet2.z, nsim = 100, cottoid.tree.pruned) #see above about number of simulations for estimating p-value
#' 
#Habitat
my.group.newvar.habitat.z <- morpho.data.habitat.z[,1]
names(my.group.newvar.habitat.z) <- row.names(my.Y.newvar.z)
MANOVA.test.habitat.newvar <- aov.phylo(my.Y.newvar.z~my.group.newvar.habitat.z, nsim=100, cottoid.tree.pruned) #see above about number of simulations for estimating p-value
#'
#'
########### 
#'
##### Discriminant function analysis ##### 
#'
#' Now let's use a discriminant function analysis now to see how well the morphology of 
#' our sculpins line up with their diet groups
df.test3.z <- lda(Diet_category ~., data =morpho.data.z)
plot(df.test3.z, dimen= 2) #visualize the distribution of members of each diet category
#'
### Predict group assignment
pred.test1.z <-predict(df.test3.z, morpho.data.z)
predict.posterior.z <- pred.test1.z$posterior
ct2.z <-table(morpho.data.z$Diet_category ,pred.test1.z$class) # This creates a table of original diet categorization based on the actual diet of the sculpin vs. the posterior classificaiton based on the functional morphology of the sculpin
diag(prop.table(ct2.z, 1)) # This shows the percent match between the original classifiaction vs posterior classification 
#'
# total percent correct
sum(diag(prop.table(ct2.z)))
#'
#'
####################### END #######################
