# Supplementary material for: Have Niche, Will Travel. New Means of Linking Diet and Ecomorphology Reveals Niche Conservatism in Freshwater Cottoid Fishes
Source: Integr Org Biol. 2019 Sep 6;1(1):obz023. doi: 10.1093/iob/obz023 (PMC7671106; doi:10.1093/iob/obz023)
Supplement: obz023_Supplementary_Data [file obz023_supplementary_data.zip › SupplementaryData1.2_SculpinData.csv]

Species	Diet_category	Diet_category_color	Diet_OG	Diet_OG_color	Habitat	Habitat_color	Habitat2	Habitat2_color	ID	SW/FW	D/B/P	SL	HL	AntMechAdv_C1TB	PostMechAdv_C2TB	OcclusionalOffset_C5TB	ToothHW_C8TB	RelSymphLeng_C10TB	RelHeadLength_TB	APPM_TB	AntMechAdv	PostMechAdv	ToothAR	AvgLowJawAR	UpJawWidth	AntOutLever	PostOutLever	InLever	ToothHeight	ToothWidth	LowJawHeight	LowJawWidth	LowSymHeight	UpSymHeight	UpJawHeight	AvgUpperJawAR	AscendProcessL	UpJawL	OcclusionalOffset	Dentary
Abyssocottus_korotneffi	Benthic_arthropods	goldenrod3	invertivore	lightcoral	Freshwater	palegreen3	Freshwater	palegreen3	362049	FW	D	53.01	15.19	0.179503846	0.388693408	0.283176254	3.039106123	0.098540744	0.286549708	0.242218745	0.179503846	2.572721786	3.039106145	0.792332268	0.599	9.231	4.263	1.657	0.181333333	0.059666667	0.248	0.313	0.601	0.584	0.477	0.796327212	1.393	5.751	0.283176254	6.099
Artedius_fenestralis	Benthic_arthropods	goldenrod3	omnivore	indianred4	Marine	royalblue3	Marine	royalblue3	9206	SW	D	57.9	15.02	0.199031264	0.426314548	0.32540731	1.564935065	0.067108646	0.259412781	0.646120088	0.199031264	2.345685841	1.564935065	0.694594595	0.677	9.084	4.241	1.808	0.562333333	0.359333333	0.514	0.74	0.496	0.818	0.497	0.734121123	3.239	5.013	0.32540731	7.391
Blepsias_cirrhosus	Benthic_arthropods	goldenrod3	planktivore	lightgreen	Marine	royalblue3	Marine	royalblue3	25364	SW	D	73	16.74	0.242786561	0.517154283	0.205928854	1.636974794	0.079181961	0.229315068	0.519566526	0.242786561	1.933658934	1.63697479	0.832684825	0.661	10.12	4.751	2.457	0.324666667	0.198333333	0.428	0.514	0.604	0.611	0.478	0.723146747	2.589	4.983	0.205928854	7.628
Chitonotus_pugetensis	Benthic_arthropods	goldenrod3	invertivore	lightcoral	Marine	royalblue3	Marine	royalblue3	14872	SW	D	75.66	19.62	0.165253596	0.426283929	0.209084027	1.855223882	0.101268392	0.259318002	0.429715018	0.165253596	2.345854329	1.855223881	0.694402421	0.578	13.21	5.121	2.183	0.414333333	0.223333333	0.459	0.661	0.998	0.799	0.448	0.775086505	4.026	9.369	0.209084027	9.855
Clinocottus_acuticeps	Benthic_arthropods	goldenrod3	invertivore	lightcoral	Marine	royalblue3	Estuary	plum3	19115	SW	D	41	8.25	0.217365448	0.349760766	0.286351472	0.386022208	0.127340824	0.201219512	0.86547812	0.217365448	2.859097127	0.386022208	1.5234375	0.178	3.363	2.09	0.731	0.197	0.510333333	0.195	0.128	0.306	0.21	0.202	1.134831461	1.068	1.234	0.286351472	2.403
Clinocottus_analis	Benthic_arthropods	goldenrod3	omnivore	indianred4	Marine	royalblue3	Marine	royalblue3	12634	SW	D	95	22.09	0.214880952	0.459705294	0.271343537	2.044642857	0.130931549	0.232526316	1.076587168	0.214880952	2.175306688	2.044642857	1.091849935	0.587	11.76	5.497	2.527	0.458	0.224	0.844	0.773	1.272	1.37	0.104	0.177172061	6.41	5.954	0.271343537	9.715
Clinocottus_embryum	Tentacles	deeppink3	omnivore	indianred4	Marine	royalblue3	Marine	royalblue3	20917	SW	D	61	15.5	0.295068583	0.50673023	0.438765513	2.450643784	0.168626669	0.254098361	1.031213873	0.295068583	1.973436635	2.450643777	1.047325103	0.38	6.124	3.566	1.807	0.380666667	0.155333333	0.509	0.486	0.846	0.723	0.254	0.668421053	3.568	3.46	0.438765513	5.017
Clinocottus_globiceps	Benthic_static	darkolivegreen4	omnivore	indianred4	Marine	royalblue3	Marine	royalblue3	2962	SW	D	89	14.38	0.387643334	0.684703748	0.585658052	2.946188334	0.162354135	0.161573034	0.566060194	0.387643334	1.460485651	2.946188341	0.564779874	0.5	5.843	3.308	2.265	0.438	0.148666667	0.449	0.795	0.96	0.964	0.628	1.256	3.329	5.881	0.585658052	5.913
Clinocottus_recalvus	Benthic_static	darkolivegreen4	omnivore	indianred4	Marine	royalblue3	Marine	royalblue3	7308	SW	D	76	14.06	0.428764479	0.828731343	0.718918919	2.595000006	0.254348598	0.185	1.0428029	0.428764479	1.206663665	2.595	1.112627986	0.487	5.18	2.68	2.221	0.346	0.133333333	0.652	0.586	1.433	0.942	0.398	0.81724846	3.021	2.897	0.718918919	5.634
Comephorus_dybowskii	Pelagic_arthropods	darkorange3	planktivore	lightgreen	Freshwater	palegreen3	Freshwater	palegreen3	4306	FW	P	80.46	19.85	0.087862641	0.313675756	0.128952043	3.364301799	0.013474144	0.246706438	0.016987179	0.087862641	3.188005391	3.364301802	0.649456522	0.326	16.89	4.731	1.484	0.398333333	0.1184	0.239	0.368	0.185	0.296	0.107	0.328220859	0.212	12.48	0.128952043	13.73
Cottocomephorus_grewingki	Pelagic_arthropods	darkorange3	planktivore	lightgreen	Freshwater	palegreen3	Freshwater	palegreen3	4244	FW	BP	97.15	19.66	0.165242165	0.440645774	0.23974359	1.58423913	0.115976901	0.202367473	0.321526483	0.165242165	2.269396552	1.58423913	1.512861736	0.556	14.04	5.265	2.32	0.583	0.368	0.941	0.622	1.205	1.113	0.247	0.444244604	2.932	9.119	0.23974359	10.39
Cottus_aleuticus	Benthic_arthropods	goldenrod3	insectivore	lemonchiffon4	Freshwater	palegreen3	Freshwater	palegreen3	16040	FW	D	91.33	14.48	0.335893349	0.655913978	0.40863643	1.731006164	0.095297471	0.158545932	1.02963703	0.335893349	1.524590164	1.73100616	1.0625	0.414	6.901	3.534	2.318	0.281	0.162333333	0.493	0.464	0.535	0.628	0.227	0.548309179	3.092	3.003	0.40863643	5.614
Cottus_asper	Benthic_arthropods	goldenrod3	insectivore	lemonchiffon4	Freshwater	palegreen3	Freshwater	palegreen3	13876	FW	D	64.52	15.7	0.254269906	0.520433284	0.259802742	2.122580645	0.099874174	0.2433354	0.823590543	0.254269906	1.921475875	2.122580645	0.818493151	0.673	8.314	4.062	2.114	0.329	0.155	0.478	0.584	0.635	0.707	0.486	0.722139673	3.17	3.849	0.259802742	6.358
Cottus_asperrimus	Benthic_arthropods	goldenrod3	insectivore	lemonchiffon4	Freshwater	palegreen3	Freshwater	palegreen3	11018	FW	D	69.46	16.52	0.245146678	0.746960237	0.138589301	2.245283021	0.156497948	0.237834725	0.53341519	0.245146678	1.338759349	2.245283019	1.391414141	0.459	9.272	3.043	2.273	0.436333333	0.194333333	0.551	0.396	1.144	0.861	0.311	0.677559913	3.041	5.701	0.138589301	7.31
Cottus_baileyi	Benthic_arthropods	goldenrod3	insectivore	lemonchiffon4	Freshwater	palegreen3	Freshwater	palegreen3	226476	FW	D	66.07	16.37	0.278125	0.616984402	0.187053571	2.37336814	0.078206616	0.247767519	0.752165983	0.278125	1.620786517	2.373368146	0.493775934	0.635	8.96	4.039	2.492	0.303	0.127666667	0.357	0.723	0.539	0.731	0.454	0.71496063	3.299	4.386	0.187053571	6.892
Cottus_bairdii	Benthic_arthropods	goldenrod3	insectivore	lemonchiffon4	Freshwater	palegreen3	Freshwater	palegreen3	5590	FW	D	70.31	16.9	0.290549557	0.706073113	0.178939706	2.156133835	0.104379562	0.240364102	0.809647979	0.290549557	1.416283925	2.156133829	0.628246753	0.72	8.243	3.392	2.395	0.386666667	0.179333333	0.387	0.616	0.715	0.737	0.407	0.565277778	3.105	3.835	0.178939706	6.85
Cottus_beldingii	Benthic_static	darkolivegreen4	omnivore	indianred4	Freshwater	palegreen3	Freshwater	palegreen3	19179	FW	D	84.19	16.66	0.27681842	0.649239077	0.323495552	2.512820511	0.074602979	0.197885735	0.635069241	0.27681842	1.54026465	2.512820513	1.329090909	0.623	9.555	4.074	2.645	0.457333333	0.182	0.731	0.55	0.606	1.063	0.37	0.593900482	3.256	5.127	0.323495552	8.123
Cottus_carolinae	Benthic_arthropods	goldenrod3	insectivore	lemonchiffon4	Freshwater	palegreen3	Freshwater	palegreen3	259	FW	D	58.96	15.4	0.288180075	0.721141702	0.204400929	2.331902717	0.066229343	0.26119403	0.370748299	0.288180075	1.386690018	2.331902718	0.884765625	0.558	9.907	3.959	2.855	0.543333333	0.233	0.453	0.512	0.525	0.504	0.328	0.58781362	2.834	7.644	0.204400929	7.927
Cottus_cognatus	Benthic_arthropods	goldenrod3	omnivore	indianred4	Freshwater	palegreen3	Freshwater	palegreen3	8356	FW	D	88.22	16.52	0.28881146	0.610308154	0.282488063	2.420091322	0.088176685	0.187259125	0.953973612	0.28881146	1.638516533	2.420091324	1.011494253	0.774	7.749	3.667	2.238	0.353333333	0.146	0.528	0.522	0.531	0.535	0.718	0.927648579	3.109	3.259	0.282488063	6.022
Cottus_confusus	Benthic_arthropods	goldenrod3	insectivore	lemonchiffon4	Freshwater	palegreen3	Freshwater	palegreen3	596	FW	D	83.28	18.95	0.333887411	0.83324115	0.234153369	2.200378076	0.068824879	0.227545629	0.843057871	0.333887411	1.200132758	2.200378072	1.284109149	0.505	9.024	3.616	3.013	0.388	0.176333333	0.8	0.623	0.54	0.457	0.278	0.55049505	3.54	4.199	0.234153369	7.846
Cottus_extensus	Pelagic_arthropods	darkorange3	invertivore	lightcoral	Freshwater	palegreen3	Freshwater	palegreen3	6579	FW	D	57.48	14.17	0.365764352	0.762125341	0.321040931	2.279608192	0.066835718	0.246520529	0.872119816	0.365764352	1.312120129	2.279608192	1.062937063	0.486	7.647	3.67	2.797	0.256	0.1123	0.304	0.286	0.369	0.479	0.286	0.588477366	2.271	2.604	0.321040931	5.521
Cottus_gobio	Benthic_arthropods	goldenrod3	insectivore	lemonchiffon4	Freshwater	palegreen3	Freshwater	palegreen3	1759	FW	D	44.1	11.61	0.368723849	0.800833018	0.337517434	2.510911431	0.085928354	0.263265306	0.261220536	0.368723849	1.248699764	2.510911425	0.812834225	0.597	5.736	2.641	2.115	0.326	0.129833333	0.304	0.374	0.367	0.587	0.255	0.427135678	0.809	3.097	0.337517434	4.271
Cottus_gulosus	Benthic_arthropods	goldenrod3	insectivore	lemonchiffon4	Freshwater	palegreen3	Freshwater	palegreen3	10534	FW	D	68.51	18.98	0.299366365	0.739543238	0.181157162	3.116228072	0.075507093	0.277039848	0.745887811	0.299366365	1.352185982	3.11622807	1.154657293	0.809	9.627	3.897	2.882	0.473666667	0.152	0.657	0.569	0.644	0.623	0.315	0.389369592	3.537	4.742	0.181157162	8.529
Cottus_hubbsi	Benthic_arthropods	goldenrod3	insectivore	lemonchiffon4	Freshwater	palegreen3	Freshwater	palegreen3	18845	FW	D	70.46	15.27	0.318639634	0.743136059	0.267233486	2.031634441	0.082026737	0.216718706	0.892367906	0.318639634	1.345648604	2.031634446	1.182590234	0.661	7.645	3.278	2.436	0.385333333	0.189666667	0.557	0.471	0.497	0.554	0.659	0.996974281	3.192	3.577	0.267233486	6.059
Cottus_klamathensis	Benthic_arthropods	goldenrod3	insectivore	lemonchiffon4	Freshwater	palegreen3	Freshwater	palegreen3	18295	FW	D	58.41	14.29	0.287762341	0.594503817	0.315843926	3.420074361	0.082607855	0.244649889	0.905929835	0.287762341	1.682074987	3.420074349	1.171717172	0.638	6.766	3.275	1.947	0.245333333	0.071733333	0.464	0.396	0.427	0.311	0.16	0.250783699	2.918	3.221	0.315843926	5.169
Cottus_leiopomus	Benthic_arthropods	goldenrod3	insectivore	lemonchiffon4	Freshwater	palegreen3	Freshwater	palegreen3	5589	FW	D	73.92	15.8	0.362616311	0.747320925	0.188697318	1.867889903	0.088110868	0.213744589	0.905179734	0.362616311	1.338113208	1.867889908	1.061403509	0.526	7.308	3.546	2.65	0.339333333	0.181666667	0.605	0.57	0.604	0.575	0.266	0.505703422	3.198	3.533	0.188697318	6.855
Cottus_perplexus	Benthic_arthropods	goldenrod3	piscivore	lightblue3	Freshwater	palegreen3	Freshwater	palegreen3	9251	FW	D	56.81	15.28	0.30878262	0.719444444	0.236587628	2.98309179	0.096593714	0.268966731	0.822777929	0.30878262	1.38996139	2.983091787	1.688622754	0.395	7.549	3.24	2.331	0.411666667	0.138	0.564	0.334	0.587	0.627	0.243	0.615189873	3.027	3.679	0.236587628	6.077
Cottus_pitensis	Benthic_arthropods	goldenrod3	insectivore	lemonchiffon4	Freshwater	palegreen3	Freshwater	palegreen3	6487	FW	D	52.34	12.94	0.398710602	0.773270353	0.454727794	2.52272728	0.113861386	0.247229652	0.75389313	0.398710602	1.293208768	2.522727273	0.637873754	0.8	6.98	3.599	2.783	0.296	0.117333333	0.384	0.602	0.575	0.459	0.512	0.64	2.469	3.275	0.454727794	5.05
Cottus_poecilopus	Benthic_arthropods	goldenrod3	omnivore	indianred4	Freshwater	palegreen3	Freshwater	palegreen3	44760	FW	D	73.86	16.42	0.251550731	0.597788892	0.268608773	2.074211501	0.099216004	0.222312483	0.484122639	0.251550731	1.672831352	2.074211503	0.873668189	0.676	9.028	3.799	2.271	0.372666667	0.179666667	0.574	0.657	0.734	0.828	0.489	0.723372781	3.537	7.306	0.268608773	7.398
Cottus_pollux	Benthic_arthropods	goldenrod3	insectivore	lemonchiffon4	Freshwater	palegreen3	Freshwater	palegreen3	11690	FW	D	72	15.46	0.332717418	0.769077449	0.228135009	2.618705039	0.089285714	0.214722222	0.793340733	0.332717418	1.300259163	2.618705036	1.05106383	1.053	8.118	3.512	2.701	0.485333333	0.185333333	0.741	0.705	0.615	0.574	0.504	0.478632479	3.574	4.505	0.228135009	6.888
Cottus_rhotheus	Squishy_swimmers	darkslategray4	insectivore	lemonchiffon4	Freshwater	palegreen3	Freshwater	palegreen3	18849	FW	D	86.96	23.55	0.245396146	0.810657864	0.114061385	2.42560553	0.062285714	0.270814167	0.5961218	0.245396146	1.233566027	2.425605536	1.125423729	0.866	14.01	4.241	3.438	0.467333333	0.192666667	0.664	0.59	0.763	0.715	0.498	0.575057737	3.935	6.601	0.114061385	12.25
Cottus_ricei	Benthic_arthropods	goldenrod3	insectivore	lemonchiffon4	Freshwater	palegreen3	Freshwater	palegreen3	3368	FW	D	43	11.57	0.198839949	0.410246821	0.320645278	2.069300525	0.049032258	0.269069767	0.266666667	0.198839949	2.437556974	2.069300518	0.872628726	0.51	5.517	2.674	1.097	0.213	0.102933333	0.322	0.369	0.19	0.182	0.659	1.292156863	0.74	2.775	0.320645278	3.875
Dasycottus_setiger	Benthic_arthropods	goldenrod3	invertivore	lightcoral	Marine	royalblue3	Marine	royalblue3	7086	SW	D	66.99	21.35	0.191633987	0.536014625	0.294901961	1.411851853	0.088985507	0.318704284	0.390520134	0.191633987	1.865620737	1.411851852	1.358313817	0.438	15.3	5.47	2.932	0.317666667	0.225	0.58	0.427	1.228	0.52	0.23	0.525114155	4.655	11.92	0.294901961	13.8
Enophrys_bison	Benthic_arthropods	goldenrod3	omnivore	indianred4	Marine	royalblue3	Marine	royalblue3	7445	SW	D	57	19.09	0.262845651	0.629879518	0.222825541	2.803312627	0.068978237	0.334912281	0.820948617	0.262845651	1.587605203	2.803312629	0.8	0.658	9.945	4.15	2.614	0.451333333	0.161	0.584	0.73	0.561	0.528	0.41	0.623100304	4.154	5.06	0.222825541	8.133
Gymnocanthus_galeatus	Benthic_arthropods	goldenrod3	omnivore	indianred4	Marine	royalblue3	Marine	royalblue3	26347	SW	D	78	19.56	0.264029975	0.638413529	0.251207327	2.244582045	0.090809508	0.250769231	0.737037037	0.264029975	1.566382845	2.244582043	1.610305958	0.491	12.01	4.967	3.171	0.483333333	0.215333333	1	0.621	0.829	0.631	0.464	0.945010183	3.98	5.4	0.251207327	9.129
Hemilepidotus_jordani	Benthic_arthropods	goldenrod3	omnivore	indianred4	Marine	royalblue3	Marine	royalblue3	3421	SW	D	93.52	25.29	0.298043642	0.759976976	0.245598194	1.889507891	0.086603284	0.270423439	0.750752041	0.298043642	1.315829336	1.889507892	0.781818182	0.813	13.29	5.212	3.961	0.678333333	0.359	0.516	0.66	1.002	0.467	0.498	0.612546126	5.241	6.981	0.245598194	11.57
Hemilepidotus_zapus	Tentacles	deeppink3	invertivore	lightcoral	Marine	royalblue3	Marine	royalblue3	111999	SW	D	75	20.25	0.257954545	0.628541001	0.22972028	2.842647053	0.073640077	0.27	0.755905512	0.257954546	1.590986106	2.842647059	1.291169451	0.765	11.44	4.695	2.951	0.644333333	0.226666667	0.541	0.419	0.685	0.422	0.417	0.545098039	4.128	5.461	0.22972028	9.302
Hemitripterus_bolini	Squishy_swimmers	darkslategray4	piscivore	lightblue3	Marine	royalblue3	Marine	royalblue3	15252	SW	D	75.32	19.45	0.180095923	0.861485518	0.066666667	1.347826088	0.109134288	0.258231545	0.365191147	0.180095923	1.160785619	1.347826087	0.988533989	0.635	16.68	3.487	3.004	0.857666667	0.636333333	1.207	1.221	1.601	0.553	0.595	0.937007874	3.63	9.94	0.066666667	14.67
Hexagrammos_decagrammus	Benthic_arthropods	goldenrod3	omnivore	indianred4	Marine	royalblue3	Marine	royalblue3	274	SW	D	62.95	14.47	0.385389998	0.675037369	0.408090118	1.929906542	0.114363144	0.229864972	0.830102221	0.385389998	1.481399469	1.929906542	1.006369427	0.511	5.859	3.345	2.258	0.413	0.214	0.474	0.471	0.422	0.392	0.426	0.833659491	2.355	2.837	0.408090118	3.69
Icelinus_filamentosus	Benthic_arthropods	goldenrod3	invertivore	lightcoral	Marine	royalblue3	Marine	royalblue3	4863	SW	D	67	16.6	0.173810258	0.418564356	0.198375989	2.217803028	0.105022831	0.247761194	0.663015842	0.173810258	2.389118865	2.21780303	1.056537102	0.511	9.729	4.04	1.691	0.390333333	0.176	0.598	0.566	0.736	0.529	0.311	0.608610568	3.39	5.113	0.198375989	7.008
Icelus_spiniger	Benthic_arthropods	goldenrod3	omnivore	indianred4	Marine	royalblue3	Marine	royalblue3	8761	SW	D	63.32	17.78	0.183520276	0.4191133	0.241415013	1.184738958	0.079143499	0.280795957	0.745936317	0.183520276	2.385989657	1.184738956	0.97761194	0.536	11.59	5.075	2.127	0.196666667	0.166	0.393	0.402	0.669	0.581	0.239	0.445895522	3.35	4.491	0.241415013	8.453
Jordania_zonope	Benthic_arthropods	goldenrod3	invertivore	lightcoral	Marine	royalblue3	Marine	royalblue3	7015	SW	D	67.74	14.33	0.281733247	0.539315449	0.349871134	1.788381737	0.110150709	0.211544139	1.017438536	0.281733247	1.854202401	1.788381743	1.017928287	0.559	6.208	3.243	1.749	0.287333333	0.160666667	0.511	0.502	0.497	0.447	0.586	1.048300537	3.559	3.498	0.349871134	4.512
Leptocottus_armatus	Benthic_arthropods	goldenrod3	omnivore	indianred4	Marine	royalblue3	Estuary	plum3	811	FW	D	59.95	15.31	0.219257421	0.582897993	0.214396525	2.30354131	0.069415808	0.255379483	0.439017735	0.219257421	1.715566038	2.303541315	0.957345972	0.41	9.669	3.637	2.12	0.455333333	0.197666667	0.404	0.422	0.505	0.658	0.233	0.568292683	1.609	3.665	0.214396525	7.275
Microcottus_sellaris	Benthic_arthropods	goldenrod3	invertivore	lightcoral	Marine	royalblue3	Estuary	plum3	8697	SW	D	61.94	17.57	0.236900137	0.406047516	0.413630159	1.86980109	0.098155286	0.283661608	0.917758931	0.236900137	2.462765957	1.869801085	1.38576779	0.832	9.523	5.556	2.256	0.344666667	0.184333333	0.74	0.534	0.713	0.562	0.43	0.516826923	3.571	3.891	0.413630159	7.264
Myoxocephalus_polyacanthocephalus	Benthic_arthropods	goldenrod3	piscivore	lightblue3	Marine	royalblue3	Marine	royalblue3	2690	FW	D	74	24.03	0.216375405	0.628501598	0.183300971	1.903350512	0.121639344	0.32472973	0.54176693	0.216375405	1.591085851	1.903350515	0.845132743	0.832	15.45	5.319	3.343	0.492333333	0.258666667	0.764	0.904	1.484	1.17	0.917	1.102163462	4.728	8.727	0.183300971	12.2
Oligocottus_maculosus	Benthic_arthropods	goldenrod3	invertivore	lightcoral	Marine	royalblue3	Marine	royalblue3	0	SW	D	79	15.32	0.21903008	0.468118604	0.324861879	2.224137926	0.101923674	0.193924051	0.74080599	0.21903008	2.136210762	2.224137931	0.778341794	0.488	8.145	3.811	1.784	0.344	0.154666667	0.46	0.591	0.657	0.378	0.229	0.469262295	3.364	4.541	0.324861879	6.446
Oligocottus_rimensis	Benthic_arthropods	goldenrod3	invertivore	lightcoral	Marine	royalblue3	Marine	royalblue3	8137	SW	D	63.41	10.41	0.203491646	0.392895977	0.341843439	2.005263153	0.086419753	0.164169689	0.942599426	0.203491646	2.545202952	2.005263158	1.068396226	0.193	5.327	2.759	1.084	0.254	0.126666667	0.453	0.424	0.357	0.398	0.0899	0.465803109	2.299	2.439	0.341843439	4.131
Oligocottus_snyderi	Benthic_arthropods	goldenrod3	invertivore	lightcoral	Marine	royalblue3	Marine	royalblue3	0	SW	D	84	15.9	0.227811919	0.414456578	0.311990853	2.830626446	0.121643539	0.189285714	0.981664726	0.227811919	2.412797992	2.83062645	0.727099237	0.423	6.997	3.846	1.594	0.406666667	0.143666667	0.381	0.524	0.675	0.706	0.203	0.479905437	3.373	3.436	0.311990853	5.549
Orthonopias_triacis	Benthic_arthropods	goldenrod3	invertivore	lightcoral	Marine	royalblue3	Marine	royalblue3	8137	SW	D	62	13.89	0.283705671	0.461147791	0.42649586	1.652694611	0.13722467	0.224032258	0.887729196	0.283705671	2.168502203	1.652694611	1.855799373	0.601	6.401	3.938	1.816	0.276	0.167	0.592	0.319	0.623	0.634	0.367	0.610648919	3.147	3.545	0.42649586	4.54
Porocottus_camtschaticus	Worms	dodgerblue1	invertivore	lightcoral	Marine	royalblue3	Marine	royalblue3	42699	SW	D	40	11.48	0.197411003	0.326369427	0.288334104	1.532289631	0.097410604	0.287	0.841280891	0.197411003	3.06401249	1.532289628	0.830866808	0.278	6.489	3.925	1.281	0.261	0.170333333	0.393	0.473	0.474	0.404	0.252	0.90647482	2.417	2.873	0.288334104	4.866
Psychrolutes_phrictus	Benthic_arthropods	goldenrod3	omnivore	indianred4	Marine	royalblue3	Marine	royalblue3	13541	SW	BD	115.56	38.77	0.166954153	0.424760365	0.233408988	1.787444932	0.087969095	0.335496712	0.581692308	0.166954153	2.354268624	1.787444934	1.467559217	1.322	22.03	8.659	3.678	0.541	0.302666667	1.425	0.971	1.594	0.605	0.35	0.264750378	7.562	13	0.233408988	18.12
Rhamphocottus_richardsonii	Benthic_arthropods	goldenrod3	invertivore	lightcoral	Marine	royalblue3	Marine	royalblue3	16400	SW	D	40	20.58	0.257985888	0.478581628	0.287620269	1.595588235	0.109017966	0.5145	1.829321663	0.257985888	2.089507708	1.595588235	2.146551724	0.553	7.795	4.202	2.011	0.217	0.136	0.747	0.348	0.625	0.563	1.034	1.869801085	5.852	3.199	0.287620269	5.733
Scorpaenichthys_marmoratus	Squishy_swimmers	darkslategray4	omnivore	indianred4	Marine	royalblue3	Marine	royalblue3	3423	SW	D	59.36	15.32	0.515600271	2.03798034	0.303300927	2.989675518	0.088968481	0.258086253	1.033118971	0.515600271	0.490681868	2.989675516	1.245647969	0.633	8.846	2.238	4.561	0.675666667	0.226	0.644	0.517	0.621	0.437	0.249	0.393364929	3.213	3.11	0.303300927	6.98
Triglops_scepticus	Pelagic_arthropods	darkorange3	omnivore	indianred4	Marine	royalblue3	Marine	royalblue3	17469	SW	BD	86.39	18.79	0.223969072	0.370786517	0.222680412	1.579473514	0.111012882	0.217502026	0.53104174	0.223969072	2.696969697	1.579473509	1.632090762	0.82	11.64	7.031	2.607	0.158	0.100033333	1.007	0.617	0.879	0.914	0.921	1.123170732	3.028	5.702	0.222680412	7.918
