# Supplementary material for: Have Niche, Will Travel. New Means of Linking Diet and Ecomorphology Reveals Niche Conservatism in Freshwater Cottoid Fishes
Source: Integr Org Biol. 2019 Sep 6;1(1):obz023. doi: 10.1093/iob/obz023 (PMC7671106; doi:10.1093/iob/obz023)
Supplement: obz023_Supplementary_Data [file obz023_supplementary_data.zip › SupplementaryData1.3_phylogeny.tree]

#NEXUS
Begin taxa;
	Dimensions ntax=68;
	Taxlabels
		'Abyssocottus_korotneffi'
		'Artedius_fenestralis'
		'Asprocottus_herzensteini'
		'Blepsias_cirrhosus'
		'Chitonotus_pugetensis'
		'Clinocottus_acuticeps'
		'Clinocottus_analis'
		'Clinocottus_embryum'
		'Clinocottus_globiceps'
		'Clinocottus_recalvus'
		'Comephorus_dybowskii'
		'Cottocomephorus_grewingki'
		'Cottus_aleuticus'
		'Cottus_asper'
		'Cottus_asperrimus'
		'Cottus_baileyi'
		'Cottus_bairdii'
		'Cottus_beldingii'
		'Cottus_bendirei'
		'Cottus_caeruleomentum'
		'Cottus_carolinae'
		'Cottus_cognatus'
		'Cottus_confusus'
		'Cottus_extensus'
		'Cottus_girardi'
		'Cottus_gobio'
		'Cottus_greenei'
		'Cottus_gulosus'
		'Cottus_hangiongensis'
		'Cottus_hubbsi'
		'Cottus_kazika'
		'Cottus_klamathensis'
		'Cottus_leiopomus'
		'Cottus_marginatus'
		'Cottus_perplexus'
		'Cottus_pitensis'
		'Cottus_poecilopus'
		'Cottus_pollux'
		'Cottus_princeps'
		'Cottus_rhotheus'
		'Cottus_ricei'
		'Dasycottus_setiger'
		'Enophrys_bison'
		'Gymnocanthus_galeatus'
		'Hemilepidotus_jordani'
		'Hemilepidotus_zapus'
		'Hemitripterus_bolini'
		'Hexagrammos_decagrammus'
		'Icelinus_filamentosus'
		'Icelus_spiniger'
		'Jordania_zonope'
		'Leptocottus_armatus'
		'Limnocottus_griseus'
		'Mesocottus_haitej'
		'Microcottus_sellaris'
		'Myoxocephalus_polyacanthocephalus'
		'Oligocottus_maculosus'
		'Oligocottus_rimensis'
		'Oligocottus_snyderi'
		'Orthonopias_triacis'
		'Porocottus_camtschaticus'
		'Psychrolutes_phrictus'
		'Radulinus_asprellus'
		'Rhamphocottus_richardsonii'
		'Scorpaenichthys_marmoratus'
		'Stellerina_xyosterna'
		'Trachidermus_fasciatus'
		'Triglops_scepticus'
		;
End;
Begin trees;
	Translate
		1 'Abyssocottus_korotneffi',
		2 'Artedius_fenestralis',
		3 'Asprocottus_herzensteini',
		4 'Blepsias_cirrhosus',
		5 'Chitonotus_pugetensis',
		6 'Clinocottus_acuticeps',
		7 'Clinocottus_analis',
		8 'Clinocottus_embryum',
		9 'Clinocottus_globiceps',
		10 'Clinocottus_recalvus',
		11 'Comephorus_dybowskii',
		12 'Cottocomephorus_grewingki',
		13 'Cottus_aleuticus',
		14 'Cottus_asper',
		15 'Cottus_asperrimus',
		16 'Cottus_baileyi',
		17 'Cottus_bairdii',
		18 'Cottus_beldingii',
		19 'Cottus_bendirei',
		20 'Cottus_caeruleomentum',
		21 'Cottus_carolinae',
		22 'Cottus_cognatus',
		23 'Cottus_confusus',
		24 'Cottus_extensus',
		25 'Cottus_girardi',
		26 'Cottus_gobio',
		27 'Cottus_greenei',
		28 'Cottus_gulosus',
		29 'Cottus_hangiongensis',
		30 'Cottus_hubbsi',
		31 'Cottus_kazika',
		32 'Cottus_klamathensis',
		33 'Cottus_leiopomus',
		34 'Cottus_marginatus',
		35 'Cottus_perplexus',
		36 'Cottus_pitensis',
		37 'Cottus_poecilopus',
		38 'Cottus_pollux',
		39 'Cottus_princeps',
		40 'Cottus_rhotheus',
		41 'Cottus_ricei',
		42 'Dasycottus_setiger',
		43 'Enophrys_bison',
		44 'Gymnocanthus_galeatus',
		45 'Hemilepidotus_jordani',
		46 'Hemilepidotus_zapus',
		47 'Hemitripterus_bolini',
		48 'Hexagrammos_decagrammus',
		49 'Icelinus_filamentosus',
		50 'Icelus_spiniger',
		51 'Jordania_zonope',
		52 'Leptocottus_armatus',
		53 'Limnocottus_griseus',
		54 'Mesocottus_haitej',
		55 'Microcottus_sellaris',
		56 'Myoxocephalus_polyacanthocephalus',
		57 'Oligocottus_maculosus',
		58 'Oligocottus_rimensis',
		59 'Oligocottus_snyderi',
		60 'Orthonopias_triacis',
		61 'Porocottus_camtschaticus',
		62 'Psychrolutes_phrictus',
		63 'Radulinus_asprellus',
		64 'Rhamphocottus_richardsonii',
		65 'Scorpaenichthys_marmoratus',
		66 'Stellerina_xyosterna',
		67 'Trachidermus_fasciatus',
		68 'Triglops_scepticus'
		;
tree TREE1 = [&R] (((((((((((((((((((1[&length_range={1.6481582701746575E-4,0.0026632588572961225},height_95%_HPD={0.0,6.938893903907228E-18},rate_95%_HPD={283.09479629586303,12205.065069103346},length_95%_HPD={2.9765157639048516E-4,0.001024894565703568},rate=4372.613177419336,length=6.351305319379409E-4,rate_median=3319.65900776902,length_median=6.123527834122487E-4,height_median=3.4694469519536…
End;
