# Supplementary material for: Have Niche, Will Travel. New Means of Linking Diet and Ecomorphology Reveals Niche Conservatism in Freshwater Cottoid Fishes
Source: Integr Org Biol. 2019 Sep 6;1(1):obz023. doi: 10.1093/iob/obz023 (PMC7671106; doi:10.1093/iob/obz023)
Supplement: obz023_Supplementary_Data [file obz023_supplementary_data.zip › SupplementaryData1.4_Prey_taxa_traits.csv]

	Chitinous_exoskeleton	Calcareous_shell	Internal_bony_skeleton	Sessile	Demersal	Pelagic	Fossorial	Worm_shape	Body_segmentation	Animal	Swimmer	Fast_swimmer	High_lipid_content	Difficult_to_digest	Defensive_spines	Defensive_pincers	Herbivore	Detritivore	Carnivore	Planktivore	Multiple_appendages	Complex_eyes	Cephalization	Substrate_gripper	Stinging_tentacles
Algae_plant_matter	0	0	0	1	0	0	0	0	0	0	0	0	0	1	0	0	0	0	0	0	0	0	0	1	0
Anemone	0	0	0	1	0	0	0	1	0	1	0	0	0	0	0	0	0	0	1	1	1	0	0	1	1
Barnacle_cirri	1	0	0	1	0	0	0	0	1	1	0	0	0	1	0	0	0	0	1	1	1	0	1	1	0
Bivalve	0	1	0	1	0	0	1	0	0	1	0	0	0	0	0	0	0	1	0	1	0	0	0	1	0
Copepod	1	0	0	0	1	1	0	0	1	1	1	0	0	1	0	0	1	0	0	1	1	1	1	0	0
Crab	1	0	0	0	0	0	0	0	1	1	0	0	0	1	0	1	1	1	1	0	1	1	1	1	0
Crayfish	1	0	0	0	0	0	0	0	1	1	1	1	0	1	0	1	1	1	1	0	1	1	1	1	0
Ctenophore	0	0	0	0	0	1	0	0	0	1	1	0	0	0	0	0	0	0	1	1	1	0	0	0	1
Cumacea	1	0	0	0	1	0	1	0	1	1	1	0	0	1	0	0	1	1	0	1	1	1	1	0	0
Detritus	0	0	0	1	0	0	0	0	0	0	0	0	0	0	0	0	0	0	0	0	0	0	0	0	0
Eggs	1	0	0	1	0	0	0	0	0	1	0	0	1	0	0	0	0	0	0	0	0	0	0	0	0
Euphausiids	1	0	0	0	1	1	0	0	1	1	1	0	1	1	1	0	1	0	0	0	1	1	1	0	0
Fishes	0	0	1	0	1	1	0	0	0	1	1	1	1	0	1	0	0	0	1	1	1	1	1	0	0
Gammaridae	1	0	0	0	0	0	0	0	1	1	1	0	0	1	0	0	1	1	0	1	1	1	1	1	0
Gastropods	0	1	0	0	0	0	0	0	0	1	0	0	0	0	0	0	1	1	1	0	0	1	1	1	0
Hermit_crab	1	1	0	0	0	0	0	0	1	1	0	0	0	1	0	1	1	1	1	0	1	1	1	1	0
Insects	1	0	0	0	0	0	0	0	1	1	1	0	0	1	0	0	1	1	0	0	1	1	1	1	0
Isopod	1	0	0	0	0	0	0	0	1	1	0	0	0	1	0	0	1	1	0	0	1	1	1	1	0
Larval_fishes	0	0	1	0	0	1	0	0	0	1	1	0	0	0	1	0	0	0	1	1	1	1	1	0	0
Leech	0	0	0	0	0	0	0	1	0	1	1	0	0	0	0	0	0	0	1	0	0	0	1	0	0
Mysid	1	0	0	0	1	1	0	0	1	1	1	0	1	1	0	0	1	0	0	1	1	1	1	0	0
Octopus	0	0	0	0	1	0	0	0	0	1	1	1	0	0	0	0	0	0	1	0	1	1	1	1	0
Oligochaete	0	0	0	1	0	0	1	1	1	1	0	0	0	0	0	0	0	1	0	0	0	0	1	0	0
Ostracod	1	1	0	0	1	1	0	0	1	1	1	0	0	1	0	0	1	0	1	1	1	1	1	0	0
Pelagic_amphipod	1	0	0	0	0	1	0	0	1	1	1	0	1	1	0	0	1	0	0	1	1	1	1	0	0
Planaria	0	0	0	0	0	0	0	1	0	1	0	0	0	0	0	0	0	1	0	1	0	1	1	0	0
Polychaete_annelid	0	0	0	0	0	0	1	1	1	1	0	0	0	0	0	1	0	0	1	0	0	0	1	0	0
Shrimp	1	0	0	0	0	0	0	0	1	1	1	1	0	1	1	1	0	1	1	0	1	1	1	1	0
Sipuncula	0	0	0	1	0	0	1	1	0	1	0	0	0	0	0	0	0	1	0	0	0	0	1	0	0
