# Supplementary material for: Have Niche, Will Travel. New Means of Linking Diet and Ecomorphology Reveals Niche Conservatism in Freshwater Cottoid Fishes
Source: Integr Org Biol. 2019 Sep 6;1(1):obz023. doi: 10.1093/iob/obz023 (PMC7671106; doi:10.1093/iob/obz023)
Supplement: obz023_Supplementary_Data [file obz023_supplementary_data.zip › SupplementaryData2.1_12S_genetree.nex]

#NEXUS
[written Sun Sep 02 15:04:41 PDT 2018 by Mesquite  version 3.51 (build 898) at Thaddaeuss-MacBook-Pro.local/192.168.0.2]

BEGIN TAXA;
	TITLE Taxa;
	DIMENSIONS NTAX=39;
	TAXLABELS
		'Artedius_fenestralis.1' 'Blepsias_cirrhosus.1' 'Clinocottus_analis.1' 'Cottus_aleuticus.1' 'Cottus_asper.1' 'Cottus_bairdii.1' 'Cottus_carolinae.1' 'Cottus_cognatus.1' 'Cottus_gobio.1' 'Cottus_hangiongensis.1' 'Cottus_kazika.1' 'Cottus_poecilopus.1_Siberia' 'Cottus_poecilopus.2_Siberia' 'Cottus_poecilopus.3_Poland' 'Cottus_poecilopus.x1_Korea' 'Cottus_pollux.1' 'Cottus_pollux.2' 'Cottus_pollux.3' 'Dasycottus_setiger.1' 'Enophrys_bison.1' 'Hemilepidotus_jordani.1' 'Hemilepidotus_zapus.1' 'Hemitripterus_bolini.1' 'Icelinus_filamentosus.1' 'Icelus_spiniger.1' 'Leptocottus_armatus.1' 'Leptocottus_armatus.2' 'Mesocottus_haitej.1' 'Microcottus_sellaris.1' 'Myoxocephalus_polyacanthocephalus.1' 'Orthonopias_triacis.1' 'Porocottus_camtschaticus.1' 'Psychrolutes_phrictus.1' 'Radulinus_asprellus.1' 'Rhamphocottus_richardsonii.1' 'Scorpaenichthys_marmoratus.1' 'Stellerina_xyosterna.1' 'Trachidermus_fasciatus.1' 'Triglops_scepticus.1' 
	;

END;


BEGIN CHARACTERS;
	TITLE  Character_Matrix;
	DIMENSIONS  NCHAR=726;
	FORMAT DATATYPE = DNA GAP = - MISSING = ?;
	MATRIX
	'Artedius_fenestralis.1'             CCCTACAGTTCCCCA-CTCGGGAACAAGGAGCTGGTATCAGGCAC--ATAAATTT-TA-GCCCACGACACCTTGCTTAGCCACACCCCCAAGGGAACTCAGCAGTGATAAACATTAAGCCATAAGTGAAAACTTGACTTAGTCAAAGCCAA-GAGGGCCGGTAAAACTCGTGCCAGCCACCGCGGTTATACGAGTGGCCCAAGTTGACAGACACTCGGCGTAAAACGTGGCTAGGCTAAACACTCAAACTAAAGCCGAACACCTTCTAAGCTGTGATACGCAATCGAAGGCAGGAAGCCCCACCACGAAAGTGGCTTTAACCTGAGCTGAACCCACGAAAGCTAGGGAACAAACTGGGATTAGATACCCCACTATGCCTAGCCGTAAACACTGATAGCACCCCACACCCGCTATCCGCCCGGGAACTACGAGCAACAGCTTGAAACCCAAAGGACTTGGCGGTGCTTTAGACCCACCTAGAGGAGCCTGTTCTAGAACCGATAATCCCCGTTCAACCTCACCCCTCC-TTGTTTTACCCGCCTATATACCGCCGTCGTCAGCTTACCCTGTGAAGGTCCAATAGTAAGCAGCCCTGGTACTACCTAA-AACGTCAGGTCGAGGTGTAGCGTAC-GGAGGGGGAAGAAATGGGCTACA-TTCACTACAACAGT-GAACACG-AATGATGTGCTGAAACG-CACATCTGAAGGAGGATTTAGCAGTAA
	'Blepsias_cirrhosus.1'               CCCCACAGTTCCCCG-CCCGGGAACAAGGAGCCGGTATCAGGCAC--ACTCTATT-GA-GCCCATGACGCCTTGCTTAGCCACACCCTCAAGGGAACTCAGCAGTGATAAACATTAAGCTATAAGTGAAAACTTGACTTAGTTAAGGTTAA-GAGGGCCGGTAAAACTCGTGCCAGCCACCGCGGTTATACGAGAGGCCCAAGTTGATAACCAC-CGGCGTAAAGCGTGGTTAAGTTGA-AACTCATACTAAAGTCAAACATCTTCAAGACTGTTATACGTAACCGAAGACAGGAAGTTCAACCACGAAAGTGACTTT-ATTTGATCTGAACCCACGAAAGCTACGGAACAAACTGGGATTAGATACCCCACTATGCCTAGCCCTAAACATTAATAGTACTATACACCCACTATCCGCCCGGGAACTACGAGCAATAGCTTAAAACCCAAAGGACTTGGCGGTGCTTTAGATCCACCTAGAGGAGCCTGTTCTAGAACCGATAACCCCCGTTCAACCTCACCCTTCC-TTGTTTATCCCGCCTATATACCGCCGTCGTCAGCTTACCCTGTGAAGGTCCGATAGTAAGCAAAACTGGCACAGCCTAA-AACGTCAGGTCGAGGTGTAGCGTAT-GGAGGGGGAAGAAATGGGCTACA-TTCGCTACCACAGCAAAACACG-AAAGATGTACTGAAACA-CCCATCTGAAGGAGGATTTAGCAGTAA
	'Clinocottus_analis.1'               CCCCACAGTTCCCCG-CCCGGGAACTAGGAGCTGGTATCAGGCAC---CCTCCCT-CC-GCCCACGACACCTTGCTTAGCCACACCCCCAAGGGAACTCAGCAGTGAAAGACATTAAGCCATAAGTGAAAACTTGACTTAGTTAAAGCTAACTAGGGCCGGTAAAACTCGTGCCAGCCACCGCGGTTATACGAGAGGCCCAAGTTGACAGACAC-CGGCGTAAAACGTGGCTAAACTAT-GCCCCAKACTAAGGCCAAACGCCCTCAAAGCTGTGATACGCAGACGAGGCTAGGAAGTCCCACCACGAAAGTGGCCTTAATCCAACTTGAACCCACGAAAGCTAGGAGACAAACTGGGATTAGATACCCCACTATGCCTAGCCCTAAACATTGATAGCACTCTACCCCCGCTATCCGCCCGGGAACTACGAGCAACAGCTTAAAACCCAAAGGACTTGGCGGTGCTTTAGACCCCCCTAGAGGAGCCTGTTCTAGAACCGATAACCCCCGTTCAACCTCACCTCTCC-TTGTTTTACCCGCCTATATACCGCCGTCGTCAGCCTACCCTGTGAAGGACAAATAGTAAGCAAGCTTGGCACAGCCCAA-AACGTCAGGTCGAGGTGTAGCGCAT-GAAGAGGGAAGAAATGGGCTACA-TTCACTACGACAGT-GAACACG-AATGGCGTGCTGAAACG-CACCCCTGAAGGAGGATTTAGCAGTAA
	'Cottus_aleuticus.1'                 CCCCACAGTTCCCCG-CCCGGGAACAAGGAGCTGGTATCAGGCAC--ATCCTACT-GA-GCCCACGACACCTTGCTTAGCCACACCCTCAAGGGAACTCAGCAGTGATAAACATTAAGCCATAAGTGAAAACTTGACTTAGTTAAAGCTAA-GAGGGCCGGTAAAACTCGTGCCAGCCACCGCGGTTATACGAGAGGCCCAAGTTGACAAACAC-CGGCGTAAAGCGTGGTTAAGTTAA-AAATCGTACTAAAGCCAAACATCTTCAAGACTGTTATACGTAACCGAAGACAGGAAGTTCAACCACGAAAGTCGCTTT-ATCTGATCTGAATCCACGAAAGCTAAGGAACAAACTGGGATTAGATACCCCACTATGCCTAGCCCTAAACATCGATAGTACTATACACCCACTATCCGCCCGGGTACTACGAGCAATAGCTTAAAACCCAAAGGACTTGGCGGTGCTTTAGATCCACCTAGAGGAGCCTGTTCTAGAACCGATAACCCCCGTTCAACCTCACCCTTCC-TTGTTTTACCCGCCTATATACCGCCGTCGTCAGCTTACCCTGTGAGGGACTAATAGTAAGCAGAACTGGTACAACCTAA-AACGTCAGGTCGAGGTGTAGCGAAT-GGAGGGGGAAGAAATGGGCTACA-TTCGCTACCACAGC-GAACACG-AATGATGCACTGAAACA-CACATCTGAAGGAGGATTTAGCAGTAA
	'Cottus_asper.1'                     CCCTACAGTTCCCCG-CCCGGGAACAAGGAGCTGGTATCAGGCAC--ATCCTGTT-GA-GCCCACGACACCTTGCTTAGCCACACCCTCAAGGGAACTCAGCAGTGATAAACATTAAGCCATAAGTGAAAACTTGACTTAGTTAAAGCTAA-GAGGGCCGGTAAAACTCGTGCCAGCCACCGCGGTTATACGAGAGGCCCAAGTTGACAAACAC-CGGCGTAAAGCGTGGTTAAGTTAA-AAATCATACTAAAGCCAAACATCTTCAAGACTGTTATACGTAACCGAAGACAGGAAGTTCAACCACGAAAGTCGCTTT-ATCTGATCTGAATCCACGAAAGCTAAGGAACAAACTGGGATTAGATACCCCACTATGCCTAGCCCTAAACATTGATAGTACTATACACCCACTATCCGCCCGGGTACTACGAGCAATAGCTTAAAACCCAAAGGACTTGGCGGTGCTTTAGATCCACCTAGAGGAGCCTGTTCTAGAACCGATAACCCCCGTTCAACCTCACCCTTCC-TTGTTTTACCCGCCTATATACCGCCGTCGTCAGCTTACCCTGTGAGGGACTAATAGTAAGCAGAACTGGTACAACCTAA-AACGTCAGGTCGAGGTGTAGCGTAT-GGAGGGGGAAGAAATGGGCTACA-TTCGCTACCACAGC-GAACACG-AATGATGCACTGAAATA-CACATCTGAAGGAGGATTTAGCAGTAA
	'Cottus_bairdii.1'                   CCTAACAGTTCCCCG-CCCGGGAACAAGGAGCTGGTATCAGGCAC-AACCCTACC-GA-GCCCACGACACCTTGCTTAGCCACACCCTCAAGGGAACTCAGCAGTGATAAACATTAAGCCATGAGTGAAAACTTGACTTAGTTAAAGCTAA-GAGGGCCGGTAAAACTCGTGCCAGCCACCGCGGTTATACGAGAGGCCCAAGTTGACAAACAC-CGGCGTAAAGCGTGGTTAAGTTAA-AAATCGTACTAAAGCCAAACATCTTCAAGACTGTTATACGTAACCGAAGACAGGAAGTTCAACCACGAAAGTCGCTTT-ATCTGATCTGAATCCACGAAAGCTAAGGAACAAACTGGGATTAGATACCCCACTATGCCTAGCCCTAAACATCGATAGTACCATACACCCACTATCCGCCCGGGTACTACGAGCAATAGCTTAAAACCCAAAGGACTTGGCGGTGCTTTAGATCCACCTAGAGGAGCCTGTTCTAAAACCGATAACCCCCGTTCAACCTCACCCTTCC-TTGTTTTACCCGCCTATATACCGCCGTCGTCAGCTTACCCTGTGAGGGACTAATAGTAAGCAGAACTGGTACAACCTAA-AACGTCAGGTCGAGGTGTAGCGTAT-GGAGGGGGAAGAAATGGGCTACA-TTCGCTACCACAGC-GAACACG-AATGATGCACTGAAACA-CACATCTGAAGGAGGATTTAGCAGTAA
	'Cottus_carolinae.1'                 CCTAACAGTTCCCCG-CCCGGGAACAAGGAGCTGGTATCAGGCAC-AACCCTACC-GA-GCCCACAACACCTTGCTTAGCCACGCCCTCAAGGGAACTCAGCAGTGATAAACATTAAGCCATAAGTGAAAACTTGACTTAGTTAAAGCTAA-GAGGGCCGGTAAAACTCGTGCCAGCCACCGCGGTTATACGAGAGGCCCAAGTTGACAAACAC-CGGCGTAAAGCGTGGTTAAGTTAA-AAATCGTACTAAAGCCAAACATCTTCAAGACTGTTATACGTAACCGAAGGCAGGAAGTTCAACCACGAAAGTCGCTTT-ATCTGATCTGAATCCACGAAAGCTAAGGAACAAACTGGGATTAGATACCCCACTATGCCTAGCCCTAAACATTGATAGTACTATACACCCACTATCCGCCCGGGTACTACGAGCAATAGCTTAAAACCCAAAGGACTTGGCGGTGCTTTAGATCCACCTAGAGGAGCCTGTTCTAGAACCGATAACCCCCGTTCAACCTCACCCTTCC-TTGTTTTACCCGCCTATATACCGCCGTCGTCAGCTTACCCTATGAGGGACTAATAGTAAGCAAAACTGGTACAACCTAA-AACGTCAGGTCGAGGTGTAGCGTAT-GGAGGGGAAAGAAATGGGCTACA-TTCGCTACCACAGC-GAACACG-AATGATGCACTGAAACA-CACATCTGAAGGAGGATTTAGCAGTAA
	'Cottus_cognatus.1'                  CCTAACAGTTCCCCG-CCCGGGAACAAGGAGCTGGTATCAGGCAC-AACCCTACC-GA-GCCCACGACACCTTGCTTAGCCACGCCCTCAAGGGAACTCAGCAGTGATAAACATTAAGCCATAAGTGAAAACTTGACTTAGTTAAAGCTAA-GAGGGCCGGTAAAACTCGTGCCAGCCACCGCGGTTATACGAGAGGCCCAAGTTGACAAACAC-CGGCGTAAAGCGTGGTTAAGTTAA-AAATCGTACTAAAGCCAAACATCTTCAAGACTGTTATACGTAACCGAAGACAGGAAGTTCAACCACGAAAGTCGCTTT-ATCTGATCTGAATCCACGAAAGCTAAGGAACAAACTGGGATTAGATACCCCACTATGCCTAGCCGTAAACATTGATAGTACTACACACCCACTATCCGCCCGGGTACTACGAGCAATAGCTTAAAACCCAAAGGACTTGGCGGTGCTTTAGATCCACCTAGAGGAGCCTGTTCTAGAACCGATAACCCCCGTTCAACCTCACCCTTCC-TTGTTTTACCCGCCTATATACCGCCGTCGTCAGCTTACCCTGTGAGGGACTAATAGTAAGCAAAACTGGTACAACCTAA-AACGTCAGGTCGAGGTGTAGCGTAT-GGAGGGGGAAGAAATGGGCTACA-TTCGCTACCACAGC-GAACACG-AATGATGCACTGAAACA-CACATCTGAAGGAGGATTTAGCAGTAA
	'Cottus_gobio.1'                     CCTAATAGTTCCCCG-CCCGGGAACAAGGAGCTGGTATCAGGCAC-AACCCTACT-GA-GCCCACGACACCTTGCTTAGCCACACCCTCAAGGGAGCTCAGCAGTGATAAACATTAAGCCATAAGTGAAAACTTGACTTAGTTAAAGCTAA-GAGGGCCGGTAAAACTCGTGCCAGCCACCGCGGTTATACGAGAGGCCCAAGTTGACAAACAC-CGGCGTAAAGCGTGGTTAAGTTAA-AAATCATACTAAAGCCAAACATCTTCAAGACTGTTATACGTAACCGAAGACAGGAAGTTCAACCACGAAAGTCGCTTT-ATCTGATCTGAATCCACGAAAGCTAAGGAACAAACTGGGATTAGATACCCCACTATGCCTAGCCCTAAACATTGATAGTACAATACACCCACTATCCGCCCGGGTACTACGAGCAATAGCTTAAAACCCAAAGGACTTGGCGGTGCTTTAGATCCACCTAGAGGAGCCTGTTCTAGAACCGATAACCCCCGTTCAACCTCACCCTTCC-TTGTTTTACCCGCCTATATACCGCCGTCGTCAGCTTACCCTGTGAGGGACTAATAGTAAGCAGAACTGGTACAACCTAA-AACGTCAGGTCGAGGTGTAGCGTAT-GGAGGGGGAAGAAATGGGCTACA-TTCGCTACCACAGC-GAACACG-AATGATGCACTGAAATA-CACATCTGAAGGAGGATTTAGCAGTAA
	'Cottus_hangiongensis.1'             CCCTACAGTTCCCCG-CCCGGGAACAAGGAGCTGGTATCAGGCACAAACCCTACT-GA-GCCCACGACACCTTGCTTAGCCACACCCTCAAGGGAACTCAGCAGTGATAAACATTAAGCCATAAGTGAAAACTTGACTTAGTTAAAGCTAA-GAGGGCCGGTAAAACTCGTGCCAGCCACCGCGGTTATACGAGAGGCCCAAGTTGACAAACAC-CGGCGTAAAGCGTGGTTAAGTTAA-AAATCATACTAAAGCCAAACATCTTCAAGACTGTTATACGTAACCGAAGACAGGAAGTCCAACCACGAAAGTCGCTTT-ATCTGATCTGAATCCACGAAAGCTAAGGAACAAACTGGGATTAGATACCCCACTATGCCTAGCCCTAAACATTGATAGTACTCTACACCCACTATCCGCCCGGGTACTACGAGCAATAGCTTAAAACCCAAAGGACTTGGCGGTGCTTTAGACCCACCTAGAGGAGCCTGTTCTAGAACCGATAACCCCCGTTCAACCTCACCCTTTC-TTGTTTTACCCGCCTATATACCGCCGTCGTCAGCTTACCCTGTGAGGGACTAGTAGTAAGCACAACTGGTACAGCCTAA-AACGTCAGGTCGAGGTGTAGCGTAT-GGAAGGGGAAGAAATGGGCTACA-TTCGCTACCGCAGC-GAACACG-AATGATGCACTGAAACA-CACATCTGAAGGAGGATTTAGCAGTAA
	'Cottus_kazika.1'                    CCCTACTGTTCCCCG-CCCGGGAACAAGGAGCTGGTATCAGGCAC-AAGCCTACT-TA-GCCCACGACACCTTGCTTAGCCACACCCCCAAGGGAACTCAGCAGTGATAAACATTAAGCCATAAGTGAAAACTTGACTTAGTTAAAGCTAA-CAGGGCCGGTAAAACTCGTGCCAGCCACCGCGGTTATACGAGAGGCCCAAGTTGACAAACGC-CGGCGTAAAGCGTGGTTAAGCTAA-AAATTTTGCTAAAGTTAAACATCTTCAAGACTGTTATACGTAACCGAAGACAGGAAACACAACCACGAAAGTGACTTT-ACCTAAGCTGAATCCACGAAAGCTAAGGAACAAACTGGGATTAGATACCCCACTATGCCTAGCCTTAAACGTTGATGGTGCAACACAACCACCATCCGCCCGGGTACTACGAGCAATAGCTTAAAACCCAAAGGACTTGGCGGTGCTTTAGATCCACCTAGAGGAGCCTGTTCTAGAACCGATAACCCCCGTTCAACCTCACCTCTTC-TTGTTTAACCCGCCTATATACCGCCGTCGTCAGCTTACCCTCTGAGGGACTAATAGTAAGCAAAAATGGTACACCCCAA-AACGTCAGGTCGAGGTGTAGCGCAT-GGGGAGGGAAGAAATGGGCTACA-TTCGCTACTACAGC-GAACACG-AATGATGCACTGAAACA-AGCATCTGAAGGAGGATTTAGCAGTAA
	'Cottus_poecilopus.1_Siberia'        CCCTACAGTTCCCCG-CCCGGGAACAAGGAGCTGGTATCAGGCAC--ATACTATT-AA-GCCCACGACACCTTGCTTAGCCACACCCTCAAGGGAACTCAGCAGTGATAAACATTAAGCCATAAGTGAAAACTTGACTTAGTTAAAGCTAA-GAGGGCCGGTAAAACTCGTGCCAGCCACCGCGGTTATACGAGAGGCCCAAGTTGACAAACAC-CGGCGTAAAGCGTGGTTAAGTTAA-AAATCACACTAAAGCCAAACATCTTCAAGACTGTTATACGTAACCGAAGGCAGGAAGTTCAACCACGAAAGTCGCTTT-ATCTGATCTGAATCCACGAAAGCTAAGGAACAAACTGGGATTAGATACCCCACTATGCCTAGCCCTAAACATTGATAGTACTCTACACCCACTATCCGCCCGGGTACTACGAGCAATAGCTTAAAACCCAAAGGACTTGGCGGTGCTTTAGATCCACCTAGAGGAGCCTGTTCTAGAACCGATACCCCCCGTTCAACCTCACCCTTCC-TTGTTTTACCCGCCTATATACCGCCGTCGTCAGCTTACCCTGTGAGGGACTAATAGTAAGCAGAACTGGTACAACCTAA-AACGTCAGGTCGAGGTGTAGCGTAT-GGAGGGGGAAGAAATGGGCTACA-TTCGCTACCACAGC-GAACACG-AATGATGCACTGAAACA-CACATCTGAAGGAGGATTTAGCAGTAA
	'Cottus_poecilopus.2_Siberia'        CCCTACAGTTCCCCG-CCCGGGAACAAGGAGCTGGTATCAGGCAC--ATACTATT-AA-GCCCACGACACCTTGCTTAGCCACACCCTCAAGGGAACTCAGCAGTGATAAACATTAAGCCATAAGTGAAAACTTGACTTAGTTAAAGCTAA-GAGGGCCGGTAAAACTCGTGCCAGCCACCGCGGTTATACGAGAGGCCCAAGTTGACAAACAC-CGGCGTAAAGCGTGGTTAAGTTAA-AAATCACACTAAAGCCAAACATCTTCAAGACTGTTATACGTAACCGAAGGCAGGAAGTTCAACCACGAAAGTCGCTTT-ACCTGATCTGAATCCACGAAAGCTAAGGAACAAACTGGGATTAGATACCCCACTATGCCTAGCCCTAAACATTGATAGTACTCTACACCCACTATCCGCCCGGGTACTACGAGCAATAGCTTAAAACCCAAAGGACTTGGCGGTGCTTTAGATCCACCTAGAGGAGCCTGTTCTAGAACCGATAACCCCCGTTCAACCTCACCCTTCC-TTGTTTTACCCGCCTATATACCGCCGTCGTCAGCTTACCCTGTGAGGGACTAATAGTAAGCAGAAATGGTACAACCTAA-AACGTCAGGTCGAGGTGTAGCGTAT-GGAGGGGGAAGAAATGGGCTACA-TTCGCTACCACAGC-GAACACG-AATGATGCACTGAAACA-CACATCTGAAGGAGGATTTAGCAGTAA
	'Cottus_poecilopus.3_Poland'         CCCTACAGTTCCCCG-CCCGGGAACAAGGAGCTGGTATCAGGCAC--ATCCTATT-AA-GCCCACGACACCTTGCTTAGCCACACCCTCAAGGGAACTCAGCAGTGATAAACATTAAGCCATAAGTGAAAACTTGACTTAGTTAAAGCTAA-GAGGGCCGGTAAAACTCGTGCCAGCCACCGCGGTTATACGAGAGGCCCAAGTTGACAAACAC-CGGCGTAAAGCGTGGTTAAGTTAA-AAATTGTACTAAAGCCAAACATCTTCAAGACTGTTATACGTAACCGAAGACAGGAAGTTCAACCACGAAAGTCGCTTT-ATCTGTTCTGAACCCACGAAAGCTAAGAAACAAACTGGGATTAGATACCCCACTATGCCTAGCCCTAAACATTGATAGTACTATACACCCACTATCCGCCCGGGTACTACGAGCAACAGCTTAAAACCCAAAGGACTTGGCGGTGCTTTAGATCCACCTAGAGGAGCCTGTTCTAGAACCGATAACCCCCGTTCAACCTCACCCTTCC-TTGTTTTACCCGCCTATATACCGCCGTCGTCAGCTTACCCTGTGAGGGACTAATAGTAAGCAGAACTGGTACAACCTAA-AACGTCAGGTCGAGGTGCAGCGTAT-GGAGGGGGAAGAAATGGGCTACA-TTCGCTACCACAGC-GAACACG-AATGATGCACTGAAACA-CACATCTGAAGGAGGATTTAGCAGTAA
	'Cottus_poecilopus.x1_Korea'         CCCTACAGTTCCTCG-CCCAGGAACAAGGAGCTGGTATCAGGCACAAGCCCTATT-GA-GCCCACGACACCTTGCTTAGCCACACCCTCAAGGGAACTCAGCAGTAATAAACATTAAGCCATAAGTGAAAACTTGACTTAGTTAAAGCTAA-GAGGGCCGGTAAAACTCGTGCCAGCCACCGCGGTTATACGAGAGGCCCAAGTTGACAAACAC-CGGCGTAAAGCGTGGTTAAGTTAA-AAATCACACTAAAGCCAAACATCTTCAAGACTGTTATACGTAACCGAAGACAGGAAGTCCCACCACGAAAGTCGCTTT-ATCTGATCTGAACCCACGAAAGCTAAGGAACAAACTGGGATTAGATACCCCACTATGCCTAGCCCTAAACATCGATAGTACTATACACCCACTATCCGCCCGGGTACTACGAGCAATAGCTTAAAACCCAAAGGACTTGGCGGTGCTTTAGACCCACCTAGAGGAGCCTGTTCTAGAACCGATAACCCCCGTTCAACCTCACCCTTCC-TTGTTTTACCCGCCTATATACCGCCGTCGTCAGCTTACCCTGTGAGGGACTAATAGTAAGCAGAACTGGTACAACCTAA-AACGTCAGGTCGAGGTGTAGCGTAT-GGAGGGGGAAGAAATGGGCTACA-TTCGCTACCACAGC-GAACACG-AATGATGCACTGAAACA-CACATCTGAAGGAGGATTTAGCAGTAA
	'Cottus_pollux.1'                    CCCTACAGTTCCCCG-CCCGGGAACAAGGAGCTGGTATCAGGCAC--ATCCTATT-AA-GCCCACGACACCTTGCTTAGCCACACCCTCAAGGGAACTCAGCAGTGATAAACATTAAGCTATAAGTGAAAACTTGACTTAGTTAAAGCTAA-GAGGGCCGGTAAAACTCGTGCCAGCCACCGCGGTTATACGAGAGGCCCGAGTTGACAAACAC-CGGCGTAAAGCGTGGTTAAGTTAA-AAATCGTACTAAAGCCAAACATCTTCAAGACTGTTATACGTAACCGAAGACAGGAAGTTCAACCACGAAAGTCGCTTT-ATCTGATCTGAACCCACGAAAGCTAAGGAACAAACTGGGATTAGATACCCCACTATGCCTAGCCCTAAACATTGATAGTACTATACACCCACTATCCGCCCGGGTACTACGAGCAATAGCTTAAAACCCAAAGGACTTGGCGGTGCTTTAGATCCACCTAGAGGAGCCTGTTCTAGAACCGATAACCCCCGTTCAACCTCACCCTTCC-TTGTTTTACCCGCCTATATACCGCCGTCGTCAGCTTACCCTGTGAGGGACTAATAGTAAGCAAAGCTGGTACAACCTAA-AACGTCAGGTCGAGGTGTAGCGTAT-GGAGGGGGAAGAAATGGGCTACA-TTCGCTACTACAGC-GAACACG-AATGATGCACTGAAACA-CACATCTGAAGGAGGATTTAGCAGTAA
	'Cottus_pollux.2'                    CCCTACAGTTCCCCG-CCCGGGAACAAGGAGCTGGTATCAGGCAC--ATCATATTCAA-GCCCACGACACCTTGCTTAGCCACACCCTCAAGGGAACTCAGCAGTGATAAACATTAAGCTATAAGTGAAAACTTGACTTAGTTAAAGCTAA-GAGGGCCGGTAAAACTCGTGCCAGCCACCGCGGTTATACGAGAGGCCCGAGTTGACAAACAC-CGGCGTAAAGCGTGGTTAGGTTAA-AAATCGTACTAAAGCCAAACATCTTCAAGACTGTTATACGTAACCGAAGACAGGAAGTTCAACCACGAAAGTCGCTTT-ATCTGATCTGAATCCACGAAAGCTAAGGAACAAACTGGGATTAGATACCCCACTATGCCTAGCCCTAAACATTGATAGTACTACACACCCACTATCCGCCCGGGTACTACGAGCAATAGCTTAAAACCCAAAGGACTTGGCGGTGCTTTAGATCCACCTAGAGGAGCCTGTTCTAGAACCGATAACCCCCGTTCAACCTCACCCCTCC-TTGTTTTACCCGCCTATATACCGCCGTCGTCAGCTTACCCTGTGAGGGACTAATAGTAAGCAGAACTGGTACAACCTAA-AACGTCAGGTCGAGGTGTAGCGTAT-GGAGGGGGAAGAAATGGGCTACA-TTCGCTACTACAGC-GAACACG-AATGATGCACTGAAACA-CACATCTGAAGGAGGATTTAGCAGTAA
	'Cottus_pollux.3'                    CCCTACAGTTCCCCG-CCCGGGAACAAGGAGCTGGTATCAGGCAC--ATCCTATT-GA-GCCCACGACACCTTGCTTAGCCACACCCTCAAGGGAACTCAGCAGTGATAAACATTAAGCCATAAGTGAAAACTTGACTTAGTTAAAGCTAA-GAGGGCCGGTAAAACTCGTGCCAGCCACCGCGGTTATACGAGAGGCCCAAGTTGACAAACAC-CGGCGTAAAGCGTGGTTAAGTTAA-AAATCGTACTAAAGCCAAACATCTTCAAGACTGTTATACGTAACCGAAGACAGGAAGTTCCCCCACGAAAGTTGCTTT-ATCTAAGCTGAATCCACGAAAGCTAAGGAACAAACTGGGATTAGATACCCCACTATGCCTAGCCTTAAACATTGATAGTACTATACACCCACTATCCGCCCGGGTACTACGAGCAATAGCTTAAAACCCAAAGGACTTGGCGGTGCTTTAGATCCACCTAGAGGAGCCTGTTCTAGAACCGATAACCCCCGTTCAACCTCACCCTTCC-TTGTTTTACCCGCCTATATACCGCCGTCGTCAGCTTACCCTGTGAGGGACTAATAGTAAGCAGAACTGGTACAACCTAA-AACGTCAGGTCGAGGTGTAGCGTAT-GGAGGGGGAAGAAATGGGCTACA-TTCGCTACCACAGC-GAACACG-AATGATGCACTGAAACA-CACATCTGAAGGAGGATTTAGCAGTAA
	'Dasycottus_setiger.1'               CCCTACAGTTCCCCG-TTCGGGAACAAGGAGCTGGTATCAGGCAC-AACCCCCTT-GA-GCCCATGACACCTTGCTTAGCCACACCCTCAAGGGAACTCAGCAGTGATAAACATTAAGCCATAAGTGAAAACTTGACTTAGTTAAAGCTAA-GAGGGCCGGTAAAACTCGTGCCAGCCACCGCGGTTATACGAGGGGCCCAAGTTGACAAACAC-CGGCGTAAAGAGTGGTTAGGCTAA-AACCCATACTAAAGCCGAACGTCTTCAAGACTGTTATACGCAACCGAAGATAGGAAGTTCAACCACGAAGGTGGCTTT-ATCTGAGCTGAGCCCACGAAAGCTAAGGAACAAACTGGGATTAGATACCCCACTATGCCTAGCCCTAAACATTGATAGTACTATACACCCACTATCCGCCCGGGAACTACGAGCAATAGCTTAAAACCCAAAGGACTTGGCGGTGCTTTAGATCCACCTAGAGGAGCCTGTTCTAGAACCGATAACCCCCGTTCAACCTCACCCTTCC-TTGTTTACCCCGCCTATATACCGCCGTCGTCAGCTTACCCTGTGAGGGGTTTATAGTAAGCAAAACTGGTACAACCTAA-AACGTCAGGTCGAGGTGTAGCGTAT-GGAGGGGGAAGAAATGGGCTACA-TTCGCTATTACAGC-GAACACG-AATGATGTACTGAAACG-TACATTTGAAGGAGGATTTAGCAGTAA
	'Enophrys_bison.1'                   CCCCACAGTTCCCCG-CCCGGGAACAAGGAGCTGGTATCAGGCAC--ACCTTGTT-GA-GCCCATGACACCTTGCTTAGCCACACCCTCAAGGGAACTCAGCAGTGATAAACATTAAGCCATAAGTGAAAACTTGACTTAGTTAAAGCTAA-GAGGGCCGGTAAAACTCGTGCCAGCCACCGCGGTTATACGAGAGGCCCAAGTTGACAAACAC-CGGCGTAAAGCGTGGTTAAG-AAA-AATTCACACTAAAGCCAAACATCTTCCAGGCTGTTATACGCAATCGAAGATAGGAAGTTCAACCACGAAGGTGGCTTT-ATCTAACCTGAACCCACGAAAGCTAAGGAACAAACTGGGATTAGATACCCCACTATGCCTAGCCCTAAACATTGATAGTACTATACACCCACTATCCGCCCGGGAACTACGAGCAATAGCTTAAAACCCAAAGGACTTGGCGGTGCTTTAGATCCACCTAGAGGAGCCTGTTCTAGAACCGATACCCCCCGTTCAACCTCACCTCTCC-TTGTTTAACCCGCCTATATACCGCCGTCGTCAGCTTACCCTGTGAGGGACTAATAGTAAGCAAGACTGGTACAGCCTAA-AACGTCAGGTCGAGGTGTAGCGTAT-GGGGAGGGAAGAAATGGGCTACA-TTCGCTACCACAGC-GAACACG-AATGATGCACTGAAACG-TTCATCTGAAGGAGGATTTAGCAGTAA
	'Hemilepidotus_jordani.1'            CCCTACAGTTCCCCGCCCCGGGAACAAGGAGCTGGTATCAGGCAC--ACCCCATT-GA-GCCCACGACGCCTTGCTTAGCCACACCCTCAAGGGAACTCAGCAGTGATAAACATTAAGCCATAAGTGAAAACTTGACTTAGTCAAGGCTAA-GAGGGCCGGTAAAACTCGTGCCAGCCACCGCGGTTATACGAGAGGCCCAAGTTGATGACCAC-CGGCGTAAAGCGTGGTTAAGTTAA-AACTCACACTAAAGTCAAACATCTTCAAGACTGTTATACGTACCCGAAGACAGGAAGTTCAACCACGAAAGTGACTTT-ATATGATCTGACCCCACGAAAGCTAAGGAACAAACTGGGATTAGATACCCCACTATGCCTAGCCCTAAACATTGATAGTACTACACACCCACTATCCGCCCGGGAACTACGAGCAATAGCTTAAAACCCAAAGGACTTGGCGGTGCTTTAGATCCACCTAGAGGAGCCTGTTCTAGAACCGATACCCCCCGTTCAACCTCACCCTTCC-TTGTTTATCCCGCCTATATACCGCCGTCGTCAGCTTACCCTCTGAGGGTCTAATAGTAAGCAAAACTGGCACAGCCTAA-AACGTCAGGTCGAGGTGTAGCGTAT-GGAGGGGGAAGAAATGGGCTACA-TTCGCTACAACAGC-GAACACG-AAAGATGTGCTGAAACA-TCCATCTGAAGGAGGATTTAGCAGTAA
	'Hemilepidotus_zapus.1'              CCCTACAGTTCCCCGCCCCGGGAACAAGGAGCTGGTATCAGACAC--ACCGCCCG-GA-GCCCACGAAGCCTTGCTTAGCCACACCCTAAAGGGAACTCAGCAGTGATAAACATTAAGCCATAAGTGAAAACTTGACTTAGTCAAGGCTAA-GAGGGCCGGTAAAACTCGTGCCAGCCACCGCGGTTATACGAGAGACCCAAGTTGATGACCAC-CGGCGTAAAGCGTGGTTAAGTTAA-AACTCACACTAAAGTCAAACATCTTCAAGACTGTTATACGTACCCGAAGACAGGAAGTTCAACCACGAAAGTGACTTT-ATATGATCTGACCCCACGAAAGCTAAGGAACAAACTGGGATTAGATACCCCACTATGCCTAGCCATAAACATTGATAGTACTACACACCGACTATCCGCCTGGGAACTACGAGCAATAGCTTAAAACCCAAAGGACTTGGCGGTGCTTTAGATCCACCTAGAGGAGCCTGTTCTAGAACCGATACCCCCCGTTCAACCTCACCCTTCCTTTGTTTATTCCGCCTATATACCGCCGTCGTCAGCTTACCCTCTGAGGGTCTAATAGTAAGCAAAACTGGCACAGCCTAA-AACGTCAGGTCGAGGTGAAGCGGAT-GGAAGGGGAAGAAATGGGCTACA-TTCGCTACWACAGC-GAACACG-AAAGATGYRCTGAAACA-YYCATCTGAAGGAGGATWTAGCAGTAA
	'Hemitripterus_bolini.1'             CCCTACAGTTCCCCG-TCCGGGAACAAGGAGCCGGTATCAGGCAC--AT-TTATC-GA-GCCCATGACGCCTTGCTTAGCCACACCCTCAAGGGAACTCAGCAGTGATAGACATTAAGCCATAAGTGAAAACTTGACTTAGTTAAGGTTAA-GAGGGCCGGTAAAACTCGTGCCAGCCACCGCGGTTATACGAGAGGCCCAAGTTGATAGCCAT-CGGCGTAAAGCGTGGTTAAATTAA-AACTCATACTAAAGCCAAACATCTTCAAGACTGTTATACGTAACCGAAGACAGGAAGTTSAACCACGAAAGTGGCTTT-ATTTGATCTGAATCCACGAAAGCTAAGGRACAAACTGGGATTAGATACCCCRCTATGCCTAGCCCTAAACATTGATAGTACTATACACCCACTATCCGCCTGGGAACTACGAGCAATAGCTTAAAACCCAAAGGACTTGGCGGTGCTTTAGATCCACCTAGAGGAGCCTGTTCTAGAACCGATAACCCCCGTTCAACCTCACCCTTCC-TTGTTTATCCCGCCTATATACCGCCGTCGTCAGCTTACCCTGTGAAGGTCTAATAGTAAGCAAAACTGGCACAGCCTAA-AACGTCAGGTCGAGGTGTAGCGTAT-GGAGGGGGAAGAAATGGGCTACA-TTCGCTACTACAGC-GAACACG-AAAGATGCACTG-AACA-CTCATCTGAAGGAGGATATAGCAGTAA
	'Icelinus_filamentosus.1'            CCCCACAGTTCCCCG-TCCGGGAACAAGGAGCTGGTATCAGGCAC-ACCCCTATG-TG-GCCCATGACACCTTGCTTAGCCACACCCTCAAGGGAACTCAGCAGTGATAGACATTAAGCCATAAGTGAAAACTTGACTTAATTAAAGCTAA-GAGGGCCGGTAAAACTCGTGCCAGCCACCGCGGTTATACGAGAGGCCCAAGTTGACAAACAC-CGGCGTAAAGCGTGGTTAAGTTAA-TTCTCATACTAAAGCCAAACACCTTCAAAGCTGTTATACGCAACCGAAGGCAGGAAGTTCAACCACGAAAGTGGCTTTAATTTGATCTGAACCCACGAAAGCTAAGGAACAAACTGGGATTAGATACCCCACTATGCCTAGCCCTAAACATTGATAGTACTATACACCCACTATCCGCCCGGGAACTACGAGCAATAGCTTAAAACCCAAAGGACTTGGCGGTGCTTTAGATCCACCTAGAGGAGCCTGTTCTAGAACCGATAACCCCCGTTCAACCTCACCCTTCC-TTGTTTAACCCGCCTATATACCGCCGTCGTCAGCTTACCCTGTGAGGGTCTAATAGTAAGCAAAAATGGTACAACCCAA-AACGTCAGGTCGAGGTGTAGCGTAT-GGAGGGGGAAGAAATGGGCTACA-TTCGCTACCCCAGC-GAACACG-AATGATTTGCTGAAACG-CACATCTGAAGGAGGATTTAGCAGTAA
	'Icelus_spiniger.1'                  CCCTACAGTTCCCCG-CCCGGGAGCAAGGAGCTGGTATCAGGCAC--ACCCCATT-GA-GCCCATGACACCTTGCTTAGCCACACCCTCAAGGGAACTCAGCAGTGATAAACATTAAGCCATAAGTGAAAACTTGACTTAGTTAAAGCTAA-GAGGGCCGGTAAAACTCGTGCCAGCCACCGCGGTTATACGAGAGGCCCAAGTTGACAAACAC-CGGCGTAAAGAGTGGTTAAGTTAA-AACTCACACTAAAGCCAAACGTCTTCAAGGCTGTTATACGCAACCGAAGACAGGAAGTTCAACCACGAAGGTGGCTTT-ACCTGATCTGAACCCACGAAAGCTAAGGAACAAACTGGGATTAGATACCCCACTATGCCTAGCCCTAAACATTGATAGTACTATACACCCACTATCCGCCCGGGAACTACGAGCAATAGCTTAAAACCCAAAGGACTTGGCGGTGCTTTAGATCCACCTAGAGGAGCCTGTTCTAGAACCGATAACCCCCGTTCAACCTCACCCTTCC-TTGTTTAACCCGCCTATATACCGCCGTCGTCAGCTTACCCTGTGAGGGACTAATAGTAAGCAAAACTGGTATAACCTTA-AACGTCAGGTCGAGGTGTAGCGTAT-GGAGGGGGAAGAAATGGGCTACA-TTCGCTTCTACAGC-GAACACG-AATGATGTGCTGAAACG-TACATCTGAAGGAGGATTTAGCAGTAA
	'Leptocottus_armatus.1'              CCCCACAGTTCCCTG-CCCGGGAACAAGGAGCTGGTATCAGGCAC--ATCTTCTT-GA-GCCCACGACACCTTGCTTAGCCACACCCTCAAGGGAACTCAGCAGTGATAAACATTAAGCCATAAGTGAAAACTTGACTTAGTTAAAGCTAA-GAGGGCCGGTAAAACTCGTGCCAGCCACCGCGGTTATACGAGAGGCCCAAGTTGACGAACAC-CGGCGTAAAGCGTGGTTAAGTTAATAAATCACACTAAAGCCAAACATCTTCAAGACTGTTATACGTAACCGAAGACAGGAAGTTCAACCACGAAAGTGGCTTT-ATCTGATCTGAACCCACGAAAGCTAAGGAACAAACTGGGATTAGATACCCCACTATGCCTAGCCCTAAACTTTGGTGGTGCTATACACCCACCACCCGCCCGGGTACTACGAGCAATAGCTTAAAACCCAAAGGACTTGGCGGTGCTTTAGATCCACCTAGAGGAGCCTGTTCTAGAACCGATAACCCCCGTTCAACCTCACCCTTCC-TTGTTTAACCCGCCTATATACCGCCGTCGTCAGCTTACCCTGTGAGGGACTAATAGTAAGCAGAACTGGTACAACCTAA-AACGTCAGGTCGAGGTGTAGCGAAT-GGAGGGGGAAGAAATGGGCTACA-TTCGCTAACACAGC-GAACACG-AATGATGCACTGAAACA-CACATCTGAAGGAGGATTTAGAAGTAA
	'Leptocottus_armatus.2'              CCCCACAGTTCCCTG-CCCGGGAACAAGGAGCTGGTATCAGGCAC--ATCTTCTT-GA-GCCCACGACACCTTGCTTAGCCACACCCTCAAGGGAACTCAGCAGTGATAAACATTAAGCCATAAGTGAAAACTTGACTTAGTTAAAGCTAA-GAGGGCCGGTAAAACTCGTGCCAGCCACCGCGGTTATACGAGAGGCCCAAGTTGACAAACAC-CGGCGTAAAGCGTGGTTAAGTTAA-AAATCACACTAAAGCCAAACATCTTCAAGACTGTTATACGTAACCGAAGACAGGAAGTTCAACCACGAAAGTGGCTTT-ATCTGATCTGAACCCACGAAAGCTAAGGAACAAACTGGGATTAGATACCCCACTATGCCTAGCCCTAAACTTTGATAGTRCTATACACCCACCACCCGCCCGGGTACTACGAGCAATAGCTTAAAACCCAAAGGACTTGGCGGTGCTTTAGATCCACCTAGAGGAGCCTGTTCTAGAACCGATAACCCCCGTTCAACCTCACCCTTCC-TTGTTTAACCCGCCTATATACCGCCGTCGTCAGCTTACCCTGTGAGGGACTAATAGTAAGCAGAACTGGTACAACCTAA-AACGTCAGGTCGAGGTGTAGCGAAT-GGAGGGGGAAGAAATGGGCTACA-TTCGCTAACACAGC-GAACACG-AATGATGCACTGAAACA-CACATCTGAAGGAGGATTTAGCAGTAA
	'Mesocottus_haitej.1'                CCCTACAGTTCCCCG-CCCGGGAACAAGGAGCTGGTATCAGGCAC--ATACCATT-GA-GCCCACGACACCTTGCTTAGCCACACCCTCAAGGGAACTCAGCAGTGATAAATATTAAGCCATAAGTGAAAACTTGACTTAGTTAAAGCTAA-GAGGGCCGGTAAAACTCGTGCCAGCCACCGCGGTTATACGAGAGGCCCAAGTTGACAAACAC-CGGCGTAAAGCGTGGTTAAGTTAA-AAATTACACTAAAGCCAAACATCTTCAAGACTGTTATACGTAACCGAAGACAGGAAGTTCAACCACGAAAGTGGCTTT-ATAT-ACCTGAACCCACGAAAGCTAAGGAACAAACTGGGATTAGATACCCCACTATGCCTAGCCCTAAACATTGATAGTATCATACACCCACTATCCGCCCGGGTACTACAAGCAATAGCTTAAAACCCAAAGGACTTGGCGGTGCTTTAGATCCCCCTAGAGGAGCCTGTTCTAGAACCGATACCCCCCGTTCAACCTCACCCTTCC-TTGTCAAACCCGCCTATATACCGCCGTCGTCAGCTTACCCTGTGAGGGTAAAATAGTAAGCAAAACTGGTACAACCTAA-AACGTCAGGTCGAGGTGTAGCGTAT-GGAGGGGGAAGAAATGGGCTACA-TTCGCTACCACAGC-GAACACG-AACGATGCACTGAAACA-CGCATCTGAAGGAGGATTTAGTAGTAA
	'Microcottus_sellaris.1'             CCCTACAGTTCCCCG-CCCGGGAACAAGGAGCTGGTATCAGGCAC--ACCCTATT-GA-GCCCACGACACCTTGCTTAGCCACACCCTCAAGGGAACTCAGCAGTGATAGACATTAAGCCATAAGTGAAAACTTGACTTAGTTAAAGCTAA-GAGGGCCGGTAAAACTCGTGCCAGCCACCGCGGTTATRCGAGAGGCCCAAGTTGACAAACAC-CGGCGTAAAGCGTGGTTAAGTAAA-AACTCACACTAAAGCCAAACATCTTCCAGGCTGTTATACGCAACCGAAGACAGGAAGTTCAACCACGAAAGTGGCTTT-ATCTAGTCTGAACCCACGAAAGCTAAGGAACAAACTGGGATTAGATACCCCACTATGCCTAGCCCTAAACATTGATAGTACTATACACCCACTATCCGCCCGGGAACTACGAGCAATAGCTTAAAACCCAAAGGACTTGGCGGTGCTTTAGATCCACCTAGAGGAGCCTGTTCTAGAACCGATAGCCCCCGTTCAACCTCACCCTTCC-TTGTTTAACCCGCCTATATACCGCCGTCGTCAGCTTACCCTGTGAGGGACTAATAGTAAGCAAAACTGGTACAGCCTAATAACGTCAGGTCGAGGTGTAGCGTAT-GGAGGGGGAAGAAATGGGCTACA-TTCGCTATTACAGC-GAACACGAAATGATGCACTGAAACG-TTCATCTGAAGGAGGATTTAGCAGTAA
	'Myoxocephalus_polyacanthocephalus.1' CCCCACAGTTCCCCG-CCCGGGAACAAGGAGCTGGTATCAGGCAC--ACCCTATT-GA-GCCCACGACACCTTGCTTAGCCACACCCTCAAGGGAACTCAGCAGTGATAGACATTAAGCCATAAGTGAAAACTTGACTTAGTTAAAGCTAA-GAGGGCCGGTAAAACTCGTGCCAGCCACCGCGGTTATACGAGAGGCCCAAGTTGACAAACAC-CGGCGTAAAGCGTGGTTAAGTAAA-AACTTACACTAAAGCCAAACATCTTCCAGGCTGTTATACGCAACCGAAGACAGGAAGTTCAACCACGAAAGTGGCTTT-ATCTAGTCTGAACCCACGAAAGCTAAGGAACAAACTGGGATTAGATACCCCACTATGCCTAGCCCTAAACATTGATAGTACTATACACCCACTATCCGCCCGGGAACTACGAGCAATAGCTTAAAACCCAAAGGACTTGGCGGTGCTTTAGATCCACCTAGAGGAGCCTGTTCTAGAACCGATAACCCCCGTTCAACCTCACCCTTCC-TTGTTTAACCCGCCTATATACCGCCGTCGTCAGCTTACCCTGTGAGGGACTAATAGTAAGCAAAACTGGTACAGCCTAA-AACGTCAGGTCGAGGTGTAGCGTAT-GGAGGGGGAAGAAATGGGCTACA-TTCGCTATTACAGC-GAACACG-AATGATGCACTGAAACG-TTCATCTGAAGGAGGATTTAGCAGTAA
	'Orthonopias_triacis.1'              GCCCACAGTCCCCTG-CCCGAGGACTGGGAGCGGGTATCAGGCAC--CTCTTCCC-TT-GCCCAAGACGCCTCGCTCAGCCACACTCCCAAGGGACCACAGCAGTGATAGACATTAAGCCCTAAGTGAAAACTTGACTTAGTTAAAGCCAAAGAGGGCCGGTAAAACTCGTGCCAGCCACCGCGGTTATACGAGGGGCCCAAGTTGACAGATAC-CGGCGTAAAACGTGGCAAAAACGT-ACCCCCGACTAAAGCCAAACACCCCCAAAGCTGTAATACGTAAATGGGGGCAGGAAGCCCTACCACGAAGGTGGCTTT-ACTTAATTTGAACCCACGAAAGCTAGGGGACAAACTGGGATTAGACACCCCACTATGCCTAGCCCTAAACATTGATAGCACCTTACATTCGTTATCCGCCCGGGAACTACGAGCAACAGCTTAAAACCCAAAGGACTTGGCGGTGCTTTAGACCCCCCTAGAGGAGCCTGTTCTAGAACCGATGACCCCCGTTCAACCTCACCTCTCC-TTGTCTAACCCGCCTATATACCGCCGTCGTCAGCTTACCCTGTGAAGGTCAAACAGTAAGCAAACTTGGTTCAACCTAA-AACGCCAGGTCGAGGTGTAGCGTAT-GAAGAGGGAAGCAATGGGCTACA-CTCACTACAACAGT-AAACACG-AACGGCGTGCTGAAACG-CACCCCTGAAGGAGGATTTAGCAGTAA
	'Porocottus_camtschaticus.1'         CCCTACAGTTCCCCG-CCCGGGAACAAGGAGCTGGTATCAGGCAC--ACCTTATT-GATGCCCACGACGCCTTGCTTAGCCACACCCTCAAGGGAACTCAGCAGTGATAGACATTAAGCCATAAGTGAAAACTTGACTTAGTCAAAGCTAA-GAGGGCCGGTAAAACTCGTGCCAGCCACCGCGGTTATACGAGAGGCCCAAGTTGACAAACAC-CGGCGTAAAGCGTGGTTACGTAAA-AACTCACACTAAAGCAGAACATCTTCCAGGCTGTTATACGCAACCGGAGACAGGAAGTTCAACCACGAAAGTGGCTTT-ATCCAAACCGAACCCACGAAAGCTAAGGAACAAACTGGGATTAGATACCCCACTATGCCTAGCCCTAAACATTGATAGTACTATACACCCACTATCCGCCCGGGTACTACGAGCAACAGCTTAAAACCCAAAGGACTTGGCGGTGCTTTAGATCCACCTAGAGGAGCCTGTTCTAGAACCGATAACCCCCGTTCAACCTCACCCTTCC-TTGTTTAACCCGCCTATATACCGCCGTCGTCAGCTTACCCTGTGAGGGGCTAATAGTAAGCAAGACTGGTACAGCCTAA-AACGTCAGGTCGAGGTGTAGCGTAT-GGAGGGGGAAGAAATGGGCTACA-TTCGCTATTACAGC-GAACACG-AATGATGAGCTGAAACG-TTCATCTGAAGGAGGATTTAGCAGTAA
	'Psychrolutes_phrictus.1'            CCCTACAGTTCCCTG-CCCGGGAACAAGGAGCTGGTATCAGGCAC--ACCCCATT-GA-GCCCATGACATCTTGCTTAGCCACACCCTCAAGGGAACTCAGCAGTGATAAACATTAAGCCATAAGTGAAAACTTGACTTAGTTAAAGCTAA-GAGGGCCGGTAAAACTCGTGCCAGCCACCGCGGTTATACGAGAGGCCCAAGTTGACAAACAC-CGGCGTAAGGCGTGGTTAAGTTAA-AACTCCTACTAAAGCCGAACATCTTCAAGGCTGTTATACGCAACCGAAGACAGGAAGTTCAACCACGAAAGTGGCTTT-ATCTGATCTGAACCCACGAAAGCTAGGGAACAAACTGGGATTAGATACCCCACTATGCCTAGCCCTAAACATTGATAGTACTATACACCCACTATCCGCCCGGGAACTACGAGCAATAGCTTAAAACCCAAATGACTTGGCGGTGCTTTAGATCCACCTAGAGGAGCCTGTTCTGGAACCGATAACCCCCGTTCAACCTCACCCTTCC-TTGTTTATCCCGCCTATATACCGCCGTCGTCAGCTTACCCTGTGAGGGACTAATAGTAAGCAAAACTGGTACAACCTAA-AACGTCAGGTCGAGGTGTAGCGTAT-GGAGGGGGAAGAAATGGGCTACA-TTCGCTACTACAGC-GAACACG-AATAGTGTACTGAAACG-TACACTTGAAGGAGGATTTAGCAGTAA
	'Radulinus_asprellus.1'              CCCCACAGTTCCCCG-CCCGGGAACAAGGAGCTGGTATCAGGCAC--AT-CTATT-GA-GCCCATGACACCTTGCTTAGCCACACCCTCAAGGGAACTCAGCAGTGATAAACATTAAGCCATAAGTGAAAACTTGACTTAGTTAAAGCTAA-GAGGGCCGGTAAAACTCGTGCCAGCCACCGCGGTTATACGAGAGGCCCAAGTTGACAAACAC-CGGCGTAAAGAGTGGTTAAGTTAA-AACTCACACTAAAGCCAAACATCTTCAAGGCTGTTATACGCAACCGAAGACAGGAAGTTCAACCACGAAAGTGGCTTT-ATCGAAGCTGAACCCACGAAAGCTAAGGAACAAACTGGGATTAGATACCCCACTATGCCTAGCCCTAAACATTGATAGTACTCTACACCCACTATCCGCCCGGGAACTACGAGCAATAGCTTAAAACCCAAAGGACTTGGCGGTGCTTTAGATCCACCTAGAGGAGCCTGTTCTAGAACCGATAACCCCCGTTCAACCTCACCCTTCC-TTGTTTAACCCGCCTATATACCGCCGTCGTCAGCTTACCCTGTGAGGGTCTAATAGTAAGCAAAACTGGTACAACCTAA-AACGTCAGGTCGAGGTGTAGCGTAT-GGAGGGGGAAGAAATGGGCTACA-TTCGCTACTACAGC-GAACACG-AATGATGTACTGAAACG-TACGTCTGAAGGAGGATTTAGCAGTAA
	'Rhamphocottus_richardsonii.1'       CCCTACAGTTCCCTG-ACCGGGAACAAGGAGCCGGTATCAGGCAC--GTCCC-TA-GA-GCCCACGACACCTTGCTCAGCCACACCCTCAAGGGAACTCAGCAGTGATAAACATTAAGCCATAAGTGAAAACTTGACTTAGTTAAAGCTAA-GAGGGCCGGTAAAACTCGTGCCAGCCACCGCGGTTATACGAGAGGCCCAAGTTGATCAACAC-CGGCGTAAAGAGTGGTTAAGTTAA-ACCTCACATTAAAGTCAAACATCTTCAAGGCTGTTATACGCAACCGAAGGCAGGAAGTTCAACCACGAAAGTGGCTTT-ATTTATTCTGAATCCACGAAAGCTAAGGAACAAACTGGGATTAGATACCCCACTATGCCTAGCCCTAAACATTGATAGTACTATACACCCACTATCCGCCCGGGAACTACGAGCAATAGCTTAAAACCCAAAGGACTTGGCGGTGCTTTAGATCCACCTAGAGGAGCCTGTTCTAGAACCGATAACCCCCGTTCAACCTCACCCCTAC-TTGTTAATCCCGCCTATATACCGCCGTCGTCAGCTTACCCTGTGAAGGTTAAATAGTAAGCAAAACTGGTACAGCCCAA-AACGTCAGGTCGAGGTGTAGCGTAT-GGAGGGGGAAGAAATGGGCTACA-TTCGCTACCACAGC-GAACACG-AAAGGTGGGCTGAAATG-CCCTCCTGAAGGAGGATTTAGCAGTAA
	'Scorpaenichthys_marmoratus.1'       CCCCACAGTTCCCTG-CCCGGGAACAAGGAGCCGGTATCAGGCAC--ACCC--AC-AA-GCCCATGACACCTTGCTTAGCCACACCCTCAAGGGAACTCAGCAGTGATAAACATTAAGCCATAAGTGAAAACTTGACTTAGTTAAAGCTAA-GAGGGCCGGTAAAACTCGTGCCAGCCACCGCGGTTATACGAGAGGCCCAAGTTGATAGACAC-CGGCGTAAAGCGTGGTTAAGTTAA-AACCCATACTAAAGCCAAACATCTTCAAGGCTGTTATACGCAACCGAAGACAGGAAGTTCAACCACGAAAGTGGCTTT-A-TTAGTCTGAATCCACGAAAGCTAAGGAACAAACTGGGATTAGATACCCCACTATGCCTAGCCCTAAACATTGATGGTATTATAC-CCCACCATCCGCCCGGGTACTACGAGCAATAGCTTAAAACCCAAAGGACTTGGCGGTGCTTTAGATCCACCTAGAGGAGCCTGTTCTAGAACCGATAACCCCCGTTCAACCTCACCCCTCC-TTGTTTAACCCGCCTATATACCGCCGTCGTCAGCTTACCCTGTGAAGGTCTAATAGTAAGCAAAACTGGTACAACCTAA-AACGTCAGGTCGAGGTGTAGCGTAT-GGAGGGGGAAGAAATGGGCTACA-TTCGCTATCACAGC-GAACACGAAAAGATGTGCTGAAACGTTTCATCTGAAGGAGGATTTAGCAGTAA
	'Stellerina_xyosterna.1'             CCCTACAGTTCCCCT-TGCGGGAACAAGGAGCCGGTATCAGGCAC--ATCT--AC-AA-GCCCACGACACCTTGCTTAGCCACACCCTCAAGGGAACTCAGCAGTGATAAACATTAAGCCATAAGTGAAAACTTGACTTAGTTAAGGCTAA-GAGGGSCGGTAAAACTCGTGCCAGCCACCGCGGTTATACGAGAGACCCAAGTTGATAACCGC-CGGCGTAAAGCGTGGTTAAGTTAA-AACTCAAACTAAAGTCAAACATYTTCAAGACTGTTATACGTAACCGAAGACAGGAAGTTCAACCACGAAAGTGACTTT-ACTTGATCTGACCCCACGAAAGCTAAGAAACAAACTGGGATTAGATACCCCACTATGCTTAGCCCTAAACATTGATAGTATTATACACCCACTATCCGCCTGGGAACTACGAGCAACAGCTTAAAACCCAAAGGACTTGGCGGTGCTTTAGATCCACCTAGAGGAGCCTGTTCTAGAACCGATAACCCCCGTTCAACCTCACCCTTCC-TTGTTTATCCCGCCTATATACCGCCGTCGTCAGCTTACCCTGTGAAGGTCTAATAGTAAGCAAAACTGGCACAGCCTTA-AACGTCAGGTCGAGGTGTAGCGTAT-GGAGGGGGAAGAAATGGGCTACA-TTCGCTACTACAGC-GAACACG-AAAGATGTACTGAAACA-TCCATCTGAAGGAGGATTTAGCAGTAA
	'Trachidermus_fasciatus.1'           CCCTACTGTTCCCCG-CCCGGGAACAAGGAGCTGGTATCAGGCAC-TATCCTACT-AA-GCCCATGACGCCTTGCTTAGCCACACCCTCAAGGGAACTCAGCAGTGATAAACATTAAGCCATAAGTGAAAACTTGACTTAGTTAAAGCTAA-GAGGGTCGGTAAAACTCGTGCCAGCCACCGCGGTTATACGAGAGACTCAAGCTGACAAACAC-CGGCGTAAAGCGTGGTTAAGCTAA-AAATT-TGCTAAAGTCAAACACCTTCAAGACTGTTATACGTACCCGAAGGCAGGAAGCACAACCACGAAAGTGACTTT-AACTAAGCTGAATCCACGAAAGCTAAGGAACAAACTGGGATTAGATACCCCACTATGCCTAGCCCTAAACATTGATGGTACAACACAACCACCATCCGCCCGGGTACTACGAGCAATAGCTTAAAACCCAAAGGACTTGGCGGTGCTTTAGATCCACCTAGAGGAGCCTGTTCTAGAACCGATAACCCCCGTTCAACCTCACCTCTTC-TTGTTTAACCCGCCTATATACCGCCGTCGTCAGCTTACCCTCTGAGGGATTAGTAGTAAGCAAAAGTGGCACAGCCCAA-AACGTCAGGTCGAGGTGTAGCGAAT-GTAGAGGAAAGAAATGGGCTACA-TTCGCTGCCACAGC-GAATACG-AATGATGCACTGAAACA-CACATCTGAAGGAGGATTTAGCAGTAA
	'Triglops_scepticus.1'               CCCCACAGTTCCCCG-CCCGGGAACAAGGAGCTGGTATCAGGCAC--ATCCTATT-GA-GCCCATGACACCTTGCTTAGCCACACCCTCAAGGGAACTCAGCAGTGATAGACATTAAGCCATAAGTGAAAACTTGACTTAGTTAAAGCTAA-GAGGGCCGGTAAAACTCGTGCCAGCCACCGCGGTTATACGAGAGGCCCAAGTTGACAAACAC-CGGCGTAAAGGGTGGTTAAGTTAA-AACTCATACTAAAGCCAAACATCTTCAAGACTGTTATACGCAACCGAAGACAGGAAGTTCAACCACGAAAGTGGCTTT-ATCTGATCTGAACCCACGAAAGCTAAGGAACAAACTGGGATTAGATACCCCACTATGCCTAGCCCTAAACATTGATAGTACTACACATCCACTATCCGCCCGGGAACTACGAGCAATAGCTTAAAACCCAAAGGACTTGGCGGTGCTTTAGATCCACCTAGAGGAGCCTGTTCTAGAACCGATAACCCCCGTTCAACCTCACCCTTCC-TTGTTTAACCCGCCTATATACCGCCGTCGTCAGCTTACCCTGTGAGGGATAAATAGTAAGCAAGACTGGTACAGCCTAA-AACGTCAGGTCGAGGTGTAGCGTATGGGAGGGGGAAGAAATGGGCTACATTTCGTTACTACAGC-GAATACG-AATGATGCACTGAAACG-TACATCTGAAGGAGGATTTAGCAGTAG

;


END;

BEGIN CHARACTERS;
	TITLE  Protein_translation_of_Character_Matrix;
	DIMENSIONS  NCHAR=249;
	FORMAT DATATYPE = Protein GAP = - MISSING = ?;
	MATRIX
	'Artedius_fenestralis.1'             -ALQFPTREQGAGI*HMNFSPRH--LA*PHPQGNSAVMNIKP*VKTWLSQSQEGR*NSCQPPRLYEWPKLTDTRRKTWLG*TLKLKPNTF*AVMRNR*QEAPPRKWL*PELNPRKLGNKLGLDTPLCLAVNTDSTPHPLSARELRATAWNPKDLAVL*THLEEPVLEPMIPVQPHPSLFYPPMYRRRQLTLW*SNSKQPWYYLKRQVEV*RTEGEEMG--YIHYNSEHEWCAETHIW**I*Q*------
	'Blepsias_cirrhosus.1'               -APQFPAREQGAGI*HTLLSPWR--LA*PHPQGNSAVMNIKL*VKTWLS*G*EGR*NSCQPPRLYE*PKLMTTGVKRG*VET-HTKVKHLQDCYT*PKTGSSTTKVTLFDLNPRKLRNKLGLDTPLCLALNINSTMHPLSARELRAMA*NPKDLAVL*IHLEEPVLEPMTPVQPHPSLFIPPMYRRRQLTLW*SDSKQNWHSLKRQVEV*RMEGEEMG--YIRYHSK----TRKMYWNTHLKEDLAVK-
	'Clinocottus_analis.1'               -APQFPARELGAGI*HPPSAHDT--LLSHTPKGTQQWKTLSHKWKLDLVKAN*GR*NSCQPPRLYE*PKLTDTGVKRG*TMP-{H Q}TKAKRPQSCDTQT*LGSPTTKVALIQLEPTKA**QTGI*YPTMPSPKHW*HSTPAIRPGTTSNSLKPKGLGGALDPP*GACS*TDNPRSTSPLLVLPAYMPPSSAYPVKDK**ASLAQPKTSGRGVAHEEG*NG-----LHSLRQW-TRMACWNAPLKEDLAVS-
	'Cottus_aleuticus.1'                 -APQFPAREQGAGI*HILLSPRH--LA*PHPQGNSAVMNIKP*VKTWLS*S*EGR*NSCQPPRLYE*PKLTNTGVKRG*VKN-RTKAKHLQDCYT*PKTGSSTTKVALSDLNPRKL*NKLGLDTPLCLALNIDSTMHPLSARVLRAMA*NPKDLAVL*IHLEEPVLEPMTPVQPHPSLFYPPMYRRRQLTLWGTNSKQNWYNLKRQVEV*RMEGEEMG--YIRYHSEHEWCTETHIW**I*Q*A-----
	'Cottus_asper.1'                     ---------------------------------------------------------------------------------------------------------------------------------------------------------------------------------------------------------------------------------------------------------
	'Cottus_bairdii.1'                   CPNSSPPGNKELVSGTTLPSPRH--LA*PHPQGNSAVMNIKPWVKTWLS*S*EGR*NSCQPPRLYE*PKLTNTGVKRG*VKN-RTKAKHLQDCYT*PKTGSSTTKVALSDLNPRKL*NKLGLDTPLCLALNIDSTMHPLSARVLRAMA*NPKDLAVL*IHLEEPVLKPMTPVQPHPSLFYPPMYRRRQLTLWGTNSKQNWYNLKRQVEV*RMEGEEMG--YIRYHSEHEWCTETHIW**I*Q*A-----
	'Cottus_carolinae.1'                 CPNSSPPGNKELVSGTTLPSPQH--LA*PRPQGNSAVMNIKP*VKTWLS*S*EGR*NSCQPPRLYE*PKLTNTGVKRG*VKN-RTKAKHLQDCYT*PKAGSSTTKVALSDLNPRKL*NKLGLDTPLCLALNIDSTMHPLSARVLRAMA*NPKDLAVL*IHLEEPVLEPMTPVQPHPSLFYPPMYRRRQLTLWGTNSKQNWYNLKRQVEV*RMEGKEMG--YIRYHSEHEWCTETHIW**I*Q*A-----
	'Cottus_cognatus.1'                  CPNSSPPGNKELVSGTTLPSPRH--LA*PRPQGNSAVMNIKP*VKTWLS*S*EGR*NSCQPPRLYE*PKLTNTGVKRG*VKN-RTKAKHLQDCYT*PKTGSSTTKVALSDLNPRKL*NKLGLDTPLCLAVNIDSTTHPLSARVLRAMA*NPKDLAVL*IHLEEPVLEPMTPVQPHPSLFYPPMYRRRQLTLWGTNSKQNWYNLKRQVEV*RMEGEEMG--YIRYHSEHEWCTETHIW**I*Q*A-----
	'Cottus_gobio.1'                     CPNSSPPGNKELVSGTTLLSPRH--LA*PHPQGSSAVMNIKP*VKTWLS*S*EGR*NSCQPPRLYE*PKLTNTGVKRG*VKN-HTKAKHLQDCYT*PKTGSSTTKVALSDLNPRKL*NKLGLDTPLCLALNIDSTMHPLSARVLRAMA*NPKDLAVL*IHLEEPVLEPMTPVQPHPSLFYPPMYRRRQLTLWGTNSKQNWYNLKRQVEV*RMEGEEMG--YIRYHSEHEWCTEMHIW**I*Q*A-----
	'Cottus_hangiongensis.1'             CPTVPRPGT*SWYQAQTLLSPRH--LA*PHPQGNSAVMNIKP*VKTWLS*S*EGR*NSCQPPRLYE*PKLTNTGVKRG*VKN-HTKAKHLQDCYT*PKTGSPTTKVALSDLNPRKL*NKLGLDTPLCLALNIDSTLHPLSARVLRAMA*NPKDLAVL*THLEEPVLEPMTPVQPHPFLFYPPMYRRRQLTLWGTSSKHNWYSLKRQVEV*RMEGEEMG--YIRYRSEHEWCTETHIW**I*Q*A-----
	'Cottus_kazika.1'                    -PYCSPPGNKELVSGTSLLSPRH--LA*PHPQGNSAVMNIKP*VKTWLS*S*QGR*NSCQPPRLYE*PKLTNAGVKRG*AKN-FAKVKHLQDCYT*PKTGNTTTKVTLPKLNPRKL*NKLGLDTPLCLALNVDGATQPPSARVLRAMA*NPKDLAVL*IHLEEPVLEPMTPVQPHLFLFNPPMYRRRQLTLWGTNSKQKWYTPKRQVEV*RMG*EEMG--YIRYYSEHEWCTETSIW**I*Q*A-----
	'Cottus_poecilopus.1_Siberia'        -ALQFPAREQGAGI*HMLLSPRH--LA*PHPQGNSAVMNIKP*VKTWLS*S*EGR*NSCQPPRLYE*PKLTNTGVKRG*VKN-HTKAKHLQDCYT*PKAGSSTTKVALSDLNPRKL*NKLGLDTPLCLALNIDSTLHPLSARVLRAMA*NPKDLAVL*IHLEEPVLEPMPPVQPHPSLFYPPMYRRRQLTLWGTNSKQNWYNLKRQVEV*RMEGEEMG--YIRYHSEHEWCTETHIW**I*Q*A-----
	'Cottus_poecilopus.2_Siberia'        -ALQFPAREQGAGI*HMLLSPRH--LA*PHPQGNSAVMNIKP*VKTWLS*S*EGR*NSCQPPRLYE*PKLTNTGVKRG*VKN-HTKAKHLQDCYT*PKAGSSTTKVALPDLNPRKL*NKLGLDTPLCLALNIDSTLHPLSARVLRAMA*NPKDLAVL*IHLEEPVLEPMTPVQPHPSLFYPPMYRRRQLTLWGTNSKQKWYNLKRQVEV*RMEGEEMG--YIRYHSEHEWCTETHIW**I*Q*A-----
	'Cottus_poecilopus.3_Poland'         -ALQFPAREQGAGI*HILLSPRH--LA*PHPQGNSAVMNIKP*VKTWLS*S*EGR*NSCQPPRLYE*PKLTNTGVKRG*VKN-CTKAKHLQDCYT*PKTGSSTTKVALSVLNPRKL*NKLGLDTPLCLALNIDSTMHPLSARVLRATA*NPKDLAVL*IHLEEPVLEPMTPVQPHPSLFYPPMYRRRQLTLWGTNSKQNWYNLKRQVEVQRMEGEEMG--YIRYHSEHEWCTETHIW**I*Q*T-----
	'Cottus_poecilopus.x1_Korea'         ---------------------------------------------------------------------------------------------------------------------------------------------------------------------------------------------------------------------------------------------------------
	'Cottus_pollux.1'                    -ALQFPAREQGAGI*HILLSPRH--LA*PHPQGNSAVMNIKL*VKTWLS*S*EGR*NSCQPPRLYE*PELTNTGVKRG*VKN-RTKAKHLQDCYT*PKTGSSTTKVALSDLNPRKL*NKLGLDTPLCLALNIDSTMHPLSARVLRAMA*NPKDLAVL*IHLEEPVLEPMTPVQPHPSLFYPPMYRRRQLTLWGTNSKQSWYNLKRQVEV*RMEGEEMG--YIRYYSEHEWCTETHIW**I*Q*A-----
	'Cottus_pollux.2'                    -PYSSPPGNKELVSGTSYSSPRH--LA*PHPQGNSAVMNIKL*VKTWLS*S*EGR*NSCQPPRLYE*PELTNTGVKRG*VKN-RTKAKHLQDCYT*PKTGSSTTKVALSDLNPRKL*NKLGLDTPLCLALNIDSTTHPLSARVLRAMA*NPKDLAVL*IHLEEPVLEPMTPVQPHPSLFYPPMYRRRQLTLWGTNSKQNWYNLKRQVEV*RMEGEEMG--YIRYYSEHEWCTETHIW**I*Q*A-----
	'Cottus_pollux.3'                    -ALQFPAREQGAGI*HILLSPRH--LA*PHPQGNSAVMNIKP*VKTWLS*S*EGR*NSCQPPRLYE*PKLTNTGVKRG*VKN-RTKAKHLQDCYT*PKTGSSPTKVALSKLNPRKL*NKLGLDTPLCLALNIDSTMHPLSARVLRAMA*NPKDLAVL*IHLEEPVLEPMTPVQPHPSLFYPPMYRRRQLTLWGTNSKQNWYNLKRQVEV*RMEGEEMG--YIRYHSEHEWCTETHIW**I*Q*A-----
	'Dasycottus_setiger.1'               -PYSSPFGNKELVSGTTPLSPWH--LA*PHPQGNSAVMNIKP*VKTWLS*S*EGR*NSCQPPRLYEGPKLTNTGVKSG*AKT-HTKAERLQDCYTQPKMGSSTTKVALSELSPRKL*NKLGLDTPLCLALNIDSTMHPLSARELRAMA*NPKDLAVL*IHLEEPVLEPMTPVQPHPSLFTPPMYRRRQLTLWGVYSKQNWYNLKRQVEV*RMEGEEMG--YIRYYSEHEWCTETYIW**I*Q*A-----
	'Enophrys_bison.1'                   -CPTVPRPGT*SWYQAHLVEPMTPCLATPS*ELSSDKH*AMSENLT*LK--L*GPVKLVPATAVMREAQVDKHRRKAWL*KI-HTKAKHLPGCYTQSKMGSSTTKVALSNLNPRKL*NKLGLDTPLCLALNIDSTMHPLSARELRAMA*NPKDLAVL*IHLEEPVLEPMPPVQPHLSLFNPPMYRRRQLTLWGTNSKQDWYSLKRQVEV*RMG*EEMG--YIRYHSEHEWCTETFIW**I*Q*A-----
	'Hemilepidotus_jordani.1'            -PYSSPPREQGAGI*HTPLSPRR--LA*PHPQGNSAVMNIKP*VKTWLSQG*EGR*NSCQPPRLYE*PKLMTTGVKRG*VKT-HTKVKHLQDCYTYPKTGSSTTKVTLYDLTPRKL*NKLGLDTPLCLALNIDSTTHPLSARELRAMA*NPKDLAVL*IHLEEPVLEPMPPVQPHPSLFIPPMYRRRQLTLWGSNSKQNWHSLKRQVEV*RMEGEEMG--YIRYNSEHE*CAETSIW**I*Q*A-----
	'Hemilepidotus_zapus.1'              -PYSSPPREQGAGI*HTARSPRS--LA*PHPKGNSAVMNIKP*VKTWLSQG*EGR*NSCQPPRLYE*PKLMTTGVKRG*VKT-HTKVKHLQDCYTYPKTGSSTTKVTLYDLTPRKL*NKLGLDTPLCLAMNIDSTTHRLSAWELRAMA*NPKDLAVL*IHLEEPVLEPMPPVQPHPSFVYSAYMPPSSAYPL*V***AKLAQPKTS---GRGEADG*G--*NGLHSL{L Q}QR-TRKM{C H R Y}WN{I T}HLKED{L M}AVS-
	'Hemitripterus_bolini.1'             -CPTVPRPGT*SRYQAHLSSPWR--LA*PHPQGNSAVMDIKP*VKTWLS*G*EGR*NSCQPPRLYE*PKLMAIGVKRG*IKT-HTKAKHLQDCYT*PKTGS{S W}TTKVALFDLNPRKL*{D N}KLGLDTPLCLALNIDSTMHPLSAWELRAMA*NPKDLAVL*IHLEEPVLEPMTPVQPHPSLFIPPMYRRRQLTLW*SNSKQNWHSLKRQVEV*RMEGEEMG--YIRYYSEHE*CTEHSSEGGYSSK{Q R W *}-----
	'Icelinus_filamentosus.1'            CPTVPRPGT*SWYQAHPYVAHDT--LLSHTLKGTQQW*TLSHKWKLDLIKAK*AGKTRASHRGYT*GPSWQTPA*SVVKLIL-MLKPNTFKAVMRNR*QEVQPRKWL*FDLNPRKL*NKLGLDTPLCLALNIDSTMHPLSARELRAMA*NPKDLAVL*IHLEEPVLEPMTPVQPHPSLFNPPMYRRRQLTLWGSNSKQKWYNPKRQVEV*RMEGEEMG--YIRYPSEHEWFAETHIW**I*Q*A-----
	'Icelus_spiniger.1'                  -ALQFPAREQGAGI*HTPLSPWH--LA*PHPQGNSAVMNIKP*VKTWLS*S*EGR*NSCQPPRLYE*PKLTNTGVKSG*VKT-HTKAKRLQGCYTQPKTGSSTTKVALPDLNPRKL*NKLGLDTPLCLALNIDSTMHPLSARELRAMA*NPKDLAVL*IHLEEPVLEPMTPVQPHPSLFNPPMYRRRQLTLWGTNSKQNWYNLKRQVEV*RMEGEEMG--YIRFYSEHEWCAETYIW**I*Q*A-----
	'Leptocottus_armatus.1'              -PHSSLPGNKELVSGTSSWAHDT--LLSHTLKGTQQW*TLSHKWKLDLVKAK*AGKTRASHRGYT*GPSWRTPA*SVVKLMN-HTKAKHLQDCYT*PKTGSSTTKVALSDLNPRKL*NKLGLDTPLCLALNFGGAMHPPPARVLRAMA*NPKDLAVL*IHLEEPVLEPMTPVQPHPSLFNPPMYRRRQLTLWGTNSKQNWYNLKRQVEV*RMEGEEMG--YIR*HSEHEWCTETHIW**I*K*A-----
	'Leptocottus_armatus.2'              -APQFPAREQGAGI*HIFLSPRH--LA*PHPQGNSAVMNIKP*VKTWLS*S*EGR*NSCQPPRLYE*PKLTNTGVKRG*VKN-HTKAKHLQDCYT*PKTGSSTTKVALSDLNPRKL*NKLGLDTPLCLALNFDS{A T}MHPPPARVLRAMA*NPKDLAVL*IHLEEPVLEPMTPVQPHPSLFNPPMYRRRQLTLWGTNSKQNWYNLKRQVEV*RMEGEEMG--YIR*HSEHEWCTETHIW**I*Q*A-----
	'Mesocottus_haitej.1'                -PYSSPPGNKELVSGTYHWAHDT--LLSHTLKGTQQW*MLSHKWKLDLVKAK*AGKTRASHRGYT*GPSWQTPA*SVVKLKI-TLKPNIFKTVMRNR*QEVQPRKW-LYMPEPTKAKEQTGI*YPTMPSPKHW*YHTPTIRPGTTSNSLKPKGLGGALDPP*GACS*TDTPRSTSPFLVKPAYMPPSSAYPV*VK**AKLVQPKTSGRGVAYGGG*NG-----LHSLPQR-TRTMHWNTHLKEDLVVSW
	'Microcottus_sellaris.1'             -ALQFPAREQGAGI*HTLLSPRH--LA*PHPQGNSAVMDIKP*VKTWLS*S*EGR*NSCQPPRL{C Y}E*PKLTNTGVKRG*VKT-HTKAKHLPGCYTQPKTGSSTTKVALSSLNPRKL*NKLGLDTPLCLALNIDSTMHPLSARELRAMA*NPKDLAVL*IHLEEPVLEPMAPVQPHPSLFNPPMYRRRQLTLWGTNSKQNWYSLMTSGRGVAYGGG*NG-----LHSLLQR-TRNDALKRSSEGGFSSK-
	'Myoxocephalus_polyacanthocephalus.1' -APQFPAREQGAGI*HTLLSPRH--LA*PHPQGNSAVMDIKP*VKTWLS*S*EGR*NSCQPPRLYE*PKLTNTGVKRG*VKT-YTKAKHLPGCYTQPKTGSSTTKVALSSLNPRKL*NKLGLDTPLCLALNIDSTMHPLSARELRAMA*NPKDLAVL*IHLEEPVLEPMTPVQPHPSLFNPPMYRRRQLTLWGTNSKQNWYSLKRQVEV*RMEGEEMG--YIRYYSEHEWCTETFIW**I*Q*A-----
	'Orthonopias_triacis.1'              -AHSPLPEDWERVSGTSSLAQDA--SLSHTPKGPQQW*TLSPKWKLDLVKAKEGR*NSCQPPRLYEGPKLTDTGVKRGKNVP-PTKAKHPQSCNT*MGAGSPTTKVALLNLNPRKLGDKLGLDTPLCLALNIDSTLHSLSARELRATA*NPKDLAVL*TPLEEPVLEPMTPVQPHLSLSNPPMYRRRQLTLW*SNSKQTWFNLKRQVEV*RMK*EAMG--YTHYNSKHERRAETHPW**I*Q*A-----
	'Porocottus_camtschaticus.1'         -PYSSPPGNKELVSGTPYWCPRR--LA*PHPQGNSAVMDIKP*VKTWLSQS*EGR*NSCQPPRLYE*PKLTNTGVKRGYVKT-HTKAEHLPGCYTQPETGSSTTKVALSKPNPRKL*NKLGLDTPLCLALNIDSTMHPLSARVLRATA*NPKDLAVL*IHLEEPVLEPMTPVQPHPSLFNPPMYRRRQLTLWGANSKQDWYSLKRQVEV*RMEGEEMG--YIRYYSEHEWWAETFIW**I*Q*A-----
	'Psychrolutes_phrictus.1'            -ALQFPAREQGAGI*HTPLSPWH--LA*PHPQGNSAVMNIKP*VKTWLS*S*EGR*NSCQPPRLYE*PKLTNTGV*RG*VKT-PTKAEHLQGCYTQPKTGSSTTKVALSDLNPRKLGNKLGLDTPLCLALNIDSTMHPLSARELRAMA*NPNDLAVL*IHLEEPVLEPMTPVQPHPSLFIPPMYRRRQLTLWGTNSKQNWYNLKRQVEV*RMEGEEMG--YIRYYSEHE*CTETYTW**I*Q*A-----
	'Radulinus_asprellus.1'              -CPTVPRPGT*SWYQAHLLSPWH--LA*PHPQGNSAVMNIKP*VKTWLS*S*EGR*NSCQPPRLYE*PKLTNTGVKSG*VKT-HTKAKHLQGCYTQPKTGSSTTKVALSKLNPRKL*NKLGLDTPLCLALNIDSTLHPLSARELRAMA*NPKDLAVL*IHLEEPVLEPMTPVQPHPSLFNPPMYRRRQLTLWGSNSKQNWYNLKRQVEV*RMEGEEMG--YIRYYSEHEWCTETYVW**I*Q*A-----
	'Rhamphocottus_richardsonii.1'       -PYSSLTGNKEPVSGTS-LEPTTPCSATPS*ELSSDKH*AMSENLT*LK--L*GPVKLVPATAVMREAQVDQHRRKEWLS*T-SH*SQTSS*LLYATEG*KFNHESGFIYSESTKAKEQTGI*YPTMPSPKHW*YYTPTIRPGTTSNSLKPKGLGGALDPP*GACS*TDNPRSTSPLLVNPAYMPPSSAYPVKVK**AKLVQPKTSGRGVAYGGG*NG-----LHSLPQR-TRKVGWNALLKEDLAVS-
	'Scorpaenichthys_marmoratus.1'       -CPTVPCPGT*SRYQAHPQAHDT--LLSHTLKGTQQW*TLSHKWKLDLVKAK*AGKTRASHRGYT*GPSW*TPA*SVVKLKP-MLKPNIFKAVMRNR*QEVQPRKW-LY*SESTKAKEQTGI*YPTMPSPKHWWYYTPPSARVLRAMA*NPKDLAVL*IHLEEPVLEPMTPVQPHPSLFNPPMYRRRQLTLW*SNSKQNWYNLKRQVEV*RMEGEEMG--YIRYHSEHE----KMCWNVSSEGGFSSKQ
	'Stellerina_xyosterna.1'             -PYSSPCGNKEPVSGTS-TSPRH--LA*PHPQGNSAVMNIKP*VKTWLS*G*EGR*NSCQPPRLYE*PKLMTAGVKRG*VKT-QTKVKH{F L}QDCYT*PKTGSSTTKVTLLDLTPRKL*NKLGLDTPLCLALNIDSIMHPLSAWELRATA*NPKDLAVL*IHLEEPVLEPMTPVQPHPSLFIPPMYRRRQLTLW*SNSKQNWHSLKRQVEV*RMEGEEMG--YIRYYSEHE*CTETSIW**I*Q*A-----
	'Trachidermus_fasciatus.1'           -ALLFPAREQGAGI*HYPTKPMTPCLATPS*ELSSDKH*AMSENLT*LK--L*GSVKLVPATAVMRETQADKHRRKAWLS*K-FAKVKHLQDCYTYPKAGSTTTKVTLTKLNPRKL*NKLGLDTPLCLALNIDGTTQPPSARVLRAMA*NPKDLAVL*IHLEEPVLEPMTPVQPHLFLFNPPMYRRRQLTLWGISSKQKWHSPKRQVEV*RM**KEMG--YIRCHSEYEWCTETHIW**I*Q*A-----
	'Triglops_scepticus.1'               -APQFPAREQGAGI*HILLSPWH--LA*PHPQGNSAVMDIKP*VKTWLS*S*EGR*NSCQPPRLYE*PKLTNTGVKGG*VKT-HTKAKHLQDCYTQPKTGSSTTKVALSDLNPRKL*NKLGLDTPLCLALNIDSTTHPLSARELRAMA*NPKDLAVL*IHLEEPVLEPMTPVQPHPSLFNPPMYRRRQLTLWGMNSKQDWYSLKRQVEV*RMGGG*NGLHFVTTANTNDALKRTSEGGFSS*-------

;


END;

BEGIN ASSUMPTIONS;
	TYPESET * UNTITLED  (CHARACTERS = Character_Matrix)  =  unord:  1- 726;
TYPESET * UNTITLED  (CHARACTERS = Protein_translation_of_Character_Matrix)  =  unord:  1- 249;

END;

BEGIN NOTES;

	TAXABITS   NAME = previousTaxon on = ;
	TAXABITS   NAME = newlyAddedTaxon on = ;
	SUT   TAXON = 4 NAME = color INTEGER = 12;
	SUT   TAXON = 6 NAME = color INTEGER = 12;
	SUT   TAXON = 7 NAME = color INTEGER = 12;
	SUT   TAXON = 8 NAME = color INTEGER = 12;
	SUT   TAXON = 9 NAME = color INTEGER = 12;
	SUT   TAXON = 10 NAME = color INTEGER = 12;
	SUT   TAXON = 11 NAME = color INTEGER = 12;
	SUT   TAXON = 12 NAME = color INTEGER = 12;
	SUT   TAXON = 13 NAME = color INTEGER = 12;
	SUT   TAXON = 14 NAME = color INTEGER = 12;
	SUT   TAXON = 16 NAME = color INTEGER = 12;
	SUT   TAXON = 17 NAME = color INTEGER = 12;
	SUT   TAXON = 18 NAME = color INTEGER = 12;

	CHARACTERS = Character_Matrix TAXA = Taxa;
	SUTM  T = 38 N = reversed B = TRUE;
	SUTM  T = 38 N = complemented B = TRUE;

	CHARACTERS = Protein_translation_of_Character_Matrix TAXA = Taxa;

	ALTTAXNAMES * UNTITLED  =  Artedius_fenestralis.KM057943 Blepsias_cirrhosus.KM057948 Clinocottus_analis.KM057950 Cottus_aleuticus.AB188191 'MF326939.1:80-870 Cottus asper mitochondrion, complete genome' Cottus_bairdii.KM057993 Cottus_carolinae.KM057994 Cottus_cognatus.AB188190 Cottus_gobio.AB188189 Cottus_hangiongensis.AB188183 Cottus_kazika.AB188175 Cottus_poecilopus.AB188185 Cottus_poecilopus.AB188186 Cottus_poecilopus.AB188187 'AB188188.1 Cottus poecilopus mitochondrial gene for 12S rRNA, partial sequence, country:South Korea: Namhan River, Kongnim River' Cottus_pollux.AB188176 Cottus_pollux.AB188177 Cottus_pollux.AB188178 Dasycottus_setiger.KM057955 Enophrys_bison.KM057956 Hemilepidotus_jordani.KM057959 Hemilepidotus_zapus.KM057960 Hemitripterus_bolini.KM057962 Icelinus_filamentosus.KM057965 Icelus_spiniger.KM057966 Leptocottus_armatus.AB188194 Leptocottus_armatus.KM057968 Mesocottus_haitej.KF170219 Microcottus_sellaris.KM057972 Myoxocephalus_polyacanthocephalus.KM057974 Orthonopias_triacis.KM057977 Porocottus_camtschaticus.KM057981 Psychrolutes_phrictus.KM057982 Radulinus_asprellus.KM057983 Rhamphocottus_richardsonii.KM057985 Scorpaenichthys_marmoratus.KM057987 Stellerina_xyosterna.KM057988 Trachidermus_fasciatus.AB188193 Triglops_scepticus.KM057992;

END;

BEGIN CODONS;
	CODONPOSSET * UNTITLED  (CHARACTERS = Character_Matrix) =  N:  591- 726 , 1: 2-590\3, 2: 3-588\3, 3: 1-589\3;

	CODESET * UNTITLED  (CHARACTERS = Character_Matrix)  =  mtdna.mam:  1- 726;
	CODESET * UNTITLED  (CHARACTERS = Protein_translation_of_Character_Matrix)  =  universal:  1- 249;


END;

BEGIN MESQUITECHARMODELS;
	ProbModelSet * UNTITLED  (CHARACTERS = Character_Matrix)  =  'Jukes-Cantor':  1- 726;
ProbModelSet * UNTITLED  (CHARACTERS = Protein_translation_of_Character_Matrix)  =  'Mk1 (est.)':  1- 249;
END;

BEGIN TREES[!'Trees acquired from RAxML using Mesquite''s Zephyr package. ^nAnalysis started Wed Jul 12 11:48:16 PDT 2017^nResults stored in folder: C:\Users\Fishmaster\Documents\Kolman_FW_mesquitefiles\12S\RAxML-2017.07.12-Run.1\^n^nMatrix: Character Matrix^nSearch details: ^n   Bootstrap analysis^n   1000 bootstrap replicates^nRAxML command options:  -s data.phy -n file.out  -m GTRGAMMAI -q "multipleModelFile.txt" -p 941703132 -# 1000 -b 941703132 -T 12 '];
	Title 'RAxML Bootstrap Trees (Matrix: Character Matrix)';
	LINK Taxa = Taxa;
	TRANSLATE
[0] 		n0 'Artedius_fenestralis.1',
[1] 		n1 'Blepsias_cirrhosus.1',
[2] 		n2 'Clinocottus_analis.1',
[3] 		n3 'Cottus_aleuticus.1',
[4] 		n4 'Cottus_asper.1',
[5] 		n5 'Cottus_bairdii.1',
[6] 		n6 'Cottus_carolinae.1',
[7] 		n7 'Cottus_cognatus.1',
[8] 		n8 'Cottus_gobio.1',
[9] 		n9 'Cottus_hangiongensis.1',
[10] 		n10 'Cottus_kazika.1',
[11] 		n11 'Cottus_poecilopus.1_Siberia',
[12] 		n12 'Cottus_poecilopus.2_Siberia',
[13] 		n13 'Cottus_poecilopus.3_Poland',
[14] 		n14 'Cottus_poecilopus.x1_Korea',
[15] 		n15 'Cottus_pollux.1',
[16] 		n16 'Cottus_pollux.2',
[17] 		n17 'Cottus_pollux.3',
[18] 		n18 'Dasycottus_setiger.1',
[19] 		n19 'Enophrys_bison.1',
[20] 		n20 'Hemilepidotus_jordani.1',
[21] 		n21 'Hemilepidotus_zapus.1',
[22] 		n22 'Hemitripterus_bolini.1',
[23] 		n23 'Icelinus_filamentosus.1',
[24] 		n24 'Icelus_spiniger.1',
[25] 		n25 'Leptocottus_armatus.1',
[26] 		n26 'Leptocottus_armatus.2',
[27] 		n27 'Mesocottus_haitej.1',
[28] 		n28 'Microcottus_sellaris.1',
[29] 		n29 'Myoxocephalus_polyacanthocephalus.1',
[30] 		n30 'Orthonopias_triacis.1',
[31] 		n31 'Porocottus_camtschaticus.1',
[32] 		n32 'Psychrolutes_phrictus.1',
[33] 		n33 'Radulinus_asprellus.1',
[34] 		n34 'Rhamphocottus_richardsonii.1',
[35] 		n35 'Scorpaenichthys_marmoratus.1',
[36] 		n36 'Stellerina_xyosterna.1',
[37] 		n37 'Trachidermus_fasciatus.1',
[38] 		n38 'Triglops_scepticus.1';
	TREE 'RAxML Bootstrap Tree++' = (n11,(n12,((n9,(n8,(n5,(n6,n7)))),((((((n38,((((((n31,n19),(n29,n28)),((n18,n24),n32)),(n23,(n34,(n35,((n30,n2),n0))))),n33),((n21,n20),(n36,(n1,n22))))),(n25,n26)),n15),n13),n17),((n16,(n10,n37)),n3)))),n27);
	TREE 'RAxML Bootstrap Tree++' = (((((n34,n33),n38),(n18,n24)),(n32,(((((n36,(n1,(n20,n21))),n22),n35),(n23,(n0,(n30,n2)))),(((n29,n28),n31),n19)))),(((n10,n37),(n26,n25)),((n17,((n3,(n9,(n8,((n6,n7),n5)))),(n12,n11))),(n13,(n15,n16)))),n27);
	TREE 'RAxML Bootstrap Tree++' = (((((n2,n30),n0),(((((n35,n34),(n19,(n31,(n28,n29)))),n33),(n24,(n38,(n32,n18)))),n23)),((n1,n22),((n21,n20),n36))),(((((n37,n10),n17),((n12,n11),(n13,(n15,n16)))),(n5,(n3,(n8,(n9,(n7,n6)))))),(n25,n26)),n27);
	TREE 'RAxML Bootstrap Tree++' = ((n11,n12),(((n16,n15),n13),(((((n19,(n31,(n29,n28))),(((n35,((n21,n20),((n0,(n2,n30)),n23))),n24),(n32,n18))),(n38,(n34,n33))),((n1,n22),n36)),(((n9,((n5,n8),(n6,n7))),((n10,n37),n17)),((n26,n25),n3)))),n27);
	TREE 'RAxML Bootstrap Tree++' = ((((n19,((n28,n29),n31)),(((n18,n33),(n23,((n35,(((n22,n1),(n36,(n20,n21))),n34)),((n2,n30),n0)))),(n24,n32))),n38),(((((n11,n12),n13),(n15,n16)),((n3,((n8,((n6,n7),n5)),n9)),n17)),((n10,n37),(n25,n26))),n27);
	TREE 'RAxML Bootstrap Tree++' = (((((n17,((((n13,n11),n12),(n15,n16)),(n3,(((n8,n7),(n6,n5)),n9)))),((n10,n37),(n25,n26))),(n33,(((n35,((((n21,n20),n36),n1),n22)),(n19,((n28,n29),n31))),(n32,((n18,n24),((n0,(n2,n30)),n23)))))),n38),n34,n27);
	TREE 'RAxML Bootstrap Tree++' = (((n38,((n19,((n29,n28),n31)),((n33,(((n0,(n2,n30)),(n35,((n22,(n1,(n36,(n21,n20)))),n34))),n23)),((n18,n32),n24)))),((n10,n37),(n25,n26))),(n17,(n9,(((n8,(n7,n6)),(n5,n3)),((n11,n12),(n13,(n15,n16)))))),n27);
	TREE 'RAxML Bootstrap Tree++' = ((n32,((n18,n24),((((n31,(n28,n29)),n19),n38),(((n0,(n2,n30)),n23),(((n34,n35),((n20,n21),((n22,n36),n1))),n33))))),((((((n12,n11),((n16,n15),n13)),n9),((n8,(n5,(n7,n6))),n3)),n17),((n37,n10),(n25,n26))),n27);
	TREE 'RAxML Bootstrap Tree++' = ((n10,n37),((((n11,n12),((n17,((n16,n15),(n9,(((n6,n7),(n8,n5)),n3)))),n13)),(n25,n26)),(((n19,n31),(n29,n28)),(n38,((n24,(n32,n18)),((((n0,(n2,n30)),n23),((n34,(n36,((n22,n1),(n20,n21)))),n35)),n33))))),n27);
	TREE 'RAxML Bootstrap Tree++' = ((((n3,(((n13,((n15,n16),(n9,(n11,n12)))),n17),(((n7,n6),n5),n8))),(n25,n26)),(n38,((((n28,n29),(n19,n31)),n33),((n32,n18),(n24,((n35,(n34,((n21,n20),((n36,n22),n1)))),((n0,(n30,n2)),n23))))))),(n10,n37),n27);
	TREE 'RAxML Bootstrap Tree++' = ((((n36,(n20,n21)),(n1,n22)),(((((n34,((n32,n18),n24)),n33),((n19,((n31,n28),n29)),n38)),n35),(n23,(n0,(n30,n2))))),((n26,n25),((n11,n12),(((n15,n16),n13),(n17,((n37,n10),(n3,(n9,(n8,(n5,(n7,n6)))))))))),n27);
	TREE 'RAxML Bootstrap Tree++' = ((((n26,n25),((n9,(n12,((n0,(n2,n30)),n11))),(((n15,n16),n13),(n17,(n3,(n8,((n6,n7),n5))))))),((n24,(((n23,((n35,n34),((n20,n21),(n36,(n22,n1))))),n33),(n18,n32))),(((n29,n28),(n19,n31)),n38))),(n37,n10),n27);
	TREE 'RAxML Bootstrap Tree++' = ((((n37,n10),((n38,(((((n35,(n23,(n0,(n2,n30)))),n33),((n24,n18),n32)),n19),((n34,n31),(n28,n29)))),(((n22,n1),n36),(n20,n21)))),((n17,(((n8,((n6,n7),n5)),n9),n3)),(((n16,n15),n13),(n12,n11)))),(n25,n26),n27);
	TREE 'RAxML Bootstrap Tree++' = (((n10,n37),((n38,(((n32,(n24,(n34,(n33,((n2,n30),n0))))),((n35,(n28,(n29,(n19,n31)))),n23)),n18)),(n36,((n22,n1),(n20,n21))))),((((n11,n12),n9),((((n16,n15),n13),n17),(n3,(n8,(n5,(n6,n7)))))),(n26,n25)),n27);
	TREE 'RAxML Bootstrap Tree++' = (((n23,((n33,(((n31,(n29,n28)),n38),(n24,(n32,n18)))),((n35,n34),(((n10,n37),n19),((n30,n2),n0))))),(n1,((n22,n36),(n20,n21)))),((n25,n26),((n12,n11),(n9,((n13,(n15,n16)),(((n8,((n6,n7),n5)),n3),n17))))),n27);
	TREE 'RAxML Bootstrap Tree++' = ((((n23,(n0,(n30,n2))),(n12,n11)),(n13,((((n37,n10),n17),(n9,(n3,((n6,n7),(n8,n5))))),(((((n33,(((n22,(n1,((n21,n20),n36))),(n35,n34)),(n31,(n28,(n19,n29))))),n38),((n32,n18),n24)),n15),n16)))),(n25,n26),n27);
	TREE 'RAxML Bootstrap Tree++' = (((n38,((n31,n19),(n29,n28))),((n32,n18),(n33,(((((n0,(n30,n2)),(n35,n34)),((n20,n21),(n1,(n22,n36)))),n23),n24)))),(((((n15,n16),n13),((n9,(n3,(n8,((n6,n7),n5)))),((n11,n12),n17))),(n25,n26)),(n37,n10)),n27);
	TREE 'RAxML Bootstrap Tree++' = ((((n12,n11),(((((n33,(n24,(n38,(n32,n18)))),(n19,(n35,(n28,(n29,n31))))),(((n36,(n20,n21)),(n1,n22)),((n13,(n17,(n15,n16))),(((n9,(n37,n10)),n3),((n5,(n6,n7)),n8))))),(n25,n26)),n23)),(n0,(n2,n30))),n34,n27);
	TREE 'RAxML Bootstrap Tree++' = ((((n37,n10),(n35,(n26,n25))),(n8,((n9,(n12,n11)),(n17,((n15,n16),(n13,(((n7,n6),n5),n3))))))),(n31,(n28,((n19,((((n38,n23),(((n2,n30),n0),n33)),(n18,n24)),(n32,(n34,(((n21,n20),n36),(n22,n1)))))),n29))),n27);
	TREE 'RAxML Bootstrap Tree++' = ((((((n16,((n10,n37),n17)),((((n8,n5),(n6,n7)),n9),n3)),(n12,n11)),(n25,n26)),(n15,((((((n2,n30),n19),n38),((n33,(n0,n18)),(n23,((n22,(n1,(n36,(n20,n21)))),(n35,n34))))),(n32,n24)),(n31,(n29,n28))))),n13,n27);
	TREE 'RAxML Bootstrap Tree++' = ((((n38,(n19,((n28,n31),n29))),((n23,((n30,n2),n0)),n33)),(n24,((n35,((n22,((n36,(n21,n20)),n1)),n34)),(n32,n18)))),(n15,(n13,((((n37,n10),n12),n11),(n17,(n16,(((n25,n26),n3),((((n6,n7),n8),n5),n9))))))),n27);
	TREE 'RAxML Bootstrap Tree++' = ((n24,((n38,((n23,((n22,n35),(((n36,(n21,n20)),n1),n34))),n32)),((n19,((n29,n28),n31)),(n33,((n37,n10),(n18,(n0,(n2,n30)))))))),((((n17,(((n5,(n7,n6)),n3),(n13,(n15,n16)))),(n8,n9)),(n11,n12)),(n26,n25)),n27);
	TREE 'RAxML Bootstrap Tree++' = (((n26,n25),((n12,n11),((((n3,(n8,(n5,(n7,n6)))),(n13,(n15,n16))),((n10,n37),n17)),n9))),(((n21,n20),(n1,(n22,n36))),(n24,((n18,n32),(n38,((((n28,n31),n29),n19),(((((n2,n30),n0),n35),(n34,n23)),n33)))))),n27);
	TREE 'RAxML Bootstrap Tree++' = (n34,((((n0,(n2,n30)),n23),(n35,((n1,n22),(n36,(n21,n20))))),((((n38,((n29,n28),(n31,n19))),(((n12,n11),((n9,((n10,n37),n8)),((((n13,(n16,n15)),n17),n3),((n6,n7),n5)))),(n25,n26))),((n18,n32),n24)),n33)),n27);
	TREE 'RAxML Bootstrap Tree++' = (((((n13,(n16,n15)),((((n5,n3),((n10,n37),(n6,n7))),(n8,n9)),n17)),((n18,(n33,n24)),(((n35,((n36,((n20,n21),(n22,n1))),n34)),(n23,(n38,(n19,(n31,(n29,n28)))))),n32))),(n26,n25)),(((n0,(n2,n30)),n12),n11),n27);
	TREE 'RAxML Bootstrap Tree++' = ((((n25,n26),(((n17,((n9,n11),n12)),(n3,((n6,n7),(n8,n5)))),((n16,n15),n13))),(((n0,(n30,n2)),(n35,(n34,(n22,(n1,(n36,(n21,n20))))))),((n23,((n29,n28),(n31,(n19,n38)))),(((n18,n24),n33),n32)))),(n37,n10),n27);
	TREE 'RAxML Bootstrap Tree++' = (((((n29,n28),(n31,n19)),n38),(((((n0,(n2,n30)),(n35,(((n36,(n1,n22)),(n21,n20)),n34))),n23),n32),(n33,(n18,n24)))),(((n25,n26),(n37,n10)),(((n9,(n5,((n7,n6),n8))),n3),(n17,((n16,n15),(n13,(n11,n12)))))),n27);
	TREE 'RAxML Bootstrap Tree++' = (n34,((n19,(n31,(n28,n29))),(n33,((n23,(((n36,(n20,n21)),(n1,n22)),((((((n11,(n0,n12)),((n16,n15),n13)),(((n5,(n7,n6)),(n9,n8)),n3)),((n37,n10),n17)),(n26,n25)),(n32,(n38,(n24,n18)))))),(n35,(n2,n30))))),n27);
	TREE 'RAxML Bootstrap Tree++' = (((n25,n26),(((((n35,((n36,((n21,n20),(n1,n22))),n34)),(n33,((n0,(n30,n2)),n23))),(n18,n24)),n32),(n38,(n19,(n31,(n28,n29)))))),((n37,n10),((((((n12,n11),n13),(n15,n16)),(n3,(n8,(n5,(n6,n7))))),n9),n17)),n27);
	TREE 'RAxML Bootstrap Tree++' = (((n38,(((n32,(n24,n18)),(((n35,n34),(((n21,n20),n36),(n22,n1))),((n0,(n2,n30)),(n23,n33)))),(n19,((n28,n31),n29)))),(((n11,((n9,(n8,((n7,n6),(n3,n5)))),(n13,((n15,n16),n17)))),n12),(n25,n26))),(n10,n37),n27);
	TREE 'RAxML Bootstrap Tree++' = (((n33,((n18,n24),(n32,(((n19,n31),(n28,n29)),n38)))),(((n35,(((n21,n20),((n36,n22),n1)),n34)),((n30,n2),n0)),n23)),((n25,n26),((n11,((n17,((n9,(n5,(n8,(n6,n7)))),n3)),(n13,((n10,n37),n12)))),(n16,n15))),n27);
	TREE 'RAxML Bootstrap Tree++' = (((n37,n10),(n26,n25)),((n11,(((n9,((((n19,n29),(n31,n28)),((n24,(n33,n38)),(n32,n18))),(n23,((n0,(n2,n30)),(n35,(((n1,n22),(n36,(n21,n20))),n34)))))),(n8,((n7,n6),n5))),(((n13,(n15,n16)),n17),n3))),n12),n27);
	TREE 'RAxML Bootstrap Tree++' = (((n26,n25),(n31,((n29,n28),(n19,(n38,(((n32,((n35,n34),((n20,n21),((n36,n22),n1)))),((n18,n33),n24)),(n23,((n30,n2),n0)))))))),((n37,n10),(n17,((n3,(n9,(n8,(n5,(n7,n6))))),((n13,(n16,n15)),(n11,n12))))),n27);
	TREE 'RAxML Bootstrap Tree++' = ((n9,((((n8,(n5,(n6,n7))),n3),(((n10,n37),n17),(n16,(n13,n15)))),(n12,n11))),(((((n30,n2),n0),n23),(n32,((((n31,(n28,n29)),n19),(((n1,((n21,n20),n36)),n22),(n34,n35))),((n38,n24),(n18,n33))))),(n25,n26)),n27);
	TREE 'RAxML Bootstrap Tree++' = ((((((n32,n18),n24),n33),(((n0,(n30,n2)),n23),((n34,((n21,n20),(n1,(n22,n36)))),n35))),(n19,((n28,(n29,n31)),n38))),((n25,n26),((n17,((n13,(n16,n15)),((n7,n6),((n9,(n8,(n10,n37))),(n3,n5))))),(n12,n11))),n27);
	TREE 'RAxML Bootstrap Tree++' = (((n25,n26),(n38,((((n35,(n19,(n29,(n28,n31)))),((n18,n24),n32)),n23),n33))),(((n10,n37),(n34,((n1,n22),(n36,(n21,n20))))),((((n12,n11),(n9,((n30,n2),n0))),(n17,((n8,(n5,(n7,n6))),n3))),((n16,n15),n13))),n27);
	TREE 'RAxML Bootstrap Tree++' = (((((n24,((n23,(n0,(n2,n30))),(n33,((n34,n35),((n29,(n31,n28)),n19))))),n32),(n18,n38)),(n36,((n20,n21),(n1,n22)))),((n17,((((n16,n15),n13),(n12,n11)),(n9,((n8,((n6,n7),n5)),n3)))),((n10,n37),(n25,n26))),n27);
	TREE 'RAxML Bootstrap Tree++' = ((n10,n37),(((n25,n26),((n11,n12),(((n16,n15),((((n5,n3),(n8,(n6,n7))),n9),n13)),n17))),(n38,((((((n0,(n30,n2)),n23),(n33,n35)),((n34,n32),(n18,((n1,n22),(n36,(n20,n21)))))),n24),((n31,(n28,n29)),n19)))),n27);
	TREE 'RAxML Bootstrap Tree++' = ((((((n0,(n2,n30)),n23),(((n33,n18),n24),(((n38,(n19,((n28,n29),n31))),(n34,((n36,n22),((n21,n20),n1)))),n32))),n35),((((n12,n11),n9),(((((n7,n6),n5),n8),n3),(n17,(n13,(n15,n16))))),(n25,n26))),(n37,n10),n27);
	TREE 'RAxML Bootstrap Tree++' = ((((n1,n22),((n20,n21),n36)),(((((n17,(((n5,n3),n8),(n9,(n7,n6)))),((n11,n12),(n13,(n15,n16)))),(n25,n26)),(n10,n37)),(((n19,(n31,(n29,n28))),(n33,(n35,n34))),((n38,(n18,n32)),(((n0,(n2,n30)),n23),n24))))),n27);
	TREE 'RAxML Bootstrap Tree++' = (((n10,n37),((n3,((n8,(n5,(n6,n7))),n9)),(n17,(n13,((n12,n11),(n15,n16)))))),(((n38,(n19,(n29,(n31,n28)))),(((n35,(n23,((n2,n30),n0))),n33),(n25,n26))),(n24,(n32,(n18,(n34,(n36,(((n20,n21),n1),n22))))))),n27);
	TREE 'RAxML Bootstrap Tree++' = (((n25,n26),(((n3,(n9,(n8,(n5,(n7,n6))))),n17),(((n11,((n10,n37),n12)),(n15,n16)),n13))),(((n23,((n2,n30),n0)),((n32,(n35,((n28,n29),(n19,n31)))),(((n18,n34),n24),(n38,n33)))),((n1,n22),((n20,n21),n36))),n27);
	TREE 'RAxML Bootstrap Tree++' = ((n10,n37),((((n1,(n36,n22)),(n21,n20)),(((n0,(n2,n30)),n23),(n32,((((n34,n35),(n29,n28)),(n19,n31)),(((n18,n38),n24),n33))))),((n9,(((((n13,(n12,n11)),(n16,n15)),n17),n3),(n8,((n7,n6),n5)))),(n25,n26))),n27);
	TREE 'RAxML Bootstrap Tree++' = (((n25,n26),(n3,((n9,((n13,((n15,n16),(n11,n12))),n17)),(n8,((n6,n7),n5))))),(((((n24,(n32,n18)),n33),(n38,((n35,(n34,((n22,n1),((n21,n20),n36)))),(n19,((n28,n31),n29))))),(n23,((n30,n2),n0))),(n37,n10)),n27);
	TREE 'RAxML Bootstrap Tree++' = (((n10,n37),((((n19,(n31,(n28,n29))),n38),((((n34,(n22,((n36,(n21,n20)),n1))),n35),((n0,(n30,n2)),n23)),n33)),((n24,n18),n32))),(((n11,n12),(n9,((((n8,(n5,(n6,n7))),n3),((n15,n16),n13)),n17))),(n26,n25)),n27);
	TREE 'RAxML Bootstrap Tree++' = (((n32,(((n19,(n31,((n35,n29),n28))),((n24,n18),(n33,(n38,n34)))),(n23,(n0,(n2,n30))))),(((n1,n22),n36),(n21,n20))),((n10,n37),((n26,n25),(((((n11,n12),((n16,n15),n13)),n3),((n5,(n8,(n6,n7))),n9)),n17))),n27);
	TREE 'RAxML Bootstrap Tree++' = ((((n34,((n20,n21),(n36,(n22,n1)))),n35),((((n30,n2),n0),n23),(n33,((n24,(n18,n32)),((n19,((n28,n29),n31)),((((((n16,n15),n13),(n12,n11)),n17),((((n37,n10),(n26,n25)),n3),(n9,((n6,n7),(n5,n8))))),n38)))))),n27);
	TREE 'RAxML Bootstrap Tree++' = (n11,(n12,(n13,((n16,n15),((((((n8,n5),(n6,n7)),n9),n3),((n26,n25),((((n19,(n29,(n28,n31))),(((n24,(n35,((n0,(n2,n30)),n23))),((n34,((n22,n1),((n21,n20),n36))),(n32,n18))),n33)),n38),(n10,n37)))),n17)))),n27);
	TREE 'RAxML Bootstrap Tree++' = ((n10,n37),(((n19,(((n23,(n0,(n30,n2))),((n31,(n29,n28)),n38)),(((n36,((n20,n21),n1)),n22),(n32,((n34,n24),(n18,n33)))))),n35),(((n3,((((n7,n6),n8),n5),(n17,(n13,(n16,n15))))),(n9,(n11,n12))),(n26,n25))),n27);
	TREE 'RAxML Bootstrap Tree++' = ((((n37,n10),n12),n11),(((n17,(n3,(n8,(n5,(n7,n6))))),(n13,(n16,n15))),((n26,n25),((((n33,(n34,(((n35,n32),((n31,((n28,n29),n19)),(n23,((n2,n30),n0)))),n24))),(n38,n18)),(((n22,n1),(n20,n21)),n36)),n9))),n27);
	TREE 'RAxML Bootstrap Tree++' = (((n26,n25),((((n3,((n5,(n6,n7)),(n15,n16))),(n17,n13)),(n8,(n9,(((n37,n10),n38),((((((n30,n2),n0),(n35,(n22,(n34,((n36,(n21,n20)),n1))))),n23),n33),(n24,(n18,n32))))))),(n29,((n19,n31),n28)))),(n12,n11),n27);
	TREE 'RAxML Bootstrap Tree++' = ((((((n12,n11),(n15,(n16,(n10,n37)))),n13),((n3,(n9,((n6,n7),(n5,n8)))),n17)),(n25,n26)),((((n21,n20),n36),(n1,n22)),(((n34,n35),(n23,(n0,(n30,n2)))),(((n38,(n19,(n29,(n28,n31)))),((n18,n24),n32)),n33))),n27);
	TREE 'RAxML Bootstrap Tree++' = (((n25,n26),(((n12,n11),n9),(((n3,(((n7,n6),n8),n5)),n17),((n16,n15),n13)))),((((n29,n28),(n19,n31)),((n37,n10),n38)),((n33,((((n30,n2),n0),n23),(((n20,n21),(n22,n1)),(n34,(n35,n36))))),(n32,(n18,n24)))),n27);
	TREE 'RAxML Bootstrap Tree++' = ((((n32,(((n0,(n30,n2)),n23),(((n19,(n31,(n28,n29))),(n33,n34)),n24))),(n38,n18)),((n36,(n22,n1)),(n20,n21))),(((n9,(n12,n11)),((((n8,n6),n7),(n5,n3)),(n17,((n15,n16),n13)))),((n35,(n10,n37)),(n26,n25))),n27);
	TREE 'RAxML Bootstrap Tree++' = (((n10,n37),(((n17,(n3,(n9,(n8,((n7,n6),n5))))),(n13,((n11,n12),(n15,n16)))),(n25,n26))),(n38,(n33,(((n0,(n2,n30)),n23),(((n29,(n28,n31)),n19),(n24,((n18,n32),((n34,n35),((n22,n1),(n36,(n21,n20)))))))))),n27);
	TREE 'RAxML Bootstrap Tree++' = (((n23,((n34,(n36,n35)),(n22,n1))),(((((n19,n31),(n28,n29)),n32),((n24,n18),(n33,n38))),((n11,(((((((n5,(n6,n7)),n8),((n10,n37),n9)),n3),((n0,(n30,n2)),n17)),(n13,(n16,n15))),n12)),(n26,n25)))),(n20,n21),n27);
	TREE 'RAxML Bootstrap Tree++' = ((((n24,(((n33,((n23,(n0,(n2,n30))),n35)),n38),((n34,((n36,(n21,n20)),(n1,n22))),(n18,n32)))),((n28,(n19,n29)),n31)),((n37,n10),(n25,n26))),(n17,((((n11,n12),n13),(n15,n16)),(n9,(n3,(n8,((n6,n7),n5)))))),n27);
	TREE 'RAxML Bootstrap Tree++' = ((((((n0,(n2,n30)),n23),(n32,((n38,(((n34,n35),(n19,(n29,(n31,n28)))),((n22,n1),(n36,(n20,n21))))),(n24,(n33,n18))))),n15),(n16,((((n10,n37),n17),(((n26,n25),n3),((n5,n8),(n7,n6)))),(n9,(n11,n12))))),n13,n27);
	TREE 'RAxML Bootstrap Tree++' = (n33,((n23,((n30,n2),n0)),(((((n12,n11),((n15,n16),((n17,((n9,(n8,((n7,n6),n5))),n3)),n13))),((n37,n10),(n26,n25))),((n32,(n24,n18)),((n38,(n19,n31)),(n29,n28)))),(n35,(n34,((n22,n1),(n36,(n20,n21))))))),n27);
	TREE 'RAxML Bootstrap Tree++' = ((((n16,(((n12,n11),n13),(((n9,(n8,(n5,(n7,n6)))),n3),n17))),n15),((((n38,n33),(n18,n24)),(((n19,n31),(n28,n29)),((n0,(n30,n2)),n23))),(n32,(((n21,n20),(n1,(n36,n22))),(n35,n34))))),((n10,n37),(n26,n25)),n27);
	TREE 'RAxML Bootstrap Tree++' = ((((n8,((((n15,n16),n13),n17),(n3,((n6,n7),n5)))),(n9,(n12,n11))),(n26,n25)),((n10,n37),(n38,((n19,(n31,(n29,n28))),((((n35,((n36,(n20,n21)),(n1,n22))),(((n30,n2),n34),n23)),(n0,n33)),(n32,(n24,n18)))))),n27);
	TREE 'RAxML Bootstrap Tree++' = ((((((n3,n9),(n8,(n5,(n6,n7)))),n17),((n12,n11),((n16,n15),n13))),((n10,n37),(n25,n26))),(((n24,(n18,n32)),(((n0,(n30,n2)),n23),n38)),(n33,(n19,(((n34,((n1,n22),(n36,(n20,n21)))),n35),(n29,(n28,n31)))))),n27);
	TREE 'RAxML Bootstrap Tree++' = (n11,(((n9,(((n13,(n16,n15)),(n3,((n0,(n30,n2)),n17))),(n8,(n5,(n7,n6))))),(((n34,n35),(n22,(n1,(n36,(n21,n20))))),(((((n25,n26),n33),n24),(n32,n18)),(n23,((n19,((n28,n29),n31)),n38))))),((n37,n10),n12)),n27);
	TREE 'RAxML Bootstrap Tree++' = (((((n20,n21),n36),(n1,n22)),((n18,n38),((n24,(((n0,(n30,n2)),n23),((n19,(n31,((n34,n35),(n28,n29)))),n32))),n33))),(((((n9,(n3,(n8,(n5,(n7,n6))))),n17),(n11,n12)),(n13,(n16,n15))),((n10,n37),(n25,n26))),n27);
	TREE 'RAxML Bootstrap Tree++' = (((n10,n37),(n38,((((((n34,n35),(((n20,n21),n36),(n1,n22))),n23),(n33,((n2,n30),n0))),((n32,n18),n24)),(n19,(n29,(n31,n28)))))),((n25,n26),((n9,(n12,n11)),((n13,((n8,((n7,n6),n5)),n3)),((n15,n16),n17)))),n27);
	TREE 'RAxML Bootstrap Tree++' = ((((((n0,(n30,n2)),((n36,(n22,n1)),(n35,n34))),((n32,n18),(n23,n38))),(n24,(n33,(n19,(n29,(n31,n28)))))),(n21,n20)),((n25,n26),((n12,n11),((((((n3,n5),(n6,n7)),n8),((n10,n37),n9)),n13),((n15,n16),n17)))),n27);
	TREE 'RAxML Bootstrap Tree++' = (n11,(((((n10,n37),n17),(n3,((n8,((n7,n6),n5)),n9))),((((n25,n26),(((n32,((n18,n24),n33)),(n35,((n0,(n2,n30)),n23))),((n22,(n1,((n20,n21),n36))),(((n19,n31),(n34,(n29,n28))),n38)))),n13),(n16,n15))),n12),n27);
	TREE 'RAxML Bootstrap Tree++' = ((n13,(((n10,n37),n17),(((n8,(n5,(n7,n6))),((n25,n26),n3)),(n9,(n11,n12))))),((((n18,n24),n32),(((n38,(n31,n19)),(n28,n29)),((n33,(n0,(n30,n2))),((n35,(n34,((n22,n1),((n21,n20),n36)))),n23)))),(n16,n15)),n27);
	TREE 'RAxML Bootstrap Tree++' = (((((n1,((n20,n21),n36)),n22),(n34,n35)),((((n0,(n2,n30)),n23),(((n19,(n31,(n29,n28))),n24),(n32,n18))),n33)),((((n10,n37),(n25,n26)),(((n16,(n15,n13)),(((n5,((n7,n6),(n8,n9))),n3),n17)),(n11,n12))),n38),n27);
	TREE 'RAxML Bootstrap Tree++' = (((n18,(((n23,((n19,((n31,n28),n29)),((n34,n35),(((n30,n2),n0),n33)))),(n32,n24)),n38)),((n21,n20),(n1,(n22,n36)))),((n15,(n13,((n16,((n11,n12),n9)),(((n8,(n5,(n7,n6))),n3),(n17,(n37,n10)))))),(n26,n25)),n27);
	TREE 'RAxML Bootstrap Tree++' = ((n25,n26),(((n19,(n31,(n28,n29))),(((((n34,n24),n33),(n18,n38)),(n23,(n0,(n2,n30)))),(n32,((n21,n20),(n36,(n1,n22)))))),(n15,(n13,(((n35,(n11,n12)),((n10,n37),n16)),(n17,((n9,((n5,(n7,n6)),n8)),n3)))))),n27);
	TREE 'RAxML Bootstrap Tree++' = (((n38,(((n18,n24),n32),((((n0,(n30,n2)),n33),((n19,(n29,(n31,n28))),(n35,n34))),n23))),((n20,n21),((n36,n22),n1))),((n25,n26),((((n3,((n5,(n7,n6)),n8)),(n9,(n12,n11))),(n17,(n37,n10))),((n16,n15),n13))),n27);
	TREE 'RAxML Bootstrap Tree++' = ((n37,n10),(((n25,n26),(n17,(((n5,n3),((n15,n16),(n13,(n11,n12)))),(n8,((n7,n6),n9))))),((((((n34,n33),(n18,n24)),((n0,(n2,n30)),n23)),(n35,(n36,((n22,n1),(n20,n21))))),n32),(n38,((n19,n31),(n28,n29))))),n27);
	TREE 'RAxML Bootstrap Tree++' = (((n26,n25),((n12,n11),(((((n5,(n8,(n6,n7))),n3),n17),(n13,(n16,n15))),n9))),((n10,n37),((((n23,((n2,n30),n0)),n38),(n33,(((n34,(n22,((n36,(n20,n21)),n1))),n35),((n28,n31),(n19,n29))))),((n24,n18),n32))),n27);
	TREE 'RAxML Bootstrap Tree++' = ((((n15,(n7,n6)),((((n9,(n11,n12)),(((n26,n25),n3),(n5,n8))),(n13,n17)),n16)),((n28,(n31,(n19,n29))),(n32,((n23,(n35,(((n22,n1),(n36,(n20,n21))),n34))),((n18,n38),(n24,(n33,(n0,(n30,n2))))))))),(n10,n37),n27);
	TREE 'RAxML Bootstrap Tree++' = (((n38,(((n33,(((n0,(n30,n2)),n23),(n35,(((n1,((n21,n20),n36)),n22),n34)))),(n24,(n32,n18))),(n19,(n29,(n31,n28))))),((n37,n10),(n25,n26))),(n17,(((n12,n11),(n13,(n15,n16))),((n3,(n8,((n5,n6),n7))),n9))),n27);
	TREE 'RAxML Bootstrap Tree++' = (((((n10,n37),n12),n11),(n9,((n17,(n13,(n16,n15))),(n3,(n8,(n6,(n7,n5))))))),((n25,n26),(n38,(((n33,((n32,(n18,((n1,(n34,(n36,n22))),(n21,n20)))),(n35,((n0,(n30,n2)),n23)))),n24),(n19,(n31,(n29,n28)))))),n27);
	TREE 'RAxML Bootstrap Tree++' = ((((((n0,(n30,n2)),n23),(n35,((n36,((n1,n22),(n21,n20))),n34))),((((n28,n29),(n19,n31)),(n33,((n38,n18),n24))),n32)),(n15,((n13,((n16,(n3,n5)),(n17,(n8,((n25,n26),(n11,n12)))))),(n7,n6)))),((n10,n37),n9),n27);
	TREE 'RAxML Bootstrap Tree++' = ((((n37,n10),(n25,n26)),((((n19,(n31,(n28,n29))),n38),(n24,(n18,n32))),(((n35,(((n36,(n20,n21)),(n1,n22)),n34)),n23),((n0,(n2,n30)),n33)))),(n17,((n13,((n15,n16),(n9,(n11,n12)))),((n5,(n8,(n6,n7))),n3))),n27);
	TREE 'RAxML Bootstrap Tree++' = (((n25,n26),((n9,((n0,(n2,n30)),(n12,n11))),((n13,(n15,n16)),((n3,(n8,(n5,(n7,n6)))),n17)))),((n10,n37),((n18,n38),(n32,(((n19,(n29,(n31,n28))),n33),(n24,((((n21,n20),((n1,n22),n36)),(n35,n34)),n23)))))),n27);
	TREE 'RAxML Bootstrap Tree++' = (((n20,n21),((n35,n34),((n1,n22),n36))),(((n32,(n24,n18)),((n38,((n29,(n31,n28)),n19)),((n15,((((n17,(n12,n11)),(n9,(n3,(n8,(n5,(n7,n6)))))),n16),n13)),((n26,n25),(n10,n37))))),((n23,((n2,n30),n0)),n33)),n27);
	TREE 'RAxML Bootstrap Tree++' = (n11,((((((((n19,(n31,(n29,n28))),n38),((n32,(n18,n24)),((n23,((n0,(n2,n30)),((n34,((n22,n1),(n36,(n21,n20)))),n35))),n33))),(n25,n26)),(((((n7,n6),n5),n8),((n37,n10),n9)),n3)),n17),(n13,(n15,n16))),n12),n27);
	TREE 'RAxML Bootstrap Tree++' = ((((n26,n25),(n37,n10)),((n9,(n12,n11)),((n17,((n8,((n7,n6),n5)),n3)),((n16,n15),n13)))),((((n24,n18),((n38,n34),n33)),((((n31,(n29,n28)),n19),(n35,((n0,(n2,n30)),n23))),n32)),(((n20,n21),n36),(n22,n1))),n27);
	TREE 'RAxML Bootstrap Tree++' = ((n23,(((((n34,n32),n18),n24),n33),((n10,n37),(((n22,(n1,(n36,(n21,n20)))),((n28,n29),(n31,n19))),n38)))),(((n35,n25),n26),((n17,(((n15,n16),((((n30,n2),n0),n12),n11)),n13)),(n3,(n9,(n7,(n6,(n8,n5))))))),n27);
	TREE 'RAxML Bootstrap Tree++' = ((((n12,n11),((n13,(n15,n16)),(((n9,(n10,n37)),((n8,(n5,(n7,n6))),n3)),n17))),(n25,n26)),(((n19,((n31,n28),n29)),n38),(n32,((n18,n24),(((n35,((n36,((n21,n20),(n22,n1))),n34)),((n0,(n2,n30)),n23)),n33)))),n27);
	TREE 'RAxML Bootstrap Tree++' = (((n38,(n19,(n31,(n29,n28)))),(n32,((n18,n24),(((n0,(n2,n30)),n33),(n23,(n35,(n34,(n22,(n1,(n36,(n20,n21))))))))))),((n17,(((n12,n11),((n15,n16),n13)),(n3,(n9,(n8,(n5,(n6,n7))))))),((n37,n10),(n25,n26))),n27);
	TREE 'RAxML Bootstrap Tree++' = (n11,(n12,((n16,n15),(((n10,n37),n13),(((((n25,n26),n35),n3),n17),(((((n5,n6),n7),n8),n9),((((n31,(n28,n29)),n19),(n34,((n36,((n20,n21),n1)),n22))),((((((n30,n2),n0),n23),n38),n33),((n24,n18),n32)))))))),n27);
	TREE 'RAxML Bootstrap Tree++' = (n11,((n9,((n3,(((n7,n6),n5),n8)),((n16,(n17,(n10,n37))),((n13,(n15,((((n24,n18),((n0,(n2,n30)),n32)),((n23,n38),(((n34,n35),((n28,n29),(n19,n31))),n33))),((n22,n1),(n36,(n21,n20)))))),(n25,n26))))),n12),n27);
	TREE 'RAxML Bootstrap Tree++' = (((((n18,n32),(n33,(n24,((((n30,n2),n0),n23),(n35,(n34,(((n36,n22),n1),(n20,n21)))))))),(n38,(n31,((n28,n29),n19)))),(n37,n10)),(((((n17,(((n6,n7),n5),n3)),(n13,(n15,n16))),n8),(n9,(n11,n12))),(n26,n25)),n27);
	TREE 'RAxML Bootstrap Tree++' = ((n10,n37),((((n22,(n1,((n20,n21),n36))),(n34,n35)),(((n32,(n38,(n19,(n31,(n28,n29))))),(n33,(n24,n18))),((n0,(n2,n30)),n23))),((n26,n25),(((n13,((n16,n15),(n17,(n3,(n8,(n5,(n6,n7))))))),(n11,n12)),n9))),n27);
	TREE 'RAxML Bootstrap Tree++' = (((n24,n32),((((n29,n28),(n19,n31)),n38),(((n18,n33),(n0,(n2,n30))),(((n35,n34),((n22,n1),(n36,(n20,n21)))),n23)))),((n26,n25),((n12,n11),(n13,((((n9,n8),(n3,(n5,(n7,n6)))),((n10,n37),n17)),(n15,n16))))),n27);
	TREE 'RAxML Bootstrap Tree++' = ((n25,n26),((((n22,n1),((n21,n20),n36)),(((n38,(n33,((n34,n35),(n19,((n31,n28),n29))))),(((n30,n2),n0),n23)),((n32,n18),n24))),(n15,((n16,(((((n7,n6),n8),n5),n3),((n17,(n37,n10)),(n9,(n12,n11))))),n13))),n27);
	TREE 'RAxML Bootstrap Tree++' = ((((n24,(n18,n32)),((n23,n38),((n35,(n34,(n19,(n29,(n28,n31))))),(((n2,n30),n0),n33)))),((n1,n22),((n20,n21),n36))),((n13,((n16,n15),(((n17,(n37,n10)),(n3,(n5,(n8,(n7,n6))))),(n9,(n11,n12))))),(n26,n25)),n27);
	TREE 'RAxML Bootstrap Tree++' = ((((n23,((n34,n35),(n33,((n2,n30),n0)))),(((n13,((n15,n16),((((n3,(n25,n26)),(n8,(n7,(n6,n5)))),((n12,n11),n9)),((n10,n37),n17)))),(n24,((n31,n18),n32))),((n19,(n28,n29)),n38))),(((n21,n20),(n22,n1)),n36)),n27);
	TREE 'RAxML Bootstrap Tree++' = (((n3,((n38,((n23,((n35,(n19,(n29,(n28,n31)))),((n18,n24),n32))),n33)),(n26,n25))),((((n13,(n15,n16)),(n11,n12)),(((n0,(n2,n30)),n17),(n37,n10))),((n8,(n6,(n5,n7))),n9))),(n34,((n22,n1),(n36,(n20,n21)))),n27);
	TREE 'RAxML Bootstrap Tree++' = ((((n18,n32),n24),((n33,((n0,(n2,n30)),n23)),(((n35,(n34,((n20,n21),(n1,(n36,n22))))),(n19,((n28,n31),n29))),n38))),((n17,((n3,(n9,(n8,(n5,(n6,n7))))),(n13,((n15,n16),(n12,n11))))),((n10,n37),(n25,n26))),n27);
	TREE 'RAxML Bootstrap Tree++' = (((((n15,n16),n13),((((n9,(n37,n10)),(((n7,n6),(n5,n3)),n8)),(n12,n11)),n17)),(n25,n26)),(((n29,n28),(n31,(n19,n38))),(n32,((n33,(n18,n24)),(((((n20,n21),(n36,(n1,n22))),n34),(n35,(n0,(n2,n30)))),n23)))),n27);
	TREE 'RAxML Bootstrap Tree++' = (((n18,n38),(((((((n36,n22),n1),(n21,n20)),(n34,n35)),((n0,(n30,n2)),n23)),(((n31,(n28,n29)),n19),(n33,n24))),n32)),((((n37,n10),(((((n13,((n25,n26),(n12,n11))),n17),n3),(n8,n5)),(n6,n7))),(n16,n15)),n9),n27);
	TREE 'RAxML Bootstrap Tree++' = (((n31,((n19,n29),n28)),(n38,((n24,(n18,n32)),((((n22,(n1,((n20,n21),n36))),(n34,n35)),((n0,(n2,n30)),n23)),n33)))),(((n17,(((n16,n15),((n12,n11),n13)),((n8,((n6,n7),n5)),(n3,n9)))),(n26,n25)),(n37,n10)),n27);
	TREE 'RAxML Bootstrap Tree++' = ((n26,n25),((n15,(n13,((n16,(n12,n11)),(n17,(((n9,(n6,(n7,(n10,n37)))),n8),(n3,n5)))))),(((((n18,n24),n32),((((n2,n30),n0),n23),n38)),((((n28,(n29,n31)),n19),(n35,n34)),n33)),((n20,n21),((n1,n22),n36)))),n27);
	TREE 'RAxML Bootstrap Tree++' = (((n26,n25),(n17,((n11,n12),((n16,n15),(n13,((n5,n3),((n7,n6),(n9,n8)))))))),((n38,((n19,(n31,(n29,n28))),((((n33,(n0,(n2,n30))),(((n22,(n1,(n36,(n20,n21)))),n34),n35)),n23),((n24,n18),n32)))),(n37,n10)),n27);
	TREE 'RAxML Bootstrap Tree++' = (((((n9,(n12,n11)),(((n13,((n5,((n7,n6),n8)),n3)),(n16,n17)),n15)),(n25,n26)),(n37,n10)),((n28,((n29,n19),n31)),(((((n23,(n35,(((n20,n21),(n1,(n22,n36))),n34))),(n33,(n0,(n2,n30)))),n24),(n18,n32)),n38)),n27);
	TREE 'RAxML Bootstrap Tree++' = (((((n22,(n1,n36)),(n21,n20)),(((n29,((n31,n19),n28)),((n32,n18),(((n23,(n0,(n2,n30))),n24),(n35,n34)))),(n33,n38))),((n37,n10),(((((n8,n9),(n5,(n7,n6))),n3),((n15,n16),(n13,(n11,n12)))),n17))),(n26,n25),n27);
	TREE 'RAxML Bootstrap Tree++' = ((n9,(((n13,(n15,n16)),(n17,((n8,(n5,(n7,n6))),((n25,n26),n3)))),(n11,n12))),((n37,n10),((n33,((n23,(n0,(n2,n30))),(n38,((n35,(n34,((n22,n1),(n36,(n20,n21))))),((n29,(n28,n31)),n19))))),(n32,(n18,n24)))),n27);
	TREE 'RAxML Bootstrap Tree++' = ((((n26,n25),((n9,(n8,((n6,n7),(n3,n5)))),((n13,((n16,n15),n17)),(n12,n11)))),(n38,((n32,((n33,((n35,n34),(n28,(n29,(n19,n31))))),(n24,(n23,(n0,(n2,n30)))))),(n18,((n36,(n21,n20)),(n22,n1)))))),(n10,n37),n27);
	TREE 'RAxML Bootstrap Tree++' = ((((n37,n10),(n25,n26)),(n31,((((n38,n19),(((n18,n24),n32),(n33,((((n30,n2),n0),n23),(n35,((n22,(((n21,n20),n36),n1)),n34)))))),n29),n28))),((((n13,(n16,n15)),((((n8,(n7,n6)),(n3,n5)),n9),n17)),n11),n12),n27);
	TREE 'RAxML Bootstrap Tree++' = ((n11,n12),((((((((n0,(n2,n30)),n23),n35),((n18,(n24,(n34,n33))),((n1,n22),(n36,(n21,n20))))),n32),((n19,(n31,(n28,n29))),n38)),((n10,n37),((n13,(n16,n15)),(n17,((n9,(n8,(n5,(n7,n6)))),n3))))),(n25,n26)),n27);
	TREE 'RAxML Bootstrap Tree++' = (((((n32,(n24,n18)),(n33,((n23,((n30,n2),n0)),((n34,((n22,n1),(n36,(n20,n21)))),n35)))),(((n31,n19),(n28,n29)),n38)),(((((n3,(n5,((n6,n7),n8))),((n13,(n15,n16)),n17)),n9),(n11,((n10,n37),n12))),(n25,n26))),n27);
	TREE 'RAxML Bootstrap Tree++' = (((n37,n10),(((((n15,n16),((((n6,n7),(n5,n8)),n3),(n9,(n12,n11)))),n17),n13),(n26,n25))),((((((n19,n31),(((n35,n34),n29),n28)),(n24,((n32,n18),n23))),n38),(n33,(n0,(n2,n30)))),((n36,(n22,n1)),(n20,n21))),n27);
	TREE 'RAxML Bootstrap Tree++' = ((((n26,n25),((n12,n11),(((n3,(((n5,(n6,n7)),n8),n9)),n17),(n13,(n16,n15))))),((n24,((n18,n32),(n34,((n20,n21),(n1,(n36,n22)))))),((n33,(((n29,(n31,n28)),n19),n35)),((n23,((n30,n2),n0)),n38)))),(n10,n37),n27);
	TREE 'RAxML Bootstrap Tree++' = (n11,(n12,((((((((n19,n31),(n28,n29)),(((n35,(n34,((n1,n22),(n36,(n21,n20))))),((n0,(n30,n2)),n23)),(n33,(n38,(n24,(n18,n32)))))),n15),n16),n13),(((n5,(n6,n7)),n8),(n9,((n10,n37),n17)))),((n25,n26),n3))),n27);
	TREE 'RAxML Bootstrap Tree++' = ((((n37,n10),(n17,((n9,(((n7,(n6,n5)),n8),n3)),((n15,n13),((n12,n11),n16))))),(((n18,n38),((n24,((n33,(n35,(n19,(n29,(n28,n31))))),(n23,(n0,(n2,n30))))),(n34,n32))),((n20,n21),((n1,n22),n36)))),(n25,n26),n27);
	TREE 'RAxML Bootstrap Tree++' = ((((n9,(n11,n12)),(n13,((n16,n15),(n17,(n3,(n8,(n5,(n7,n6)))))))),(n26,n25)),((n37,n10),(((n22,n1),(n36,(n21,n20))),((((n0,(n2,n30)),n33),(n19,((n31,(n29,n28)),(n32,(n24,(n35,(n23,n34))))))),(n38,n18)))),n27);
	TREE 'RAxML Bootstrap Tree++' = ((((n25,n26),((n24,((n38,((n35,(n23,((n2,n30),n0))),n33)),(n18,n32))),(n19,(n31,(n29,n28))))),(((n12,n11),(n9,((n17,(n3,(n8,((n6,n7),n5)))),((n15,n16),n13)))),(n10,n37))),(n34,((n22,n1),((n21,n20),n36))),n27);
	TREE 'RAxML Bootstrap Tree++' = ((n37,n10),(((((n12,n11),n9),((n13,(n15,n16)),(n17,(n3,((n6,n7),(n8,n5)))))),(n25,n26)),((n38,(n18,((n24,((n19,(n31,(n29,n28))),(n33,((((n30,n2),n0),n23),(n34,n35))))),n32))),(((n36,n22),n1),(n21,n20)))),n27);
	TREE 'RAxML Bootstrap Tree++' = ((((n9,((n8,(n5,(n7,n6))),n3)),(n13,((n11,n12),(n15,n16)))),((n10,n37),n17)),((n26,n25),(((n0,(n30,n2)),n23),(((n24,(n32,n18)),(n38,n33)),((n35,(n34,(n22,(n1,(n36,(n20,n21)))))),(n19,(n29,(n31,n28))))))),n27);
	TREE 'RAxML Bootstrap Tree++' = ((n17,((n3,(n9,(n8,(n5,(n7,n6))))),(n13,((n12,n11),(n15,n16))))),((n26,((n37,n10),n25)),(n23,(((n38,((n35,((((n36,n1),(n20,n21)),n22),n34)),((n31,n19),(n29,n28)))),(n32,(n18,n24))),(n33,(n0,(n2,n30)))))),n27);
	TREE 'RAxML Bootstrap Tree++' = (((n1,((n21,n20),n36)),(n22,(n34,n35))),(((n24,n18),(((((n0,(n30,n2)),n33),((n29,(n31,n28)),n19)),(n38,n23)),n32)),((n10,n37),(((n25,n26),(n13,((n16,(n11,(n12,n9))),(((n5,n3),((n6,n7),n8)),n17)))),n15))),n27);
	TREE 'RAxML Bootstrap Tree++' = (n11,(n12,((n17,(((n9,((n6,n7),((((((n2,n30),n0),n33),(n23,((n34,((n22,n1),((n20,n21),n36))),n35))),(n24,(n18,n32))),(n38,((n31,(n28,n29)),n19))))),(n5,n8)),(((n10,n37),(n26,n25)),n3))),((n15,n16),n13))),n27);
	TREE 'RAxML Bootstrap Tree++' = ((n26,n25),((((n32,(n24,n18)),(n33,((((n36,((n21,n20),(n1,n22))),n34),n35),((n0,(n30,n2)),n23)))),(n38,(n19,((n29,n28),n31)))),(n15,(((n16,((n11,n12),(((n37,n10),n3),(n9,(n8,(n6,(n7,n5))))))),n17),n13))),n27);
	TREE 'RAxML Bootstrap Tree++' = ((((n22,n1),(n36,(n21,n20))),((n33,((n34,n35),(n23,(n0,(n2,n30))))),(((n19,((n31,n28),n29)),n38),(n32,(n18,n24))))),((n10,n37),((n13,((n12,n11),(n16,(((n25,n26),((n9,(n8,((n7,n6),n5))),n3)),n17)))),n15)),n27);
	TREE 'RAxML Bootstrap Tree++' = ((n10,n37),(((n28,((((n31,((n30,n2),n0)),(n24,(((n36,(n22,n1)),(n21,n20)),(n34,n35)))),(n32,n18)),(((n38,n23),n29),(n33,n19)))),(((n9,(n11,n12)),((((n25,n26),n3),((n8,n5),(n6,n7))),(n16,n15))),n17)),n13),n27);
	TREE 'RAxML Bootstrap Tree++' = (((n25,n26),(((n9,(((n33,((n30,n2),n0)),((((n22,n1),(n36,(n21,n20))),(n34,n35)),n23)),((n19,(((n28,n29),n31),n38)),(n32,(n24,n18))))),n8),((n3,((n7,n6),n5)),(((n10,n37),n17),(n13,(n16,n15)))))),(n11,n12),n27);
	TREE 'RAxML Bootstrap Tree++' = (n11,(((((n9,n17),(n3,(n8,(n5,(n7,n6))))),(n16,(n10,n37))),(((((((n29,n28),(n19,n31)),(((((n36,((n22,n1),(n20,n21))),(n35,n34)),n23),(n38,(n33,(n18,n24)))),n32)),(n0,(n30,n2))),n15),n13),(n26,n25))),n12),n27);
	TREE 'RAxML Bootstrap Tree++' = ((((n23,(((n31,n19),(n29,n28)),n38)),(n35,(n32,(n18,(((n0,(n30,n2)),n33),(n34,n24)))))),((n22,n1),((n21,n20),n36))),(((n10,n37),(n26,n25)),((n13,(n15,n16)),(n17,((n8,(n5,(n6,n7))),(n3,(n9,(n12,n11))))))),n27);
	TREE 'RAxML Bootstrap Tree++' = ((n15,(((n9,(n11,n12)),((n13,n17),((n8,((n7,n6),n5)),((n25,n26),n3)))),n16)),((n10,n37),((((n19,n29),(n31,n28)),n38),(((n23,((n0,(n30,n2)),n33)),(n35,(n34,(((n36,n22),n1),(n20,n21))))),((n32,n18),n24)))),n27);
	TREE 'RAxML Bootstrap Tree++' = (n13,(((((n24,((n34,(n36,((n22,n1),(n21,n20)))),(n18,n32))),((n31,n28),(n29,(n19,(n35,(n23,n33)))))),n38),((n9,((n0,(n2,n30)),(n12,n11))),(((n8,(n5,(n6,n7))),((n26,n25),n3)),((n37,n10),n17)))),(n16,n15)),n27);
	TREE 'RAxML Bootstrap Tree++' = ((n25,n26),(((((n34,((n1,(n36,n22)),(n20,n21))),n35),n23),(((n38,((n29,n28),(n19,n31))),(n18,n32)),(n24,(n33,((n2,n30),n0))))),((n10,n37),(((n12,n11),n9),((((n6,n7),n5),((n17,((n16,n15),n13)),n3)),n8)))),n27);
	TREE 'RAxML Bootstrap Tree++' = ((((n11,n12),(((((n16,n15),(n8,(n5,(n9,(n6,n7))))),n3),n13),n17)),(n26,n25)),((n10,n37),((((n0,(n30,n2)),n23),((n32,((n1,n22),((n21,n20),n36))),(((n18,n24),(n33,(n38,n34))),(n19,(n31,(n28,n29)))))),n35)),n27);
	TREE 'RAxML Bootstrap Tree++' = (n11,((((n17,(((n5,n3),(n8,((((n37,n10),n7),n6),n9))),n13)),(n15,n16)),((((n23,((n20,n21),(n35,((n1,(n36,n22)),n34)))),((n2,n30),n0)),(n19,((n38,(n31,(n29,n28))),(n32,(n33,(n18,n24)))))),(n25,n26))),n12),n27);
	TREE 'RAxML Bootstrap Tree++' = (((n38,((n33,(((n22,(n1,((n21,n20),n36))),(n35,n34)),(n28,(n29,(n31,n19))))),(((n23,((n2,n30),n0)),n24),(n18,n32)))),((n26,n25),((n9,(n8,((n3,n5),(n6,n7)))),(((n13,(n16,n15)),(n12,n11)),n17)))),(n10,n37),n27);
	TREE 'RAxML Bootstrap Tree++' = (((n9,(n12,n11)),((n13,(((n16,n15),n17),((n3,n5),(n6,n7)))),(n25,n26))),((((n21,n20),((n1,n22),n36)),(((((n0,(n2,n30)),n33),((n34,n35),(n19,(n31,(n29,n28))))),((n23,n24),n32)),(n18,n38))),((n37,n10),n8)),n27);
	TREE 'RAxML Bootstrap Tree++' = (((n25,n26),((n8,((n12,n11),n9)),((n17,(n13,(n16,n15))),((n6,n7),(n5,n3))))),(((n33,((n23,((n2,n30),n0)),(((((n1,n22),((n21,n20),n36)),(n34,n35)),(n32,n18)),n24))),(n38,((n31,n19),(n29,n28)))),(n10,n37)),n27);
	TREE 'RAxML Bootstrap Tree++' = (n11,((n9,((n13,(n16,((((n38,(n19,((n28,n31),n29))),(((n0,(n30,n2)),n23),n33)),(((n35,(((n1,(n36,n22)),(n20,n21)),n34)),(n32,n18)),n24)),n15))),((((n26,n25),n3),(n8,(n5,(n7,n6)))),n17))),((n37,n10),n12)),n27);
	TREE 'RAxML Bootstrap Tree++' = (((((n12,n11),(n13,(n16,n15))),(n17,((n3,n5),((n6,n7),(n8,n9))))),(n26,n25)),((((((n22,(((n20,n21),n36),n1)),n34),n35),(((n30,n2),n0),n23)),((n19,(n29,(n31,n28))),(((n38,n33),(n18,n24)),n32))),(n37,n10)),n27);
	TREE 'RAxML Bootstrap Tree++' = (((n25,n26),(n12,n11)),(((((n16,n15),n13),((n10,n37),n17)),n3),((((n21,n20),(n36,(n1,n22))),(((n38,((n23,((n2,n30),n0)),(((n34,n35),(n19,((n31,n28),n29))),n33))),n24),(n18,n32))),((((n7,n6),n5),n8),n9))),n27);
	TREE 'RAxML Bootstrap Tree++' = (((((n24,n18),n32),((n23,(n33,(n0,(n2,n30)))),(n35,(n34,(((n20,n21),(n36,n22)),n1))))),(((n31,(n29,n28)),n19),n38)),(((n9,(n11,n12)),(((n16,n15),n17),(((n8,((n6,n7),n5)),n3),n13))),((n37,n10),(n25,n26))),n27);
	TREE 'RAxML Bootstrap Tree++' = ((((n1,(n36,(n21,n20))),n22),((((n30,n2),n0),n23),((n32,((n31,(n28,(n29,n19))),n35)),(n24,((n34,n33),(n38,n18)))))),((n37,n10),(n15,(n13,((n16,(n17,((n9,(((n7,n6),n5),n8)),(n3,(n25,n26))))),(n11,n12))))),n27);
	TREE 'RAxML Bootstrap Tree++' = ((n10,n37),(((((n20,n21),(n22,n1)),n36),(((n38,((n19,n31),(n29,n28))),n32),((n18,n33),(n24,((n35,n34),(n23,((n30,n2),n0))))))),((n15,((n16,(((n9,(n11,n12)),(n3,(n8,(n5,(n7,n6))))),n17)),n13)),(n25,n26))),n27);
	TREE 'RAxML Bootstrap Tree++' = ((((n10,n37),(n26,n25)),(((n12,(n9,(n0,(n30,n2)))),n11),((n17,(n3,((n5,(n7,n6)),n8))),((n16,n15),n13)))),(n23,(((n24,(n18,n32)),((((n34,(n22,(n1,(n36,(n21,n20))))),n35),(((n31,n28),n29),n19)),n33)),n38)),n27);
	TREE 'RAxML Bootstrap Tree++' = (((((n10,n37),n17),(((n12,n11),(n16,(n13,n15))),(n3,(n9,(n8,(n5,(n6,n7))))))),(n25,n26)),((n22,(n1,(n36,(n21,n20)))),(n38,((n19,(n29,(n28,n31))),((((n24,n18),(n32,n34)),n33),(((n0,(n30,n2)),n23),n35))))),n27);
	TREE 'RAxML Bootstrap Tree++' = (((((n21,n20),((n1,n22),n36)),((n31,(n29,n28)),n19)),(((n35,(((n2,n30),n0),n23)),n32),(((n34,n38),n33),(n24,n18)))),((((((n10,n37),n13),(n16,n15)),(n12,n11)),((((n8,n5),((n9,n6),n7)),n3),n17)),(n26,n25)),n27);
	TREE 'RAxML Bootstrap Tree++' = (n11,(n12,((n17,((n3,(n26,(n25,(n10,n37)))),(n9,(((n7,n6),n5),n8)))),(n13,(((((((n1,n22),((n21,n20),n36)),(n35,n34)),(n0,(n2,n30))),(n33,(n23,((n32,n18),n24)))),(n38,((n19,n31),(n29,n28)))),(n15,n16))))),n27);
	TREE 'RAxML Bootstrap Tree++' = (((n35,(n34,(n22,((n36,(n21,n20)),n1)))),n23),((((n9,(n33,(n0,(n2,n30)))),(n11,n12)),(((n10,n37),n17),((((n5,(n6,n7)),n8),(n3,(n26,n25))),(n13,(n16,n15))))),((((n31,((n19,n29),n28)),n38),(n24,n18)),n32)),n27);
	TREE 'RAxML Bootstrap Tree++' = (((n31,((n29,n28),((n32,(((n24,n18),(n38,n33)),n23)),(((n35,(n34,(n22,(n1,((n21,n20),n36))))),(n0,(n2,n30))),n19)))),(n9,(n8,(n7,(n6,n5))))),((n17,((n11,((n37,n10),n12)),((n15,n16),n13))),(n3,(n26,n25))),n27);
	TREE 'RAxML Bootstrap Tree++' = (((n3,(n25,n26)),(((n11,n12),((n15,n16),n13)),((n10,n37),n17))),(((n23,((n0,(n2,n30)),(((((n1,(n36,n22)),(n21,n20)),(n28,(n29,(n19,n31)))),(((n38,n34),n33),(n18,n24))),n32))),n35),(n9,((n5,(n7,n6)),n8))),n27);
	TREE 'RAxML Bootstrap Tree++' = (((((n15,n16),n13),(n17,(((n37,n10),n9),(n3,(n8,(n5,(n7,n6))))))),((n26,n25),((((n21,n20),n36),(n22,n1)),(n24,((n32,n18),(((n0,(n30,n2)),n23),(n33,((n19,(n29,(n28,(n31,n35)))),(n34,n38))))))))),(n12,n11),n27);
	TREE 'RAxML Bootstrap Tree++' = (((n9,(((n0,(n30,n2)),n11),n12)),(n17,(((n3,n5),((n8,n6),n7)),(n13,(n15,n16))))),((n25,n26),((n37,n10),(((((n33,(((n35,n34),(n29,n28)),(n31,n19))),(n24,n23)),n32),(n18,n38)),((n36,(n1,n22)),(n20,n21))))),n27);
	TREE 'RAxML Bootstrap Tree++' = (((((n20,n21),(n36,(n22,n1))),((n32,(n23,(((n31,n28),(n19,n29)),(((n30,n2),n0),n35)))),(n24,((n18,n33),(n38,n34))))),(n37,n10)),(((n12,n11),(n9,(((n13,(n16,n15)),((n8,(n5,(n7,n6))),n3)),n17))),(n26,n25)),n27);
	TREE 'RAxML Bootstrap Tree++' = (n11,((n13,((n15,n16),(((((n38,(n19,(n31,(n28,n29)))),((((n0,(n2,n30)),n33),((n35,(((n36,(n21,n20)),(n1,n22)),n34)),n23)),(n32,(n18,n24)))),(n9,(n8,((n7,n6),n5)))),((n26,(n25,(n37,n10))),n3)),n17))),n12),n27);
	TREE 'RAxML Bootstrap Tree++' = ((n26,n25),(((((n33,(((n2,n30),n0),n23)),(n35,(((n22,n1),(n36,(n20,n21))),n34))),(n24,(n32,n18))),((n19,((n29,n28),n31)),n38)),(((((n10,n37),n9),n8),(n12,n11)),((n3,(n5,(n6,n7))),(n17,(n13,(n16,n15)))))),n27);
	TREE 'RAxML Bootstrap Tree++' = ((n38,(((n18,n32),n24),(((((n2,n30),n0),n33),n23),(((n19,n31),(n29,n28)),((n34,(n22,(n1,((n20,n21),n36)))),n35))))),((n26,((n10,n37),n25)),(((((n3,n5),(n7,n6)),(n17,((n16,n15),n13))),n8),(n9,(n12,n11)))),n27);
	TREE 'RAxML Bootstrap Tree++' = (((((n0,(n30,n2)),n23),(n38,((n33,(n19,(n31,((n34,n35),(n29,n28))))),((n18,n32),n24)))),(((((((n5,(n6,n7)),n8),n3),n17),((n16,n15),n13)),((n11,n12),n9)),(n25,n26))),((n37,n10),((n21,n20),((n36,n22),n1))),n27);
	TREE 'RAxML Bootstrap Tree++' = (((((n23,((n30,n2),n0)),((((n33,(n19,((n28,n29),n31))),n24),(n38,n18)),n32)),((n22,(n1,(n36,(n20,n21)))),(n35,n34))),(((n3,(n5,n8)),(((n12,n11),(n13,(n15,n16))),((n10,n37),n17))),(n9,(n7,n6)))),(n25,n26),n27);
	TREE 'RAxML Bootstrap Tree++' = (((n10,n37),n17),(((((n25,n26),n3),(n38,((((n24,(n32,n18)),n33),((n35,(((n1,(n36,(n21,n20))),n22),n34)),(n19,(n31,(n28,n29))))),((n0,(n2,n30)),n23)))),((n8,((n7,n6),n5)),n9)),((n11,n12),(n13,(n15,n16)))),n27);
	TREE 'RAxML Bootstrap Tree++' = ((((n10,n37),(n25,n26)),((((n13,(n12,n11)),(n3,(n9,(n8,(n5,(n6,n7)))))),n17),(n16,n15))),((n32,((n33,(n24,n18)),((n35,(n34,((n1,(n36,n22)),(n21,n20)))),(n23,(n0,(n2,n30)))))),(n38,((n19,n31),(n28,n29)))),n27);
	TREE 'RAxML Bootstrap Tree++' = ((n10,n37),(((n26,n25),(((n11,n12),n9),((n3,(((n15,n16),n13),n17)),(n5,(n8,(n6,n7)))))),(n38,((n18,((n22,n1),((n21,n20),n36))),((n24,n32),((n33,(n34,(n19,(n35,((n28,n31),n29))))),((n0,(n30,n2)),n23)))))),n27);
	TREE 'RAxML Bootstrap Tree++' = ((((n37,n10),(n26,n25)),((n29,((n19,n31),n28)),(n38,((n18,n32),((((((n30,n2),n0),n23),(n35,((n22,n1),(n34,((n20,n21),n36))))),n24),n33))))),(((((n6,n7),(n5,n3)),(((n13,(n15,n16)),(n11,n12)),n17)),n8),n9),n27);
	TREE 'RAxML Bootstrap Tree++' = (((((n23,((n2,n30),n0)),(n35,((n21,n20),(n1,(n36,n22))))),(((n28,(n19,(n29,n31))),n32),(((n38,(n34,n33)),n18),n24))),(((((n9,((n6,n7),n5)),n8),((n3,(n17,n13)),(n16,n15))),(n11,n12)),(n26,n25))),(n37,n10),n27);
	TREE 'RAxML Bootstrap Tree++' = ((((n16,((n12,n11),((((n8,((n7,n6),n5)),n9),((n25,n26),n3)),(n17,(n10,n37))))),n13),n15),((((n22,((n36,(n21,n20)),n1)),(n34,n35)),n23),(((n19,n31),(n29,n28)),(n32,(n24,(n38,(n33,((n0,(n2,n30)),n18))))))),n27);
	TREE 'RAxML Bootstrap Tree++' = ((n26,n25),(((((n10,n37),n17),(n13,(n16,n15))),(n11,n12)),((n9,(n8,((n5,n3),(n7,n6)))),((n24,(n18,n32)),(((n29,(n28,n31)),n19),(n38,(n33,((((n2,n30),n0),n23),((n22,(n1,(n36,(n21,n20)))),(n35,n34))))))))),n27);
	TREE 'RAxML Bootstrap Tree++' = ((n26,n25),((n17,((n13,((n3,(n5,(n7,(n6,n8)))),(n9,(n12,n11)))),(n16,n15))),((n10,n37),((n38,(n32,(((n33,(n0,(n2,n30))),((n31,(n29,n28)),((n18,n19),n24))),((n34,n35),n23)))),(((n1,n22),(n21,n20)),n36)))),n27);
	TREE 'RAxML Bootstrap Tree++' = ((((n24,(((n38,(n23,(n0,(n30,n2)))),(n35,n33)),((n18,n32),((n22,n1),(((n20,n21),n36),n34))))),(n31,((n19,n29),n28))),(n25,n26)),(((n9,n17),((((n10,n37),n16),(n12,n11)),(n13,n15))),(n3,(n5,(n8,(n6,n7))))),n27);
	TREE 'RAxML Bootstrap Tree++' = (((((n20,n21),((n22,n1),n36)),(((n24,(n23,((n35,n34),(n0,(n2,n30))))),(n32,(((n29,(n31,n28)),n19),n33))),(n38,n18))),((n9,(n11,n12)),(n13,((n16,n15),((n3,(n8,(n5,(n7,n6)))),((n37,n10),n17)))))),(n26,n25),n27);
	TREE 'RAxML Bootstrap Tree++' = ((((n11,n12),(n17,((n13,(n16,n15)),(n3,(n9,(n8,(n5,(n6,n7)))))))),((n25,n26),(n37,n10))),(((n36,(n1,n22)),(n21,n20)),(((n18,n32),((n23,(((n29,n28),(n19,n31)),n38)),(n35,((n2,n30),n0)))),((n34,n33),n24))),n27);
	TREE 'RAxML Bootstrap Tree++' = (((n38,((n29,n28),(n19,n31))),(((n32,n18),n24),(n33,(((n35,n34),(n22,(n1,(n36,(n20,n21))))),((n0,(n30,n2)),n23))))),((n15,((((n11,n12),n16),((n8,(n5,(n7,n6))),((n9,n17),n3))),n13)),((n26,n25),(n37,n10))),n27);
	TREE 'RAxML Bootstrap Tree++' = ((((n21,n20),(n1,(n36,n22))),((n23,(((n0,(n2,n30)),((n18,n24),(n34,n32))),((n33,((n29,(n31,n28)),n19)),n35))),n38)),((n26,n25),(((n8,(n5,(n6,n7))),(((n13,(n15,n16)),((n12,n11),n9)),((n10,n37),n17))),n3)),n27);
	TREE 'RAxML Bootstrap Tree++' = ((((n32,(n24,n18)),(n38,(n33,((n29,(n31,n28)),n19)))),(((n35,n34),((n1,n22),(n36,(n21,n20)))),((n0,(n2,n30)),n23))),((n17,(((n11,n12),(n13,(n16,n15))),((((n5,n3),n8),(n6,n7)),n9))),((n37,n10),(n26,n25))),n27);
	TREE 'RAxML Bootstrap Tree++' = (((((n23,n38),(n18,n32)),((n33,((n19,(n35,n34)),((n29,n28),n31))),n24)),(n1,((n21,n20),(n22,n36)))),((n25,n26),((n13,((((n0,(n30,n2)),n12),n11),(n15,n16))),(((n9,(n8,(n5,(n7,n6)))),n3),((n37,n10),n17)))),n27);
	TREE 'RAxML Bootstrap Tree++' = (((n22,(n1,(((n21,n20),n34),n36))),(n38,(((n32,(n33,(n24,n18))),(n23,(n35,((n30,n2),n0)))),((n29,n28),(n31,n19))))),((n17,(((((n16,n15),n13),(n12,n11)),n3),((n7,(n6,(n5,n8))),n9))),((n26,n25),(n37,n10))),n27);
	TREE 'RAxML Bootstrap Tree++' = (((n25,n26),(n8,((((n7,n6),(n3,n5)),((n13,(n16,n15)),n17)),(n9,(n11,n12))))),(((n22,(n1,((n21,n20),n36))),(n10,n37)),((((n29,n28),(n19,n31)),(((n24,n18),(n33,(n34,n38))),n32)),((n23,((n2,n30),n0)),n35))),n27);
	TREE 'RAxML Bootstrap Tree++' = (n11,(n12,((n15,n16),((((n37,n10),((n25,n26),((n32,(((n18,n24),(n38,n33)),((n31,(n29,n28)),n19))),((((n30,n2),n0),n23),(n35,(n34,(((n20,n21),n36),(n1,n22)))))))),(n17,(n9,(n3,(n8,((n6,n7),n5)))))),n13))),n27);
	TREE 'RAxML Bootstrap Tree++' = (((n10,n37),(n26,n25)),((((n3,(((n8,(n5,(n6,n7))),n16),n17)),(n13,n15)),((n12,n11),n9)),(((n23,(n19,((n35,(n29,n28)),n31))),(n24,(((((n21,n20),(n1,(n36,n22))),n34),n32),n18))),(n38,((n0,(n30,n2)),n33)))),n27);
	TREE 'RAxML Bootstrap Tree++' = ((n38,(((n32,(((n20,n21),(n1,(n22,n36))),(n34,n35))),(n18,n24)),((n33,((n31,n19),(n29,n28))),(n23,((n2,n30),n0))))),((((((n7,n6),n5),n9),n8),(n3,(n25,n26))),(((n10,n37),n17),((n11,n12),((n16,n15),n13)))),n27);
	TREE 'RAxML Bootstrap Tree++' = (((n10,n37),((n32,((n18,n24),(((n0,(n30,n2)),n33),((((n36,((n21,n20),(n22,n1))),n34),n35),n23)))),((n19,(n31,(n28,n29))),n38))),(((((((n5,n8),(n7,n6)),n3),n17),((n16,n15),n13)),(n9,(n11,n12))),(n25,n26)),n27);
	TREE 'RAxML Bootstrap Tree++' = ((((((n23,(n0,(n2,n30))),(n38,((n28,n29),(n31,n19)))),n33),n35),(n32,(n18,n24))),(((n25,n26),(((n3,(n8,((n6,n7),n5))),(n17,((n15,n16),n13))),(n9,(n12,n11)))),(((n21,n20),((n34,(n22,n36)),n1)),(n10,n37))),n27);
	TREE 'RAxML Bootstrap Tree++' = (n11,(n12,((n15,n16),(n13,(n17,((n5,n3),((n6,n7),(n9,(n8,(((n10,n37),(n26,n25)),(((n32,(((n24,n18),n33),((n29,(n28,(n31,n19))),((n34,((n1,n22),((n20,n21),n36))),n35)))),((n0,(n2,n30)),n23)),n38)))))))))),n27);
	TREE 'RAxML Bootstrap Tree++' = ((n10,n37),(((n29,(n28,(n19,n31))),(((n38,n33),(n18,n24)),((((n35,(n0,(n2,n30))),((((n36,n22),n1),(n20,n21)),n34)),n23),n32))),(((n3,((n17,(n8,(n5,(n6,n7)))),((n15,n16),n13))),(n9,(n11,n12))),(n26,n25))),n27);
	TREE 'RAxML Bootstrap Tree++' = (((((n32,((n38,(((n28,n29),n31),n19)),n24)),(n18,((n0,(n2,n30)),n33))),((n35,n34),n23)),((n1,(n22,n36)),(n21,n20))),((n25,n26),(((n17,(n10,n37)),(((n9,(n12,n11)),(n8,(n7,n6))),(n3,n5))),(n13,(n16,n15)))),n27);
	TREE 'RAxML Bootstrap Tree++' = (((n17,(((n12,n11),(n13,(n16,n15))),(n9,(n3,((n5,(n7,n6)),n8))))),((n25,n26),(((((n34,(n1,(n36,(n21,n20)))),(n35,n22)),n32),(n24,n18)),(n33,(((n19,(n29,(n31,n28))),n38),(n23,(n0,(n2,n30)))))))),(n10,n37),n27);
	TREE 'RAxML Bootstrap Tree++' = (n11,(((n10,n37),n12),((n9,((((n22,n36),n1),(n21,n20)),(n23,((n35,n34),(((n32,((n38,n18),n24)),((n31,n19),(n29,n28))),(n33,(n0,(n30,n2)))))))),((((n7,n5),n6),n8),(n17,(((n26,n25),n3),((n15,n16),n13)))))),n27);
	TREE 'RAxML Bootstrap Tree++' = (((((n16,n15),((n11,n12),n13)),(n17,((n3,(n9,(n5,(n6,n7)))),n8))),(n38,((((((n35,n34),(n22,(n1,((n20,n21),n36)))),(((n2,n30),n0),n23)),(n33,n24)),(n32,n18)),(n19,(n31,(n29,n28)))))),((n37,n10),(n25,n26)),n27);
	TREE 'RAxML Bootstrap Tree++' = ((((n15,(n13,((((n9,(n11,((n0,(n2,n30)),n12))),(((n5,(n7,n6)),n8),n3)),n17),n16))),(n26,n25)),(n23,((((((n34,n35),((n1,(n36,(n20,n21))),n22)),(n19,((n29,n28),n31))),n38),((n24,n18),n33)),n32))),(n37,n10),n27);
	TREE 'RAxML Bootstrap Tree++' = (((n9,(n10,n37)),(((n17,(n16,(n12,n11))),((n3,(n26,n25)),(n8,(n5,(n6,n7))))),n13)),(((n23,((n2,n30),n0)),((n35,((n28,n31),(n29,n19))),(((n18,n24),(n33,n38)),(((n34,(n1,(n22,n36))),(n20,n21)),n32)))),n15),n27);
	TREE 'RAxML Bootstrap Tree++' = (((n37,n10),(((n9,(n12,n11)),(n8,((n6,n7),((n5,n3),((n13,(n16,n15)),n17))))),(n25,n26))),(n38,((n32,n23),((((n0,(n30,n2)),n33),(n18,n24)),(((n34,n35),(((n36,(n20,n21)),n1),n22)),(n19,(n31,(n29,n28))))))),n27);
	TREE 'RAxML Bootstrap Tree++' = (((n17,((n12,n11),(n13,((n16,n15),(((n8,(n5,(n6,n7))),n3),n9))))),(n26,n25)),((n37,n10),((n22,((n36,(n20,n21)),n1)),(((n18,n32),n24),(((n35,(((n0,(n2,n30)),n23),n34)),n33),((n19,((n28,n31),n29)),n38))))),n27);
	TREE 'RAxML Bootstrap Tree++' = (((n10,n37),((n17,(((n12,n11),(n13,(n15,n16))),(n9,((n8,(n6,(n7,n5))),n3)))),((((n20,n21),n36),(n22,n1)),(n23,(n38,((((n32,n34),(n35,(n0,(n2,n30)))),(n18,n24)),(n33,(n29,((n31,n19),n28))))))))),(n25,n26),n27);
	TREE 'RAxML Bootstrap Tree++' = (((n26,n25),((n17,(n13,((n11,n12),(n15,n16)))),(n3,(n9,(n8,(n5,(n7,n6))))))),((n38,(((n31,(n29,n28)),n19),(((n18,n32),n24),((((n20,n21),((n34,n35),(n1,(n22,n36)))),(((n2,n30),n0),n23)),n33)))),(n10,n37)),n27);
	TREE 'RAxML Bootstrap Tree++' = ((n22,((n36,(n20,n21)),n1)),(((n19,((n28,n29),n31)),(((((n33,((n30,n2),n0)),(n35,n34)),n23),(n32,(n18,n24))),n38)),((n15,(n16,(n17,(n13,((n3,((n5,(n7,n6)),n8)),(n9,(n12,n11))))))),((n26,n25),(n37,n10)))),n27);
	TREE 'RAxML Bootstrap Tree++' = (n11,((((((n37,n10),(n26,n25)),((n38,((n28,n29),(n31,n19))),(((n32,n18),((n23,((n0,(n30,n2)),(n35,(n34,((n21,n20),(n1,(n36,n22))))))),n24)),n33))),(((n5,(n7,n6)),n8),n9)),((n13,n17),(n3,(n15,n16)))),n12),n27);
	TREE 'RAxML Bootstrap Tree++' = (((n10,n37),((n26,n25),(n38,(n33,(((n24,(((n0,(n2,n30)),n23),(n35,(n34,((n21,n20),(n36,(n22,n1))))))),(n19,(n31,(n28,n29)))),(n18,n32)))))),(((n16,n15),n13),((n3,(n9,(n8,((n6,n7),n5)))),(n17,(n11,n12)))),n27);
	TREE 'RAxML Bootstrap Tree++' = (((n25,n26),(((((n18,n33),n24),(((n35,n34),n32),(n38,(((n2,n30),n0),n23)))),(n19,(n31,(n28,n29)))),((n22,n1),((n20,n21),n36)))),(((((((n6,n7),n8),(n3,n5)),((n10,n37),n17)),(n13,(n15,n16))),n9),(n11,n12)),n27);
	TREE 'RAxML Bootstrap Tree++' = ((n10,n37),((((((n33,(n0,(n30,n2))),((n19,(n31,(n28,n29))),(n35,(n34,(n22,(((n21,n20),n36),n1)))))),n23),(n32,(n18,n24))),n38),(((((n3,((n6,n7),n5)),n17),((n15,n16),n13)),(n8,((n11,n12),n9))),(n26,n25))),n27);
	TREE 'RAxML Bootstrap Tree++' = ((((n25,n26),(n37,n10)),((n11,n12),(n8,(n9,((((n15,n13),n16),n17),((n5,n3),(n7,n6))))))),((n38,(n19,(n28,(n29,n31)))),((n32,(n18,n24)),(n33,((n35,(((n22,n1),((n20,n21),n36)),n34)),(n23,((n30,n2),n0)))))),n27);
	TREE 'RAxML Bootstrap Tree++' = ((((n38,(((((n33,((n30,n2),n0)),(n24,n18)),n32),n23),((n28,(n29,(n19,n31))),((((n36,(n21,n20)),(n22,n1)),n34),n35)))),(n25,n26)),(n15,(n13,((n16,(n11,n12)),((n3,(n9,(n8,(n5,(n6,n7))))),n17))))),(n37,n10),n27);
	TREE 'RAxML Bootstrap Tree++' = (n11,(n0,((((n16,n15),n13),((n3,(((n8,(n5,(n7,n6))),n9),(((((((n34,n35),((n22,n1),((n20,n21),n36))),(n23,(n33,(n24,n18)))),((n2,n30),n32)),((n29,n28),(n19,n31))),n38),((n37,n10),(n25,n26))))),n17)),n12)),n27);
	TREE 'RAxML Bootstrap Tree++' = (((((n15,n16),n13),(((n9,(n11,n12)),(n3,((n5,(n7,n6)),n8))),n17)),(((n0,(n2,n30)),n23),(((((n20,n21),((n36,n22),n1)),(n34,n35)),(n19,(n31,(n28,n29)))),(n32,((n33,n38),(n18,n24)))))),((n25,n26),(n10,n37)),n27);
	TREE 'RAxML Bootstrap Tree++' = ((((n33,((n30,n2),n0)),((n38,(((n28,n29),n31),n19)),((n32,n18),n24))),((n35,(n34,(((n21,n20),n36),(n1,n22)))),n23)),(((n25,n26),(n37,n10)),((n9,(n12,n11)),(((n3,(n8,(n5,(n7,n6)))),(n13,(n15,n16))),n17))),n27);
	TREE 'RAxML Bootstrap Tree++' = (((((n38,(n19,(n31,(n29,n28)))),((n24,n18),n32)),(((n34,n35),((n0,(n30,n2)),n23)),n33)),((((n20,n21),n1),n36),n22)),(((((((n7,n6),n5),n8),n9),n3),(n17,(n13,((n15,n16),(n12,n11))))),((n37,n10),(n26,n25))),n27);
	TREE 'RAxML Bootstrap Tree++' = (((((n38,(n33,(n18,n24))),n32),((((n20,n21),((n1,n22),n36)),(n34,n35)),((n29,n28),(n19,n31)))),(((n30,n2),n0),n23)),((((n17,(n3,((n8,(n5,(n7,n6))),n9))),(((n37,n10),n16),(n15,n13))),(n11,n12)),(n25,n26)),n27);
	TREE 'RAxML Bootstrap Tree++' = ((n25,n26),(((((n0,(n2,n30)),((n18,n24),((((n31,n28),(n19,n29)),n35),(n23,n32)))),(n33,n38)),(n22,((n36,(n1,(n20,n21))),n34))),((n10,n37),((((n3,((((n7,(n6,n5)),n8),n9),(n11,n12))),n17),n13),(n15,n16)))),n27);
	TREE 'RAxML Bootstrap Tree++' = (((n10,n37),((n38,(((n32,(n18,n33)),((n34,n24),(n35,(n23,(n0,(n30,n2)))))),(n19,(n31,(n29,n28))))),((n1,((n20,n21),n36)),n22))),(((((n3,((n5,(n6,n7)),n8)),(n13,(n16,n15))),n17),(n9,(n11,n12))),(n25,n26)),n27);
	TREE 'RAxML Bootstrap Tree++' = (((((n36,n22),n1),(n20,n21)),(((n35,n34),(((n2,n30),n0),n23)),(n19,((n31,(n29,n28)),((n24,(n38,(n18,n33))),n32))))),((n15,(((n12,n11),(n16,(((n10,n37),n17),(n9,(n8,((n7,n6),(n3,n5))))))),n13)),(n26,n25)),n27);
	TREE 'RAxML Bootstrap Tree++' = ((((n35,(n37,n10)),(((n11,n12),n9),((n8,((n7,n6),(n3,n5))),(n17,((n16,n15),n13))))),((n19,(n31,(n28,n29))),(((n33,(n0,(n30,n2))),((((n34,(n36,(n1,n22))),(n20,n21)),(n18,n32)),(n23,n38))),n24))),(n25,n26),n27);
	TREE 'RAxML Bootstrap Tree++' = (n34,(((n36,(n20,n21)),(n1,n22)),((((((n31,n19),(n29,n28)),((n15,(((n12,n11),(((((n8,(n5,(n7,n6))),n9),n3),n17),n16)),n13)),((n26,n25),(n35,(n37,n10))))),(n33,(((n0,(n30,n2)),n23),n38))),(n18,n32)),n24)),n27);
	TREE 'RAxML Bootstrap Tree++' = (((n38,(((n18,n32),n24),((n33,((((n30,n2),n0),n23),(n35,n34))),(n29,((n19,n31),n28))))),(((n22,n1),n36),(n20,n21))),((n15,((n13,((n11,n12),((((n25,n26),n3),(n9,((n7,n6),(n8,n5)))),n17))),n16)),(n37,n10)),n27);
	TREE 'RAxML Bootstrap Tree++' = ((n12,n11),((n26,n25),(((((((n37,n10),n6),(n7,(n9,n8))),(n5,n3)),n17),(n16,(n13,n15))),(n38,((n23,(n0,(n30,n2))),((((n35,((n22,(n1,(n36,(n20,n21)))),n34)),(n19,(n31,(n29,n28)))),n33),(n32,(n24,n18))))))),n27);
	TREE 'RAxML Bootstrap Tree++' = ((n10,n37),((((((((n7,n6),n5),n8),n3),((n12,n11),n9)),n17),(n13,(n16,n15))),((n25,n26),(n35,(((n18,n24),n33),(((n34,((n21,n20),(n36,(n1,n22)))),n32),(((n0,(n30,n2)),n23),(n38,(n31,(n29,(n19,n28)))))))))),n27);
	TREE 'RAxML Bootstrap Tree++' = ((n12,n11),((((n13,((n37,n10),(n15,n16))),((n3,((n5,(n7,n6)),n8)),n17)),n9),(((n32,(n18,n24)),((n33,(((n0,(n2,n30)),n23),n35)),(n38,((n19,(n29,(n31,n28))),((((n21,n20),n36),(n1,n22)),n34))))),(n25,n26))),n27);
	TREE 'RAxML Bootstrap Tree++' = (((n26,n25),((n12,n11),((n13,(n15,n16)),((((n8,n9),(n6,n7)),(n5,n3)),((n10,n37),n17))))),((n19,(n31,(n28,n29))),(((n18,n24),((n34,n33),n38)),(n32,((((n2,n30),n0),n23),(n35,(((n22,n36),n1),(n20,n21))))))),n27);
	TREE 'RAxML Bootstrap Tree++' = ((n25,n26),((((((n30,n2),n0),((((n1,(n22,n36)),(n21,n20)),(n34,n35)),n23)),(n32,(((n38,(n19,((n29,n28),n31))),n33),(n18,n24)))),((n15,n16),(n13,((n11,n12),((n3,(n9,(n8,((n6,n7),n5)))),n17))))),(n10,n37)),n27);
	TREE 'RAxML Bootstrap Tree++' = (n11,(n12,(((n9,((n5,(n7,n6)),n8)),((n26,n25),(((((n0,(n30,n2)),n33),((n35,(n22,(n34,((n1,n36),(n20,n21))))),n23)),(n38,(((n19,n31),n28),n29))),((n18,n24),n32)))),((((n16,n15),((n10,n37),n17)),n13),n3))),n27);
	TREE 'RAxML Bootstrap Tree++' = ((n25,n26),((((((n34,n38),n33),(n18,n24)),(n32,(((n22,n1),(n36,(n20,n21))),(n19,(n31,(n28,n29)))))),((n0,(n30,n2)),n23)),((n17,(n3,(n9,((n5,(n6,n7)),n8)))),((n35,(n37,n10)),(((n15,n16),n13),(n11,n12))))),n27);
	TREE 'RAxML Bootstrap Tree++' = ((((((n32,n18),(n23,n38)),((((n30,n2),n0),n33),n24)),((n29,(n31,n28)),n19)),((n21,n20),(n1,(n36,(n22,(n35,n34)))))),(((n12,n11),((((n15,n16),((n8,((n6,n7),(n3,n5))),(n9,(n10,n37)))),n17),n13)),(n26,n25)),n27);
	TREE 'RAxML Bootstrap Tree++' = ((((((n33,((n29,(n31,n28)),n19)),((n24,(n35,(n0,(n30,n2)))),n23)),((((n21,n20),(n1,(n22,n36))),n18),(n34,n32))),n38),((n17,((n3,((n9,(n7,n6)),(n5,n8))),((n16,n15),((n11,n12),n13)))),(n25,n26))),(n37,n10),n27);
	TREE 'RAxML Bootstrap Tree++' = ((n38,((((n24,n18),((n0,(n30,n2)),n32)),((((((n36,(n20,n21)),n1),n22),(n34,n35)),(n19,((n28,n29),n31))),n33)),n23)),((n37,n10),((n26,n25),(n17,((n9,(n3,(((n7,n6),n5),n8))),((n11,n12),((n16,n15),n13)))))),n27);
	TREE 'RAxML Bootstrap Tree++' = (((n25,n26),(((n17,((n13,(n15,n16)),n3)),(((n6,n7),n5),n8)),(n9,(n12,n11)))),((n37,n10),(n38,((((n29,n28),n31),n19),((((n35,n18),((n1,n22),((n20,n21),n36))),(n33,((n23,(n0,(n2,n30))),n34))),(n32,n24))))),n27);
	TREE 'RAxML Bootstrap Tree++' = (((n22,((n36,(n21,n20)),n1)),((n18,n38),(n24,(((n23,(n0,(n2,n30))),(n33,((n19,(n29,(n28,n31))),(n34,n35)))),n32)))),((n17,((n3,(n9,(n8,(n5,(n7,n6))))),((n11,n12),(n13,(n16,n15))))),((n10,n37),(n25,n26))),n27);
	TREE 'RAxML Bootstrap Tree++' = ((((((n12,n11),((n15,n16),((n37,n10),n13))),(((n26,n25),n3),n17)),(n8,(n5,(n7,n6)))),n9),(((n36,(n1,n22)),(n20,n21)),((((n38,((n24,n18),n33)),((n28,n31),(n29,n19))),n32),(((n0,(n30,n2)),(n35,n34)),n23))),n27);
	TREE 'RAxML Bootstrap Tree++' = (n11,(((n37,n10),((n16,n15),(n13,(((n9,(((n6,n7),n5),n8)),n3),(n17,((n26,n25),(n38,(n18,((((((n22,(n1,((n21,n20),n36))),(n34,n35)),((n29,n28),(n19,n31))),n33),n24),(n32,(n23,((n30,n2),n0)))))))))))),n12),n27);
	TREE 'RAxML Bootstrap Tree++' = ((n25,n26),((n17,((n9,((n8,(n5,(n7,n6))),n3)),((((n10,n37),n12),n11),n16))),((n13,n15),(((n38,(n33,(n18,n24))),(n32,((n34,n35),((n1,n22),(n36,(n21,n20)))))),(((n19,n31),(n28,n29)),((n0,(n30,n2)),n23))))),n27);
	TREE 'RAxML Bootstrap Tree++' = ((((n36,(n21,n20)),(n1,n22)),(((n38,(n19,(n31,(n28,n29)))),((n18,n24),n32)),(((n23,n34),((n30,n2),n0)),(n35,n33)))),((n25,n26),((n12,n11),((n9,((((n16,n15),n13),((n7,n6),(n3,n5))),((n10,n37),n17))),n8))),n27);
	TREE 'RAxML Bootstrap Tree++' = ((((n25,n26),((n11,n12),(n17,(((n15,n16),(n13,((n7,n6),((n9,n8),n5)))),n3)))),((((n0,(n30,n2)),(((((n36,n22),((n21,n20),n1)),n34),n35),(((n24,n18),n33),n32))),n23),(n38,((n31,n19),(n29,n28))))),(n37,n10),n27);
	TREE 'RAxML Bootstrap Tree++' = (((n25,n26),(n37,n10)),(((((n20,n21),n36),(n1,n22)),((((((n2,n30),n0),n23),(((n19,(n31,(n28,n29))),(n35,n34)),n33)),(n24,n32)),(n38,n18))),(n17,(((n9,(n8,(n5,(n7,n6)))),n3),((n13,(n11,n12)),(n16,n15))))),n27);
	TREE 'RAxML Bootstrap Tree++' = ((n10,n37),(((n25,n26),((((n17,(n16,n15)),((n5,(n7,n6)),n3)),n13),((n9,(n11,n12)),n8))),(((n20,n21),((n22,n36),n1)),(((n32,((n33,(n38,n34)),(n18,n24))),(n35,(n19,(n31,(n29,n28))))),(n23,(n0,(n2,n30)))))),n27);
	TREE 'RAxML Bootstrap Tree++' = ((n37,n10),(((n25,n26),(n17,((((n15,n16),n13),(n11,n12)),(n3,(n5,((n7,n6),(n8,n9))))))),(((((n32,n18),(n24,(((n34,n35),(n0,(n30,n2))),n23))),(n33,(n19,(n31,(n28,n29))))),n38),(n22,(n1,((n20,n21),n36))))),n27);
	TREE 'RAxML Bootstrap Tree++' = ((((n34,n35),(n22,(n1,(n36,(n20,n21))))),((((n33,((n31,n28),(n19,n29))),(n23,(n0,(n30,n2)))),(n32,(n24,n18))),n38)),(((((n11,n12),((n15,n16),n13)),(n9,(n3,(n5,((n6,n7),n8))))),(n17,(n37,n10))),(n25,n26)),n27);
	TREE 'RAxML Bootstrap Tree++' = (((n37,n10),((n22,(((n20,n21),n36),n1)),((n35,(n33,(n24,((n32,n18),n34)))),(((n19,(n31,(n28,n29))),n38),((n0,(n30,n2)),n23))))),((n25,n26),(((((n16,n15),n13),((((n7,n6),n5),n3),n17)),(n12,n11)),(n9,n8))),n27);
	TREE 'RAxML Bootstrap Tree++' = (((n25,n26),((((n5,n3),(n16,((n37,n10),n17))),(n13,(n15,(n7,n6)))),(n8,(n9,(((n20,n21),(n36,(n22,n1))),(((n0,(n2,n30)),n23),((n32,(((n31,n28),(n29,n19)),n35)),((n18,n38),(n33,(n34,n24)))))))))),(n12,n11),n27);
	TREE 'RAxML Bootstrap Tree++' = (n11,(((((((n15,n16),((n10,n37),n13)),n17),((n8,(n7,n6)),(n3,n5))),n9),((n25,n26),(((n1,n22),(n36,(n20,n21))),(((n32,n34),(n24,((n28,((n38,(n31,n19)),n29)),((n35,(n23,((n30,n2),n0))),n33)))),n18)))),n12),n27);
	TREE 'RAxML Bootstrap Tree++' = ((n25,n26),((n31,((n29,n28),((n38,n19),((n33,(n34,(n18,n24))),((n35,(((n2,n30),n0),n23)),(n32,((n1,n22),((n21,n20),n36)))))))),((n12,n11),((n15,n13),((((n10,n37),n17),(n3,((n8,(n7,(n6,n5))),n9))),n16)))),n27);
	TREE 'RAxML Bootstrap Tree++' = (((n26,n25),((((n22,n1),(n36,(n21,n20))),(((((n0,(n30,n2)),n23),(((n19,n31),(n35,(n33,n34))),(n28,n29))),(n24,n32)),(n18,n38))),(((n6,n7),((n16,n13),(n17,((n9,((n12,n11),n8)),(n3,n5))))),n15))),(n10,n37),n27);
	TREE 'RAxML Bootstrap Tree++' = ((n11,n12),(((((n19,(n31,(n29,n28))),n38),((((n35,(n34,((n22,n1),(n36,(n20,n21))))),((n0,(n30,n2)),n23)),(n33,(n18,n24))),n32)),((n17,((n9,(n10,n37)),((n8,(n5,(n6,n7))),n3))),((n16,n15),n13))),(n26,n25)),n27);
	TREE 'RAxML Bootstrap Tree++' = ((n26,n25),((((n19,(n28,n29)),(((((n2,n30),n0),n33),(n23,((n36,((n21,n20),(n1,n22))),n34))),(n38,(n32,(n18,n24))))),(n35,n31)),(((n8,(n9,(n11,n12))),(n17,((n3,((n7,n6),n5)),((n15,n16),n13)))),(n37,n10))),n27);
	TREE 'RAxML Bootstrap Tree++' = (n11,((n12,(n10,n37)),(((((n16,n13),(n17,n3)),(n15,((n6,n7),n5))),(n9,n8)),((n25,n26),(n38,(((((n35,(((n21,n20),((n22,n1),n36)),n34)),(n23,((n2,n30),n0))),n24),(n32,n18)),(n33,(n19,((n31,n28),n29)))))))),n27);
	TREE 'RAxML Bootstrap Tree++' = ((n9,(((n19,(n29,(n28,n31))),((((n34,n32),((n1,(n36,n22)),(n20,n21))),(n35,(n23,(n0,(n2,n30))))),(n33,(n24,n18)))),n38)),((n7,((n8,n5),n6)),(((((n13,n16),(n12,n11)),((n10,n37),n15)),((n25,n26),n3)),n17)),n27);
	TREE 'RAxML Bootstrap Tree++' = ((((n25,n26),(n10,n37)),(n17,((((n16,n15),n13),(n12,n11)),(n3,((((n6,n7),n5),n8),n9))))),((((n0,(n2,n30)),n23),(n32,((n33,(n18,n24)),n38))),((n35,(n34,((n1,(n20,n21)),(n22,n36)))),(n19,(n31,(n28,n29))))),n27);
	TREE 'RAxML Bootstrap Tree++' = (((n17,((n9,(n12,n11)),(n3,(n8,((n6,n7),n5))))),((n16,n15),n13)),(((((n32,(n18,n24)),(n33,(((((n2,n30),n0),(n23,n34)),n35),((n22,n1),(n36,(n21,n20)))))),((n29,n28),(n19,n31))),n38),((n25,n26),(n37,n10))),n27);
	TREE 'RAxML Bootstrap Tree++' = ((((n38,((n33,((n30,n2),n0)),(n23,((n24,n18),(((n35,n34),((n20,n21),((n36,n22),n1))),n32))))),(n19,(n31,(n28,n29)))),(n25,n26)),((((n13,(n15,n16)),(((n8,(n5,(n6,n7))),n3),n17)),(n9,(n11,n12))),(n10,n37)),n27);
	TREE 'RAxML Bootstrap Tree++' = (n11,(n12,((n26,n25),(((n3,(((n5,(n6,n7)),n8),((n37,n10),n9))),((n13,(n15,n16)),n17)),(((n32,(n18,n24)),((n33,(n0,(n2,n30))),(n38,(((n28,n31),(n19,n29)),((n22,((n36,(n21,n20)),n1)),(n34,n35)))))),n23)))),n27);
	TREE 'RAxML Bootstrap Tree++' = (((n9,((((n37,n10),n17),(n16,(n13,n15))),(((n5,(n6,n7)),n8),n3))),(n12,n11)),(((((n19,n31),(n28,n29)),(((n0,(n30,n2)),n23),(n33,(n24,((n18,((n22,n1),(n36,(n21,n20)))),((n35,n34),n32)))))),n38),(n25,n26)),n27);
	TREE 'RAxML Bootstrap Tree++' = ((n37,n10),((((n19,(n31,(n28,n29))),n33),(n38,((n24,(((n21,n20),(n1,(n36,n22))),(((n0,(n2,n30)),(n34,n35)),n23))),(n18,n32)))),(((n9,((((n8,n5),(n3,(n25,n26))),n17),((n11,n12),(n16,n13)))),(n7,n6)),n15)),n27);
	TREE 'RAxML Bootstrap Tree++' = ((((n33,((n35,(n23,(n0,(n30,n2)))),((n18,n32),((n36,(n34,(n22,n1))),(n20,n21))))),n24),(n38,(((n28,n29),n31),n19))),((((n12,n11),(n13,(n16,n15))),(n17,(((n7,n6),((n37,n10),n9)),((n8,n5),n3)))),(n26,n25)),n27);
	TREE 'RAxML Bootstrap Tree++' = ((((n37,n10),((n9,(n11,n12)),((n16,(n15,n13)),(n17,(n3,((n8,n5),(n7,n6))))))),(((n34,n35),(n22,(n1,(n36,(n21,n20))))),((n38,n18),((((n24,n33),((n31,n28),(n19,n29))),(((n30,n2),n0),n23)),n32)))),(n26,n25),n27);
	TREE 'RAxML Bootstrap Tree++' = ((((((n2,n30),n0),n23),((((n34,n33),(n24,n18)),((n38,((n29,n28),(n31,n19))),n32)),n35)),(n22,(((n21,n20),n36),n1))),((n10,n37),((n26,n25),(((n9,n3),(n8,((n7,n6),n5))),(((n11,n12),((n16,n15),n13)),n17)))),n27);
	TREE 'RAxML Bootstrap Tree++' = (((n25,n26),((n38,((n19,((n28,n31),n29)),((n18,n32),(n24,((((((n2,n30),n0),(n35,n34)),((n1,n22),n36)),(n21,n20)),n23))))),n33)),(((n12,n11),((n3,((n8,n9),(n6,(n5,n7)))),((n13,(n16,n15)),n17))),(n37,n10)),n27);
	TREE 'RAxML Bootstrap Tree++' = (((((n38,(n19,(n31,(n29,n28)))),n24),(n32,n18)),(((n35,(n34,((n1,n22),(n36,(n21,n20))))),((n0,(n2,n30)),n23)),n33)),((n10,n37),((n17,(((n12,n11),((n16,n15),n13)),((n9,(((n6,n7),n5),n8)),n3))),(n25,n26))),n27);
	TREE 'RAxML Bootstrap Tree++' = (((n38,(n18,(n33,((n24,(n35,(n34,((n0,(n30,n2)),n23)))),(n32,(n19,(n31,(n28,n29)))))))),(((n13,(((n3,((n5,(n7,n6)),n8)),(n15,n16)),n17)),(n9,(n11,n12))),((n37,n10),(n26,n25)))),((n22,n36),((n20,n21),n1)),n27);
	TREE 'RAxML Bootstrap Tree++' = (((n37,n10),(((n20,n21),((n22,n1),n36)),(((((n2,n30),n0),n23),n35),(n32,(((n38,(n31,n19)),(n29,n28)),(n33,(n34,(n18,n24)))))))),((n26,n25),((((((n8,((n6,n7),n5)),(n9,(n12,n11))),n3),n17),n13),(n16,n15))),n27);
	TREE 'RAxML Bootstrap Tree++' = ((n25,n26),((((n0,(n2,n30)),n23),((n32,((n19,(n29,(n28,n31))),((n33,n38),(n18,n24)))),((n34,((n22,n1),((n21,n20),n36))),n35))),(((n37,n10),n17),((((n11,n12),(n15,n16)),n13),(n3,(((n6,n7),(n5,n8)),n9))))),n27);
	TREE 'RAxML Bootstrap Tree++' = (((n25,n26),(n38,((n19,(n28,(n29,n31))),((n33,((n23,(n0,(n2,n30))),((n36,((n22,n1),(n20,n21))),(n34,n35)))),((n18,n32),n24))))),(((((((n3,n5),(((n37,n10),n9),n8)),(n7,n6)),n17),n16),(n12,n11)),(n15,n13)),n27);
	TREE 'RAxML Bootstrap Tree++' = ((((n10,n37),n17),(((n13,(n12,n11)),(n16,n15)),(n9,((n8,(n5,(n7,n6))),n3)))),((n26,n25),((((((n23,(n0,(n30,n2))),((n35,n22),((n1,(n36,(n20,n21))),n34))),(n18,n33)),(n32,n24)),n38),(n19,(n31,(n29,n28))))),n27);
	TREE 'RAxML Bootstrap Tree++' = ((((n3,(((n8,((n6,n7),n5)),n9),(n17,((n11,n12),(n13,(n15,n16)))))),(n25,n26)),(n37,n10)),(((n33,n18),n38),(((n29,n28),n19),(n32,((((n35,n34),((n21,n20),((n36,n22),n1))),(((n2,n30),n0),n23)),(n24,n31))))),n27);
	TREE 'RAxML Bootstrap Tree++' = ((n10,n37),((((((n13,n17),(n15,n16)),((n9,(n8,(n5,(n6,n7)))),n3)),(n12,n11)),(n26,n25)),((((n38,((n0,(n2,n30)),n23)),((n18,n32),((n35,n34),(n22,(n1,(n36,(n20,n21))))))),(n33,n24)),(((n31,n19),n29),n28))),n27);
	TREE 'RAxML Bootstrap Tree++' = ((((((n32,n18),n24),((n34,n35),(n19,(n31,(n29,n28))))),(n33,(n38,((n0,(n30,n2)),n23)))),((n1,n22),((n20,n21),n36))),((n37,n10),(((n17,((n13,(n16,n15)),(n3,(n8,((n7,n6),n5))))),((n12,n11),n9)),(n26,n25))),n27);
	TREE 'RAxML Bootstrap Tree++' = ((((n3,((n8,(n5,(n7,n6))),n9)),((n15,n16),(n13,(n11,n12)))),n17),(((n24,(((n22,(((n21,n20),n36),n1)),(n35,n34)),(n32,n18))),(n33,(((n19,(n29,(n28,n31))),n38),(((n2,n30),n0),n23)))),((n25,n26),(n10,n37))),n27);
	TREE 'RAxML Bootstrap Tree++' = (((n33,(n35,((n0,(n30,n2)),n23))),((n32,n18),n24)),((((((n19,n31),(n29,n28)),(n34,((n36,(n1,n22)),(n20,n21)))),n38),(n9,(n10,n37))),((n17,((((n15,n16),n13),(n11,n12)),(n3,(n8,(n5,(n7,n6)))))),(n26,n25))),n27);
	TREE 'RAxML Bootstrap Tree++' = (((n10,n37),(n25,n26)),((n38,((n19,((n29,n28),n31)),(((((n23,((n0,(n30,n2)),(n34,n35))),n24),(n18,n33)),((n21,n20),((n36,n22),n1))),n32))),(n15,(((n16,(((n12,n11),(((n6,n7),n8),n9)),n17)),(n5,n3)),n13))),n27);
	TREE 'RAxML Bootstrap Tree++' = (((((n19,n31),(n29,n28)),((((n35,((n1,((n21,n20),n36)),n22)),(n23,(n0,(n2,n30)))),n32),((n34,n33),((n18,n24),n38)))),(((n8,(n9,(((n6,n7),(n3,n5)),((n13,(n15,n16)),n17)))),(n12,n11)),(n26,n25))),(n37,n10),n27);
	TREE 'RAxML Bootstrap Tree++' = ((n37,n10),(((n25,n26),(n17,(((((n9,n8),n5),(n7,n6)),n3),((n15,n16),((n12,n11),n13))))),(n38,(n18,((n32,((n24,(n23,(n0,(n2,n30)))),(n33,(n19,((n29,n28),n31))))),((n35,n34),(n22,((n36,(n20,n21)),n1))))))),n27);
	TREE 'RAxML Bootstrap Tree++' = ((((n10,n37),((n1,(n34,(n22,n36))),(n20,n21))),(((n18,n32),((n38,(n24,(((n30,n2),n0),n33))),(n19,(((n28,n35),n29),n31)))),n23)),(((n25,n26),((n15,n16),((((n12,n11),n9),n17),((((n6,n7),n5),n8),n3)))),n13),n27);
	TREE 'RAxML Bootstrap Tree++' = (((((n13,((n11,n12),(n16,n15))),(n3,(n9,(n8,(n5,(n6,n7)))))),n17),(n10,n37)),((n26,n25),(n33,(((n18,n32),(n38,(n23,((n30,n2),n0)))),(((n19,((n29,n28),n31)),((n34,((n22,n1),((n20,n21),n36))),n35)),n24)))),n27);
	TREE 'RAxML Bootstrap Tree++' = (((n37,n10),(n26,n25)),(((n3,(n17,((n12,n11),(n13,(n16,n15))))),(n9,(n6,(n7,(n5,n8))))),(n38,(((n32,(((((n36,(n21,n20)),(n22,n1)),(n35,n34)),n33),((n0,(n2,n30)),n23))),(n18,n24)),(n19,((n28,n29),n31))))),n27);
	TREE 'RAxML Bootstrap Tree++' = (((n10,n37),((((((n19,(n31,(n29,n28))),n33),(((n23,(n0,(n2,n30))),((((n20,n21),((n22,n1),n36)),n34),n35)),n24)),(n18,n32)),n38),(((n12,n11),n9),((n3,(n17,(n13,(n16,n15)))),(n8,((n6,n7),n5)))))),(n25,n26),n27);
	TREE 'RAxML Bootstrap Tree++' = ((((((((n18,n24),(n38,n33)),((n35,((n36,((n1,n22),(n20,n21))),n34)),(n19,(n31,(n29,n28))))),n32),((n0,(n2,n30)),n23)),(n25,n26)),((n9,(n11,n12)),(n17,((n13,(n15,n16)),((n8,(n5,(n6,n7))),n3))))),(n10,n37),n27);
	TREE 'RAxML Bootstrap Tree++' = (((((n1,n22),(n36,(n20,n21))),n34),((((n38,n23),(n19,(n31,(n28,n29)))),n33),(n24,(n18,((n0,(n2,n30)),n32))))),(((n35,(n25,n26)),(n37,n10)),((n12,n11),(n9,((((n16,n15),n13),n17),((n8,(n5,(n6,n7))),n3))))),n27);
	TREE 'RAxML Bootstrap Tree++' = ((n11,n12),(((n13,(((n7,(n6,n5)),((n26,n25),n3)),((n15,n16),((n10,n37),n17)))),(n9,((((n32,(n35,(n0,(n30,n2)))),(((n34,n23),n18),(n33,n24))),(n38,((n31,n19),(n28,n29)))),(((n21,n20),n36),(n1,n22))))),n8),n27);
	TREE 'RAxML Bootstrap Tree++' = (((n32,(n24,n18)),(((((n30,n2),n0),n33),(n23,((n34,(n22,((n36,(n20,n21)),n1))),n35))),(n38,((n29,(n31,n28)),n19)))),((((((n17,((((n6,n7),n8),n5),n3)),(n15,n16)),n13),(n9,(n11,n12))),(n26,n25)),(n10,n37)),n27);
	TREE 'RAxML Bootstrap Tree++' = ((n15,((((((n35,n34),(n36,((n22,n1),(n20,n21)))),n23),(((n30,n2),n0),n33)),(n32,(n18,n24))),(n38,(n31,(n28,(n29,n19)))))),((((n8,(n5,(n6,n7))),((n17,((n16,(n37,n10)),(n9,(n12,n11)))),n3)),(n25,n26)),n13),n27);
	TREE 'RAxML Bootstrap Tree++' = (n17,(((n25,n26),n3),((((n15,((n37,n10),n16)),(n13,(n11,n12))),((n8,(n5,(n7,n6))),n9)),(((n35,(n34,((n1,(n21,n20)),(n36,n22)))),((n0,(n30,n2)),n23)),((n18,n32),(n38,(((n19,((n29,n28),n31)),n33),n24)))))),n27);
	TREE 'RAxML Bootstrap Tree++' = ((n38,((((n29,n28),n31),n19),((n32,(n24,n18)),(((n22,(n1,(n36,(n20,n21)))),(n34,n35)),((n23,((n2,n30),n0)),n33))))),((n9,(n12,n11)),((((n6,((n8,n5),n7)),((n10,n37),n17)),(n13,(n16,n15))),((n25,n26),n3))),n27);
	TREE 'RAxML Bootstrap Tree++' = (((n26,n25),(n15,(n13,((n16,(((n37,n10),n12),n11)),((n9,(n3,(((n7,n6),n5),n8))),n17))))),(((n24,(((n33,((n34,n35),(n23,((n2,n30),n0)))),((n29,(n31,n28)),n19)),n32)),(n38,n18)),((n36,(n1,n22)),(n21,n20))),n27);
	TREE 'RAxML Bootstrap Tree++' = ((((n25,n26),(((n1,n22),((n20,n21),n36)),((n24,(n18,n32)),(((n35,(n34,(n23,(n0,(n2,n30))))),n33),(n38,((n31,n28),(n19,n29))))))),(((((((n7,n6),n5),n8),n3),((n10,n37),n9)),n17),(n13,(n15,n16)))),(n11,n12),n27);
	TREE 'RAxML Bootstrap Tree++' = ((n11,n12),(((((((n7,n6),n5),n8),n9),n3),(((n15,n13),(n16,(n10,n37))),(n17,(((n32,((((n19,((n28,n29),n31)),n33),n24),(((n2,n30),n0),n23))),(((n21,n20),((n36,(n22,n1)),(n34,n35))),n18)),n38)))),(n25,n26)),n27);
	TREE 'RAxML Bootstrap Tree++' = (((n13,((n15,n16),(((n9,(n8,((n7,n6),n5))),(n12,n11)),(n17,n3)))),(n25,n26)),((((n19,(n10,n37)),(n31,(n29,n28))),n38),((n32,((n18,n33),(((n0,(n30,n2)),n23),(n35,(n22,(n34,(n36,((n21,n20),n1)))))))),n24)),n27);
	TREE 'RAxML Bootstrap Tree++' = ((n38,(((n29,n19),(n31,n28)),(((n23,(n0,(n2,n30))),((((n36,(n22,n1)),(n21,n20)),(n35,n34)),((n18,n24),n32))),n33))),(((((((n26,n25),n3),n17),((n15,n16),((n12,n11),n13))),(n8,(n5,(n7,n6)))),n9),(n10,n37)),n27);
	TREE 'RAxML Bootstrap Tree++' = ((((((n2,n30),n0),n23),((n35,(n19,(n31,(n28,n29)))),((((n34,n33),(n38,n18)),n24),n32))),((n22,((n20,n21),n36)),n1)),((n11,(n9,n12)),((n25,n26),(((n16,n15),((n3,(n8,(n5,(n7,n6)))),((n10,n37),n17))),n13))),n27);
	TREE 'RAxML Bootstrap Tree++' = ((((n10,n37),(((n23,(n0,(n2,n30))),(((n32,(n18,n24)),n33),(n38,(n19,((n31,n28),n29))))),(n26,n25))),((n17,(n13,((n15,n16),(n11,n12)))),((n9,((n5,(n7,n6)),n8)),n3))),((n20,n21),((n1,(n22,(n35,n36))),n34)),n27);
	TREE 'RAxML Bootstrap Tree++' = ((n37,n10),((((n11,n12),((n15,(n13,n16)),((n9,(n3,(n5,((n6,n7),n8)))),n17))),(n25,n26)),((n38,((n32,n18),(n33,(n24,(((n0,(n30,n2)),n23),((n34,((n20,n21),((n36,n1),n22))),n35)))))),((n31,n19),(n29,n28)))),n27);
	TREE 'RAxML Bootstrap Tree++' = (((((n2,n30),n0),n23),(n32,((n38,(((n35,n34),(((n20,n21),n36),(n1,n22))),((n31,(n28,n29)),n19))),(n33,(n18,n24))))),((((n13,((n15,n16),(n12,n11))),((n8,((n6,n7),(n3,n5))),((n37,n10),n9))),n17),(n25,n26)),n27);
	TREE 'RAxML Bootstrap Tree++' = (((n25,n26),((((n15,n16),((n12,n11),n13)),(((n5,(n7,n6)),n8),n3)),n17)),(((n38,((n32,(((n34,n33),(n18,n24)),(n35,((n0,(n2,n30)),n23)))),(((n31,n28),n29),n19))),(((n1,(n20,n21)),n36),n22)),(n9,(n37,n10))),n27);
	TREE 'RAxML Bootstrap Tree++' = ((n37,n10),(((((n19,((n29,n28),n31)),((n18,n24),((((n35,n34),(((n21,n20),(n1,(n22,n36))),(n0,(n2,n30)))),n23),n32))),n33),n38),(((n11,n12),(((n15,n16),n13),(n17,(n3,(n9,((n5,(n6,n7)),n8)))))),(n26,n25))),n27);
	TREE 'RAxML Bootstrap Tree++' = (((((n32,(n24,((n31,(n29,n28)),n19))),((n18,n38),((((((((n7,n6),n5),n8),n9),((n37,n10),n3)),n17),((n15,n16),((n11,n12),n13))),(n26,n25)))),(n33,(n35,((n2,n30),n0)))),(n23,n34)),(n22,(n1,(n36,(n20,n21)))),n27);
	TREE 'RAxML Bootstrap Tree++' = (((((((n16,n15),n13),((n12,n11),n9)),(n3,(n8,(n5,(n7,n6))))),n17),(n25,n26)),((n23,((((n33,(n0,(n2,n30))),(n24,n18)),n32),((((n36,(n21,n20)),(n1,n22)),n34),(n38,(n19,(n31,(n29,n28))))))),((n10,n37),n35)),n27);
	TREE 'RAxML Bootstrap Tree++' = (((n25,n26),(n10,n37)),(((((n15,n16),n13),((n3,(n8,(n5,(n7,n6)))),((n11,n12),n9))),n17),(n23,((((n19,((n22,((n1,(n21,n20)),n36)),(n34,n35))),(n29,(n28,n31))),n32),(((n33,(n0,(n2,n30))),n38),(n18,n24))))),n27);
	TREE 'RAxML Bootstrap Tree++' = ((n25,n26),((((n11,n12),((n15,n16),((n10,n37),n13))),(n17,((n9,(n8,((n7,n6),n5))),n3))),(((n18,n32),((n33,(n19,(n38,(n31,(n28,n29))))),(n24,((n34,n35),(((n2,n30),n0),n23))))),((n1,(n36,n22)),(n21,n20)))),n27);
	TREE 'RAxML Bootstrap Tree++' = (((n25,n26),(((n10,n37),((n13,(n16,n15)),(n12,n11))),((n3,(n8,((n7,n6),n5))),n17))),(n9,(n35,(((n0,(n30,n2)),n23),((((n18,n32),(n34,(n22,(n1,((n21,n20),n36))))),n24),((((n19,n31),(n28,n29)),n33),n38))))),n27);
	TREE 'RAxML Bootstrap Tree++' = (((n33,(((n32,(n24,n18)),((n15,n16),(n13,((n17,((n9,(n10,n37)),(((n25,n26),n3),((n6,n7),(n5,n8))))),(n12,n11))))),((n28,(n31,(n29,n19))),n38))),((n23,((n2,n30),n0)),(n35,(n34,((n1,n22),(n36,(n20,n21))))))),n27);
	TREE 'RAxML Bootstrap Tree++' = (((((n15,n16),n13),(((n8,(n5,(n6,n7))),n3),n17)),((n12,n11),n9)),(((n25,n26),(n10,n37)),((((n30,n2),n0),n33),((n19,(n18,n24)),((n32,(n35,(n34,((((n21,n20),n36),n1),n22)))),((n23,(n31,(n28,n29))),n38))))),n27);
	TREE 'RAxML Bootstrap Tree++' = ((n37,n10),((n38,((n18,n32),((n19,(n31,(n29,n28))),(((n34,(n35,(n22,((n36,(n20,n21)),n1)))),((n23,((n2,n30),n0)),n33)),n24)))),(n9,((n6,n7),(n8,(n5,(((n15,n16),((n12,n11),n13)),(n17,((n26,n25),n3)))))))),n27);
	TREE 'RAxML Bootstrap Tree++' = ((n10,n37),(((n26,n25),(((n18,n33),(((n19,(n31,(n28,n29))),n32),(((((n22,((n36,(n20,n21)),n1)),n35),n34),((n0,(n2,n30)),n23)),n24))),n38)),((n9,((((n6,n7),n5),n8),((n3,n17),(n13,(n15,n16))))),(n12,n11))),n27);
	TREE 'RAxML Bootstrap Tree++' = (((n20,n21),((n1,(n36,n22)),(n35,n34))),((((n29,(n28,n31)),n19),(((((((n17,(n10,n37)),(((n6,n7),(n8,n5)),n9)),((n13,(n11,n12)),(n16,n15))),n3),(n25,n26)),n38),((((n2,n30),n0),n23),n33))),(n24,(n18,n32))),n27);
	TREE 'RAxML Bootstrap Tree++' = (((n17,(n3,((((n11,n12),n9),((n15,n16),n13)),((n5,(n7,n6)),n8)))),(n26,n25)),((((n0,(n2,n30)),n23),(((n33,(n32,(n18,n24))),n38),(((n20,n21),((n34,(n1,n22)),(n35,n36))),((n29,n28),(n31,n19))))),(n10,n37)),n27);
	TREE 'RAxML Bootstrap Tree++' = ((((n33,(((n32,n18),n24),(n38,(((n22,(((n20,n21),n36),n1)),n34),((n19,n31),(n29,n28)))))),((n0,(n30,n2)),n23)),n35),(((n26,n25),(((n17,((n5,n3),(((n15,n16),n13),(n6,n7)))),(n9,n8)),(n11,n12))),(n10,n37)),n27);
	TREE 'RAxML Bootstrap Tree++' = (((((n35,(n34,(n23,(n0,(n30,n2))))),((n22,n36),(n1,(n21,n20)))),(((((n28,n29),n31),n19),((n38,(n18,n33)),n24)),n32)),((n3,(((n7,n6),n5),(n9,n8))),(n17,((n12,n11),((n15,n16),n13))))),((n37,n10),(n26,n25)),n27);
	TREE 'RAxML Bootstrap Tree++' = (((n26,n25),((n15,(n13,(n16,((n12,n11),(n17,(((n5,n3),(n8,(n6,n7))),n9)))))),(n37,n10))),((((n24,n18),n32),((n19,(n31,(n29,n28))),(((n34,((n36,(n21,n20)),(n1,n22))),n35),((n23,(n0,(n30,n2))),n33)))),n38),n27);
	TREE 'RAxML Bootstrap Tree++' = (((((n3,((n8,(n5,(n6,n7))),((n10,n37),n9))),(n11,n12)),n17),(n13,(n16,n15))),((n25,n26),((((n38,(n24,(n18,n33))),((((n1,n22),(n36,(n21,n20))),(n34,n35)),n32)),(n19,((n29,n28),n31))),(((n2,n30),n0),n23))),n27);
	TREE 'RAxML Bootstrap Tree++' = ((n26,n25),((((((n22,(n1,(n36,(n21,n20)))),(n32,n18)),((n24,((n38,n34),(((n30,n2),n0),n33))),(n19,((n28,n29),n31)))),n23),n35),(((n8,(n10,n37)),((n11,n12),n9)),(((n5,(n6,n7)),n3),(n17,(n13,(n16,n15)))))),n27);
	TREE 'RAxML Bootstrap Tree++' = (((n37,n10),(n26,n25)),(((n17,((n3,(n8,(n5,(n6,n7)))),(n9,(n11,n12)))),(n13,(n16,n15))),(n38,((n19,((n28,n29),n31)),((((n0,(n2,n30)),n33),((n23,n34),((n22,(((n21,n20),n1),n36)),n35))),((n18,n32),n24))))),n27);
	TREE 'RAxML Bootstrap Tree++' = ((n38,(((((n22,(n1,(n36,(n21,n20)))),(n35,n34)),(n23,((n30,n2),n0))),n33),((n24,(n32,n18)),(n19,(n31,(n29,n28)))))),((((((n8,(n5,(n6,n7))),n9),n3),((n10,n37),n17)),(((n11,n12),n13),(n16,n15))),(n26,n25)),n27);
	TREE 'RAxML Bootstrap Tree++' = ((n11,n12),(((n38,(((((n22,n1),n36),(n21,n20)),(n18,n32)),((((n35,n34),((n0,(n30,n2)),n23)),n24),((n19,(n29,(n28,n31))),n33)))),((n13,(n16,n15)),(((n10,n37),n17),(n9,((n5,(n7,(n8,n6))),n3))))),(n25,n26)),n27);
	TREE 'RAxML Bootstrap Tree++' = (((((n29,n28),n19),((((n0,(n2,n30)),n23),(n18,((n32,n34),(n22,((n36,(n21,n20)),n1))))),((n33,n38),n24))),n31),(((n12,n11),((n17,((n8,n9),((n6,n7),(n5,n3)))),(n13,(n16,n15)))),(((n37,n10),n35),(n26,n25))),n27);
	TREE 'RAxML Bootstrap Tree++' = (((((n5,(n6,n7)),n8),n9),((((n37,n10),n17),(n13,(n15,n16))),(n12,n11))),(((((n18,n24),(n32,((n21,n20),(n34,(n1,(n22,(n35,n36))))))),(n38,(n33,(n19,(n31,(n28,n29)))))),((n0,(n2,n30)),n23)),(n3,(n25,n26))),n27);
	TREE 'RAxML Bootstrap Tree++' = (((((n20,n21),(n1,(n36,n22))),((((((n2,n30),n0),n32),((n24,n18),((n34,n38),n33))),n23),(n35,(((n31,n29),n28),n19)))),(n15,(((n16,(n11,n12)),((((n10,n37),n17),n3),(((n6,n7),(n8,n5)),n9))),n13))),(n26,n25),n27);
	TREE 'RAxML Bootstrap Tree++' = ((n11,n12),(n9,((((((n25,n26),n3),((n13,(n16,n15)),((n37,n10),n17))),(n6,(n7,n5))),((((n1,((n21,n20),n36)),n22),n23),(((((n34,n35),((n0,(n30,n2)),n33)),((n19,n31),(n28,n29))),n24),(n38,(n18,n32))))),n8)),n27);
	TREE 'RAxML Bootstrap Tree++' = ((((n17,((n16,(((n11,n12),n13),n15)),((n9,(((n5,n8),n6),n7)),n3))),((n37,n10),(n25,n26))),((n32,((n19,(n31,(n29,n28))),((n24,n33),(n18,n38)))),((n0,(n30,n2)),n23))),((n20,n21),(n34,((n22,n1),(n35,n36)))),n27);
	TREE 'RAxML Bootstrap Tree++' = (((((n0,(n2,n30)),n23),((n35,((n31,n28),(n29,n19))),(n32,(((n24,n18),n34),(n38,n33))))),((n1,n22),((n20,n21),n36))),(((n16,n15),((n9,(n7,((n8,n5),n6))),(n13,(((n11,n12),(n3,(n25,n26))),n17)))),(n37,n10)),n27);
	TREE 'RAxML Bootstrap Tree++' = (((n15,(n13,(n16,((((n37,n10),n17),(n3,(n9,((n7,n6),(n8,n5))))),(n12,n11))))),((n22,(((n20,n21),n1),n36)),(n38,((n23,(n0,(n2,n30))),((((n35,n34),(n19,(n31,(n28,n29)))),((n18,n24),n33)),n32))))),(n26,n25),n27);
	TREE 'RAxML Bootstrap Tree++' = ((((((((n3,n5),(n8,(n6,n7))),n17),(n13,(n15,n16))),(n9,(n12,n11))),(n25,n26)),(n37,n10)),((n38,(n19,(n31,(n29,n28)))),((((n0,(n30,n2)),n33),(n23,((n34,((n36,(n21,n20)),(n1,n22))),n35))),(n32,(n24,n18)))),n27);
	TREE 'RAxML Bootstrap Tree++' = ((n37,n10),((n33,((n38,n18),(((n23,n24),n32),((((n22,n36),((n21,n20),n1)),(n34,n35)),(((n28,n29),n31),n19))))),((((n12,n11),((n0,(n2,n30)),n9)),(((n3,(n8,((n7,n6),n5))),n17),(n13,(n16,n15)))),(n26,n25))),n27);
	TREE 'RAxML Bootstrap Tree++' = (((n9,(((n37,n10),(n25,n26)),(((n32,((n21,n20),((n35,n36),(n34,(n1,n22))))),((n28,(n31,(n19,n29))),((n38,n33),(n18,n24)))),((n0,(n2,n30)),n23)))),((n3,((n5,(n6,n7)),n8)),(n17,((n16,n15),n13)))),(n11,n12),n27);
	TREE 'RAxML Bootstrap Tree++' = (((n25,n26),(((((n16,n15),n13),(n12,n11)),((n9,(n8,(n5,(n7,n6)))),n3)),n17)),(((((n38,(n18,n24)),n32),(n33,((((n30,n2),n0),n23),(n35,(n34,((n36,(n21,n20)),(n1,n22))))))),(n28,((n31,n19),n29))),(n37,n10)),n27);
	TREE 'RAxML Bootstrap Tree++' = (((n26,n25),(((n3,((n5,(n7,n6)),n8)),(((n15,n16),n13),n17)),(n9,(n11,n12)))),((n10,n37),((n32,((n38,n33),(n24,n18))),(((((n0,(n2,n30)),n23),(n35,(n34,((n20,n21),(n36,(n22,n1)))))),n31),(n28,(n19,n29))))),n27);
	TREE 'RAxML Bootstrap Tree++' = ((n25,n26),((((n37,n10),(n22,(((n20,n21),n36),n1))),(((n31,(n29,n28)),n19),(((((n35,n34),n33),(n23,((n2,n30),n0))),(n24,(n32,n18))),n38))),(n17,(((((n7,n6),n5),n8),((((n11,n12),n13),(n16,n15)),n9)),n3))),n27);
	TREE 'RAxML Bootstrap Tree++' = ((((n25,n26),((((n13,(n15,n16)),(n17,((n5,(n7,n6)),n8))),n3),(n9,(n12,n11)))),((n33,(n0,(n30,n2))),(n38,((n32,(n23,((n35,(n34,(((n1,(n20,n21)),n36),n22))),(n19,((n29,n28),n31))))),(n18,n24))))),(n37,n10),n27);
	TREE 'RAxML Bootstrap Tree++' = ((n10,n37),(((n25,n26),((((n16,n15),((((n6,n7),n5),n8),n3)),(n17,n13)),((n11,n12),n9))),((n24,((((n1,n22),((n20,n21),n36)),n34),(n18,n32))),((n38,(((n30,n2),n0),n23)),(n33,((n19,((n28,n31),n29)),n35))))),n27);
	TREE 'RAxML Bootstrap Tree++' = ((n37,n10),(((((n33,(n23,((n30,n2),n0))),(((n20,n21),(n1,(n36,n22))),(n35,n34))),(n32,(n24,n18))),(((n31,(n29,n28)),n19),n38)),(((((n8,(n5,(n7,n6))),n3),(((n9,n11),n12),(n13,(n15,n16)))),n17),(n26,n25))),n27);
	TREE 'RAxML Bootstrap Tree++' = ((n10,n37),(((n25,n26),(n17,((n9,((((n7,n6),n5),n8),n3)),(((n0,(n30,n2)),(n12,n11)),((n16,n15),n13))))),((((((n18,n24),n33),n38),(n19,(((n35,n29),n28),n31))),((n34,n32),((n1,n22),((n20,n21),n36)))),n23)),n27);
	TREE 'RAxML Bootstrap Tree++' = (((n37,n10),(n26,n25)),((n17,(((n12,n11),(n13,(n16,n15))),(n9,((n8,(n5,(n7,n6))),n3)))),(((((n0,(n2,n30)),n23),n32),(n24,(n33,(n19,(n29,(n31,n28)))))),((n38,((n22,(n36,((n21,n20),n1))),(n34,n35))),n18))),n27);
	TREE 'RAxML Bootstrap Tree++' = ((n37,n10),((((n38,((n19,(n31,(n28,n29))),(n35,(n34,((n36,(n21,n20)),(n1,n22)))))),(n23,(n33,((n2,n30),n0)))),(n32,(n18,n24))),((n26,n25),((n9,(n12,n11)),(n17,((n13,(n15,n16)),(n3,(n8,((n6,n7),n5)))))))),n27);
	TREE 'RAxML Bootstrap Tree++' = ((((n6,n7),((((((n25,n26),n3),n17),((n9,(n12,n11)),n13)),n16),(n5,n8))),n15),((n10,n37),(n38,((n19,(n31,(n29,n28))),((n32,(n18,n24)),((n33,(n0,(n2,n30))),(((n20,n21),(n36,(n22,n1))),((n35,n34),n23))))))),n27);
	TREE 'RAxML Bootstrap Tree++' = (((n25,n26),((n10,n37),((((((n5,(n7,n6)),n8),n3),n9),(n13,((n12,n11),(n16,n15)))),n17))),(((((n22,n1),((n20,n21),n36)),(n35,n34)),((n28,n29),(n19,n31))),(n32,(((n33,n24),(n38,n18)),(n23,((n2,n30),n0))))),n27);
	TREE 'RAxML Bootstrap Tree++' = ((((((((n26,n25),n3),(n8,n5)),(n17,((n13,n16),(n12,n11)))),n9),n15),(n6,n7)),((n10,n37),(((n0,(n2,n30)),n23),((((n24,(n34,(n35,(n36,((n21,n20),(n22,n1)))))),(n32,n18)),n33),((n38,(n19,n31)),(n28,n29))))),n27);
	TREE 'RAxML Bootstrap Tree++' = ((((n33,((((n34,(n22,((n36,(n21,n20)),n1))),n35),(n19,((n28,n31),n29))),((n0,(n2,n30)),n23))),n38),((n18,n32),n24)),((n13,((((n3,(n8,((n7,n6),n5))),(((n9,n12),n11),n17)),n16),n15)),((n37,n10),(n25,n26))),n27);
	TREE 'RAxML Bootstrap Tree++' = (((((n36,(n21,n20)),(n1,n22)),((((n30,n2),n0),n23),(((n35,((n28,n29),(n31,n19))),((n38,(n33,n34)),(n18,n24))),n32))),((n26,n25),((((n12,n11),(n13,(n15,n16))),(n3,(n9,(n8,(n5,(n6,n7)))))),n17))),(n10,n37),n27);
	TREE 'RAxML Bootstrap Tree++' = (((n18,(n32,(n24,((((n19,(n31,(n35,(n28,n29)))),n34),((n0,(n30,n2)),n33)),(n38,n23))))),((n21,n20),(n36,(n1,n22)))),((((n3,(n26,n25)),(n8,(n5,(n7,n6)))),((n10,n37),n17)),((n9,(n11,n12)),(n13,(n16,n15)))),n27);
	TREE 'RAxML Bootstrap Tree++' = (((n25,n26),((((n15,n16),n13),(n17,((n8,(n5,(n6,n7))),n3))),((((n2,n30),n0),(n11,n12)),n9))),(((n35,((((n1,n22),(n21,n20)),n36),n34)),(((n24,n18),n32),(n33,(((((n31,n28),n29),n19),n38),n23)))),(n37,n10)),n27);
	TREE 'RAxML Bootstrap Tree++' = ((((((n16,(n13,n15)),((n37,n10),n17)),(n3,(n8,(n5,(n7,n6))))),(n9,(n11,n12))),(n26,n25)),((n22,((n36,(n21,n20)),n1)),((n33,(n18,n0)),((((n19,n24),(((n31,(n28,n29)),((n2,n30),n38)),n32)),n23),(n34,n35)))),n27);
	TREE 'RAxML Bootstrap Tree++' = ((((((n13,n17),((n15,n16),((n8,((n7,n6),n5)),n3))),n9),(n11,n12)),((n26,n25),((n32,(((((((n21,n20),(n1,n22)),n36),n34),n35),(n29,((n19,n31),n28))),(n24,((n38,n18),n33)))),((n0,(n30,n2)),n23)))),(n10,n37),n27);
	TREE 'RAxML Bootstrap Tree++' = (n11,((n9,(((((n10,n37),(((n18,n32),((n24,((n33,(n0,(n30,n2))),(n19,(n31,(n29,n28))))),((n35,(n34,(((n21,n20),n36),(n1,n22)))),n23))),n38)),(n26,n25)),(((n13,(n15,n16)),n17),(n3,(n5,(n6,n7))))),n8)),n12),n27);
	TREE 'RAxML Bootstrap Tree++' = ((((n10,n37),(n25,n26)),((n9,n8),(((n3,n5),(n6,n7)),(((n12,n11),((n16,n15),n13)),n17)))),((((n22,n1),(n36,(n35,n34))),(n21,n20)),(((n32,n18),((n23,(n0,(n2,n30))),n38)),((n33,n24),((n31,(n28,n29)),n19)))),n27);
	TREE 'RAxML Bootstrap Tree++' = (((n25,n26),((n33,(n0,(n30,n2))),((n24,n18),(n32,((n23,((n19,(n29,(n31,n28))),n38)),((n34,n35),((n1,((n20,n21),n36)),n22))))))),((n10,n37),((n9,(n12,n11)),(((((n7,n6),n5),n8),n3),(n17,((n16,n15),n13))))),n27);
	TREE 'RAxML Bootstrap Tree++' = ((n26,n25),(((n9,(((n37,n10),n17),(((n12,n11),(n15,n16)),n13))),(((n6,(n7,n5)),n8),n3)),(((n19,((n31,n28),n29)),n38),(n33,(((n0,(n2,n30)),n23),((n32,((n21,n20),(((n22,n1),(n36,n35)),n34))),(n24,n18)))))),n27);
	TREE 'RAxML Bootstrap Tree++' = (((n38,((n31,(n29,n28)),n19)),((n33,(n24,(((n21,n20),((n1,(n36,n22)),(n35,n34))),((n0,(n2,n30)),n23)))),(n18,n32))),(((n37,n10),(n26,n25)),(n9,((n7,n6),((n17,(n13,((n11,n12),(n15,n16)))),((n5,n3),n8))))),n27);
	TREE 'RAxML Bootstrap Tree++' = (((n38,(((n28,(n29,(n19,n31))),((n24,(n18,n32)),(((n35,n34),((n1,(n36,n22)),(n20,n21))),n23))),n33)),(((n9,((n3,n5),(n8,(n6,n7)))),((n37,n10),n17)),((n16,n15),(n13,(((n0,(n30,n2)),n12),n11))))),(n26,n25),n27);
	TREE 'RAxML Bootstrap Tree++' = (((((n11,n12),((((n37,n10),n17),((n5,(n7,n6)),n3)),(n13,(n16,n15)))),(n9,n8)),(n25,n26)),(n38,((((n23,(n35,(n34,(((n21,n20),(n36,n1)),n22)))),(n18,((n0,(n2,n30)),n33))),(n24,n32)),((n31,(n28,n29)),n19))),n27);
	TREE 'RAxML Bootstrap Tree++' = (n11,((((n3,(((n10,n37),n9),((n5,(n7,n6)),n8))),((n13,(n15,n16)),n17)),(((n19,(n38,((n28,n29),n31))),((n32,((n35,(n34,((n20,n21),(n1,(n22,n36))))),(((n30,n2),n0),n23))),((n18,n33),n24))),(n25,n26))),n12),n27);
	TREE 'RAxML Bootstrap Tree++' = (n11,(n12,((((n37,n10),(n26,n25)),(((n32,((n19,(n31,(n28,((n35,n34),n29)))),((n24,n33),(n38,n18)))),(((n2,n30),n0),n23)),(n22,(n1,(n36,(n21,n20)))))),(((n15,n16),(((n3,n9),(n8,((n6,n7),n5))),n13)),n17))),n27);
	TREE 'RAxML Bootstrap Tree++' = ((((n34,n23),((((n32,(n19,(n18,n24))),((n31,(n28,n29)),n38)),n33),n35)),((n26,n25),(((((n13,((((n6,n7),n5),((n37,n10),n17)),n3)),(n16,n15)),n9),n8),((((n30,n2),n0),n12),n11)))),(n22,((n36,(n20,n21)),n1)),n27);
	TREE 'RAxML Bootstrap Tree++' = ((((n26,n25),((n9,n8),((n3,(n5,(n17,((n13,(n15,n16)),(n11,n12))))),(n7,n6)))),((((n0,(n30,n2)),n23),(((n35,((n31,n19),(n28,n29))),(n32,n34)),(n38,(n33,(n18,n24))))),(n22,(((n21,n20),n36),n1)))),(n37,n10),n27);
	TREE 'RAxML Bootstrap Tree++' = (n11,(((((n26,n25),n3),(((n17,(n37,n10)),(((((n21,n20),(n1,(n36,n22))),(((n23,(((n0,(n30,n2)),n33),(((n28,(n19,n31)),n29),n35))),n38),((n34,(n18,n24)),n32))),(n16,n15)),n13)),((n6,(n5,n7)),n8))),n9),n12),n27);
	TREE 'RAxML Bootstrap Tree++' = ((n10,n37),(((n15,n16),(((((n3,(n25,n26)),(n8,(n5,(n6,n7)))),n13),n17),((n11,n12),n9))),(((n1,(n36,(n21,n20))),n22),((n32,((n24,(n35,(n23,n34))),((n19,((n29,n28),n31)),((n0,(n30,n2)),n33)))),(n38,n18)))),n27);
	TREE 'RAxML Bootstrap Tree++' = ((n26,n25),(((((n15,n16),n13),((((n10,n37),n3),(n9,(n8,(n5,(n7,n6))))),n17)),(n12,n11)),(((n1,((n20,n21),n36)),n22),(n38,(n33,((n19,(n31,(n29,n28))),((((n34,n35),n24),(n23,(n0,(n2,n30)))),(n18,n32))))))),n27);
	TREE 'RAxML Bootstrap Tree++' = ((((n26,n25),((((((n5,(n7,n6)),n8),n3),n17),(n13,(n16,n15))),(n9,(n11,(((n30,n2),n0),n12))))),(n32,((n24,n18),((((n35,(n33,n34)),((n29,(n28,n31)),n19)),(n23,n38)),(n22,(n1,(n36,(n21,n20)))))))),(n37,n10),n27);
	TREE 'RAxML Bootstrap Tree++' = (((((((n13,(n15,n16)),n17),((n8,(n5,(n6,n7))),n3)),n9),(((n10,n37),n12),n11)),(n26,n25)),(((((n28,n29),n31),n19),((((n35,n34),(n22,(n1,(n36,(n21,n20))))),(n18,n32)),(n24,(n23,(n0,(n2,n30)))))),(n33,n38)),n27);
	TREE 'RAxML Bootstrap Tree++' = (((n25,n26),(n10,n37)),((((n34,(n36,(n1,n22))),(n20,n21)),(((n18,n32),(n33,n24)),((n23,((n30,n2),n0)),(n38,((n19,n31),((n29,n28),n35)))))),(n9,((((n13,(n5,n17)),n3),(n8,(n12,n11))),((n6,n7),(n16,n15))))),n27);
	TREE 'RAxML Bootstrap Tree++' = ((((((n11,n12),(n13,(n15,n16))),((n0,(n2,n30)),n17)),((n5,n3),(n7,(n6,(((n10,n37),n8),n9))))),(n25,n26)),(n19,((n23,(((n20,n21),(n1,(n22,n36))),(n35,n34))),((((n18,n24),(n38,n33)),n32),(n31,(n29,n28))))),n27);
	TREE 'RAxML Bootstrap Tree++' = ((((n10,n37),(((((n16,n15),n13),(n3,n17)),(n9,((n5,(n6,n7)),n8))),(n11,n12))),(n25,n26)),(n38,(((n19,n31),(n29,n28)),(((n18,((n20,n21),((n22,n1),((n35,n34),n36)))),(n33,(n23,((n30,n2),n0)))),(n32,n24)))),n27);
	TREE 'RAxML Bootstrap Tree++' = ((((n21,n20),(n1,(n36,n22))),(((n19,n31),(n35,(n28,n29))),((n33,((n34,n38),(n18,n24))),(n32,((n0,(n30,n2)),n23))))),((n25,n26),((n9,(n12,n11)),((n13,(n16,n15)),(((n10,n37),n17),(n3,(n5,((n7,n6),n8))))))),n27);
	TREE 'RAxML Bootstrap Tree++' = ((n25,n26),((n10,n37),(((n38,(n19,((n29,n28),n31))),(((n24,n18),n32),(n33,((n35,((((n20,n21),(n36,n1)),n22),n34)),((n0,(n2,n30)),n23))))),(n15,(n16,(n13,(((n5,n3),(n9,((n7,n6),n8))),(n17,(n11,n12)))))))),n27);
	TREE 'RAxML Bootstrap Tree++' = (n11,(n12,(((n16,n15),((n13,((n25,n26),n3)),((n10,n37),n17))),(((n8,((n6,n7),n5)),n9),(((n18,n38),((((n35,(n19,((n28,n31),n29))),(n24,(n34,n33))),n32),((n0,(n30,n2)),n23))),((n20,n21),((n36,n22),n1)))))),n27);
	TREE 'RAxML Bootstrap Tree++' = (((((n11,n12),(((n16,(n15,n13)),n17),((((n5,(n6,n7)),n8),n9),n3))),(n10,n37)),(n25,n26)),((n33,((n31,n19),(n28,n29))),((((n32,n18),((n34,n35),(n22,((n36,(n20,n21)),n1)))),(((n0,(n2,n30)),n23),n38)),n24)),n27);
	TREE 'RAxML Bootstrap Tree++' = (((n26,n25),((n32,(n35,(n34,((n36,n22),((n21,n20),n1))))),((n33,((n23,(n0,(n30,n2))),(n38,(n19,(n29,(n31,n28)))))),(n18,n24)))),((((n12,n11),n17),((((n37,n10),n9),(n8,((n7,n6),n5))),n3)),((n15,n16),n13)),n27);
	TREE 'RAxML Bootstrap Tree++' = (((n26,n25),(((n24,(n18,n32)),(((n33,(n0,(n2,n30))),(n23,((n34,((n1,n22),((n21,n20),n36))),n35))),(((n31,(n29,n28)),n19),n38))),((n3,((n8,((n6,n7),n5)),(n9,(n10,n37)))),(n17,(n13,(n15,n16)))))),(n11,n12),n27);
	TREE 'RAxML Bootstrap Tree++' = (((n10,n37),((((((((n1,(n36,n22)),(n20,n21)),n34),n35),((n24,n18),n33)),((n0,(n2,n30)),n23)),n32),((n19,(n31,(n28,n29))),n38))),(n15,(n16,((((n11,n12),(n25,n26)),(((n9,((n5,(n7,n6)),n8)),n3),n17)),n13))),n27);
	TREE 'RAxML Bootstrap Tree++' = (((n33,(n35,((((n30,n2),n0),n23),(n38,(n19,(n29,(n31,n28))))))),(n24,((n18,n32),(n34,(n36,((n20,n21),(n1,n22))))))),((n26,n25),((((n3,(n5,(n8,(n6,n7)))),(n9,(n37,n10))),((n11,n12),(n13,(n15,n16)))),n17)),n27);
	TREE 'RAxML Bootstrap Tree++' = (((n15,(((((n17,((n11,n12),n9)),n3),((n5,(n6,n7)),n8)),n16),n13)),(((n32,((((n30,n2),n0),n33),(n18,n24))),((n38,(n19,((n35,(n28,n29)),n31))),n23)),(n22,((n34,(n36,(n21,n20))),n1)))),((n25,n26),(n37,n10)),n27);
	TREE 'RAxML Bootstrap Tree++' = (((n37,n10),((n17,(((n3,n5),((n6,n7),(n8,n9))),((n11,n12),(n13,(n16,n15))))),(n25,n26))),((n18,((n33,((n24,(n32,((n19,n31),(n28,n29)))),((n34,n35),(n23,(n0,(n30,n2)))))),((n1,n22),((n20,n21),n36)))),n38),n27);
	TREE 'RAxML Bootstrap Tree++' = ((((n30,n2),n0),n33),((n24,(((((n10,n37),((n26,n25),(((n11,n12),n9),(((n17,((n15,n16),n13)),(n3,n5)),(n8,(n6,n7)))))),(n38,n18)),n32),((n28,(n29,n31)),n19))),((n35,(n34,((n21,n20),(n1,(n22,n36))))),n23)),n27);
	TREE 'RAxML Bootstrap Tree++' = (n11,(((n3,(((n7,(n5,((n10,n37),n8))),n6),n9)),((n13,((((n38,((n31,n19),(n29,n28))),(((((((n2,n30),n0),n23),(n34,n35)),n24),(((((n36,n22),n1),(n20,n21)),n18),n32)),n33)),(n16,n15)),(n26,n25))),n17)),n12),n27);
	TREE 'RAxML Bootstrap Tree++' = (((n32,((((n19,((n34,n35),(n29,(n28,n31)))),n33),(n38,(((n30,n2),n0),n23))),n24)),(n18,(n22,(((n20,n21),n36),n1)))),((n37,n10),((n9,(((n13,n16),(n11,n12)),(n17,((n8,(n5,(n7,n6))),(n3,(n26,n25)))))),n15)),n27);
	TREE 'RAxML Bootstrap Tree++' = (n11,(((((n25,n26),n3),((n17,(n10,n37)),(((n8,(n5,(n6,n7))),n9),((n23,((n2,n30),n0)),(((n19,(n31,(n29,n28))),((n34,((n36,(n21,n20)),(n1,n22))),n35)),((n24,(n18,n32)),(n38,n33))))))),(n13,(n16,n15))),n12),n27);
	TREE 'RAxML Bootstrap Tree++' = (((n23,((((n24,n33),(n18,n38)),n32),((((n22,n1),((n21,n20),n36)),(n35,n34)),((n31,(n28,n29)),n19)))),((n17,((n11,((n0,(n30,n2)),n12)),(n13,(n16,n15)))),((n9,n3),(n8,((n7,n6),n5))))),((n37,n10),(n25,n26)),n27);
	TREE 'RAxML Bootstrap Tree++' = (((n9,(((n16,n15),n13),(((n8,((n7,n6),n5)),n3),n17))),(n11,n12)),(((n26,n25),(n37,n10)),(((n34,((n22,n1),(n36,(n20,n21)))),((n29,n28),(n19,n31))),(((n18,n32),((n35,(n23,((n30,n2),n0))),n38)),(n33,n24)))),n27);
	TREE 'RAxML Bootstrap Tree++' = ((n37,n10),(((((((n11,n12),n9),(n17,(n3,(n8,(n5,(n7,n6)))))),(n15,n16)),n13),(n26,n25)),(((n24,((n0,(n2,n30)),n33)),n38),(((n19,((n29,n28),n31)),((n34,n35),(((n1,(n20,n21)),n36),n22))),((n18,n32),n23)))),n27);
	TREE 'RAxML Bootstrap Tree++' = (((((((n6,n7),n5),n8),n3),(n17,(n16,(n13,n15)))),(((n10,n37),n9),((n26,n25),(((n38,(n19,(n31,(n29,n28)))),(n32,(n18,n24))),(n33,(((n0,(n2,n30)),n23),(n35,(n34,((n36,(n1,n22)),(n21,n20)))))))))),(n11,n12),n27);
	TREE 'RAxML Bootstrap Tree++' = ((((n19,((n28,n29),n31)),n38),((n24,n32),((n18,(((n2,n30),n0),n33)),(n23,(n35,(n34,(((n21,n20),n36),(n1,n22)))))))),((((n37,n10),n17),((n13,((n11,n12),(n16,n15))),((n9,(n8,(n5,(n6,n7)))),n3))),(n25,n26)),n27);
	TREE 'RAxML Bootstrap Tree++' = ((n10,n37),(n13,((n25,n26),((((n38,((n28,n29),n31)),n19),((n24,(n23,((n34,((n20,n21),(n1,(n22,n36)))),(n35,(n0,(n2,n30)))))),((n33,n18),n32))),(((n9,(((n6,(n5,n7)),n8),n3)),((n11,n12),(n15,n16))),n17)))),n27);
	TREE 'RAxML Bootstrap Tree++' = (((n17,(((n11,n12),(n13,(n16,n15))),(n3,(n9,(n8,((n6,n7),n5)))))),(n25,n26)),((((n36,(n1,n22)),(n21,n20)),((((n28,n29),(n19,n31)),((n24,(n18,n32)),((n35,n23),((n0,(n30,n2)),n33)))),(n38,n34))),(n37,n10)),n27);
	TREE 'RAxML Bootstrap Tree++' = ((n38,(((((n22,(n1,((n20,n21),n36))),(n34,n35)),(n18,n32)),(((((n2,n30),n0),n23),n24),n33)),(n19,((n28,n29),n31)))),(((n25,n26),(n37,n10)),((((n3,(n7,(n5,n6))),((n16,n15),(n13,n17))),(n9,(n11,n12))),n8)),n27);
	TREE 'RAxML Bootstrap Tree++' = (((n11,n12),((n15,n13),(n16,(((n37,n10),n17),(n9,(n3,((n5,(n6,n7)),n8))))))),((n25,n26),(((((n19,(((n38,(n23,((n24,n18),n32))),n33),n35)),n29),n28),((n31,(n0,(n2,n30))),n34)),((n22,n1),((n21,n20),n36)))),n27);
	TREE 'RAxML Bootstrap Tree++' = ((n35,(n23,(((n0,(n2,n30)),n33),((n22,(n1,(n36,(n20,n21)))),((n32,(n38,(n18,n24))),((((((((((n7,n6),n5),n8),n3),n17),((n12,n11),n9)),n13),(n16,n15)),((n10,n37),(n26,n25))),(n19,(n31,(n28,n29))))))))),n34,n27);
	TREE 'RAxML Bootstrap Tree++' = (((n26,n25),(n17,((((n37,n10),n3),(n9,(n8,((n6,n7),n5)))),(n16,((n12,n11),(n15,n13)))))),(n32,(((n24,(n34,n33)),(n18,n38)),((n19,(n31,(n28,n29))),(((n0,(n30,n2)),n23),(n35,(n22,((n36,(n21,n20)),n1))))))),n27);
	TREE 'RAxML Bootstrap Tree++' = (((((n10,n37),n23),(n32,(((n28,n31),(n19,n29)),((n18,n24),(n38,n33))))),(n35,(((n21,n20),((n36,n22),n1)),n34))),(((n9,((n0,(n30,n2)),(n11,n12))),((n17,((n5,(n8,(n6,n7))),n3)),((n15,n16),n13))),(n26,n25)),n27);
	TREE 'RAxML Bootstrap Tree++' = (((n26,n25),((n9,(n11,n12)),((n17,((n15,n16),((n8,(n5,(n7,n6))),n3))),n13))),(((n33,(n19,(n31,(n28,n29)))),((((((n35,(n0,(n30,n2))),n22),(n34,(((n20,n21),n36),n1))),(n18,n32)),(n23,n38)),n24)),(n37,n10)),n27);
	TREE 'RAxML Bootstrap Tree++' = ((n13,(((n9,(n11,((n0,(n30,n2)),n12))),((((n6,n7),n5),n8),(n3,(n25,n26)))),n17)),((n38,((n18,(((n36,n22),n1),(n20,n21))),(((n32,n24),n23),(n33,(((n19,(n10,n37)),(n34,n35)),(n28,(n29,n31))))))),(n15,n16)),n27);
	TREE 'RAxML Bootstrap Tree++' = ((((n12,n11),((n16,n15),((n17,((((n19,(n31,(n28,n29))),n38),((((n33,(n0,(n30,n2))),(n18,n24)),(n23,(((n21,n20),((n36,n22),n1)),(n35,n34)))),n32)),(n3,(n9,(n8,(n5,(n6,n7))))))),(n26,n25)))),n13),(n37,n10),n27);
	TREE 'RAxML Bootstrap Tree++' = ((((n32,((((n30,n2),n0),n23),(n33,(n24,(n38,n18))))),((n19,(n35,n34)),((n28,n31),n29))),(n22,(((n21,n20),n36),n1))),((n15,((n16,((n12,n11),(n17,(n9,(n8,((n7,n6),(n3,n5))))))),n13)),((n26,n25),(n10,n37))),n27);
	TREE 'RAxML Bootstrap Tree++' = ((((n20,n21),((n36,n22),n1)),((n18,n32),(((n19,((n31,n28),(n29,n38))),n33),(n24,((n34,n35),(n0,(n23,(n30,n2)))))))),((n17,(((n11,n12),(n13,(n16,n15))),(n9,(n3,((n5,(n6,n7)),n8))))),((n26,n25),(n37,n10))),n27);
	TREE 'RAxML Bootstrap Tree++' = (((((((n2,n30),n0),(n35,n34)),n23),((n19,(n28,(n29,n31))),(n32,(n24,((n18,n38),n33))))),((n21,n20),(n36,(n22,n1)))),((n13,((n16,n15),(((n11,n12),n9),(((n10,n37),n17),(n3,(n6,((n8,n5),n7))))))),(n25,n26)),n27);
	TREE 'RAxML Bootstrap Tree++' = ((n38,((n18,n33),(n24,((((n0,(n2,n30)),(n23,(n10,n37))),(((((n12,n11),((n15,n16),n13)),(((n5,(n6,n7)),(n9,n8)),n3)),n17),(n25,n26))),(n32,(((n36,(n21,n20)),(n22,n1)),(n19,((n29,(n28,n35)),n31)))))))),n34,n27);
	TREE 'RAxML Bootstrap Tree++' = (((n15,(((n17,((n9,(n11,n12)),(n3,(n8,((n6,n7),n5))))),n13),n16)),(((((n24,n23),(n18,n32)),(((n28,n29),(n19,n31)),(n35,(n34,((n20,n21),((n36,n22),n1)))))),(n33,((n2,n30),n0))),n38)),((n26,n25),(n37,n10)),n27);
	TREE 'RAxML Bootstrap Tree++' = (((n8,n9),((n7,n6),(((((n15,n16),n13),(n12,n11)),n17),(n3,n5)))),(((n37,n10),(n26,n25)),(((n21,n20),(n36,(n22,n1))),((((n35,((n29,n28),(n19,n31))),(n23,((n30,n2),n0))),n32),(n24,((n38,n18),(n33,n34)))))),n27);
	TREE 'RAxML Bootstrap Tree++' = (((((n13,(n11,n12)),(n16,n15)),(n3,(n9,(n8,((n6,n7),n5))))),n17),(((n32,(((n0,(n2,n30)),n23),(n35,(n22,(((n20,n21),n36),n1))))),((n19,((n29,n28),n31)),((n24,n18),((n34,n33),n38)))),(n26,(n25,(n37,n10)))),n27);
	TREE 'RAxML Bootstrap Tree++' = (((n33,(n23,(n0,(n30,n2)))),(((n18,n24),n32),(((n3,(n17,((n9,((n5,(n6,n7)),n8)),(n13,((n15,n16),(n12,n11)))))),((n10,n37),(n26,n25))),(n38,(n19,(n29,(n28,n31))))))),((n34,(n1,((n21,n20),n36))),(n35,n22)),n27);
	TREE 'RAxML Bootstrap Tree++' = ((((n15,n16),(((n20,n21),(n36,(n22,n1))),((n18,n38),(((n19,(n31,(n28,n29))),(n33,((n35,n34),(((n30,n2),n0),n23)))),(n32,n24))))),(((((((n5,n3),(n6,n7)),n8),(n12,n11)),n17),n9),(n25,n26))),(n13,(n10,n37)),n27);
	TREE 'RAxML Bootstrap Tree++' = ((((((((n16,n15),(n11,n12)),n13),(n9,((n8,((n6,n7),n5)),n3))),n17),(n25,n26)),(n37,n10)),((((n38,(n33,(((n0,(n2,n30)),n23),(n35,n34)))),(n24,(n18,n32))),((n31,n19),(n28,n29))),(((n36,n22),n1),(n20,n21))),n27);
	TREE 'RAxML Bootstrap Tree++' = ((((n28,n29),((n38,((n23,(n0,(n2,n30))),(n33,(((n32,n18),((n35,n34),((n22,n1),(n36,(n20,n21))))),n24)))),n19)),n31),(((n25,n26),((n11,n12),((n15,n16),(((n9,(n3,(n8,((n7,n6),n5)))),n17),n13)))),(n37,n10)),n27);
	TREE 'RAxML Bootstrap Tree++' = (((n23,(((n31,(n28,n29)),n19),n38)),(((n33,n24),((n2,n30),n0)),(((n1,((n22,n36),(n21,n20))),(n35,n34)),(n32,n18)))),((((n9,(n7,n6)),(((n13,(n11,n12)),(n16,n17)),(n3,(n5,n8)))),n15),((n10,n37),(n26,n25))),n27);
	TREE 'RAxML Bootstrap Tree++' = ((((n18,n24),((((n22,n1),((n21,n20),n36)),(n35,n34)),n32)),((((n30,n2),n0),n23),(((n29,(n31,n28)),(n19,n33)),n38))),((n37,n10),((n25,n26),((((n12,n11),((n16,n15),n13)),(n17,(n9,(n8,((n7,n6),n5))))),n3))),n27);
	TREE 'RAxML Bootstrap Tree++' = ((((n37,n10),(n26,n25)),(((n38,((n29,(n28,n31)),n19)),(n33,((((n2,n30),n0),n23),(n35,(n34,((n21,n20),((n1,n22),n36))))))),(n24,(n18,n32)))),((n9,(n12,n11)),((n13,(n16,n15)),(n17,((n8,(n5,(n6,n7))),n3)))),n27);
	TREE 'RAxML Bootstrap Tree++' = ((n10,n37),(((((n33,(n0,(n2,n30))),(n23,(n35,(n34,(n22,(n1,(n36,(n21,n20)))))))),((n18,n24),n32)),(n38,((n28,n29),(n19,n31)))),(((((n15,n16),((n3,(n8,(n5,(n6,n7)))),n13)),n17),(n9,(n12,n11))),(n25,n26))),n27);
	TREE 'RAxML Bootstrap Tree++' = (((n35,(((n36,(n20,n21)),(n22,n1)),n34)),(n23,(n0,(n2,n30)))),(((n38,(((n31,(n28,n29)),n19),(((n11,n12),((((n5,(n7,n6)),n3),(((n10,n37),n17),(n13,(n15,n16)))),(n8,n9))),(n25,n26)))),((n24,n18),n32)),n33),n27);
	TREE 'RAxML Bootstrap Tree++' = ((n11,n12),(((n9,((((n24,(n23,(((n30,n2),n0),n35))),(n32,n18)),((n33,(n34,((n19,n29),(n31,n28)))),n38)),((n22,n1),(n36,(n20,n21))))),(((n8,(n5,(n6,n7))),n3),(n13,(((n10,n37),n17),(n16,n15))))),(n25,n26)),n27);
	TREE 'RAxML Bootstrap Tree++' = ((n21,n20),(((((((n7,n6),(n5,n3)),(((n16,n15),n13),n17)),(n9,(n11,n12))),n8),(n26,n25)),((((n19,n31),(n29,n28)),(n38,((n32,(n18,n24)),((((n2,n30),n0),n33),(((n35,n34),(n22,(n36,n1))),n23))))),(n10,n37))),n27);
	TREE 'RAxML Bootstrap Tree++' = ((((n33,n24),((n35,(n23,((n30,n2),n0))),(((n20,n21),(n36,(n1,n22))),((n34,n32),n18)))),(n28,((n38,(n31,n19)),n29))),((n15,(n13,((n11,n12),((((n3,(((n10,n37),n8),(n5,(n6,n7)))),n9),n17),n16)))),(n25,n26)),n27);
	TREE 'RAxML Bootstrap Tree++' = (n11,(n12,((((n10,n37),((((n0,(n2,n30)),n23),((n33,((((n34,((n20,n21),(n1,(n36,n22)))),(n32,n18)),n24),n38)),(((n29,(n31,n28)),n19),n35))),(n26,n25))),(((((n15,n16),n13),n17),(((n7,n6),n5),n8)),n3)),n9)),n27);
	TREE 'RAxML Bootstrap Tree++' = ((n38,(((n32,(n18,n33)),(n24,((n35,((n22,(n1,(n36,(n21,n20)))),n34)),((n0,(n2,n30)),n23)))),((n31,(n29,n28)),n19))),((((n3,(n9,(n8,(n5,(n7,n6))))),(((n16,n15),n13),(n11,n12))),((n37,n10),n17)),(n26,n25)),n27);
	TREE 'RAxML Bootstrap Tree++' = (((n35,n34),(n22,(n1,((n21,n20),n36)))),((((((n32,n18),n38),((n33,(n19,(n31,(n29,n28)))),n24)),((n8,((((n10,n37),n17),((n13,(n15,n16)),(n3,((n6,n7),n5)))),((n11,n12),n9))),(n26,n25))),n23),(n0,(n30,n2))),n27);
	TREE 'RAxML Bootstrap Tree++' = ((((((n5,(n7,n6)),n8),((n3,n17),(((n16,n15),((n10,n37),n13)),(n11,n12)))),n9),(((((n34,n35),(n22,(n1,(n36,(n21,n20))))),((n33,((n2,n30),n0)),n23)),(n32,(n18,n24))),(((n19,n31),(n28,n29)),n38))),(n25,n26),n27);
	TREE 'RAxML Bootstrap Tree++' = (((n24,((n18,(n34,((n36,(n21,n20)),(n1,n22)))),n32)),((n38,(n19,(n31,(n29,n28)))),((n35,(n23,(n0,(n30,n2)))),n33))),((n9,((n17,((n16,((n12,n11),n15)),n13)),((n7,(n5,(n8,n6))),n3))),((n37,n10),(n26,n25))),n27);
	TREE 'RAxML Bootstrap Tree++' = (((((n12,n11),((n15,n16),n13)),(n17,((n5,n3),(n8,((n6,n7),n9))))),(((n18,n32),(n24,(((n35,(((n22,n1),((n20,n21),n36)),n34)),((n31,(n29,n28)),n19)),n33))),(n38,(n23,(n0,(n2,n30)))))),((n10,n37),(n25,n26)),n27);
	TREE 'RAxML Bootstrap Tree++' = ((((n22,n1),(n36,(n20,n21))),((((n34,n35),(n19,(n0,(n30,n2)))),n23),((((n38,n33),(n18,n24)),n32),(n31,(n28,n29))))),(((n25,n26),(n37,n10)),((((n11,n12),(n13,(n16,n15))),((n9,(n8,(n5,(n7,n6)))),n3)),n17)),n27);
	TREE 'RAxML Bootstrap Tree++' = (((n38,(n32,((((n30,n2),n0),n23),(((n18,n33),n24),((n34,n35),(n19,(n31,(n29,n28)))))))),((n1,(n22,n36)),(n20,n21))),((n10,n37),((n25,n26),(((((n13,(n16,n15)),n3),n17),(((n7,n6),n5),n8)),((n11,n12),n9)))),n27);
	TREE 'RAxML Bootstrap Tree++' = ((((n3,(((n7,n6),n5),n8)),(n17,(n13,(n15,n16)))),(n9,((n38,(n24,n18)),(n32,((n33,((n35,((n22,(n1,(n36,(n20,n21)))),n34)),((n0,(n30,n2)),n23))),(n19,(n31,(n29,n28)))))))),((n25,n26),(((n37,n10),n12),n11)),n27);
	TREE 'RAxML Bootstrap Tree++' = ((((n20,n21),((n36,(n22,(n34,n35))),n1)),((n0,(n30,n2)),(((n33,(((n28,n31),n29),n19)),(n38,n23)),((n18,n24),n32)))),(((n26,n25),(n17,(((n9,(n11,n12)),((n16,n15),n13)),((n8,(n5,(n6,n7))),n3)))),(n10,n37)),n27);
	TREE 'RAxML Bootstrap Tree++' = ((n12,n11),(((n25,n26),((((n19,((n31,n28),n29)),n38),(n33,(n35,(((n2,n30),n0),n23)))),(n24,((n18,n32),(n34,((n22,n1),(n36,(n20,n21)))))))),((n37,n10),(n17,((n13,(n15,n16)),(n9,(n3,(n6,((n8,n5),n7)))))))),n27);
	TREE 'RAxML Bootstrap Tree++' = ((((n10,n37),(n25,n26)),((((n0,(n30,n2)),(n34,(n36,((n22,n1),(n21,n20))))),((n24,(((n38,n23),n35),(n32,n18))),n33)),(n19,((n28,n29),n31)))),((n12,n11),(((n16,n15),n13),((n9,((((n6,n7),n5),n8),n3)),n17))),n27);
	TREE 'RAxML Bootstrap Tree++' = ((((n10,n37),(n25,n26)),(n17,(((n12,n11),(n13,(n15,n16))),(n3,(n9,((n5,(n6,n7)),n8)))))),((((n33,((n34,(n36,((n1,n22),(n21,n20)))),n35)),((n32,n18),n24)),n19),((n38,(n23,(n0,(n30,n2)))),((n31,n28),n29))),n27);
	TREE 'RAxML Bootstrap Tree++' = ((((n0,(n2,n30)),n23),((n19,(((n35,n29),n28),n31)),((n24,(n38,(n33,n18))),(((((n34,n22),n1),n36),(n21,n20)),n32)))),((((n5,(n6,n7)),n8),n9),((((n12,n11),((n15,n16),n13)),(n17,(n37,n10))),((n25,n26),n3))),n27);
	TREE 'RAxML Bootstrap Tree++' = (((((n19,(n31,(n29,n28))),((n33,((n2,n30),n0)),(n23,(n35,(n34,((n20,n21),(n1,(n22,n36)))))))),(n24,(n32,n18))),n38),(((n26,n25),(n10,n37)),((n13,(((n17,((n9,(n11,n12)),(n8,(n5,(n6,n7))))),n3),n16)),n15)),n27);
	TREE 'RAxML Bootstrap Tree++' = (((((n0,(n30,n2)),n33),(n38,((((n34,(((n22,n36),(n20,n21)),n1)),n35),(n19,(n28,(n29,n31)))),(((n24,n18),n23),n32)))),((n26,n25),((((n13,n17),(n15,n16)),((n5,n3),((n6,n7),(n9,n8)))),(n11,n12)))),(n10,n37),n27);
	TREE 'RAxML Bootstrap Tree++' = ((n11,n12),(((n13,(n16,n15)),((((n32,n18),(((n19,(n31,(n29,n28))),(n33,n24)),n38)),(n23,((((n22,(n1,(n36,(n20,n21)))),n34),n35),(n0,(n30,n2))))),(n17,(((n9,(n6,n7)),(n3,n5)),((n37,n10),n8))))),(n25,n26)),n27);
	TREE 'RAxML Bootstrap Tree++' = (n12,(n11,((n15,n16),((n17,(((n25,n26),n3),((n18,(n38,(n24,(((((n30,n2),n0),n23),(((n34,n35),(n19,(n29,(n31,n28)))),n33)),n32)))),((n9,(((n6,n7),n5),n8)),((n36,(n20,n21)),(n1,n22)))))),((n10,n37),n13)))),n27);
	TREE 'RAxML Bootstrap Tree++' = ((n37,n10),(((n38,((n31,(n28,n29)),n19)),((((n18,n32),(n34,((n1,((n21,n20),n36)),n22))),(((n0,(n2,n30)),n24),(n35,n23))),n33)),((n25,n26),((((n12,n11),(n17,((((n9,(n7,n6)),n5),n8),n3))),(n15,n16)),n13))),n27);
	TREE 'RAxML Bootstrap Tree++' = (((((((((n7,n6),(n3,n5)),n8),n9),(n13,((n11,n12),(n16,n15)))),n17),(n25,n26)),(n37,n10)),((n24,(n18,n32)),((n38,(n19,(n29,(n31,n28)))),((((n0,(n2,n30)),n23),((n34,(n36,((n20,n21),(n1,n22)))),n35)),n33))),n27);
	TREE 'RAxML Bootstrap Tree++' = (n11,(n12,((n17,((n3,((n8,n9),(n5,(n6,n7)))),(n13,(n16,n15)))),((((n32,(n0,(n30,n2))),((((n19,n31),(n28,n29)),(n35,((((n20,n21),n36),(n1,n22)),n34))),((n38,n33),(n18,n24)))),n23),((n37,n10),(n26,n25))))),n27);
	TREE 'RAxML Bootstrap Tree++' = (((n25,n26),(n17,(((n16,(n15,n13)),(n11,n12)),((n9,(n8,(n5,(n6,n7)))),n3)))),((((((((n36,((n22,n1),(n21,n20))),(n35,(n34,(n23,(n0,(n2,n30)))))),n33),(n19,(n31,(n29,n28)))),(n24,n32)),n18),n38),(n10,n37)),n27);
	TREE 'RAxML Bootstrap Tree++' = (n11,(n12,(((n25,n26),(((((((n34,n33),n38),(n18,n24)),n32),(((n28,n29),n31),n19)),(((n35,((n30,n2),n0)),n23),(((n36,(n20,n21)),n1),n22))),(n37,n10))),(((n9,(n8,((n6,n7),n5))),n3),((n15,n16),(n13,n17))))),n27);
	TREE 'RAxML Bootstrap Tree++' = (((n10,n37),n13),(((((((((n6,n7),n5),n8),((n15,n16),n3)),n17),n9),(n12,n11)),((((n19,(n28,n29)),(((n23,(n0,(n2,n30))),(n31,n35)),((((n34,n32),n18),n24),n33))),n38),(n22,(n1,((n20,n21),n36))))),(n26,n25)),n27);
	TREE 'RAxML Bootstrap Tree++' = (((n26,n25),(n17,((n3,(n9,((n5,(n6,n7)),n8))),(((n11,n12),((n37,n10),n16)),(n15,n13))))),(((n22,n1),((n21,n20),n36)),(((n33,((n18,n24),(n32,(n38,(n19,(n31,(n29,n28))))))),((n34,n35),(n0,(n2,n30)))),n23)),n27);
	TREE 'RAxML Bootstrap Tree++' = (((((n23,(n0,(n30,n2))),(n34,n35)),((n32,((n28,((n29,(n38,n19)),n31)),(n24,n18))),n33)),((n1,(n22,n36)),(n21,n20))),((n25,n26),(((((n15,n13),((n10,n37),n16)),(n11,n12)),(n3,((n8,(n5,(n7,n6))),n9))),n17)),n27);
	TREE 'RAxML Bootstrap Tree++' = ((((n1,(n22,(n36,(n20,n21)))),n34),((n23,((n30,n2),n0)),(n32,((n35,((n19,n31),(n28,n29))),((n33,n24),(n38,n18)))))),(((((n10,n37),n17),((n13,(n16,n15)),(n11,n12))),((n9,((n8,n5),(n7,n6))),n3)),(n26,n25)),n27);
	TREE 'RAxML Bootstrap Tree++' = ((((n36,(n22,n1)),(n20,n21)),((n23,(n35,((n2,n30),n0))),(n34,(n33,(((n31,(n19,(n28,n29))),n38),((n18,n32),n24)))))),(((n17,((n11,n12),((n16,n15),n13))),(n9,(((n5,n3),(n6,n7)),n8))),((n37,n10),(n26,n25))),n27);
	TREE 'RAxML Bootstrap Tree++' = ((((n38,(n19,((n29,n28),n31))),(((n25,n26),((n9,(((n37,n10),n12),n11)),(n17,((n13,(n15,n16)),((n8,(n6,(n7,n5))),n3))))),((n18,n32),n24))),(n33,((n0,(n2,n30)),n23))),(n35,(n34,(n22,(n1,(n36,(n21,n20)))))),n27);
	TREE 'RAxML Bootstrap Tree++' = ((((n1,n22),((n20,n21),n36)),(n23,((n34,n35),((((n30,n2),n0),n33),(((n18,n32),n24),(n38,(n19,((n31,n28),n29)))))))),(((n10,n37),(n25,n26)),(((((n13,(n15,n16)),n3),n17),(n6,(n5,n7))),((n9,(n12,n11)),n8))),n27);
	TREE 'RAxML Bootstrap Tree++' = ((((n33,(n23,(n35,(n0,(n2,n30))))),(n24,(n32,n18))),((n38,(n31,((n19,n29),n28))),(n34,(n22,(n1,((n21,n20),n36)))))),((n37,n10),((n25,n26),((((n16,n15),((n9,((n5,n8),(n6,n7))),n3)),((n12,n11),n13)),n17))),n27);
	TREE 'RAxML Bootstrap Tree++' = (n11,(n12,((n16,(n15,n13)),((((n8,((n7,n6),n5)),(((n23,(n0,(n30,n2))),(n32,((((n22,((n36,(n21,n20)),n1)),(n35,n34)),((n31,(n28,n29)),n19)),((n18,n38),(n24,n33))))),n9)),((n26,n25),n3)),((n10,n37),n17)))),n27);
	TREE 'RAxML Bootstrap Tree++' = ((n11,n12),((((n10,n37),(n26,n25)),(n38,(n18,((((n0,(n2,n30)),n23),(n32,((((n22,n1),(n36,(n21,n20))),(n35,n34)),(n19,((n28,n29),n31))))),(n24,n33))))),(((((n5,n7),n6),n8),n9),((n17,((n15,n16),n3)),n13))),n27);
	TREE 'RAxML Bootstrap Tree++' = ((((n9,(n12,n11)),((n8,(n10,n37)),(((n7,n6),(n3,n5)),(((n16,n15),n13),n17)))),(n25,n26)),(n38,(((n31,n19),(n28,n29)),((n32,(n18,n24)),(((n0,(n30,n2)),n33),(((n22,((n36,(n20,n21)),n1)),(n35,n34)),n23))))),n27);
	TREE 'RAxML Bootstrap Tree++' = ((((n32,((n18,n24),((n23,n33),((n35,(((n20,n21),(n1,(n36,n22))),n34)),((n2,n30),n0))))),(n28,((n38,(n31,n19)),n29))),(((((n15,n16),(n13,(n12,n11))),(((n5,((n7,n6),n8)),n9),n3)),n17),(n26,n25))),(n10,n37),n27);
	TREE 'RAxML Bootstrap Tree++' = (n11,(n12,((((n15,(((n24,(n33,((n0,(n30,n2)),(n23,((n35,n34),(n36,((n1,n22),(n21,n20)))))))),(((n31,n19),(n29,n28)),n38)),(n32,n18))),n16),((n13,n17),(n3,((n8,((n6,n7),n5)),((n37,n10),n9))))),(n26,n25))),n27);
	TREE 'RAxML Bootstrap Tree++' = (((n22,(n1,(n36,(n21,n20)))),(((((n24,n18),(n38,(n34,n33))),n32),(n19,((n35,n31),(n28,n29)))),(((n2,n30),n0),n23))),(((n26,n25),(n17,(((n11,n12),((n16,n15),n13)),(n3,(n9,(((n7,n6),n5),n8)))))),(n37,n10)),n27);
	TREE 'RAxML Bootstrap Tree++' = ((n37,n10),(((((n19,(n31,(n28,n29))),((n20,n21),(((n22,n34),(n35,n36)),n1))),n38),((n32,(n24,n18)),(((n0,(n2,n30)),n33),n23))),(((n17,((n9,(n11,n12)),((n3,n5),((n7,n6),n8)))),((n16,n15),n13)),(n25,n26))),n27);
	TREE 'RAxML Bootstrap Tree++' = (((n38,(((n32,n24),(((n31,(n29,n28)),n19),(((n0,(n2,n30)),n33),(n23,(n35,((n36,((n21,n20),(n22,n1))),n34)))))),n18)),(n37,n10)),((((n17,((n5,n3),((n7,n6),(n9,n8)))),(n13,(n16,n15))),(n12,n11)),(n25,n26)),n27);
	TREE 'RAxML Bootstrap Tree++' = (((n25,n26),((((n10,n37),n17),(((n6,n7),n5),(n3,(n8,((n11,n12),n9))))),(n13,(n16,n15)))),((n32,(((n31,n19),(n29,n28)),(n38,((n18,n24),n33)))),((n35,(n34,(n22,(((n20,n21),n36),n1)))),(((n2,n30),n0),n23))),n27);
	TREE 'RAxML Bootstrap Tree++' = ((n37,n10),(((n38,((n31,n19),(n29,n28))),(((((n30,n2),n0),n23),n33),(n24,(((n35,n34),((n36,(n20,n21)),(n22,n1))),(n32,n18))))),((n25,n26),((n13,(n16,n15)),(((n8,((n3,n5),(n7,n6))),(n9,(n11,n12))),n17)))),n27);
	TREE 'RAxML Bootstrap Tree++' = (n11,(n12,((n16,n15),((((n8,((n7,n6),n5)),((((n24,((n18,n32),(n34,((n36,(n21,n20)),(n1,n22))))),((((n0,(n30,n2)),n23),n38),(n33,((n29,(n28,n31)),n19)))),n35),n9)),(((n25,n26),n3),((n10,n37),n17))),n13))),n27);
	TREE 'RAxML Bootstrap Tree++' = ((n26,(n25,(n37,n10))),((((n32,((((n29,n28),n31),n19),(((n22,(n1,(n36,(n21,n20)))),n34),n35))),(n23,(n24,(n18,n33)))),n38),((((n0,(n2,n30)),n9),(n11,n12)),(((n16,n15),n13),(((n8,(n5,(n6,n7))),n3),n17)))),n27);
	TREE 'RAxML Bootstrap Tree++' = ((((n1,(n22,n36)),(n21,n20)),(((n23,(n0,(n30,n2))),(n34,n35)),(((n31,n28),(n29,n19)),(n32,((n38,n33),(n18,n24)))))),((n10,n37),(((n16,n15),((n17,((((((n7,n6),n5),n8),n9),n3),(n12,n11))),n13)),(n26,n25))),n27);
	TREE 'RAxML Bootstrap Tree++' = (((n10,n37),(n38,((n32,((((n0,(n2,n30)),n23),(n24,(n34,(n33,n18)))),(n35,((n21,n20),(n36,(n22,n1)))))),((n29,(n28,n31)),n19)))),((((((n12,n11),(n16,n15)),n13),n17),((n5,((n9,(n6,n7)),n8)),n3)),(n26,n25)),n27);
	TREE 'RAxML Bootstrap Tree++' = ((((n11,(((((n16,n15),n13),n17),((n8,(n5,(n7,n6))),n3)),n9)),n12),((((n0,(n2,n30)),n23),((n19,(n31,(n28,n29))),((n24,(n38,(n32,n18))),n33))),(n35,((n22,((n36,(n21,n20)),n1)),n34)))),((n10,n37),(n26,n25)),n27);
	TREE 'RAxML Bootstrap Tree++' = (n11,(((((n22,n1),(n36,(n21,n20))),((n23,(((n30,n2),n0),(((n34,n35),(n19,((n28,n31),n29))),n33))),(n32,(n24,(n38,n18))))),(((((n3,((n26,n25),(n37,n10))),(n9,(n8,((n6,n7),n5)))),n17),(n15,n16)),n13)),n12),n27);
	TREE 'RAxML Bootstrap Tree++' = (n11,(((n25,n26),((((n8,(n7,n6)),(n5,n3)),n9),((((n16,n15),(((n19,(n31,(n28,n29))),n38),(((n18,n33),(((n0,(n30,n2)),(((n36,n22),(n1,(n21,n20))),(n34,n35))),n23)),(n24,n32)))),n13),(n17,(n37,n10))))),n12),n27);
	TREE 'RAxML Bootstrap Tree++' = (((n38,(((n19,(n28,n29)),(n33,((n34,n35),(n31,(n24,(((n2,n30),n0),n23)))))),((n32,n18),((n20,n21),((n22,n36),n1))))),(n37,n10)),((n25,n26),((n13,(((n16,n15),(n3,(((n6,n7),n5),n8))),n17)),((n11,n12),n9))),n27);
	TREE 'RAxML Bootstrap Tree++' = (((n25,n26),(n38,(((n24,(n32,n18)),(((n34,((n20,n21),(n1,(n22,n36)))),(n35,(n19,(n31,(n29,n28))))),n23)),(((n2,n30),n0),n33)))),((((n17,(n16,(n13,n15))),((((n7,n6),n5),n8),n3)),(n9,(n12,n11))),(n37,n10)),n27);
	TREE 'RAxML Bootstrap Tree++' = ((n33,(n0,(n30,n2))),(((((n38,((n19,(n31,(n28,n29))),(n10,n37))),((((((n26,n25),n3),((n13,n17),((n5,(n7,n6)),(n16,n15)))),n8),(n9,(n11,n12))),n18)),n32),n24),(((n34,n35),((n1,n22),((n21,n20),n36))),n23)),n27);
	TREE 'RAxML Bootstrap Tree++' = (n11,((((n16,n15),n13),((((n9,(((((n18,n38),(n33,n24)),(((n2,n30),n0),n23)),(n32,((n34,n35),((n36,(n20,n21)),(n1,n22))))),(n31,((n19,n29),n28)))),((n7,n6),(n5,n8))),(((n37,n10),(n25,n26)),n3)),n17)),n12),n27);
	TREE 'RAxML Bootstrap Tree++' = ((n38,((n19,(n29,(n31,n28))),((n18,n32),((n33,((((n30,n2),n0),n23),((n34,n35),((n21,n20),((n22,n36),n1))))),n24)))),((n25,n26),(((n37,n10),n17),(((n11,n12),(n16,(n15,n13))),((((n7,n6),n5),(n9,n8)),n3)))),n27);
	TREE 'RAxML Bootstrap Tree++' = ((((n17,(((n13,(n16,n15)),(n12,n11)),((n9,(n5,((n7,n6),n8))),n3))),(n37,n10)),(n25,n26)),(((n29,n28),(n19,n31)),(n32,(((n38,n33),(n18,n24)),((((n30,n2),n0),n23),((((n21,n20),n36),(n22,n1)),(n35,n34)))))),n27);
	TREE 'RAxML Bootstrap Tree++' = ((((n25,n26),(((n11,n12),n9),(((n3,n5),((n6,n7),n8)),(n17,((n16,n15),n13))))),(n38,((((n23,(n35,((n36,(n22,((n21,n20),n1))),n34))),(n33,(n0,(n2,n30)))),((n24,n18),n32)),((n29,(n31,n28)),n19)))),(n10,n37),n27);
	TREE 'RAxML Bootstrap Tree++' = ((n25,n26),(((n37,n10),(n38,(((n24,n33),((n29,n28),(n19,n31))),((((n35,n34),(n36,((n20,n21),(n22,n1)))),(((n2,n30),n0),n23)),(n18,n32))))),((n3,(n9,((n6,n7),(n8,n5)))),(((n12,n11),((n16,n15),n13)),n17))),n27);
	TREE 'RAxML Bootstrap Tree++' = (((((((n15,n16),n13),n17),(n9,((n8,(n6,n7)),(n3,n5)))),(n12,n11)),((n38,(n33,(((n19,(n31,(n29,n28))),(n35,(n34,(((n36,n1),(n20,n21)),n22)))),((n24,((n0,(n2,n30)),n23)),(n18,n32))))),(n25,n26))),(n37,n10),n27);
	TREE 'RAxML Bootstrap Tree++' = ((((n32,((n18,(((n0,(n2,n30)),n33),n24)),(n23,((((n21,n20),n36),(n22,n1)),(n34,n35))))),(n19,n38)),(n31,(n29,n28))),((((n9,(n12,n11)),(n8,(n5,(n7,n6)))),((n3,n13),((n16,n15),n17))),((n10,n37),(n25,n26))),n27);
	TREE 'RAxML Bootstrap Tree++' = ((n25,n26),(((n24,((((((n30,n2),n0),n23),n33),(n38,(n19,((n28,n31),n29)))),(n18,n32))),((((n1,n22),(n35,n34)),n36),(n20,n21))),(((n9,(n10,n37)),((n3,(n8,(n6,(n7,n5)))),((n13,(n15,n16)),n17))),(n11,n12))),n27);
	TREE 'RAxML Bootstrap Tree++' = ((n10,n37),(((n9,(n12,n11)),(((n13,(n16,n15)),((n8,(n5,(n7,n6))),n3)),n17)),((n26,n25),(((n24,n18),((n32,(((n1,n22),(n20,(n21,n36))),(n34,n35))),(((n38,n23),((n31,n28),n29)),n19))),(n33,((n30,n2),n0))))),n27);
	TREE 'RAxML Bootstrap Tree++' = (n11,((n16,((n13,(((n17,(((n10,n37),(n26,n25)),((((n22,n1),n36),(n21,n20)),(n38,(((n23,((n34,((n0,(n30,n2)),n35)),n24)),(n32,n18)),(((n31,n19),(n29,n28)),n33)))))),((((n6,n7),n8),n5),n3)),n9)),n15)),n12),n27);
	TREE 'RAxML Bootstrap Tree++' = ((n23,(((n0,(n30,n2)),n35),(n34,((n1,((n20,n21),n36)),n22)))),(n33,((n24,(n32,n18)),(((n10,n37),(n38,((n28,n29),(n31,n19)))),((n16,n15),((n3,(n25,n26)),((((((n7,n6),n5),n8),n9),n17),((n12,n11),n13))))))),n27);
	TREE 'RAxML Bootstrap Tree++' = (((n10,n37),((n25,n26),((n9,(n11,n12)),(((n3,(n8,(n5,(n6,n7)))),n13),((n15,n16),n17))))),(((((n28,n29),(n19,n31)),(n38,((n0,(n2,n30)),n23))),(((n18,n24),n33),n32)),((n21,n20),((n1,n22),((n34,n35),n36)))),n27);
	TREE 'RAxML Bootstrap Tree++' = (((n0,(n30,n2)),(((n34,n35),((n21,n20),((n36,n22),n1))),n23)),(((((n24,n18),n32),((n19,n31),(n29,n28))),(((((n12,n11),((((((n5,(n6,n7)),(n9,n8)),(n16,n15)),n3),n13),n17)),(n26,n25)),(n37,n10)),n38)),n33),n27);
	TREE 'RAxML Bootstrap Tree++' = ((n26,n25),(((((n32,(n18,n24)),((((n2,n30),n0),n33),((n34,n35),n23))),(((n31,(n29,n28)),n19),n38)),((n20,(n21,n36)),(n22,n1))),((n10,n37),(n15,(n13,((((n7,n6),n8),(n3,n5)),((n9,(n11,n12)),(n16,n17))))))),n27);
	TREE 'RAxML Bootstrap Tree++' = (n11,(n12,(n9,((n25,n26),((n3,(((n37,n10),n17),((((((n20,n21),(n36,(n22,n1))),(n38,(n18,(n32,((n24,(n23,(n0,(n30,n2)))),(n33,((n34,n35),(((n28,n31),n29),n19)))))))),n15),n13),n16))),(n5,(n8,(n7,n6))))))),n27);
	TREE 'RAxML Bootstrap Tree++' = (((((n17,(((n8,((n7,n6),n5)),n3),(n13,((n12,n11),(n15,n16))))),n9),(n26,n25)),(((n22,n1),(n36,(n21,n20))),(((n24,((n23,n38),((n19,((n34,n35),(n29,(n28,n31)))),n33))),(n18,n32)),(n0,(n30,n2))))),(n10,n37),n27);
	TREE 'RAxML Bootstrap Tree++' = (((n37,n10),(n38,((n19,(n31,(n28,n29))),((n24,((n23,((n30,n2),n0)),(n33,(n35,(((n22,n1),((n21,n20),n36)),n34))))),(n32,n18))))),((n25,n26),(n13,((n11,n12),((n16,n15),((((n5,(n8,(n6,n7))),n9),n3),n17))))),n27);
	TREE 'RAxML Bootstrap Tree++' = (n11,(((((n10,n37),n17),((n15,n16),(n13,(((n34,((n21,n20),n36)),(n1,n22)),(n38,(((n18,n24),((((n19,(n29,(n31,n28))),n35),n23),n32)),(((n30,n2),n0),n33))))))),((((n8,n5),(n6,n7)),n9),((n25,n26),n3))),n12),n27);
	TREE 'RAxML Bootstrap Tree++' = (((n25,n26),((((n37,n10),n17),(((n7,(n6,(n8,n5))),n3),n9)),((n13,(((n22,(n1,(n36,(n20,n21)))),((n38,n18),(((n24,(((n2,n30),n0),n23)),(n33,(((n29,(n28,n31)),n19),(n34,n35)))),n32))),n15)),n16))),(n11,n12),n27);
	TREE 'RAxML Bootstrap Tree++' = ((n37,n10),(((n33,n38),(n24,((n19,(n31,(n28,n29))),(((((n0,(n30,n2)),(n35,n22)),(n34,(n1,((n21,n20),n36)))),n23),(n18,n32))))),((n25,n26),(((((n15,n16),n13),(((n5,(n7,n6)),n8),n3)),n17),((n11,n12),n9)))),n27);
	TREE 'RAxML Bootstrap Tree++' = (n11,(((n26,n25),((((n17,n13),(n15,n16)),(n3,(((n37,n10),n9),(n8,((n7,n6),n5))))),((n38,((n33,((n35,(((n36,(n20,n21)),(n1,n22)),n34)),(n19,(n31,(n28,n29))))),(n32,(n18,n24)))),(((n30,n2),n0),n23)))),n12),n27);
	TREE 'RAxML Bootstrap Tree++' = (((((((n0,(n30,n2)),n23),((n34,n35),((n19,(n29,(n31,n28))),n33))),((n18,n24),n32)),n38),(n1,((n20,n21),(n36,n22)))),((((n15,n16),((n3,(n9,(n8,(n5,(n6,n7))))),((n12,n11),n13))),((n10,n37),n17)),(n26,n25)),n27);
	TREE 'RAxML Bootstrap Tree++' = (((((n12,n11),n9),(((((n6,n7),(n5,n8)),((n16,n15),((n37,n10),n13))),n3),n17)),(n26,n25)),((((n38,(n31,n19)),(n28,n29)),((n18,n32),n24)),((n23,((n34,n35),((n21,n20),(n36,(n1,n22))))),(n33,(n0,(n2,n30))))),n27);
	TREE 'RAxML Bootstrap Tree++' = ((((n37,n10),(n25,n26)),(((n23,(n38,(n19,(n31,(n29,n28))))),(n33,((n18,((n34,((n21,n20),((n22,n1),n36))),n32)),n24))),n35)),(n15,(n13,(n16,((((n0,(n2,n30)),n9),(n11,n12)),((n3,(n8,(n5,(n6,n7)))),n17))))),n27);
	TREE 'RAxML Bootstrap Tree++' = (((n38,(((n33,((n23,(n0,(n30,n2))),n24)),((n35,((((n20,n21),n36),(n22,n1)),n34)),(n19,(n31,(n29,n28))))),n32)),n18),(((n37,n10),(n26,n25)),(((n8,(((n16,n15),n13),(n17,((n7,n6),(n5,n3))))),n9),(n11,n12))),n27);
	TREE 'RAxML Bootstrap Tree++' = ((((((n8,n5),(n6,n7)),((n25,n26),n3)),(n17,(n37,n10))),(n13,((n12,n11),(n16,n15)))),(n9,(((n1,n22),(n36,(n21,n20))),((n29,(n31,n28)),((n19,n38),((n23,(n0,(n30,n2))),(((n24,((n32,n34),n18)),n33),n35)))))),n27);
	TREE 'RAxML Bootstrap Tree++' = (((n38,((n35,n23),((n24,((n33,(n0,(n2,n30))),((n19,(n29,(n28,n31))),n34))),(n18,n32)))),((n36,(n20,n21)),(n22,n1))),(((n25,n26),(n17,((n3,(n8,(n5,(n7,n6)))),((n13,(n15,n16)),(n9,(n12,n11)))))),(n37,n10)),n27);
	TREE 'RAxML Bootstrap Tree++' = ((n0,n23),((((((n30,n2),n32),(n24,n18)),((n19,n31),(n29,n28))),(n38,(((((n37,n10),n17),((((n3,n5),(n7,n6)),(n8,n9)),(n12,n11))),(n13,(n16,n15))),(n26,n25)))),(n33,((n34,(n36,((n20,n21),(n1,n22)))),n35))),n27);
	TREE 'RAxML Bootstrap Tree++' = (((n38,n33),(((n19,n31),(n29,n28)),((n18,n32),(n24,(n23,((n34,((n21,n20),(n36,(n1,n22)))),(((n30,n2),n0),n35))))))),((((n12,n11),n9),(((n13,n17),(((n5,(n6,n7)),n8),n3)),(n16,n15))),((n10,n37),(n25,n26))),n27);
	TREE 'RAxML Bootstrap Tree++' = ((n10,n37),((((((((((n6,n7),n5),n8),n3),n17),(n16,n15)),n13),(n9,(n11,n12))),(n26,n25)),(((n21,n20),(n1,(n36,n22))),(((n18,n24),((((n19,n31),(n28,n29)),(n34,n35)),(n23,n38))),(n32,(((n2,n30),n0),n33))))),n27);
	TREE 'RAxML Bootstrap Tree++' = ((((n12,n11),(((n17,(n3,(n9,(n8,((n7,n6),n5))))),n13),(n15,n16))),((n10,n37),(n26,n25))),(((n31,n19),(n28,n29)),((n24,n33),((n38,n18),(n32,((n35,((n22,((n36,(n20,n21)),n1)),n34)),((n0,(n30,n2)),n23)))))),n27);
	TREE 'RAxML Bootstrap Tree++' = ((n37,n10),(((n25,n26),(n38,((((n31,(n28,n29)),n19),(n35,(n34,(n36,((n22,n1),(n20,n21)))))),(((n24,(n18,n33)),(n23,(n0,(n2,n30)))),n32)))),(((n9,n8),(n11,n12)),(((n6,n7),n5),(n3,((n13,(n16,n15)),n17))))),n27);
	TREE 'RAxML Bootstrap Tree++' = (((n25,n26),((n23,((n2,n30),n0)),((n19,(n31,(n28,n29))),((n32,(((n36,n22),n1),(n21,n20))),((n33,(n18,n24)),(n34,n38)))))),(((n8,((n17,(n13,(n15,n16))),((n6,n7),(n5,n3)))),((n12,n11),n9)),(n35,(n37,n10))),n27);
	TREE 'RAxML Bootstrap Tree++' = ((((((n29,n28),(n19,n31)),n38),(((n32,(((n36,(n22,n1)),n34),(n21,n20))),((((n30,n2),n0),n23),(n33,n35))),(n24,n18))),((((n15,n16),((n11,n12),n13)),((n9,(n8,(n5,(n7,n6)))),n3)),n17)),((n37,n10),(n25,n26)),n27);
	TREE 'RAxML Bootstrap Tree++' = ((((((((n10,n37),n9),(n8,((n7,n6),n5))),n3),(n17,(n13,(n15,n16)))),(n11,n12)),(n26,n25)),((n32,((n18,n24),((n38,((n29,(n28,n31)),n19)),((n35,(((n2,n30),n0),n23)),n33)))),(n34,((n20,n21),(n1,(n22,n36))))),n27);
	TREE 'RAxML Bootstrap Tree++' = (((n25,n26),((n9,(n8,((n7,n6),(n5,n3)))),((n11,n12),((n13,(n15,n16)),n17)))),((n10,n37),((n38,(((n31,(n29,n28)),n19),((((n0,(n2,n30)),n23),(n33,(n24,n18))),((n32,n34),n35)))),(n22,((n36,(n20,n21)),n1)))),n27);
	TREE 'RAxML Bootstrap Tree++' = ((n10,n37),(((n17,((n13,(n15,n16)),((n3,((n8,(n5,(n6,n7))),n9)),(n12,n11)))),(n26,n25)),((n38,((((n2,n30),n0),n33),((n32,n24),(((n18,n35),((n29,n28),(n31,n19))),n23)))),(((n22,n36),(n1,(n20,n21))),n34))),n27);
	TREE 'RAxML Bootstrap Tree++' = ((n11,((n25,n26),((n17,((n16,n15),(n13,(n3,(n8,(n5,(n6,n7))))))),((n9,(n10,n37)),(n38,((((n28,n29),(n31,n19)),n24),((((n35,(n34,(n36,((n22,n1),(n20,n21))))),n33),(((n30,n2),n0),n23)),(n18,n32)))))))),n12,n27);
	TREE 'RAxML Bootstrap Tree++' = ((n26,n25),((((((n12,n11),n13),(n16,n15)),(n3,n17)),((n8,(n5,(n6,n7))),n9)),(((n0,(n30,n2)),n23),((n32,((n35,(n34,((n21,n20),(n1,(n36,n22))))),((n19,(n10,n37)),(n38,((n29,n28),n31))))),(n24,(n18,n33))))),n27);
	TREE 'RAxML Bootstrap Tree++' = (((n38,n33),((n31,(n28,(n19,n29))),((n32,n18),(n24,(n23,((n0,(n2,n30)),(n35,(n34,((n20,n21),(n36,(n22,n1))))))))))),((n25,n26),((n9,(n11,n12)),(((n16,n15),n13),(((n10,n37),n17),(n3,(n8,((n6,n7),n5))))))),n27);
	TREE 'RAxML Bootstrap Tree++' = (n11,(n12,((n17,((n9,(n8,(n7,(n5,n6)))),(n3,(n25,n26)))),((((n37,n10),((n38,(n19,(n31,(n29,n28)))),((n33,(n23,((n35,(((n1,(n36,n22)),(n21,n20)),n34)),(n0,(n30,n2))))),(n24,(n32,n18))))),(n15,n16)),n13))),n27);
	TREE 'RAxML Bootstrap Tree++' = (n11,((((n37,n10),n12),((n16,n15),(n17,(((n25,n26),((n22,(n1,((n21,n20),n36))),(((((n30,n2),n0),(n34,n33)),((n18,n32),((n35,(n31,(n29,(n19,n28)))),(n23,n24)))),n38))),(n3,(n9,(n8,(n5,(n6,n7))))))))),n13),n27);
	TREE 'RAxML Bootstrap Tree++' = (n11,(((((((((n18,(n25,n26)),(n38,(((n36,(n1,n22)),(n21,n20)),((n32,n24),((n33,(n23,((n0,(n30,n2)),(n34,n35)))),((n29,(n28,n31)),n19)))))),n16),n15),n13),((n10,n37),n17)),(n3,(n8,(n5,(n6,n7))))),n9),n12),n27);
	TREE 'RAxML Bootstrap Tree++' = (n11,(n12,(((((((((n23,((n0,(n2,n30)),((((n36,(n21,n20)),n1),n22),(n34,n35)))),((n33,n24),(n19,(n31,(n28,n29))))),(n32,n18)),n38),n9),((n10,n37),n17)),(((n26,n25),n3),(n5,(n8,(n6,n7))))),(n16,n15)),n13)),n27);
	TREE 'RAxML Bootstrap Tree++' = (((n23,(n0,(n30,n2))),((n36,(n21,n20)),(n1,n22))),((n32,((((n34,n33),n24),(n38,n18)),(n19,(n31,(n28,n29))))),((((((n5,n3),(n17,((n12,n11),((n16,n15),n13)))),n8),n9),(n7,n6)),((n35,(n10,n37)),(n26,n25)))),n27);
	TREE 'RAxML Bootstrap Tree++' = (((((n38,(n19,((n29,n28),n31))),(n32,(n24,n18))),((n33,(n35,n34)),((n0,(n2,n30)),n23))),((n36,(n22,n1)),(n20,n21))),((n26,n25),(n17,((n3,(n9,((n6,n7),(n8,n5)))),((n11,((n37,n10),n12)),((n15,n16),n13))))),n27);
	TREE 'RAxML Bootstrap Tree++' = ((((n0,(n2,n30)),((n32,n18),n24)),((n23,(n38,((((n1,((n20,n21),n36)),n22),(n34,n35)),(n19,(n29,(n31,n28)))))),n33)),(((n11,n12),((((n10,n37),n8),((n3,((n7,n6),n5)),((n13,(n16,n15)),n17))),n9)),(n26,n25)),n27);
	TREE 'RAxML Bootstrap Tree++' = (((((n19,(n31,(n28,n29))),n38),((n32,(n18,n24)),(n33,(((n34,n35),((n20,n21),(n1,(n36,n22)))),(n23,(n0,(n2,n30))))))),n9),((n5,((((n10,n37),n17),((n3,(n26,n25)),(n13,((n12,n11),(n15,n16))))),n8)),(n6,n7)),n27);
	TREE 'RAxML Bootstrap Tree++' = (((((n10,n37),(n25,n26)),(n9,((n7,n6),((n8,(n3,n5)),(n17,(n13,((n12,n11),(n15,n16)))))))),(((n38,(n19,(n31,(n28,n29)))),((n35,(n23,(n0,(n30,n2)))),n33)),(n32,(n18,n24)))),(n34,((n1,n22),((n21,n20),n36))),n27);
	TREE 'RAxML Bootstrap Tree++' = ((((n24,n33),((n18,n32),((((n0,(n30,n2)),n23),((((n21,n20),((n1,n22),n36)),n34),n35)),n38))),(n19,((n29,n28),n31))),(((n11,n12),((((n9,((n6,n7),(n8,n5))),n3),((n10,n37),n17)),((n15,n13),n16))),(n25,n26)),n27);
	TREE 'RAxML Bootstrap Tree++' = ((n38,((n32,((n23,((n30,n2),n0)),((((n20,n21),(n36,(n1,n22))),n35),((n18,n33),(n24,n34))))),((n29,n28),(n31,n19)))),((((((n15,n16),n13),(n11,n12)),n17),(n3,(n9,(n8,(n5,(n6,n7)))))),((n10,n37),(n25,n26))),n27);
	TREE 'RAxML Bootstrap Tree++' = (((((n5,n8),(n3,(n17,((n13,((n15,n16),(n11,n12))),(n26,n25))))),(n7,n6)),((n37,n10),n9)),(((((n1,n22),(n36,(n20,n21))),(n32,((n34,n33),(n18,n24)))),((n23,(n0,(n2,n30))),(((n31,n19),(n29,n28)),n38))),n35),n27);
	TREE 'RAxML Bootstrap Tree++' = ((((((((n2,n30),n0),n23),(n35,(((n36,(n21,n20)),(n1,n22)),n34))),n33),((n18,n32),n24)),(n19,(n31,((n28,n29),n38)))),(((((n11,n12),n9),((((((n7,n6),n5),n8),n17),((n16,n15),n13)),n3)),(n25,n26)),(n10,n37)),n27);
	TREE 'RAxML Bootstrap Tree++' = ((n11,n12),((n17,((n13,(n16,n15)),(((n6,n7),(n8,n5)),(n9,((n22,(n34,(((n37,n10),(n20,n21)),(n1,n36)))),((n32,(((((n0,(n30,n2)),n23),n35),n33),(n24,n18))),(n38,(n19,(n31,(n28,n29)))))))))),((n25,n26),n3)),n27);
	TREE 'RAxML Bootstrap Tree++' = (((((n36,(n35,n34)),(n22,n1)),(n21,n20)),((((n33,((n30,n2),n0)),(n18,n24)),n32),(n38,(((n19,n31),(n29,n28)),n23)))),(((n25,n26),(n13,((n9,(n11,n12)),((n17,(n37,n10)),(n3,((n8,n5),(n7,n6))))))),(n16,n15)),n27);
	TREE 'RAxML Bootstrap Tree++' = ((((n15,(n16,((n3,(n17,((n5,(n7,n6)),n8))),(n9,(n11,n12))))),n13),((n37,n10),(n25,n26))),((((n1,n22),n36),(n21,n20)),(((n19,n31),(n28,n29)),(n32,(((n34,n35),(n23,(n0,(n30,n2)))),((n38,n33),(n18,n24)))))),n27);
	TREE 'RAxML Bootstrap Tree++' = ((n12,n11),(((((n37,n10),n17),(n13,((n25,n26),n3))),(n16,n15)),(((n23,(n38,((n28,n29),(n19,n31)))),(((n24,((n33,(n0,(n2,n30))),n18)),n32),(n35,(n34,((n22,n1),((n21,n20),n36)))))),(((n5,(n6,n7)),n8),n9))),n27);
	TREE 'RAxML Bootstrap Tree++' = ((n26,((n10,n37),n25)),((((((n24,n18),(n38,n33)),(((n22,(n1,((n20,n21),n36))),(n35,n34)),((n28,n29),(n19,n31)))),n32),(n23,(n0,(n2,n30)))),((n9,n8),((n7,n6),(((n13,((n16,n15),(n11,n12))),n17),(n5,n3))))),n27);
	TREE 'RAxML Bootstrap Tree++' = ((((n15,(n13,(n16,(((n3,(n9,(n8,(n5,(n7,n6))))),n17),(n12,n11))))),(n10,n37)),((n38,((n28,n29),n31)),((n19,(n18,n24)),(n32,(n33,((n23,((n2,n30),n0)),(n35,((((n36,(n20,n21)),n1),n22),n34)))))))),(n25,n26),n27);
	TREE 'RAxML Bootstrap Tree++' = (((n12,n11),(((n8,n9),(n7,n6)),((n17,(n13,(n16,n15))),(n3,n5)))),(((n10,n37),(n26,n25)),(n38,((((n0,(n2,n30)),n33),(n23,((n22,(n1,((n20,n21),n36))),(n34,n35)))),((n19,((n28,n29),n31)),((n24,n18),n32))))),n27);
	TREE 'RAxML Bootstrap Tree++' = ((n26,n25),((((n10,n37),n12),n11),((n3,(n13,(n17,(n15,n16)))),((n8,((n7,n6),n5)),(n9,((n38,((n31,n19),(n29,n28))),(((n33,(n0,(n2,n30))),(n23,(n35,((n1,((n20,n21),(n22,n36))),n34)))),(n32,(n24,n18)))))))),n27);
	TREE 'RAxML Bootstrap Tree++' = (n11,((n13,((((n36,((n1,n22),(n20,n21))),((n38,n18),(((n0,(n30,n2)),n23),((n24,(n33,((n34,n35),(n19,((n31,n28),n29))))),n32)))),(((n10,n37),n17),(n9,(((n25,n26),n3),(n8,(n5,(n6,n7))))))),(n16,n15))),n12),n27);
	TREE 'RAxML Bootstrap Tree++' = ((n38,(((n29,(n28,n31)),n19),((n24,(n32,(n18,((((n1,n22),(n20,n21)),n36),n34)))),(n23,(n35,((n0,(n2,n30)),n33)))))),((n37,n10),((((n9,(n12,n11)),n8),((n3,(n5,(n7,n6))),(n17,(n13,(n16,n15))))),(n26,n25))),n27);
	TREE 'RAxML Bootstrap Tree++' = (((n25,n26),(n10,n37)),((n9,((n7,n6),(n5,((n3,(n17,((n12,n11),(n13,(n15,n16))))),n8)))),(((n31,n19),(n29,n28)),(n32,(((n38,n33),(n18,n24)),((n35,(n34,((n20,n21),((n36,n22),n1)))),(n23,((n2,n30),n0))))))),n27);
	TREE 'RAxML Bootstrap Tree++' = ((n12,n11),(((n3,(n25,n26)),((n9,(((n7,n6),n5),n8)),n17)),(n13,(((n37,n10),((n19,((n31,(n28,n29)),(n38,n22))),(((n35,(n34,((n36,(n20,n21)),n1))),((n0,(n2,n30)),n23)),(((n33,n18),n24),n32)))),(n16,n15)))),n27);
	TREE 'RAxML Bootstrap Tree++' = ((n35,(n34,((n22,n1),(n36,(n20,n21))))),((n33,((((n29,(n28,(n19,n31))),n38),((((((n7,n6),(n3,n5)),((n13,(n16,n15)),((n10,n37),n17))),(n9,n8)),(n11,n12)),(n25,n26))),(n32,(n18,n24)))),(n23,(n0,(n30,n2)))),n27);
	TREE 'RAxML Bootstrap Tree++' = (((n10,n37),(n25,n26)),(((((((n28,(n19,n29)),n33),(n32,((n31,((n35,n34),(n23,((n2,n30),n0)))),n24))),n18),n38),(((n1,n36),(n21,n20)),n22)),(n17,(((n11,n12),(n13,(n15,n16))),(n3,(n9,(n8,((n6,n7),n5))))))),n27);
	TREE 'RAxML Bootstrap Tree++' = ((((n25,n26),(((n9,((n15,n16),(n13,(n12,n11)))),(n3,((n7,n6),(n5,n8)))),n17)),(n10,n37)),(((n33,(n19,n24)),((n29,(n31,n28)),((((n2,n30),n0),n23),n38))),(((n35,n34),((((n20,n21),n36),n1),n22)),(n32,n18))),n27);
	TREE 'RAxML Bootstrap Tree++' = ((((((n10,n37),n17),(n3,(n8,(n9,(n5,(n7,n6)))))),((n12,n11),((n16,n15),n13))),(n25,n26)),((((n28,n29),(n31,n19)),((n33,(n23,((n35,((n2,n30),n0)),(n34,((n36,(n20,n21)),(n1,n22)))))),(n32,(n18,n24)))),n38),n27);
	TREE 'RAxML Bootstrap Tree++' = ((n10,n37),(((n25,n26),((((n3,((n8,n5),(n6,n7))),n17),((n16,n15),n13)),((n11,n12),n9))),((n38,((n28,n29),(n31,n19))),(((n24,n18),n32),(((n0,(n2,n30)),n23),(n33,(((n22,(n35,n34)),(n1,n36)),(n21,n20))))))),n27);
	TREE 'RAxML Bootstrap Tree++' = ((((n28,n29),(n19,n31)),((((n0,(n2,n30)),n32),((n38,n33),(n24,n18))),(n23,((n35,(n34,n22)),(((n21,n20),n1),n36))))),(n15,((n25,n26),(n13,(((n3,((n8,((n6,n7),n5)),(n9,(n10,n37)))),(n16,(n11,n12))),n17)))),n27);
	TREE 'RAxML Bootstrap Tree++' = ((((n12,n11),n9),(((n3,(n5,(n8,(n6,n7)))),(n13,(n15,n16))),n17)),(((n26,n25),(n10,n37)),(((n38,((n18,n32),n24)),(n33,(((n34,(n22,((n36,(n21,n20)),n1))),n35),(n19,((n31,n28),n29))))),(n23,(n0,(n2,n30))))),n27);
	TREE 'RAxML Bootstrap Tree++' = ((((n26,n25),(n10,n37)),(n17,(((n12,n11),((n16,n13),n15)),(n9,((n6,((n5,n8),n7)),n3))))),((((n38,n33),(n18,(n34,n24))),((((n0,(n30,n2)),n23),n35),(n32,((n1,n22),((n21,n20),n36))))),(n19,(n31,(n28,n29)))),n27);
	TREE 'RAxML Bootstrap Tree++' = (n11,(n12,((n16,n15),((n13,((n0,(n30,n2)),n17)),(((n9,((n6,n7),n8)),(n3,n5)),((n26,n25),((n10,n37),((((n23,(n33,(n18,n24))),(n35,(n34,(((n20,n21),n36),(n22,n1))))),n32),(((n19,n31),(n28,n29)),n38)))))))),n27);
	TREE 'RAxML Bootstrap Tree++' = ((n37,n10),((((((n5,n8),n6),n7),n9),(n15,((n3,(n26,n25)),(((n12,n11),(n13,n16)),n17)))),((n19,(n31,(n28,n29))),((n24,(n38,n33)),((((n34,((n36,(n21,n20)),(n1,n22))),n35),((n0,(n2,n30)),n23)),(n18,n32))))),n27);
	TREE 'RAxML Bootstrap Tree++' = ((n25,n26),(((n16,(((n17,(n37,n10)),(n9,((n8,(n5,(n6,n7))),n3))),(n11,n12))),(n13,n15)),((n22,(n1,((n20,n21),n36))),((n0,(n30,n2)),((n32,n18),(n24,(((n34,n35),((n19,(n29,(n28,n31))),n33)),(n38,n23))))))),n27);
	TREE 'RAxML Bootstrap Tree++' = (((n22,(n34,((n36,(n20,n21)),n1))),((n33,((n38,(n19,(n28,n29))),(n24,(n32,(n31,n18))))),(n35,((n0,(n30,n2)),n23)))),((n26,n25),((((n37,n10),n12),n11),(((n13,(n16,n15)),((n9,(((n6,n7),n5),n8)),n3)),n17))),n27);
	TREE 'RAxML Bootstrap Tree++' = (((((n23,(n0,(n2,n30))),(((n24,(n32,n18)),(n33,n38)),((n19,(n31,(n29,n28))),n35))),((n34,(n1,n22)),(n36,(n20,n21)))),(n25,n26)),(((n11,n12),(((((n5,n3),(n8,(n7,n6))),n9),n17),((n15,n16),n13))),(n37,n10)),n27);
	TREE 'RAxML Bootstrap Tree++' = (((n38,(((n22,(n34,n35)),(n1,(n36,(n20,n21)))),((n31,(n29,n28)),n19))),(n32,(((n24,n18),(((n2,n30),n0),n33)),n23))),(((n13,n15),(n16,(((n9,(n12,n11)),(n3,(n8,(n5,(n6,n7))))),((n10,n37),n17)))),(n25,n26)),n27);
	TREE 'RAxML Bootstrap Tree++' = ((((n20,n21),(n10,n37)),(((n18,n32),(n24,(n23,(((n30,n2),n0),(n35,(n34,(n1,(n22,n36)))))))),((n19,(n38,(n31,(n29,n28)))),n33))),((n25,n26),((n11,n12),(n17,((n3,((n8,(n5,(n6,n7))),n9)),((n16,n15),n13))))),n27);
	TREE 'RAxML Bootstrap Tree++' = ((n33,(n24,((n18,n32),(((((n35,n34),(n22,(n1,((n20,n21),n36)))),(n19,(n31,(n29,n28)))),n38),((n0,(n2,n30)),n23))))),(((((((n8,n9),((n7,n6),n5)),n3),((n37,n10),n17)),(n16,(n13,n15))),(n12,n11)),(n26,n25)),n27);
	TREE 'RAxML Bootstrap Tree++' = (((n19,(n31,(n29,n28))),(((((n0,(n2,n30)),n23),n33),(((n32,((n34,(n18,n24)),((n21,n20),n36))),(n22,n1)),n35)),n38)),((n26,n25),((((n10,n37),n17),((n6,n7),((n5,n3),(n8,n9)))),((n11,n12),(n13,(n15,n16))))),n27);
	TREE 'RAxML Bootstrap Tree++' = (((n10,n37),((n13,(n16,n15)),((n3,(n25,n26)),((((((n19,(n31,(n28,n29))),(n32,((n35,(((n30,n2),n0),n23)),((n38,n33),(n34,(n18,n24)))))),(((n22,n1),n36),(n20,n21))),n9),((n7,(n5,n6)),n8)),n17)))),(n12,n11),n27);
	TREE 'RAxML Bootstrap Tree++' = (n11,(n12,((((n5,(n6,n7)),n8),(n3,(n26,n25))),((n17,((((n35,(n34,(((n21,n20),n36),(n22,n1)))),((n0,(n2,n30)),n23)),((((n18,n24),(n33,n38)),((n31,(n29,n28)),n19)),n32)),(n15,(n16,(n10,n37))))),(n13,n9)))),n27);
	TREE 'RAxML Bootstrap Tree++' = (((n26,n25),(n17,(((n13,(n9,(n12,n11))),(n15,n16)),(((n5,(n7,n6)),n8),n3)))),((((n33,(((n0,(n2,n30)),n23),(n34,n35))),((n29,(n28,n31)),(((n24,n18),n19),n32))),n38),((n36,((n21,n20),(n1,n22))),(n10,n37))),n27);
	TREE 'RAxML Bootstrap Tree++' = (n35,(((n34,n32),(n18,n24)),(((((n30,n2),n0),n23),n33),((((n19,n29),(n28,n31)),(n38,((n37,n10),(n9,((n6,n7),(n15,(((n17,((n5,n8),((n26,n25),n3))),((n12,n11),n16)),n13))))))),(((n1,(n21,n20)),n36),n22)))),n27);
	TREE 'RAxML Bootstrap Tree++' = ((n10,n37),(((n18,(((n0,(n30,n2)),((((n38,(n19,((n29,n28),n31))),n23),(n35,n33)),n32)),n24)),(((n34,(n22,n1)),n36),(n21,n20))),((n26,n25),((n12,n11),((((((n5,(n7,n6)),n13),n3),(n16,n15)),n17),(n9,n8))))),n27);
	TREE 'RAxML Bootstrap Tree++' = (((n37,n10),(n26,n25)),((n15,(n13,(n16,((n3,(n9,(((n7,n6),n5),n8))),(n17,(n12,n11)))))),(n38,((((n1,(n22,n36)),(n21,n20)),(n23,(n35,((n32,((n30,n2),n0)),((n18,n24),(n34,n33)))))),(n19,(n29,(n31,n28)))))),n27);
	TREE 'RAxML Bootstrap Tree++' = ((n37,n10),(((((((n9,(n8,(n5,(n6,n7)))),n3),n17),(n12,n11)),((n16,n15),n13)),(n26,n25)),(((((((n23,(n0,(n30,n2))),n34),n33),(n19,((n24,n32),(n35,(n31,(n29,n28)))))),n18),n38),(n22,(((n20,n21),n36),n1)))),n27);
	TREE 'RAxML Bootstrap Tree++' = (((n25,n26),(((((n8,(n5,(n7,n6))),((n16,n15),n13)),n3),n17),((n11,n12),n9))),((((n32,n18),(((((n34,(n19,(n31,(n28,n29)))),n35),n33),(((n2,n30),n0),n24)),n23)),n38),(n22,((n10,n37),(n1,(n36,(n20,n21)))))),n27);
	TREE 'RAxML Bootstrap Tree++' = ((n37,n10),(((((((n6,n7),n8),(n3,n5)),((n13,((n15,n16),(n12,n11))),((n0,(n2,n30)),n17))),n9),(n26,n25)),(((((n35,(n34,(n36,((n20,n21),(n22,n1))))),(n19,(n31,(n29,n28)))),n32),((n38,n33),(n18,n24))),n23)),n27);
	TREE 'RAxML Bootstrap Tree++' = (((n12,n11),(((n3,(n37,n10)),((n8,(n5,(n6,n7))),n9)),((n13,(n15,n16)),n17))),(((((n23,((((n35,n34),(n36,((n22,n1),(n21,n20)))),n32),((n0,(n30,n2)),(n18,n24)))),n33),((n29,n28),(n19,n31))),n38),(n25,n26)),n27);
	TREE 'RAxML Bootstrap Tree++' = (((n10,n37),((((n3,((n12,n11),(n13,(n15,n16)))),((((n7,n6),n5),n8),n9)),n17),(n26,n25))),((((n31,n28),(n19,n29)),(((n33,n18),(n24,((((n30,n2),n0),n23),(n35,(n34,((n21,n20),(n36,(n1,n22)))))))),n32)),n38),n27);
	TREE 'RAxML Bootstrap Tree++' = (n11,(n12,(((n16,n15),((n3,((n8,((n7,n6),n5)),n9)),(n13,((n37,n10),n17)))),(((n32,((n33,((n35,(((n36,(n21,n20)),(n1,n22)),n34)),(n19,((n28,n29),n31)))),(n23,(n0,(n2,n30))))),(n24,(n18,n38))),(n26,n25)))),n27);
	TREE 'RAxML Bootstrap Tree++' = ((((n16,((((n9,(n11,n12)),n17),(n3,(((n7,n6),n5),n8))),n13)),n15),(n38,((n19,((n29,n28),n31)),((n23,((n34,n35),((n1,((n21,n20),n36)),n22))),(n32,((((n2,n30),n0),n33),(n18,n24))))))),((n10,n37),(n26,n25)),n27);
	TREE 'RAxML Bootstrap Tree++' = ((n38,((n19,(n28,(n29,n31))),(((n18,n24),n32),((n23,(((n22,n1),(n36,(n20,n21))),(n34,n35))),((n0,(n30,n2)),n33))))),(((((((n16,n15),n17),((n8,((n7,n6),n5)),n3)),n13),(n9,(n12,n11))),(n25,n26)),(n10,n37)),n27);
	TREE 'RAxML Bootstrap Tree++' = ((n25,n26),((n17,((n3,(n9,(n8,(n5,(n6,n7))))),(n13,(((n11,n12),n16),n15)))),((n10,n37),((n24,(n18,n33)),((n38,((n19,((n31,n28),n29)),(n35,(n34,((n1,(n36,(n21,n20))),n22))))),((((n2,n30),n0),n23),n32))))),n27);
	TREE 'RAxML Bootstrap Tree++' = (((n38,((n19,(n31,(n28,n29))),(n32,(((n33,((n2,n30),n0)),(n23,((((n36,n1),(n21,n20)),n22),(n35,n34)))),(n18,n24))))),((n17,((n3,(((n6,n7),n5),n8)),((n13,(n15,n16)),((n11,n12),n9)))),(n26,n25))),(n10,n37),n27);
	TREE 'RAxML Bootstrap Tree++' = ((((n24,(n18,n32)),((((n34,((n1,((n21,n20),n36)),n22)),n35),((n31,(n28,n29)),n19)),((n0,(n2,n30)),n23))),(n38,n33)),((((((n8,(n7,(n6,n5))),n9),n3),(((n16,n15),(n12,n11)),n13)),n17),((n10,n37),(n25,n26))),n27);
	TREE 'RAxML Bootstrap Tree++' = (n11,(((((n16,n15),(((n37,n10),n35),(n23,((n34,n32),((((n22,n1),(n36,(n21,n20))),(n19,((n31,(n29,n28)),n38))),((n18,n33),n24)))))),(((((n25,n26),n3),(n5,(n8,(n6,n7)))),((n0,(n30,n2)),n17)),n13)),n9),n12),n27);
	TREE 'RAxML Bootstrap Tree++' = (((n25,n26),((n38,(n19,(n29,(n31,n28)))),((n24,(n32,n18)),(n33,(((n0,(n30,n2)),n23),(n35,(n34,((n36,(n21,n20)),(n1,n22))))))))),((n10,n37),((((((n15,n13),n16),(n12,n11)),(n3,(((n6,n7),n5),n8))),n9),n17)),n27);
	TREE 'RAxML Bootstrap Tree++' = (((n38,((n18,((n22,n1),(n36,(n20,n21)))),((((n0,(n30,n2)),n23),(((n34,n35),n33),((n29,(n28,n31)),n19))),(n32,n24)))),(((((((n7,n6),n5),n8),n3),(n17,((n12,n11),((n15,n16),n13)))),n9),(n25,n26))),(n10,n37),n27);
	TREE 'RAxML Bootstrap Tree++' = (((((n19,(n31,(n28,n29))),(n32,(((n34,n33),n38),(n24,n18)))),(((n0,(n30,n2)),n23),n35)),((n1,(n36,n22)),(n21,n20))),((n9,(n11,n12)),((((n37,n10),n17),((n16,n15),n13)),(((n26,n25),n3),((n6,n7),(n8,n5))))),n27);
	TREE 'RAxML Bootstrap Tree++' = (((n10,n37),(n26,n25)),((((n8,(n5,(n7,n6))),n9),((((n12,n11),(n13,(n15,n16))),n17),n3)),((n28,((n19,n29),n31)),((((n23,((n30,n2),n0)),n33),((n34,(n22,((n36,(n20,n21)),n1))),n35)),(n32,(n38,(n24,n18)))))),n27);
	TREE 'RAxML Bootstrap Tree++' = (((n38,(((n34,(n23,(n0,(n2,n30)))),(((n32,(n35,n18)),n24),(n19,(n31,(n28,n29))))),n33)),((n22,n36),(n1,(n20,n21)))),(((n10,n37),(n26,n25)),((n12,n11),((((n3,n13),((n16,n15),n17)),(n5,(n7,n6))),(n8,n9)))),n27);
	TREE 'RAxML Bootstrap Tree++' = (((((n0,(n2,n30)),n23),n33),(((n24,(n18,n32)),((n38,(n19,((n28,n31),n29))),((n37,n10),((((n11,n12),((((n8,((n6,n7),n5)),n3),n17),((n16,n15),n13))),n9),(n25,n26))))),(((n22,(n36,((n21,n20),n1))),n34),n35))),n27);
	TREE 'RAxML Bootstrap Tree++' = ((n35,((((n2,n30),n0),n23),((n38,(n19,(n31,(n29,n28)))),((n24,(n18,(n32,(n34,((n1,(n36,(n20,n21))),n22))))),n33)))),(((((n8,((n17,(n13,(n16,(n11,n12)))),(n3,n5))),n9),(n7,n6)),n15),((n10,n37),(n25,n26))),n27);
	TREE 'RAxML Bootstrap Tree++' = (((((n32,(n18,n24)),(n33,(((n0,(n30,n2)),n23),(n35,(n34,((n20,n21),((n22,n36),n1))))))),(n19,(n31,(n29,n28)))),(((n26,n25),((((n17,n13),(((((n6,n7),n5),n8),n9),n3)),(n15,n16)),(n11,n12))),(n37,n10))),n38,n27);
	TREE 'RAxML Bootstrap Tree++' = (n11,(n12,((n26,n25),(((((n23,((n24,(n18,n32)),((n0,(n2,n30)),n33))),(n38,((n19,(n28,(n31,n29))),(n35,(n22,(n1,(n34,((n21,n20),n36)))))))),((((n37,n10),n9),((n8,(n3,n5)),(n7,n6))),n15)),(n16,n13)),n17))),n27);
	TREE 'RAxML Bootstrap Tree++' = ((((n18,n24),(n32,((n38,(n19,((n28,n31),n29))),(n33,(((n0,(n2,n30)),n23),(n35,n34)))))),(((((n13,(n16,n15)),((n3,(n8,((n7,n6),n5))),n17)),(n9,(n11,n12))),(n25,n26)),(n10,n37))),((n1,((n21,n20),n36)),n22),n27);
	TREE 'RAxML Bootstrap Tree++' = (n34,((((n37,n10),(n26,n25)),((n8,(n9,(((n2,n30),n0),(n11,n12)))),((((n7,n6),(n5,n3)),(n13,(n16,n15))),n17))),(n23,((((n20,n21),(n36,(n22,n1))),n35),(((n19,n31),(n28,n29)),(((n38,n33),(n24,n18)),n32))))),n27);
	TREE 'RAxML Bootstrap Tree++' = ((n11,n12),((n26,n25),(((((n7,n6),n5),n3),(n17,((n16,n15),n13))),((((n22,n1),(n36,(n21,n20))),(((n18,n32),((n19,((n28,n29),n31)),n38)),(n33,(n24,(n35,((n34,n23),((n2,n30),n0))))))),(n8,((n37,n10),n9))))),n27);
	TREE 'RAxML Bootstrap Tree++' = ((((n22,((n36,(n20,n21)),n1)),((n38,n18),(n32,((n33,(n19,((n29,n28),n31))),(n23,(n24,((n34,n35),(n0,(n30,n2))))))))),((n15,(n13,((((((n5,n8),(n7,n6)),n3),(n9,(n12,n11))),n17),n16))),(n26,n25))),(n10,n37),n27);
	TREE 'RAxML Bootstrap Tree++' = (((n33,(((n2,n30),n0),n18)),((((((n26,n25),(n17,((n3,((n8,(n5,(n7,n6))),n9)),((n11,n12),(n13,(n16,n15)))))),(n10,n37)),(n38,(n29,((n19,n31),n28)))),n24),n32)),(n23,((n35,n34),((n36,(n20,n21)),(n22,n1)))),n27);
	TREE 'RAxML Bootstrap Tree++' = (n11,(n12,(((((((n29,n28),(n31,n19)),n38),(n32,((n33,(n18,n24)),(n23,((n0,(n30,n2)),(n35,(n34,((n36,(n20,n21)),(n1,n22))))))))),(n26,n25)),(n13,(n16,n15))),((n3,(n9,(n8,(n5,(n6,n7))))),((n37,n10),n17)))),n27);
	TREE 'RAxML Bootstrap Tree++' = (((((n35,(n10,n37)),(n25,n26)),((((n16,n15),(n13,(n11,n12))),n17),(n9,(((n6,n7),n8),(n5,n3))))),((((n30,n2),n0),n23),(((n38,(n33,(n24,n18))),((n31,(n28,n29)),n19)),(n32,((((n21,n20),n1),n36),n22))))),n34,n27);
	TREE 'RAxML Bootstrap Tree++' = ((((n10,n37),n25),n26),((n38,(((n32,n18),(((n1,((n21,n20),n36)),n22),n34)),(n24,((n23,(n0,(n2,n30))),((n19,((n29,n28),n31)),(n33,n35)))))),((((((n6,n7),n5),n8),n3),n9),(n17,(n13,((n15,n16),(n12,n11)))))),n27);
	TREE 'RAxML Bootstrap Tree++' = (((n10,n37),((n26,n25),(n38,(((n33,((((n2,n30),n0),(n35,(n34,(n22,(n1,(n36,(n20,n21))))))),n23)),(n32,(n24,n18))),(n19,(n31,(n29,n28))))))),(((n3,(n13,(n17,(n15,n16)))),(((n5,(n6,n7)),n8),n9)),(n11,n12)),n27);
	TREE 'RAxML Bootstrap Tree++' = ((((n23,((n30,n2),n0)),(((n38,(n19,(n29,(n28,n31)))),(n32,(n24,n18))),n33)),((((((n5,n8),(n7,n6)),n9),(n3,(n26,n25))),(((n13,(n15,n16)),((n11,n12),(n37,n10))),n17)),((n35,n34),(n22,(n1,(n36,(n20,n21))))))),n27);
	TREE 'RAxML Bootstrap Tree++' = (((((n11,n12),n9),((n17,(n15,n16)),(((((n6,n8),n5),n7),n3),n13))),(n37,n10)),((((n0,(n30,n2)),n23),(((n18,n24),(n32,((n34,n35),(((n21,n20),n36),(n1,n22))))),(n38,((n19,(n31,(n29,n28))),n33)))),(n25,n26)),n27);
	TREE 'RAxML Bootstrap Tree++' = (((n22,(((n21,n20),n36),n1)),((((n24,n33),((n18,n32),((n34,n35),(((n30,n2),n0),n23)))),(n31,((n19,n29),n28))),n38)),((n37,n10),(((n9,(n12,n11)),(((((n5,(n7,n6)),n8),n3),(n13,(n15,n16))),n17)),(n25,n26))),n27);
	TREE 'RAxML Bootstrap Tree++' = (n11,(n12,(((((n33,(n23,(((n2,n30),n0),((((n1,n22),((n20,n21),n36)),n34),n35)))),(n24,(n32,n18))),(((n31,(n28,n29)),n19),n38)),(((n15,n16),((n17,(n37,n10)),((n9,(n8,((n7,n6),n5))),n3))),n13)),(n25,n26))),n27);
	TREE 'RAxML Bootstrap Tree++' = (n11,(n12,(((n37,n10),(n26,n25)),((n9,(((n31,n19),(n28,n29)),((n32,(((((n1,n22),((n21,n20),n36)),n34),n35),(((n30,n2),n0),n23))),((n38,n18),(n24,n33))))),((((n5,(n6,n7)),n8),n3),((n15,n16),(n17,n13)))))),n27);
	TREE 'RAxML Bootstrap Tree++' = ((((n23,((n2,n30),n0)),((n35,n34),((n1,((n21,n20),n36)),n22))),(((n31,n19),(n28,n29)),((((n24,n18),n33),n38),n32))),(n9,((n7,n6),((n8,(n25,n26)),((n3,n5),((((n16,n15),(n10,n37)),(n13,(n11,n12))),n17))))),n27);
	TREE 'RAxML Bootstrap Tree++' = (((((n22,((n34,((n20,n21),n36)),n1)),n32),((((n0,(n30,n2)),n23),n35),(n24,(n18,n33)))),(((n28,n29),(n19,n31)),n38)),(n15,(n13,(n16,(((((n25,n26),n3),((n5,(n7,n6)),n8)),((n10,n37),n17)),((n12,n11),n9))))),n27);
	TREE 'RAxML Bootstrap Tree++' = (n11,((((n9,((n8,((n6,n7),n5)),n3)),(((n25,n26),((n38,((n31,(n29,n28)),n19)),(((n24,n18),n32),(((((n1,n22),(n36,(n20,n21))),(n35,n34)),(n23,(n0,(n2,n30)))),n33)))),(n17,(n37,n10)))),((n16,n15),n13)),n12),n27);
	TREE 'RAxML Bootstrap Tree++' = (((((n31,(n28,(n19,n29))),n38),((((n32,n18),(n34,((n22,n1),((n20,n21),n36)))),(((((n30,n2),n0),n23),n35),n24)),n33)),(((n9,((n5,n8),(n7,n6))),n3),((((n11,((n10,n37),n12)),n13),(n15,n16)),n17))),(n25,n26),n27);
	TREE 'RAxML Bootstrap Tree++' = ((n12,n11),((((n16,n15),n13),((n23,(n0,(n2,n30))),((((n31,(n29,n28)),n19),(n35,(((n22,n1),(n36,(n20,n21))),n34))),(((n24,n18),(n33,n38)),n32)))),((((n8,(n5,(n6,n7))),n9),((n25,n26),n3)),((n37,n10),n17))),n27);
	TREE 'RAxML Bootstrap Tree++' = ((n12,n11),(((((n9,n8),(((n7,n6),(n3,n5)),(((n15,n13),n16),n17))),(n37,n10)),(((((n33,n34),(n24,n18)),n32),((((n30,n2),n0),n23),(((n29,n28),(n19,n31)),n38))),(n35,((n1,n22),((n21,n20),n36))))),(n26,n25)),n27);
	TREE 'RAxML Bootstrap Tree++' = (((n38,(((n32,n35),((n0,(n2,n30)),n23)),((n19,(n31,(n28,n29))),(n33,(n34,(n24,n18)))))),((n22,n1),(n36,(n21,n20)))),(((n26,n25),(n10,n37)),((((n16,n15),n13),((n12,n11),n9)),((n3,((n7,(n5,n6)),n8)),n17))),n27);
	TREE 'RAxML Bootstrap Tree++' = ((n15,(n13,((((((n8,(n3,n5)),(n7,n6)),n9),((n10,n37),n17)),(n16,(n12,n11))),(n26,n25)))),(((n31,(n19,n38)),(n29,n28)),(((n33,(((n35,((n0,(n2,n30)),n23)),n34),n24)),n18),(((n36,(n20,n21)),(n22,n1)),n32))),n27);
	TREE 'RAxML Bootstrap Tree++' = (((n25,n26),((n38,(n31,(n28,(n29,n19)))),(((((n35,n22),(((n36,(n21,n20)),n34),n1)),(n18,n32)),(n33,n24)),((n0,(n30,n2)),n23)))),(((n11,n12),((n17,(((n8,(n7,n6)),(n5,n3)),(n13,(n16,n15)))),n9)),(n10,n37)),n27);
	TREE 'RAxML Bootstrap Tree++' = ((n10,n37),((((n24,((((n18,n35),(n34,((n22,n1),(n36,(n21,n20))))),n23),(n33,(n0,(n30,n2))))),n32),(n38,(n19,(n31,(n29,n28))))),((n26,n25),((n12,n11),(((n13,(n16,n15)),((n3,n5),((n8,n9),(n6,n7)))),n17)))),n27);
	TREE 'RAxML Bootstrap Tree++' = ((n10,n37),((((n32,(((n33,((n30,n2),n0)),((n19,(n31,(n28,n29))),n38)),(n24,n18))),(n35,(n34,n23))),((n21,n20),((n22,n36),n1))),((n25,n26),(n17,((((n11,n12),n9),(n13,(n16,n15))),(n3,(n8,(n5,(n6,n7)))))))),n27);
	TREE 'RAxML Bootstrap Tree++' = ((((n17,(((n12,n11),n9),((n8,(n6,(n7,n5))),n3))),(n13,(n16,n15))),((n10,n37),(n26,n25))),((n23,(n38,(n19,(n31,(n28,n29))))),(((n18,n32),(n33,(n0,(n30,n2)))),(n24,(((n22,n1),(n36,(n20,n21))),(n34,n35))))),n27);
	TREE 'RAxML Bootstrap Tree++' = ((n38,(((n28,n29),(n31,n19)),(((n24,n18),(((n0,(n2,n30)),n33),((n35,(n34,((n20,n21),(n1,(n36,n22))))),n23))),n32))),((((((n17,(n3,(n8,(n5,(n7,n6))))),(n16,n15)),n13),((n11,n12),n9)),(n25,n26)),(n37,n10)),n27);
	TREE 'RAxML Bootstrap Tree++' = ((n11,n12),(((((((n35,((n36,((n21,n20),(n22,n1))),n34)),(n19,(n31,(n29,n28)))),((n38,n33),(n18,n24))),n32),(n23,(n0,(n2,n30)))),n9),(((n10,n37),(n25,n26)),(n17,((((n5,(n6,n7)),n8),n3),(n13,(n16,n15)))))),n27);
	TREE 'RAxML Bootstrap Tree++' = (n11,(((((((n26,n25),n3),(n9,((n6,(n5,n7)),n8))),(n17,(((n19,(n29,(n28,n31))),(n33,(((((n30,n2),n0),(n35,(n34,((n1,n22),(n36,(n20,n21)))))),((n18,n24),n32)),n23))),n38))),n13),(n15,n16)),((n37,n10),n12)),n27);
	TREE 'RAxML Bootstrap Tree++' = ((n38,((((n1,(n36,n22)),(n21,n20)),((n23,((n2,n30),n0)),(n33,(((n29,n28),(n19,n31)),(n34,n35))))),((n32,n18),n24))),(((((((n8,(n5,(n7,n6))),(n13,(n16,n15))),n3),n17),(n9,(n11,n12))),(n25,n26)),(n37,n10)),n27);
	TREE 'RAxML Bootstrap Tree++' = ((n22,((n36,(n20,n21)),n1)),(((n38,((n19,n31),(n28,n29))),((n23,(n0,(n2,n30))),((n24,(n18,n33)),(n35,(n32,n34))))),((n25,n26),((((n13,(n15,n16)),(n12,n11)),((((n5,(n6,n7)),n8),n9),n3)),((n37,n10),n17)))),n27);
	TREE 'RAxML Bootstrap Tree++' = (n11,(n12,(((((n5,n3),(n6,n7)),(n17,((n37,n10),((n16,n15),n13)))),(n9,(n8,((((n24,((n35,((n29,(n31,n28)),n19)),n33)),n38),((n34,((n1,n22),(n36,(n21,n20)))),(n32,n18))),(n23,(n0,(n30,n2))))))),(n25,n26))),n27);
	TREE 'RAxML Bootstrap Tree++' = (n11,(n12,(((((n3,(n5,(n6,n7))),n17),((n16,n15),n13)),(n9,n8)),(((n10,n37),(((((n31,(n28,n29)),n19),((n35,n34),((n22,n1),((n21,n20),n36)))),(((n38,n18),(n33,n24)),n32)),((n0,(n30,n2)),n23))),(n26,n25)))),n27);
	TREE 'RAxML Bootstrap Tree++' = ((((n10,n37),(n25,n26)),(n38,(((n35,((n31,(n29,n28)),n19)),((n23,(n0,(n30,n2))),(n24,((n18,n32),(n34,(((n21,n20),(n22,n1)),n36)))))),n33))),(n15,((n16,((n17,((n9,(n8,((n7,n6),n5))),n3)),(n12,n11))),n13)),n27);
	TREE 'RAxML Bootstrap Tree++' = (((n37,n10),(n25,n26)),((((n18,n24),n33),((((n28,n29),(n31,n19)),(((n0,(n2,n30)),n23),n38)),(n32,((n35,n34),(((n20,n21),(n1,n22)),n36))))),((n11,n12),((((n3,((n5,(n6,n7)),n17)),((n16,n15),n13)),n9),n8))),n27);
	TREE 'RAxML Bootstrap Tree++' = ((n12,n11),((((((n7,n6),n5),n8),(n9,(((n23,(n0,(n30,n2))),(n35,((((n21,n20),(n22,n1)),n36),n34))),(((n33,(n19,(n38,(n29,(n31,n28))))),n24),(n18,n32))))),((((n10,n37),n17),n3),(n13,(n15,n16)))),(n25,n26)),n27);
	TREE 'RAxML Bootstrap Tree++' = ((((n26,n25),((n12,n11),(n9,((n16,(n13,n15)),((n3,(n8,((n7,n6),n5))),n17))))),(n37,n10)),(((n21,n20),(n36,(n1,n22))),((((n38,(n19,(n31,(n29,n28)))),((n32,n18),n24)),(n33,(n34,n35))),((n0,(n30,n2)),n23))),n27);
	TREE 'RAxML Bootstrap Tree++' = ((n26,n25),((((n35,(((n22,((n20,n21),n36)),n1),n34)),n23),(((n19,((n28,n29),n31)),n38),((n24,(n18,n33)),(n32,(n0,(n2,n30)))))),(((n10,n37),n17),((n13,((n15,n16),(n11,n12))),((n3,n5),(n8,(n9,(n7,n6))))))),n27);
	TREE 'RAxML Bootstrap Tree++' = (((n25,n26),((n9,(n12,n11)),((n17,(n16,n15)),((((n7,n6),n8),(n5,n3)),n13)))),(((n38,((((n18,n32),n24),((((n35,(n0,(n30,n2))),n34),n23),n33)),(n19,(n31,(n28,n29))))),((((n20,n21),n36),n1),n22)),(n37,n10)),n27);
	TREE 'RAxML Bootstrap Tree++' = ((n9,((n13,((n11,((n37,n10),n12)),(n15,n16))),((((n26,n25),n3),(n8,(n5,(n6,n7)))),n17))),(n38,(((n24,(((n33,((n34,n35),(n19,(n29,(n28,n31))))),(n23,(n0,(n30,n2)))),n32)),(n22,(n1,(n36,(n20,n21))))),n18)),n27);
	TREE 'RAxML Bootstrap Tree++' = (n11,(n12,((n13,(n15,n16)),((((((n32,(((n0,(n30,n2)),n23),(n24,((((n31,(n28,n29)),n19),(n34,n35)),n33)))),n18),n38),(n36,((n22,n1),(n20,n21)))),((n37,n10),(n25,n26))),((n3,(n9,(n8,(n5,(n7,n6))))),n17)))),n27);
	TREE 'RAxML Bootstrap Tree++' = (((((n19,(n31,(n28,n29))),(((n24,n18),n32),((n33,(n0,(n2,n30))),(n23,((n22,(n1,((n20,n21),n36))),(n35,n34)))))),n38),(n15,n16)),(((n26,n25),((n9,(n11,n12)),((((n8,((n6,n7),n5)),n3),(n10,n37)),n17))),n13),n27);
	TREE 'RAxML Bootstrap Tree++' = (n11,((((((n6,n7),(n9,n8)),(n3,n5)),n17),((n16,n15),((((((n0,(n2,n30)),n23),(n35,(((n38,((n18,n32),n24)),(n19,((n28,n29),n31))),n33))),(n34,((n22,n1),(n36,(n20,n21))))),((n37,n10),(n26,n25))),n13))),n12),n27);
	TREE 'RAxML Bootstrap Tree++' = (((n24,((n32,n18),(n34,((n1,n22),(n36,(n20,n21)))))),(((n23,(n0,(n30,n2))),n38),(n33,(n35,((n29,(n31,n28)),n19))))),(((((n12,(n10,n37)),n11),(n13,(n15,n16))),(((n3,(n25,n26)),(n8,((n6,n7),n5))),n17)),n9),n27);
	TREE 'RAxML Bootstrap Tree++' = ((n35,(((n0,(n30,n2)),n23),((n33,(n28,(n29,(n38,(n19,n31))))),(((n34,((n1,n22),(n36,(n20,n21)))),(n18,n32)),n24)))),((n25,n26),((((n13,(n15,n16)),((n37,n10),n17)),(n8,((n6,n7),(n3,n5)))),((n12,n11),n9))),n27);
	TREE 'RAxML Bootstrap Tree++' = ((((n29,n28),((n19,n31),n38)),((((n0,(n30,n2)),n33),(((((n36,(n20,n21)),(n1,n22)),n34),n35),n23)),((n32,n18),n24))),((n26,n25),((n12,n11),(((n3,(((n16,n15),n13),n17)),((n7,n6),n5)),(((n10,n37),n8),n9)))),n27);
	TREE 'RAxML Bootstrap Tree++' = ((((n25,n26),((((n11,n12),(n3,(n9,(n8,(n5,(n6,n7)))))),n17),((n16,n15),n13))),(n37,n10)),((n38,((n31,(n29,n28)),n19)),((n18,n24),((n33,(((n0,(n30,n2)),n23),(((n22,n1),((n20,n21),n36)),(n35,n34)))),n32))),n27);
	TREE 'RAxML Bootstrap Tree++' = (n11,((((n3,(n9,(n8,(n5,(n6,n7))))),((n37,n10),n17)),(n16,(((n26,n25),((((n28,n29),(n31,n19)),(((n33,(((((n36,(n20,n21)),n1),n22),(n34,n35)),((n0,(n2,n30)),n23))),(n24,(n32,n18))),n38)),n15)),n13))),n12),n27);
	TREE 'RAxML Bootstrap Tree++' = ((((n32,((n18,n24),(((n23,(n0,(n30,n2))),((((n21,n20),(n36,(n1,n22))),n34),n35)),n33))),(n38,(n19,(n31,(n29,n28))))),((((n9,(n5,(n8,(n7,n6)))),(n3,(n25,n26))),n17),((n15,n16),(n11,n12)))),(n13,(n37,n10)),n27);
	TREE 'RAxML Bootstrap Tree++' = ((n37,n10),(((n26,n25),((((n11,n12),((n16,n15),n13)),n17),(((n8,((n6,n7),n5)),n9),n3))),(((n32,(n24,((((n34,((n0,(n2,n30)),n35)),n23),n33),((n29,(n31,n28)),n19)))),(n38,n18)),(((n22,n36),n1),(n20,n21)))),n27);
	TREE 'RAxML Bootstrap Tree++' = ((n37,n10),(((((((n18,n32),n24),(n33,(n0,(n2,n30)))),n23),(((n31,(n28,n29)),(n19,(n35,((n22,(n1,(n36,(n20,n21)))),n34)))),n38)),(((n16,(n17,((n9,(n12,n11)),(n3,(n8,((n6,n7),n5)))))),n13),n15)),(n26,n25)),n27);
	TREE 'RAxML Bootstrap Tree++' = ((n37,n10),(((((n24,n18),(n38,n33)),(n32,(((n22,(n1,(n36,(n20,n21)))),(n34,n35)),(n19,(n31,(n29,n28)))))),(((n2,n30),n0),n23)),((((((n3,(n25,n26)),(n8,((n6,n7),n5))),(n9,(n11,n12))),n17),n13),(n16,n15))),n27);
	TREE 'RAxML Bootstrap Tree++' = ((((n1,(n22,n35)),(n34,n36)),(n21,n20)),(((n25,n26),(((n12,n11),n9),(((n16,n15),n13),((((n2,n30),n0),n17),(((n5,(n7,n6)),n8),n3))))),((n37,n10),(((n29,n28),(n31,n19)),(((n18,n24),((n23,n33),n38)),n32)))),n27);
	TREE 'RAxML Bootstrap Tree++' = (((n34,((n21,n20),(n1,(n22,n36)))),(((n24,((n31,(n28,(n19,n29))),(((n15,((((n17,((((n26,n25),n3),(n8,((n6,n7),n5))),n9)),(n12,n11)),(n16,(n35,(n37,n10)))),n13)),n38),(n18,n32)))),n33),((n0,(n30,n2)),n23))),n27);
	TREE 'RAxML Bootstrap Tree++' = (n11,(((((((n24,((((n1,(n36,n22)),(n20,n21)),(n35,n34)),(n23,(n0,(n30,n2))))),n32),(((n19,n29),n28),n31)),(n18,(n38,((n26,n25),n33)))),((n8,((n6,n7),(n3,n5))),n9)),(n17,((n16,n15),((n10,n37),n13)))),n12),n27);
	TREE 'RAxML Bootstrap Tree++' = (((((n12,n11),(n9,(n8,((((n13,(n15,n16)),n17),n3),((n6,n7),n5))))),(n25,n26)),((n33,((((n23,(((((n0,(n2,n30)),n36),n34),(n1,n22)),n35)),n32),((n37,n10),(n18,n38))),(n19,n24))),(n28,(n29,n31)))),(n21,n20),n27);
	TREE 'RAxML Bootstrap Tree++' = ((((n31,(n28,n29)),n19),((n32,(((((n36,(n20,n21)),(n22,n1)),n34),n35),((n0,(n30,n2)),n23))),(n38,((n18,n24),n33)))),((((((((n10,n37),n9),n8),n3),(n5,(n6,n7))),(n17,(n13,(n15,n16)))),(n12,n11)),(n26,n25)),n27);
	TREE 'RAxML Bootstrap Tree++' = ((((n37,n10),n35),(((n32,((n34,((n36,n22),((n20,n21),n1))),((((n28,n29),n31),n19),n38))),((n24,n18),n33)),(n23,(n0,(n30,n2))))),((n17,((n9,(n8,(n5,(n6,n7)))),(((n11,n12),(n13,(n16,n15))),n3))),(n26,n25)),n27);
	TREE 'RAxML Bootstrap Tree++' = (((((n18,n33),n38),((n19,(n29,n28)),(n32,((((n0,(n30,n2)),n23),n24),(n31,(n34,n35)))))),(((n12,n11),((n17,(n15,n16)),((n3,((n8,(n5,(n6,n7))),n9)),n13))),((n37,n10),(n26,n25)))),((n22,n1),((n20,n21),n36)),n27);
	TREE 'RAxML Bootstrap Tree++' = ((((n38,(n18,n33)),(((n24,((n35,((n22,(n1,(n36,(n21,n20)))),n34)),(n23,(n0,(n30,n2))))),(n19,((n29,n28),n31))),n32)),((n37,n10),(n26,n25))),((n13,(n17,((n12,n11),(n3,(n9,((n5,(n7,n6)),n8)))))),(n16,n15)),n27);
	TREE 'RAxML Bootstrap Tree++' = ((n11,n12),((n25,n26),(((n17,(n37,n10)),((n9,(n8,(n5,(n6,n7)))),n3)),((n16,n15),(n13,((n38,((((n19,((n29,n28),n31)),(n34,n35)),n33),(((n32,n18),n24),((n0,(n2,n30)),n23)))),(n22,(n1,((n20,n21),n36)))))))),n27);
	TREE 'RAxML Bootstrap Tree++' = ((((n32,n18),(n24,(((n0,(n2,n30)),n33),(((((n1,n22),(n36,(n20,n21))),(n34,n35)),(n19,((n31,n28),n29))),n23)))),n38),((((((n10,n37),n17),(((n5,n8),(n7,n6)),n3)),(n9,(n12,n11))),((n16,n15),n13)),(n25,n26)),n27);
	TREE 'RAxML Bootstrap Tree++' = ((n10,n37),(((n21,n20),(n36,(n1,n22))),(((((n34,n23),((n31,((n29,n35),n28)),n33)),n32),((n19,(n18,n24)),n38)),((n26,n25),(((n13,(n16,n15)),((n3,(n8,((n6,n7),n5))),n17)),(n9,(n11,((n0,(n2,n30)),n12))))))),n27);
	TREE 'RAxML Bootstrap Tree++' = ((((n20,n21),(n1,(n22,n36))),(((((n2,n30),n0),n33),((n24,(n18,n32)),((n19,(n31,(n29,n28))),n38))),((n34,n35),n23))),((((n11,n12),n9),(((n17,(n37,n10)),((n3,(n25,n26)),n13)),(n15,n16))),(((n6,n7),n5),n8)),n27);
	TREE 'RAxML Bootstrap Tree++' = (((((n9,(n11,n12)),(((n10,n37),n17),(((n8,(n5,(n6,n7))),n3),(n13,(n16,n15))))),(n25,n26)),((((n22,n1),n36),(n20,n21)),((((((n35,n34),(n19,((n31,n28),n29))),n33),n38),(n23,(n0,(n2,n30)))),((n24,n18),n32)))),n27);
	TREE 'RAxML Bootstrap Tree++' = ((((n33,((n18,n32),(n24,(((n31,(n29,n28)),n19),n38)))),((n35,n34),(n23,(n0,(n2,n30))))),(n1,(((n20,n21),n36),n22))),(((n12,n11),((n17,(((((n6,n7),n5),n8),n9),n3)),(n13,(n16,n15)))),((n37,n10),(n25,n26))),n27);
	TREE 'RAxML Bootstrap Tree++' = ((n37,n10),((((n18,n38),((n33,((n34,n35),(n19,(n31,(n29,n28))))),((n24,(n23,((n2,n30),n0))),n32))),((n20,n21),((n22,n36),n1))),(((n17,((n3,(n8,((n6,n7),n5))),((n16,n15),n13))),(n9,(n11,n12))),(n25,n26))),n27);
	TREE 'RAxML Bootstrap Tree++' = (((n25,n26),((n19,((n28,n29),n31)),(((n24,n18),(n38,n33)),((n32,(n34,(n35,(n22,(n1,(n36,(n20,n21))))))),((n0,(n2,n30)),n23))))),(((n12,n11),((((n3,(n8,(n5,(n6,n7)))),(n13,(n15,n16))),n17),n9)),(n10,n37)),n27);
	TREE 'RAxML Bootstrap Tree++' = (((n26,n25),((((n31,n28),(n19,n29)),(((n18,n24),n32),((((n2,n30),n0),n33),((n35,(n34,(n22,(n1,((n20,n21),n36))))),n23)))),n38)),((((n13,(n16,n15)),(n17,(n3,((n6,n7),(n5,n8))))),((n12,n11),n9)),(n37,n10)),n27);
	TREE 'RAxML Bootstrap Tree++' = (n12,(((n25,n26),((n17,((n3,n5),(n8,((n6,n7),(n9,(n10,n37)))))),(n13,((n15,(n38,(((n23,((n34,((n22,n1),(n36,(n21,n20)))),n35)),(((n19,(n31,(n28,n29))),(n33,n24)),(n32,((n30,n2),n0)))),n18))),n16)))),n11),n27);
	TREE 'RAxML Bootstrap Tree++' = (((n38,(((n24,(n18,n32)),(((n0,(n2,n30)),n33),(n23,(((n22,n36),((n21,n20),n1)),(n34,n35))))),(n19,(n31,(n29,n28))))),(((n11,n12),(n13,(((n3,((n8,n9),(n5,(n7,n6)))),(n16,n15)),n17))),(n26,n25))),(n10,n37),n27);
	TREE 'RAxML Bootstrap Tree++' = (((n10,n37),((n17,((n3,((n8,((n6,n7),n5)),n9)),(n13,((n11,n12),(n16,n15))))),(n26,n25))),(((n1,n22),((n21,n20),n36)),((n32,((n18,n24),((n34,n38),n33))),((n23,(n0,(n2,n30))),(n35,(n19,(n29,(n28,n31))))))),n27);
	TREE 'RAxML Bootstrap Tree++' = ((((n15,n16),(n13,(((n3,(((n10,n37),n9),(n8,((n6,n7),n5)))),n17),(n11,n12)))),(n26,n25)),((n33,(n38,((n22,(n1,((n20,n21),n36))),((n29,n28),(n19,n31))))),((n18,n32),(n24,((n34,n35),(((n30,n2),n0),n23))))),n27);
	TREE 'RAxML Bootstrap Tree++' = ((((n21,n20),(n22,n1)),n36),(((((n16,n15),n13),((n17,((n8,(n5,(n6,n7))),(n3,(n10,n37)))),(n9,(n11,n12)))),(n25,n26)),(((((n32,n18),n24),(n23,((n34,n35),(n33,(n0,(n30,n2)))))),((n28,n29),(n19,n31))),n38)),n27);
	TREE 'RAxML Bootstrap Tree++' = (((n26,n25),((((n16,n15),n13),((n3,(n8,(n5,(n6,n7)))),n17)),(n12,n11))),(n33,(((n32,n18),(n24,(n35,(n23,(n0,(n2,n30)))))),(((n9,(n10,n37)),((n22,n36),((n34,(n21,n20)),n1))),(n38,(n28,(n31,(n29,n19))))))),n27);
	TREE 'RAxML Bootstrap Tree++' = ((((n33,((n38,((n31,(n29,n28)),n19)),((n32,n18),n24))),((n30,n2),n0)),((n35,((n34,(n1,((n21,n20),n36))),n22)),n23)),(((n25,n26),((n17,((n15,n16),((n12,n11),n13))),(((n9,(n6,n7)),(n3,n5)),n8))),(n37,n10)),n27);
	TREE 'RAxML Bootstrap Tree++' = ((n25,n26),(((n11,n12),(n13,((n16,n15),(n17,(((n10,n37),n3),(n9,(n8,(n7,(n6,n5))))))))),((n22,(((n20,n21),n36),n1)),(((((((n28,n29),(n31,n19)),n35),(((n0,(n30,n2)),(n24,n18)),n32)),(n34,n23)),n33),n38))),n27);
	TREE 'RAxML Bootstrap Tree++' = (((((((n33,((n30,n2),n0)),(n18,n24)),n32),(n23,((n19,(n29,(n31,n28))),n38))),((n36,((n35,n34),(n1,n22))),(n20,n21))),((n26,n25),((n9,(n11,n12)),(n17,((n13,(n16,n15)),(n3,(n8,((n6,n7),n5)))))))),(n10,n37),n27);
	TREE 'RAxML Bootstrap Tree++' = (((n37,n10),(((((n15,n16),((n11,n12),(n9,(n8,((n3,n5),(n6,n7)))))),n13),n17),(n25,n26))),((n32,((n38,(n33,(n18,n24))),(((n28,n29),n31),n19))),((n35,(n34,((n22,n1),(n36,(n20,n21))))),(n23,(n0,(n2,n30))))),n27);
	TREE 'RAxML Bootstrap Tree++' = (((n37,n10),((n25,n26),(n9,((n11,n12),((n17,(n13,(n15,n16))),(n3,(n8,(n5,(n6,n7))))))))),(((((n0,(n2,n30)),(n35,n34)),n23),((((n18,n32),n24),(n38,(n19,(n31,(n28,n29))))),n33)),((n21,n20),(n1,(n22,n36)))),n27);
	TREE 'RAxML Bootstrap Tree++' = ((n25,n26),(((((((n34,n35),((n20,n21),((n22,n1),n36))),n32),n23),((n19,(n29,(n31,n28))),((((n2,n30),n0),n33),(n18,n24)))),n38),((n13,(n15,n16)),((((((((n11,n12),n9),n8),n5),n7),n6),n17),((n10,n37),n3)))),n27);
	TREE 'RAxML Bootstrap Tree++' = (((((n21,n20),((n22,n1),n36)),((((n34,n35),(n19,(n29,(n28,n31)))),(n38,(((n2,n30),n0),n23))),(n32,((n24,n18),n33)))),((n17,(((n15,n16),((n12,n11),n13)),(((n5,n3),((n6,n7),n8)),n9))),(n26,n25))),(n37,n10),n27);
	TREE 'RAxML Bootstrap Tree++' = ((n23,(n35,(n34,((n1,(n36,(n20,n21))),n22)))),((n0,(n30,n2)),(((n38,(n31,(n19,(n28,n29)))),((((n12,n11),(((n3,(n17,(n13,(n15,n16)))),(((n6,n7),n5),n8)),n9)),((n37,n10),(n25,n26))),(n32,(n18,n24)))),n33)),n27);
	TREE 'RAxML Bootstrap Tree++' = ((n38,(((((n35,(((n20,n21),(n1,(n36,n22))),n34)),(n23,(n0,(n2,n30)))),n33),((n32,n18),n24)),(n19,(n29,(n28,n31))))),(((n11,n12),(((((n6,n7),(n8,n5)),n3),((n13,(n15,n16)),((n10,n37),n17))),n9)),(n25,n26)),n27);
	TREE 'RAxML Bootstrap Tree++' = ((n38,(((n31,(n28,n29)),n19),(((n24,n18),n32),((n23,(((((n20,n21),(n36,n1)),n22),(n34,n35)),(n0,(n30,n2)))),n33)))),((n17,(((n9,(n8,(n6,(n7,n5)))),(n3,(n37,n10))),((n11,n12),(n13,(n15,n16))))),(n25,n26)),n27);
	TREE 'RAxML Bootstrap Tree++' = (((n26,n25),((n11,n12),((n8,n9),(((n3,n5),(n7,n6)),(((n37,n10),n17),(n13,(n15,n16))))))),(((n18,n24),n32),(((((n34,n35),((((n20,n21),n36),n1),n22)),(n23,(n0,(n30,n2)))),n33),(n38,(n19,(n31,(n29,n28)))))),n27);
	TREE 'RAxML Bootstrap Tree++' = (((n26,n25),((((n3,((n15,n16),n17)),(n13,(n5,(n7,n6)))),((n12,n11),n9)),((n10,n37),n8))),(n38,((n23,(((((n36,(n20,n21)),(n22,n1)),n34),n32),((n33,((n2,n30),n0)),(n24,n18)))),(n35,((n28,n29),(n31,n19))))),n27);
	TREE 'RAxML Bootstrap Tree++' = (((n13,(((((n8,(n5,(n6,n7))),(n3,(n26,n25))),n17),n16),(n11,((n10,n37),n12)))),n15),((((n23,(n0,(n30,n2))),(n35,n33)),(n32,(n18,n24))),(n9,((n22,(n34,(n1,(n36,(n21,n20))))),((n19,((n29,n28),n31)),n38)))),n27);
	TREE 'RAxML Bootstrap Tree++' = ((n38,((n26,n25),(((n3,(n13,(n15,n16))),n17),((n9,(n8,(n5,(n6,n7)))),((n12,(n37,n10)),n11))))),((n34,(n22,((n36,(n20,n21)),n1))),(n33,(((n19,((n29,n28),n31)),((n18,n32),n24)),(((n0,(n30,n2)),n35),n23)))),n27);
	TREE 'RAxML Bootstrap Tree++' = ((n25,n26),((n9,(n12,n11)),((n35,((((n32,n18),(n34,((n20,n21),((n36,n22),n1)))),(((n33,n24),((n31,n28),(n19,n29))),((n0,(n30,n2)),n23))),n38)),((((n10,n37),n17),((((n6,n5),n7),n8),n3)),(n13,(n15,n16))))),n27);
	TREE 'RAxML Bootstrap Tree++' = (((n12,n11),(((n8,((n7,n6),n5)),((n13,(n16,n15)),(n3,n17))),n9)),(((n25,n26),(n37,n10)),(((n1,n22),(n36,(n21,n20))),((n24,((n19,((n29,n28),n31)),(n33,(n34,n35)))),(((n23,((n30,n2),n0)),n38),(n32,n18))))),n27);
	TREE 'RAxML Bootstrap Tree++' = ((n38,(((n29,(n31,n28)),n19),(((n24,((n34,n32),(n18,(((n22,n1),n36),(n21,n20))))),((n0,(n2,n30)),n23)),(n33,n35)))),((((n3,(n13,((n12,n11),(n15,n16)))),(n9,((n5,(n6,n7)),n8))),n17),((n37,n10),(n26,n25))),n27);
	TREE 'RAxML Bootstrap Tree++' = (((((n25,n26),((n13,((n16,n15),(n11,n12))),((((n10,n37),n9),(n3,(n8,((n6,n7),n5)))),n17))),(((((n0,(n2,n30)),n23),n24),(n32,n18)),((((n29,(n28,n31)),n19),n33),n38))),((((n20,n21),(n1,n22)),n36),(n34,n35))),n27);
	TREE 'RAxML Bootstrap Tree++' = ((((n16,((n10,n37),n17)),(((n11,n12),(n9,((n5,(n6,n7)),n8))),n3)),(n15,n13)),((n25,n26),((n38,(n28,((n31,n19),n29))),(((n18,n32),n24),((((((((n20,n21),n36),n1),n22),n34),n35),n23),(n33,((n2,n30),n0)))))),n27);
	TREE 'RAxML Bootstrap Tree++' = (n11,(n12,((n25,n26),(n9,((((n18,n38),(n32,(n24,((n19,(n31,(n28,n29))),((n34,n23),((n35,(n0,(n30,n2))),n33)))))),((n36,(n22,n1)),(n20,n21))),((n13,(n16,n15)),(((n3,n5),((n7,n6),n8)),((n10,n37),n17))))))),n27);
	TREE 'RAxML Bootstrap Tree++' = (((n11,n12),(n13,(((n9,(((n7,n6),(n5,n8)),n3)),((n10,n37),n17)),(n15,n16)))),(((((n38,((n34,n35),((n0,(n30,n2)),n23))),n32),((n19,((n29,n28),n31)),((n18,n33),n24))),((n1,n22),(n36,(n21,n20)))),(n25,n26)),n27);
	TREE 'RAxML Bootstrap Tree++' = (((((n19,n31),(n28,n29)),(n22,n38)),(((n35,(n23,((n30,n2),n0))),(((n1,(n36,(n20,n21))),n32),(n24,(n34,n18)))),n33)),((n10,n37),((n25,n26),((n12,n11),((n9,(n8,(n5,(n7,n6)))),(n13,((n17,n3),(n16,n15))))))),n27);
	TREE 'RAxML Bootstrap Tree++' = (((n38,(((n19,n29),n28),n31)),((n24,(n18,n32)),(((n35,(n34,((n36,(n21,n20)),(n22,n1)))),((n0,(n30,n2)),n23)),n33))),((((n12,n11),(((n3,(((n7,n6),(n5,n8)),n9)),n13),((n16,n15),n17))),(n25,n26)),(n37,n10)),n27);
	TREE 'RAxML Bootstrap Tree++' = ((n11,n12),((((((((n10,n37),(n25,n26)),n3),(n9,(n8,(n5,(n6,n7))))),(n16,n13)),n17),n15),((n38,(((n22,((n36,(n20,n21)),n1)),n34),(n19,((n35,n31),(n29,n28))))),((n23,((n0,(n2,n30)),n33)),((n32,n18),n24)))),n27);
	TREE 'RAxML Bootstrap Tree++' = ((n15,((n13,(n3,((n17,n16),(n5,(n8,((n12,n11),n9)))))),(n6,n7))),(((n10,n37),(n25,n26)),((n38,(((n18,n32),n24),((n35,(n22,((((n21,n20),n1),n36),n34))),(((n29,n28),n31),n19)))),(n23,(n33,((n30,n2),n0))))),n27);
	TREE 'RAxML Bootstrap Tree++' = ((((n25,n26),(n17,(((n11,n12),(n13,(n16,n15))),(n9,(n3,(n8,(n5,(n7,n6)))))))),(n37,n10)),(((n38,(n33,(n18,n24))),(n32,(((n34,n35),(n36,((n1,n22),(n21,n20)))),((n0,(n2,n30)),n23)))),((n28,n31),(n19,n29))),n27);
	TREE 'RAxML Bootstrap Tree++' = ((((n37,n10),(n25,n26)),((n9,(n11,n12)),((n8,(n5,(n6,n7))),(((n15,n16),n13),(n3,n17))))),(((n20,n21),((n36,n22),n1)),(((n33,(n0,(n30,n2))),(((n32,n18),n24),((n19,(n31,(n28,n29))),n38))),(n23,(n34,n35)))),n27);
	TREE 'RAxML Bootstrap Tree++' = (((n26,n25),(((n16,n15),n13),(((n37,n10),n17),((n9,(n12,n11)),(n3,(n8,(n5,(n7,n6)))))))),((n18,n38),(n32,((((n23,(n0,(n2,n30))),((((n21,n20),((n36,n22),n1)),n34),n35)),n24),(n33,(n19,(n31,(n29,n28))))))),n27);
	TREE 'RAxML Bootstrap Tree++' = ((((n23,(n38,(n33,((n30,n2),n0)))),(n19,(n29,(n31,n28)))),(((n35,(n34,(n36,((n22,n1),(n20,n21))))),(n18,n24)),n32)),(((n25,n26),(((((n8,((n6,n7),n5)),n3),n17),((n16,n15),n13)),((n12,n11),n9))),(n10,n37)),n27);
	TREE 'RAxML Bootstrap Tree++' = ((n25,n26),(((((n22,n1),(n36,(n21,n20))),(n38,(((n32,n18),(((n31,n35),n23),((((n2,n30),n0),n33),(n24,n34)))),((n19,n29),n28)))),((n12,n11),(((n13,(n15,n16)),(n3,n17)),(n9,(n8,(n5,(n7,n6))))))),(n37,n10)),n27);
	TREE 'RAxML Bootstrap Tree++' = (((((n35,n34),(n23,((n2,n30),n0))),(n33,((((n29,(n31,n28)),n19),n38),(n32,(n18,n24))))),((n21,n20),(n1,(n22,n36)))),((n17,(((n13,(n15,n16)),(n12,n11)),(((n8,(n5,(n7,n6))),n3),((n10,n37),n9)))),(n25,n26)),n27);
	TREE 'RAxML Bootstrap Tree++' = (((n7,(n6,n5)),((n3,(n25,n26)),((n8,((n10,n37),n17)),(n13,(n9,(n11,n12)))))),((n15,n16),(((n18,n32),(n24,((n33,((n2,n30),n0)),n23))),((((n19,n31),(n29,n28)),((n22,(n1,((n21,n20),n36))),(n34,n35))),n38))),n27);
	TREE 'RAxML Bootstrap Tree++' = (n11,(((((n13,n3),((n15,n16),n17)),(n8,((n7,n6),n5))),((((n37,n10),((((n35,(n23,(n0,(n30,n2)))),(n24,(n33,(n19,(n29,(n28,n31)))))),n38),((n34,(((n36,(n21,n20)),n1),n22)),(n18,n32)))),(n25,n26)),n9)),n12),n27);
	TREE 'RAxML Bootstrap Tree++' = (n11,(((((n9,(n8,(n5,(n6,n7)))),(n3,(((n38,((n24,(((n31,n28),(n29,n19)),(((n34,n35),((n21,n20),((n1,n22),n36))),(n32,n18)))),n33)),(n23,(n0,(n30,n2)))),(n25,n26)))),n17),((n13,(n10,n37)),(n16,n15))),n12),n27);
	TREE 'RAxML Bootstrap Tree++' = (n11,(n12,((((n25,n26),(n32,(((n24,n18),(n38,(n33,((((n22,n1),(n36,(n21,n20))),(n34,n35)),((n0,(n2,n30)),n23))))),(n19,(n31,(n29,n28)))))),(((n3,(n8,((n6,n7),n5))),((n10,n37),n17)),(n13,(n16,n15)))),n9)),n27);
	TREE 'RAxML Bootstrap Tree++' = ((n10,n37),((n26,n25),((n17,(((n13,(n15,n16)),(n9,(n12,n11))),((((n6,n7),n5),n8),n3))),(((n18,n32),((n24,((n35,(((n20,n21),(n36,(n22,n1))),n34)),(n23,(n0,(n2,n30))))),n33)),(n38,((n28,n31),(n19,n29)))))),n27);
	TREE 'RAxML Bootstrap Tree++' = (((n26,n25),(((((n1,n22),n36),((n35,n34),(n21,n20))),((n28,n29),(n38,(n31,n19)))),((n33,(n23,(n0,(n30,n2)))),(n32,(n18,n24))))),(((n17,((n3,(((n5,(n7,n6)),n8),n9)),((n16,n15),n13))),(n11,n12)),(n37,n10)),n27);
	TREE 'RAxML Bootstrap Tree++' = ((n10,n37),((((n33,(n24,((n18,n32),(n34,((n36,(n20,n21)),(n1,n22)))))),((n23,(n0,(n2,n30))),(n38,((n31,(n29,n28)),n19)))),n35),((n26,n25),(n3,((n17,(((n7,n6),(n8,n5)),n9)),((n11,n12),((n15,n16),n13)))))),n27);
	TREE 'RAxML Bootstrap Tree++' = (((n12,n11),((n9,n8),(((n7,n6),n5),(((n10,n37),n17),((n13,(n15,n16)),n3))))),((n38,(n33,(((((n21,n20),((n36,n22),n1)),(n18,n32)),(n24,(n31,(((n0,(n30,n2)),n23),(n34,n35))))),(n29,(n19,n28))))),(n26,n25)),n27);
	TREE 'RAxML Bootstrap Tree++' = ((n10,n37),(((n26,n25),(n17,((n3,((n8,((n7,n6),n5)),n9)),(n13,((n15,n16),(n12,n11)))))),((((n31,(n29,n28)),n19),n38),(((n18,n32),(n24,((n23,(n0,(n30,n2))),(n35,(((n21,n20),(n36,(n22,n1))),n34))))),n33))),n27);
	TREE 'RAxML Bootstrap Tree++' = ((((n36,(n21,n20)),(n1,n22)),((n32,((n19,(n31,(n29,n28))),((n33,n38),(n18,n24)))),((n35,n34),(n23,(n0,(n30,n2)))))),(((n9,(n11,n12)),(n17,((n13,(n16,n15)),(n8,((n3,n5),(n6,n7)))))),((n10,n37),(n25,n26))),n27);
	TREE 'RAxML Bootstrap Tree++' = ((n12,n11),(((n26,n25),(n38,((n19,(n31,(n28,n29))),(((n35,((n0,(n30,n2)),n23)),n33),(n24,((n32,n18),(n34,((n36,(n21,n20)),(n1,n22))))))))),(((((n8,n5),(n6,n7)),n9),n3),(((n10,n37),n17),(n13,(n15,n16))))),n27);
	TREE 'RAxML Bootstrap Tree++' = (((n37,n10),((n26,n25),((n16,n15),(n13,(n17,(((n11,n12),n9),(n3,(n8,(n5,(n7,n6)))))))))),(n38,((((n19,n29),n28),n31),((((n35,(n33,(n0,(n30,n2)))),n23),(n34,(((n1,n22),(n21,n20)),n36))),(n32,(n18,n24))))),n27);
	TREE 'RAxML Bootstrap Tree++' = (((((n28,((n19,n31),n29)),n38),((n33,(n23,((n0,(n30,n2)),((n35,n34),(n36,((n22,n1),(n21,n20))))))),(n32,(n24,n18)))),((n17,(((n13,(n16,n15)),(n12,n11)),((n9,((n7,n6),(n8,n5))),n3))),(n26,n25))),(n37,n10),n27);
	TREE 'RAxML Bootstrap Tree++' = (((((n18,n32),n24),(((n19,((n28,n31),n29)),n33),(n38,((n0,(n30,n2)),n23)))),(((n36,(n20,n21)),(n22,n1)),(n34,n35))),(((n10,n37),((((((n16,n15),(n12,n11)),n13),((n8,((n6,n7),n5)),n3)),n17),n9)),(n25,n26)),n27);
	TREE 'RAxML Bootstrap Tree++' = ((((((n34,n35),((n36,(n20,n21)),(n22,n1))),((((n2,n30),n0),n33),n23)),((n24,n18),n32)),(n38,((n19,n31),(n28,n29)))),((n17,(((((n9,(n12,n11)),((n5,(n7,n6)),n3)),n8),(n15,n16)),n13)),((n10,n37),(n26,n25))),n27);
	TREE 'RAxML Bootstrap Tree++' = ((((((n19,n31),(n29,n28)),((((n0,(n30,n2)),n33),(n23,((((n1,n22),((n20,n21),n36)),n34),n35))),(n24,(n18,n32)))),n38),((n9,(n12,n11)),(((n15,n16),n13),(((n8,((n7,n6),n5)),(n3,(n26,n25))),n17)))),(n10,n37),n27);
	TREE 'RAxML Bootstrap Tree++' = (((((n32,(((((n2,n30),n0),n23),(n35,(n34,((n1,n22),((n20,n21),n36))))),((n18,n24),n33))),((n19,n31),(n29,n28))),n38),(n9,(n7,((n8,((n5,n3),(n17,(n13,((n15,n16),(n12,n11)))))),n6)))),((n10,n37),(n26,n25)),n27);
	TREE 'RAxML Bootstrap Tree++' = (((n25,n26),(n13,(((((n9,(n12,n11)),(n8,(n5,(n6,n7)))),n3),(n16,n15)),n17))),((n38,((((n33,(n24,n18)),((n35,(n34,((n36,(n22,n1)),(n21,n20)))),(n23,(n0,(n2,n30))))),n32),(n19,(n31,(n28,n29))))),(n37,n10)),n27);
	TREE 'RAxML Bootstrap Tree++' = (((n25,n26),((n12,n11),(((((n37,n10),n17),((n9,(n8,(n5,(n6,n7)))),n3)),(n15,n16)),n13))),((n38,(n24,n18)),((((n1,(n36,n22)),(n21,n20)),(((n0,(n2,n30)),n23),((n34,n33),((n19,(n29,(n28,n31))),n35)))),n32)),n27);
	TREE 'RAxML Bootstrap Tree++' = ((((n29,n28),(n19,n31)),(n38,((n33,(((n0,(n2,n30)),n23),((((n22,n1),n36),(n21,n20)),(n34,n35)))),((n24,n18),n32)))),((n10,n37),((((n5,n8),((n17,(((n16,n15),n13),(n12,n11))),((n26,n25),n3))),(n7,n6)),n9)),n27);
	TREE 'RAxML Bootstrap Tree++' = ((((n26,n25),(n17,(((n16,n15),((n9,(n12,n11)),n13)),(n3,(n8,(n5,(n6,n7))))))),((((((n24,n18),(n33,(n34,n38))),n35),((n19,(n31,(n29,n28))),n32)),((n0,(n30,n2)),n23)),(n22,(((n20,n21),n36),n1)))),(n37,n10),n27);
	TREE 'RAxML Bootstrap Tree++' = (n11,(((((n2,n30),n0),((n26,n25),((n10,n37),((((((n29,n28),n31),n19),(n18,n32)),(n23,(n35,((n22,((n36,(n21,n20)),n1)),n34)))),(n24,(n38,n33)))))),((((((n8,n9),(n7,n6)),n5),n3),n17),(n13,(n16,n15)))),n12),n27);
	TREE 'RAxML Bootstrap Tree++' = (((n38,(((n32,(n23,(n2,n30))),(((n31,n19),(n28,n29)),(n34,n35))),((n0,(n33,n18)),n24))),((n20,n21),(n36,(n22,n1)))),((((((n10,n37),n17),(n16,(n15,n13))),((n8,((n6,n7),n5)),n3)),(n9,(n12,n11))),(n26,n25)),n27);
	TREE 'RAxML Bootstrap Tree++' = ((n9,(n6,(((n10,n37),n8),(((n7,n16),(n3,n5)),(n17,((((n32,(n18,n24)),((((n0,(n30,n2)),n23),(n35,(n34,((n22,n1),((n20,n21),n36))))),n33)),(n38,((n19,n31),(n28,n29)))),((n15,n13),(n25,n26)))))))),(n12,n11),n27);
	TREE 'RAxML Bootstrap Tree++' = ((((((n33,(((n32,((n0,(n2,n30)),n23)),((n19,((n28,n31),n29)),(n34,n35))),n24)),(n38,n18)),(n22,((n36,(n21,n20)),n1))),(((((((n15,n16),(n12,n11)),n13),n3),n9),(n8,((n7,n6),n5))),n17)),(n26,n25)),(n37,n10),n27);
	TREE 'RAxML Bootstrap Tree++' = (((((((n5,(n7,n6)),n8),n3),(n37,n10)),(n17,(n13,(n16,n15)))),((n11,n12),n9)),(((((((n33,(n0,(n2,n30))),((n34,(n22,((n36,(n21,n20)),n1))),n35)),n23),((n18,n32),n24)),n38),((n31,n19),(n28,n29))),(n26,n25)),n27);
	TREE 'RAxML Bootstrap Tree++' = ((((n38,((n33,(n0,(n30,n2))),(((n29,(n28,n31)),n19),((n32,(n18,n24)),(n23,((((n36,n22),n1),(n21,n20)),n35)))))),(n26,n25)),(((n8,(n5,(n6,n7))),(n3,((n13,(n15,n16)),(n17,(n37,n10))))),(n9,(n11,n12)))),n34,n27);
	TREE 'RAxML Bootstrap Tree++' = (((n38,(n18,n33)),(n32,((((n31,(n28,n29)),n19),((n35,n34),(n22,((n36,(n21,n20)),n1)))),(n23,((n0,(n30,n2)),n24))))),(((n10,n37),(n26,n25)),((n9,(n11,n12)),((((n5,(n7,n6)),n8),(n3,((n15,n16),n17))),n13))),n27);
	TREE 'RAxML Bootstrap Tree++' = (((n17,((n3,(n9,(n8,((n7,n6),n5)))),((n16,n15),(n13,(n11,n12))))),(n26,n25)),((((n0,(n30,n2)),n23),((((n35,n34),(n22,(n1,((n21,n20),n36)))),(n18,n32)),(((n33,(n37,n10)),((n31,(n29,n28)),n19)),n24))),n38),n27);
	TREE 'RAxML Bootstrap Tree++' = (n11,(n12,(((((n38,(((n18,n32),((n23,((((n1,n22),((n21,n20),n36)),n34),n35)),n24)),(n19,(n31,(n29,n28))))),(((n30,n2),n0),n33)),(n26,n25)),((((n6,n7),n5),n8),((n3,(n16,n15)),(n13,((n37,n10),n17))))),n9)),n27);
	TREE 'RAxML Bootstrap Tree++' = (((((n1,(n36,n22)),(n21,n20)),(((n18,n24),(n34,n32)),((n33,(n0,(n2,n30))),(((n19,(n29,(n31,n28))),n38),(n23,n35))))),(n13,((n17,((n3,(n8,(n5,(n6,n7)))),(n9,(n12,n11)))),(n16,n15)))),((n10,n37),(n25,n26)),n27);
	TREE 'RAxML Bootstrap Tree++' = (n33,(((((n36,((n21,n20),(n22,n1))),n34),n35),(((n2,n30),n0),n23)),((((n25,n26),(((((n12,n11),((n15,n16),n13)),n17),((n9,((n7,n6),(n8,n5))),n3)),(n10,n37))),n38),(((n18,n24),n32),(n19,(n29,(n28,n31)))))),n27);
	TREE 'RAxML Bootstrap Tree++' = (n11,(n12,(((((n33,(((((n29,n28),n31),n19),((n34,n24),(n35,(n23,((n30,n2),n0))))),n32)),(n38,n18)),((n1,n22),(n36,(n21,n20)))),(n26,n25)),(((((n6,n7),n9),(n3,n5)),((n13,(n15,n16)),((n10,n37),n17))),n8))),n27);
	TREE 'RAxML Bootstrap Tree++' = ((((n11,n12),(n9,((((n16,n15),n13),(n3,(n5,(n8,(n7,n6))))),n17))),(n37,n10)),((n26,n25),(n19,(((n29,(n31,n28)),n38),(((((n24,n18),n34),n33),((((n2,n30),n0),n23),(n35,(((n1,n22),(n21,n20)),n36)))),n32)))),n27);
	TREE 'RAxML Bootstrap Tree++' = (((n29,(n28,n31)),(((n33,((n34,n35),((n23,((n30,n2),n0)),(n32,((((n1,(n20,n21)),n36),n22),n18))))),n24),(n19,n38))),(((n17,(((n13,(n16,n15)),(n11,n12)),(n3,(n9,((n8,(n6,n7)),n5))))),(n37,n10)),(n25,n26)),n27);
	TREE 'RAxML Bootstrap Tree++' = ((n26,n25),(((((((n10,n37),n17),(n3,(((n7,n6),(n8,n5)),n9))),(n12,n11)),(n16,n15)),n13),(n38,(((n33,(n24,(n19,(n31,(n29,n28))))),(((n34,n35),(n0,(n30,n2))),n23)),(((n36,(n1,n22)),(n20,n21)),(n18,n32))))),n27);
	TREE 'RAxML Bootstrap Tree++' = (((((n34,n32),n18),((n20,n21),((n22,n36),n1))),(((n0,(n30,n2)),n23),(n24,(n33,(((n29,(n31,n28)),n19),n35))))),(((((((((n8,(n5,(n7,n6))),n3),n17),n9),(n11,n12)),n13),(n16,n15)),((n10,n37),(n25,n26))),n38),n27);
	TREE 'RAxML Bootstrap Tree++' = ((n38,(((n23,(n33,((n30,n2),n0))),((n36,((n1,n22),(n20,n21))),(n35,n34))),(((n31,(n28,n29)),n19),((n32,n18),n24)))),(((((n11,n12),(n13,(n16,n15))),n17),((n9,(n10,n37)),(((n5,(n6,n7)),n8),n3))),(n25,n26)),n27);
	TREE 'RAxML Bootstrap Tree++' = ((n10,n37),((((n8,(((n13,n17),(n3,n5)),(n16,(n15,(n6,n7))))),((n11,n12),n9)),(n26,n25)),(((n23,(n0,(n2,n30))),((n19,(n29,(n28,n31))),n38)),((n18,(n24,n33)),(((n35,n34),(n22,((n36,(n20,n21)),n1))),n32)))),n27);
	TREE 'RAxML Bootstrap Tree++' = (n13,(((n17,((n12,n11),(n16,((n3,(n10,n37)),(((n5,(n6,n8)),n7),n9))))),((n25,n26),n15)),(((((((n28,(n31,n29)),n19),(n24,n33)),(n18,n32)),((((n2,n30),n0),(n23,n34)),n35)),n38),((n1,(n36,(n21,n20))),n22))),n27);
	TREE 'RAxML Bootstrap Tree++' = ((((n9,((n6,(n7,(n3,n5))),n8)),(n32,((((n38,((((n35,(n34,((n1,(n36,(n20,n21))),n22))),(n28,n31)),n29),n19)),n33),(n23,(n0,(n2,n30)))),(n18,n24)))),(((n13,n17),(n15,n16)),(n11,((n37,n10),n12)))),(n26,n25),n27);
	TREE 'RAxML Bootstrap Tree++' = (((n10,n37),(n25,n26)),(((((((n2,n30),n0),n23),((n22,(((n36,(n20,n21)),n34),n1)),n35)),n33),(((n19,((n29,n28),n31)),n38),(n32,(n18,n24)))),(((((n16,n15),n13),n17),(n3,(n8,((n7,n6),n5)))),(n9,(n12,n11)))),n27);
	TREE 'RAxML Bootstrap Tree++' = (n11,(n12,(((n3,((n8,(n5,(n6,n7))),n9)),(((((n1,(n22,n36)),(n21,n20)),(((n18,n24),(((n19,(n31,(n38,(n29,n28)))),((n34,n33),n35)),(((n2,n30),n0),n23))),n32)),((n10,n37),(n25,n26))),n17)),((n15,n16),n13))),n27);
	TREE 'RAxML Bootstrap Tree++' = ((((((n13,(n16,n15)),((n17,((n7,n6),n5)),n3)),((n9,(n12,n11)),n8)),(n25,n26)),(((n19,((n29,n28),n31)),((((((n22,(n1,((n21,n20),n36))),n34),n35),(n24,((n0,(n30,n2)),n23))),(n18,n33)),n32)),n38)),(n37,n10),n27);
	TREE 'RAxML Bootstrap Tree++' = ((n12,n11),(((n26,n25),n3),(((n13,(n16,n15)),((n10,n37),n17)),(n9,(((((n0,(n2,n30)),n23),((n19,(n31,(n29,n28))),((n38,n33),(n24,(n18,n32))))),((n22,(n1,(n36,(n20,n21)))),(n35,n34))),(n8,((n7,n6),n5)))))),n27);
	TREE 'RAxML Bootstrap Tree++' = ((n25,n26),((((((n0,(n2,n30)),n23),((n24,(n18,n33)),n32)),((n38,(n19,(n29,(n28,n31)))),(((n34,n35),n22),(((n20,n21),n36),n1)))),(n10,n37)),(((((((n8,(n5,(n7,n6))),n3),n17),(n9,(n11,n12))),n16),n13),n15)),n27);
	TREE 'RAxML Bootstrap Tree++' = (((n25,n26),((((n37,n10),n12),n11),(((n17,(n15,n16)),(n13,((n5,n3),(n6,n7)))),(n9,n8)))),((n19,(n28,(n31,n29))),(((n35,(n34,(n22,(n1,(n36,(n20,n21)))))),(n23,((n30,n2),n0))),(n32,((n18,n38),(n24,n33))))),n27);
	TREE 'RAxML Bootstrap Tree++' = (((n25,n26),((n22,(((n21,n20),n36),n1)),((((n24,((n35,n34),(((n30,n2),n0),n23))),n31),(n33,((n19,(n28,n29)),n38))),(n32,n18)))),(n13,((n16,((n17,(((n10,n37),n9),(n3,(((n5,n6),n7),n8)))),(n11,n12))),n15)),n27);
	TREE 'RAxML Bootstrap Tree++' = (((n17,((((n8,(n5,(n6,n7))),n9),((n15,n16),(n13,(n11,n12)))),n3)),((n10,n37),(n25,n26))),(((n33,((n32,(n18,n24)),((n19,(n29,(n31,n28))),n38))),(((n30,n2),n0),n23)),(((n1,(n22,n36)),(n34,n35)),(n21,n20))),n27);
	TREE 'RAxML Bootstrap Tree++' = (((((n8,(n5,(n7,n6))),n3),(((n10,n37),n17),((n9,(n12,n11)),(n13,(n15,n16))))),(n25,n26)),((n23,((((n30,n2),n0),n33),(n24,((n18,n32),((n35,n34),(n22,(n1,(n36,(n20,n21))))))))),((n19,((n31,n28),n29)),n38)),n27);
	TREE 'RAxML Bootstrap Tree++' = (n11,((n15,(n16,(n13,((((n37,n10),(n25,n26)),n3),(n17,((n9,((n22,((n36,(n20,n21)),n1)),((((n33,(n35,(n34,(n19,(n31,(n28,n29)))))),(n24,((n30,n2),n0))),(n38,n23)),(n18,n32)))),((n7,n6),(n5,n8)))))))),n12),n27);
	TREE 'RAxML Bootstrap Tree++' = ((n26,n25),(((((n23,(((n33,(((n34,n35),(n19,(n31,(n29,n28)))),n24)),(n0,(n2,n30))),(n32,n18))),n38),((n1,(n36,(n21,n20))),n22)),(n10,n37)),((((n3,(n9,(n5,(n8,(n6,n7))))),((n16,n15),n13)),(n11,n12)),n17)),n27);
	TREE 'RAxML Bootstrap Tree++' = ((((n36,(n20,n21)),(n1,n22)),((n35,((n32,(n38,(n19,(n29,(n31,n28))))),(n33,(n34,(n24,n18))))),(n23,(n0,(n2,n30))))),(((n37,n10),(n26,n25)),(n17,(((n9,(n11,n12)),(n13,(n15,n16))),(n3,(n8,((n7,n6),n5)))))),n27);
	TREE 'RAxML Bootstrap Tree++' = ((((n22,n1),(n36,(n20,n21))),((n19,((n29,n28),n31)),((n23,n32),((n33,(n38,n34)),(n18,n24))))),((((n17,(n13,(((n12,((n2,n30),n0)),n11),(n16,n15)))),(n3,((n6,n7),(n5,n8)))),n9),((n10,n37),(n35,(n26,n25)))),n27);
	TREE 'RAxML Bootstrap Tree++' = ((n12,n11),(((n15,n13),n16),((n17,(n10,n37)),(((((((n24,(n18,n32)),((((n36,(n21,n20)),(n1,n22)),(n34,n35)),(n33,(n23,(n0,(n30,n2)))))),((n19,((n31,n28),n29)),n38)),(n26,n25)),n3),(n8,(n5,(n7,n6)))),n9))),n27);
	TREE 'RAxML Bootstrap Tree++' = ((((n24,((n32,n18),(n33,((n35,((n1,((n20,n21),(n36,n22))),n34)),(n23,(n0,(n30,n2))))))),(((n19,n31),(n28,n29)),n38)),(n6,((n9,(((((n11,n12),(n13,(n15,n16))),n3),n17),(n8,n5))),n7))),((n37,n10),(n25,n26)),n27);
	TREE 'RAxML Bootstrap Tree++' = ((n26,n25),((n13,((n16,n15),(n17,(((n11,n12),n9),((n5,((n6,n7),n8)),n3))))),(((((n31,((n19,n29),n28)),((n18,n32),((n24,((n34,n35),n23)),((n0,(n30,n2)),n33)))),n38),((n1,(n36,(n20,n21))),n22)),(n10,n37))),n27);
	TREE 'RAxML Bootstrap Tree++' = (((((n19,(n29,(n31,n28))),((n23,((n35,n34),((n20,n21),(n22,n1)))),((n32,n18),(n36,n24)))),(((n0,(n2,n30)),n33),n38)),((n25,n26),(n37,n10))),(((n15,n16),n13),((n3,((((n6,n7),n5),n8),n9)),((n12,n11),n17))),n27);
	TREE 'RAxML Bootstrap Tree++' = (((n13,((((n10,n37),n17),(((n12,n11),n9),((n3,n5),((n7,n6),n8)))),(n16,n15))),(n25,n26)),(((((n38,(((n31,(n28,n29)),n19),((n34,n35),((n1,((n21,n20),n36)),n22)))),n23),(n18,n32)),n24),(n33,(n0,(n30,n2)))),n27);
	TREE 'RAxML Bootstrap Tree++' = ((((((((n7,(n5,n6)),n8),((n10,n37),n9)),((n26,n25),n3)),n17),(n13,(n15,n16))),(n12,n11)),(((n18,((n34,n32),((n20,n21),(n1,(n22,n36))))),n24),((n35,(n33,((n29,(n31,n28)),n19))),(n38,((n0,(n30,n2)),n23)))),n27);
	TREE 'RAxML Bootstrap Tree++' = (((n37,n10),(n25,n26)),((n38,((n29,((n19,n31),n28)),(n32,(((n23,(((n34,n35),((n22,n36),n1)),(n21,n20))),n24),(n33,n18))))),((n11,n12),(((((n30,n2),n0),n9),((n5,(n7,n6)),n8)),(((n15,n16),n13),(n17,n3))))),n27);
	TREE 'RAxML Bootstrap Tree++' = (((n10,n37),n13),(((((n8,(n5,(n7,n6))),n3),n17),(((n26,n25),(n9,(n11,n12))),(((n38,(n19,(n29,(n31,n28)))),(n32,(n24,n18))),((((((n36,(n20,n21)),(n22,n1)),n34),n35),(n23,(n0,(n2,n30)))),n33)))),(n15,n16)),n27);
	TREE 'RAxML Bootstrap Tree++' = (((n38,(((n23,(((n0,(n30,n2)),(n35,n34)),n33)),((n19,(n31,(n29,n28))),(n18,n24))),n32)),(((n9,(((n15,n16),((n37,n10),n13)),(n17,((n8,(n5,(n6,n7))),n3)))),(n12,n11)),(n26,n25))),(((n22,n1),n36),(n20,n21)),n27);
	TREE 'RAxML Bootstrap Tree++' = ((((n25,n26),((n12,n11),(n13,((n17,(n3,(n5,((n6,n7),(n8,n9))))),(n15,n16))))),(n10,n37)),(n38,(((n32,(n24,n18)),((((n35,n34),(n22,(n36,((n21,n20),n1)))),n33),((n0,(n2,n30)),n23))),(((n28,n29),n31),n19))),n27);
	TREE 'RAxML Bootstrap Tree++' = ((n10,n37),(((n26,n25),((n11,n12),(n17,((n13,(n15,n16)),(n3,(n8,(n9,((n6,n7),n5)))))))),(((n21,n20),(n36,(n1,n22))),(n38,((n23,(((n30,n2),n0),n32)),((n33,(n18,n24)),((n34,n35),(n19,(n31,(n29,n28))))))))),n27);
	TREE 'RAxML Bootstrap Tree++' = (n11,(n12,(n9,(n17,(((n8,((n7,n6),n5)),n3),(n13,((n15,n16),((((n0,(n2,n30)),(n23,((n22,(n1,(n36,(n20,n21)))),(n35,n34)))),((n32,((n38,n33),(n18,n24))),(n19,(n31,(n28,n29))))),((n37,n10),(n25,n26))))))))),n27);
	TREE 'RAxML Bootstrap Tree++' = ((n25,n26),((((n38,n18),(n24,(((n33,((n34,n35),((n29,(n31,n28)),n19))),((n0,(n2,n30)),n23)),n32))),(n22,(n1,(n36,(n20,n21))))),((((((n5,(n7,n6)),n8),n3),(n9,(n11,n12))),(n17,(n10,n37))),((n15,n16),n13))),n27);
	TREE 'RAxML Bootstrap Tree++' = ((((n35,((n0,(n2,n30)),n23)),((n32,(n19,((n29,n28),n31))),((n18,n33),(n24,(n34,n38))))),(((n20,n21),n36),(n1,n22))),((n26,n25),(n13,((((n3,(n8,(n5,(n7,n6)))),(n9,(n11,((n10,n37),n12)))),n17),(n15,n16)))),n27);
	TREE 'RAxML Bootstrap Tree++' = ((n10,n37),((((n18,n32),(n23,(n24,((n0,(n30,n2)),n33)))),(n38,((n19,(n31,(n28,n29))),(n35,((n22,((n36,(n21,n20)),n1)),n34))))),(n15,((n6,n7),((((n5,n8),((n26,n25),n3)),n17),((n16,(n9,(n11,n12))),n13))))),n27);
	TREE 'RAxML Bootstrap Tree++' = (((n23,((n30,n2),n0)),((((n19,(n31,(n28,n29))),(n35,(n34,((n20,n21),(n36,(n22,n1)))))),n32),((n38,(n18,n24)),n33))),(((((((n9,(((n8,n5),n6),n7)),n3),n17),n13),(n15,n16)),(n11,((n37,n10),n12))),(n25,n26)),n27);
	TREE 'RAxML Bootstrap Tree++' = (((((n3,(n9,(n8,((n6,n7),n5)))),((n15,n16),(n13,(n12,n11)))),n17),((n10,n37),(n25,n26))),(((n34,n33),(((((n2,n30),n0),n35),n23),((n38,((n28,n29),(n19,n31))),((n24,n18),n32)))),((n1,((n21,n20),n36)),n22)),n27);
	TREE 'RAxML Bootstrap Tree++' = (((((n19,n31),(n29,n28)),(n38,(n33,((n32,n18),(((n35,(((n20,n21),(n1,(n36,n22))),n34)),(((n2,n30),n0),n23)),n24))))),(((n11,n12),(((n17,(n8,((n7,n6),(n9,n5)))),((n16,n15),n3)),n13)),(n25,n26))),(n37,n10),n27);
	TREE 'RAxML Bootstrap Tree++' = (((n25,n26),((((n28,n29),n19),(((n24,(n34,n18)),(n33,n38)),((((n20,n21),((n22,n36),n1)),n32),((n0,(n2,n30)),n23)))),(n35,n31))),((((((n15,n16),n13),n17),(((n6,n7),n5),n3)),(n9,n8)),(((n37,n10),n12),n11)),n27);
	TREE 'RAxML Bootstrap Tree++' = ((n9,((((n25,n26),n3),(n8,((n7,n6),n5))),(n17,(((n12,n11),n13),((n37,n10),(n16,n15)))))),(((n18,n24),n32),((n38,(n19,(n29,(n31,n28)))),(n33,((n23,((n2,n30),n0)),(n35,(n34,((n20,n21),(n1,(n36,n22))))))))),n27);
	TREE 'RAxML Bootstrap Tree++' = ((((((n11,n12),(n16,(n15,n13))),((n3,(n9,(n5,((n7,n6),n8)))),n17)),(n26,n25)),((((n29,n19),n31),n28),((((n18,n24),(n38,n33)),n32),(((n34,n35),(n22,(((n21,n20),n36),n1))),((n0,(n30,n2)),n23))))),(n10,n37),n27);
	TREE 'RAxML Bootstrap Tree++' = ((n26,n25),((((n23,(n38,((n29,n28),(n31,n19)))),(((n34,n35),n32),((n24,n18),((n0,(n2,n30)),n33)))),(((n37,n10),(n21,n20)),(n36,(n1,n22)))),(((((n8,((n6,n7),n5)),n3),n17),(n13,(n16,n15))),(n9,(n11,n12)))),n27);
	TREE 'RAxML Bootstrap Tree++' = (((n37,n10),(n25,n26)),(((n17,(n3,(n9,(((n6,n7),n5),n8)))),((n13,(n16,n15)),(n12,n11))),((n19,(((n0,(n30,n2)),n23),(((n29,n28),n31),n38))),((((n34,(n35,(n36,((n22,n1),(n21,n20))))),n33),(n24,n18)),n32))),n27);
	TREE 'RAxML Bootstrap Tree++' = (((n26,n25),(n17,(((n5,n3),(n8,((n7,n6),n9))),((((n15,n16),n13),n12),n11)))),((((((n28,n29),n31),n19),(((n35,(n23,((n2,n30),n0))),n32),((n18,n24),((n34,n38),n33)))),((n21,n20),((n22,n36),n1))),(n10,n37)),n27);
	TREE 'RAxML Bootstrap Tree++' = (((n26,n25),((n9,(n11,n12)),((((n15,n16),n13),n17),(((n5,(n7,n6)),n8),n3)))),(((n36,((n1,n22),(n20,n21))),((((n34,n35),(((n29,n28),n31),n19)),((((n33,(n0,(n30,n2))),(n24,n18)),n32),n23)),n38)),(n37,n10)),n27);
	TREE 'RAxML Bootstrap Tree++' = ((((n20,n21),(n36,(n22,n1))),((((((n34,n35),n33),((n28,n29),(n19,n31))),(((n2,n30),n0),n23)),n32),((n18,n24),n38))),((n37,n10),((n13,((n16,n15),((((n8,((n7,n6),n5)),n3),(n9,(n11,n12))),n17))),(n26,n25))),n27);
	TREE 'RAxML Bootstrap Tree++' = ((((n37,n10),n25),n26),((n38,(((n28,n29),(n31,n19)),(((n18,n24),n33),((n35,((n32,n34),((n36,(n21,n20)),(n22,n1)))),((n0,(n2,n30)),n23))))),(((((n11,n12),(n15,n16)),n13),(n3,((n5,((n7,n6),n8)),n9))),n17)),n27);
	TREE 'RAxML Bootstrap Tree++' = (n11,(((((((n8,(n5,(n6,n7))),n3),((n15,n16),n13)),((n10,n37),n17)),n9),((((n36,(n21,n20)),(n22,n1)),(((n32,(((((n23,((n30,n2),n0)),(n35,n34)),n33),(n19,(n29,(n31,n28)))),n24)),n18),n38)),(n26,n25))),n12),n27);
	TREE 'RAxML Bootstrap Tree++' = ((n37,n10),(((n31,(n28,(n29,n19))),(n24,(((n34,((n1,((n20,n21),n36)),n22)),(n32,n18)),((n33,(n35,(n23,((n30,n2),n0)))),n38)))),((n17,((((n8,((n7,n6),n5)),n9),n3),(((n15,n16),(n12,n11)),n13))),(n26,n25))),n27);
	TREE 'RAxML Bootstrap Tree++' = (((((n35,((n0,(n2,n30)),n23)),(((n34,n24),(n18,n33)),n32)),(((n1,((n21,n20),n36)),n22),((((n19,n29),n28),n31),n38))),(n10,n37)),(((n9,(n11,n12)),((n15,n13),(n16,(n17,(((n6,n7),(n5,n8)),n3))))),(n26,n25)),n27);
	TREE 'RAxML Bootstrap Tree++' = ((((n28,(n19,n29)),n31),((n38,(n33,((n0,(n2,n30)),n23))),((((n36,((n22,n1),(n20,n21))),(n35,n34)),(n18,n32)),n24))),((((((n8,(n5,(n6,n7))),n3),(((n16,n15),n13),n17)),n9),(n11,((n10,n37),n12))),(n26,n25)),n27);
	TREE 'RAxML Bootstrap Tree++' = (((n38,(n19,((n28,n29),n31))),(((((n23,(n0,(n30,n2))),(n35,(n34,((n20,n21),((n1,n22),n36))))),n33),(n32,n18)),n24)),((n37,n10),((n17,((((n16,n15),((n11,n12),n13)),(n3,(n8,((n6,n7),n5)))),n9)),(n25,n26))),n27);
	TREE 'RAxML Bootstrap Tree++' = ((((((n18,n24),n32),((((n2,n30),n0),n33),((n35,(n34,(((n22,n1),(n21,n20)),n36))),n23))),(n38,((n19,n31),(n29,n28)))),(((n13,(n15,n16)),((n3,(n8,(n5,(n7,n6)))),n17)),(n9,(n12,n11)))),((n37,n10),(n25,n26)),n27);
	TREE 'RAxML Bootstrap Tree++' = ((n11,n12),((n13,((n38,((((n19,((n28,n29),n31)),(n33,(n18,n24))),(n23,(n32,((n2,n30),n0)))),((n21,n20),((n34,n35),(n1,(n22,n36)))))),(n15,n16))),((n9,n17),((n3,((n10,n37),(n25,n26))),(n8,(n5,(n7,n6)))))),n27);
	TREE 'RAxML Bootstrap Tree++' = (((n37,n10),((n13,((n16,n15),((n11,n12),(n17,((n9,(n8,((n6,n7),n5))),n3))))),((n38,((n29,n28),(n19,n31))),((n32,(n24,n18)),((n23,n33),(((n2,n30),n0),(n35,(n34,(n36,((n20,n21),(n1,n22))))))))))),(n26,n25),n27);
	TREE 'RAxML Bootstrap Tree++' = ((((n22,n1),(n36,(n21,n20))),(((n32,n18),(((n34,n35),n31),(((n0,(n2,n30)),n23),n24))),(n38,(n33,(n19,(n29,n28)))))),((((n12,n11),n9),((n13,(n16,n15)),(n17,(n8,((n7,n6),(n5,n3)))))),((n25,n26),(n10,n37))),n27);
	TREE 'RAxML Bootstrap Tree++' = ((((n33,n38),((n19,(n31,(n29,n28))),((n18,n32),(n24,(n23,((n0,(n2,n30)),((n35,n34),((n22,n1),(n36,(n21,n20)))))))))),((n17,((((n12,n11),(n13,(n15,n16))),(n9,(n8,(n5,(n7,n6))))),n3)),(n26,n25))),(n37,n10),n27);
	TREE 'RAxML Bootstrap Tree++' = ((n10,n37),(((n26,n25),(n17,(((n11,n12),((n15,n16),n13)),((n9,(n8,(n5,(n6,n7)))),n3)))),((n22,(n1,((n20,n21),n36))),((n23,(n0,(n30,n2))),((n24,((n34,n32),n18)),(n38,((((n19,n31),(n29,n28)),n35),n33)))))),n27);
	TREE 'RAxML Bootstrap Tree++' = (n13,((((((n15,n16),(((n21,n20),((n36,n22),n1)),(((n35,(n23,((n2,n30),n0))),(n33,(n34,(n18,n24)))),((n38,((n31,(n29,n28)),n19)),n32)))),n17),(n9,(n12,n11))),((n26,n25),(n3,((n8,(n7,n6)),n5)))),(n37,n10)),n27);
	TREE 'RAxML Bootstrap Tree++' = (n11,(n12,(n9,((n17,((n13,(n16,n15)),((n8,(n5,(n7,n6))),n3))),(((n25,n26),(n10,n37)),(((n31,(n19,n29)),n28),(n32,(((n38,n33),(n18,n24)),((n35,(n34,((n36,(n20,n21)),(n1,n22)))),((n0,(n30,n2)),n23))))))))),n27);
	TREE 'RAxML Bootstrap Tree++' = (((((n0,(n30,n2)),n33),((n23,((n32,n18),((n36,((n21,n20),(n22,n1))),n34))),((n38,((n19,n31),(n28,n29))),n24))),n35),(((n26,n25),(n10,n37)),((n9,(n12,n11)),(((((n7,(n5,n6)),n8),n3),n17),((n16,n15),n13)))),n27);
	TREE 'RAxML Bootstrap Tree++' = (((((n28,n29),(n31,(n38,n19))),(n33,((((n22,(n1,(n36,(n21,n20)))),n34),n35),(n23,(n0,(n2,n30)))))),((n18,n32),n24)),((n25,n26),(n17,(((((n37,n10),n13),(n11,n12)),(n15,n16)),(n3,(n9,(((n7,n5),n6),n8)))))),n27);
	TREE 'RAxML Bootstrap Tree++' = ((((((n21,n20),n36),n1),n22),(((n19,(n31,(n28,n29))),(((((n30,n2),n0),n23),n35),(n33,((n24,n18),(n34,n32))))),n38)),(n17,(((n11,((n10,n37),n12)),(n13,(n15,n16))),((n3,(n26,n25)),((n6,(n7,(n8,n5))),n9)))),n27);
	TREE 'RAxML Bootstrap Tree++' = (((n26,n25),(n17,(((n13,(n16,n15)),(n12,n11)),(((n9,(n10,n37)),(((n6,n5),n7),n8)),n3)))),(((n23,n35),(((((n32,n18),n24),(n38,(n31,((n19,n29),n28)))),(n33,(n0,(n30,n2)))),n34)),(n22,(n1,(n36,(n21,n20))))),n27);
	TREE 'RAxML Bootstrap Tree++' = (n12,((((((n15,n16),(((((n24,n33),((n31,n19),(n29,n28))),((((((n21,n20),n36),(n1,n22)),n34),n35),n23)),(n38,(n18,n32))),((n2,n30),n0))),n17),((((n5,(n6,n7)),n8),n9),(((n26,n25),(n37,n10)),n3))),n13),n11),n27);
	TREE 'RAxML Bootstrap Tree++' = ((((n17,(((n13,(n15,n16)),(n12,n11)),((n8,(n5,(n6,n7))),(n3,n9)))),(n26,n25)),(n37,n10)),((((n34,((n22,n1),(n36,(n21,n20)))),n35),(n23,(n0,(n30,n2)))),((((n18,n24),n33),(n38,(n19,(n31,(n29,n28))))),n32)),n27);
	TREE 'RAxML Bootstrap Tree++' = (n11,((n13,(((((((n32,((n18,n24),((n34,n38),n33))),(n23,(n0,(n2,n30)))),(n35,((n28,(n19,n29)),n31))),(n22,(((n20,n21),n36),n1))),((n9,(((n6,n7),n5),n8)),((n3,(n25,n26)),(n10,n37)))),n17),(n15,n16))),n12),n27);
	TREE 'RAxML Bootstrap Tree++' = (((((n19,(n29,(n31,n28))),(n35,(n33,(((n30,n2),n0),n23)))),n38),(((n18,n32),(n34,((n22,n1),((n21,n20),n36)))),n24)),((n17,(((n8,(n5,(n7,n6))),n3),(((n15,n16),n13),(n12,(n9,n11))))),((n26,n25),(n37,n10))),n27);
	TREE 'RAxML Bootstrap Tree++' = ((n38,((n19,((n29,n28),n31)),(((n18,n24),(((n35,n34),((n22,n1),(n36,(n21,n20)))),n23)),(n32,((n0,(n30,n2)),n33))))),(((((n37,n10),n17),(((n16,n15),n13),((n7,n6),(n3,(n5,n8))))),(n9,(n11,n12))),(n25,n26)),n27);
	TREE 'RAxML Bootstrap Tree++' = ((n9,((n13,(((((((n6,n7),n5),n8),((n25,n26),n3)),n17),(n12,n11)),n16)),n15)),(((((n20,n21),n36),(n1,n22)),((n32,((n18,n33),(n24,((n34,n35),(n23,((n30,n2),n0)))))),(n38,(n19,(n29,(n31,n28)))))),(n10,n37)),n27);
	TREE 'RAxML Bootstrap Tree++' = (((n38,n33),((n31,(n28,(n29,n19))),((n32,n18),((n35,(n34,((n21,n20),(n36,(n1,n22))))),((n23,(n0,(n2,n30))),n24))))),(((n37,n10),(n26,n25)),((n3,((n9,(n5,(n8,(n7,n6)))),((n11,n12),(n13,(n15,n16))))),n17)),n27);
	TREE 'RAxML Bootstrap Tree++' = (((n26,n25),(n13,((n9,(n11,n12)),((((n37,n10),n17),(n3,(n8,((n6,n7),n5)))),(n15,n16))))),((n38,((n31,(n29,n28)),n19)),((n23,((n35,n34),((n21,n20),(n1,(n36,n22))))),(n32,((n33,((n2,n30),n0)),(n24,n18))))),n27);
	TREE 'RAxML Bootstrap Tree++' = (((n38,((n19,(n31,(n29,n28))),(n24,(((n18,n32),((n34,n35),((n22,n1),((n20,n21),n36)))),(n33,(n23,(n0,(n2,n30)))))))),(((n13,((n3,((n9,(n12,n11)),(n17,(n8,(n5,(n6,n7)))))),n16)),n15),(n26,n25))),(n10,n37),n27);
	TREE 'RAxML Bootstrap Tree++' = ((n13,(((((n8,(n5,(n7,n6))),((n25,n26),n3)),n9),n17),((n16,((((n18,n24),((((n19,((n31,n28),n29)),n38),(((n35,n34),(n23,(n0,(n2,n30)))),n33)),n32)),(n22,((n20,n21),(n36,n1)))),n15)),(n11,n12)))),(n10,n37),n27);
	TREE 'RAxML Bootstrap Tree++' = (((((((n10,n37),(n20,n21)),n38),(((n33,n24),(n32,n18)),((n19,n29),(n28,n31)))),(n36,(n1,n22))),n23),(((((n3,(n8,(n5,(n7,n6)))),n17),((n0,(n30,n2)),(n9,(n12,n11)))),((n16,n15),n13)),((n34,n35),(n26,n25))),n27);
	TREE 'RAxML Bootstrap Tree++' = ((n37,n10),(((n26,n25),(n13,(((n9,(n11,n12)),n17),((n16,n15),(n3,(n8,(n5,(n6,n7)))))))),((((n35,n34),((n36,(n20,n21)),(n1,n22))),(n19,((n29,n28),n31))),((n32,(n38,(n18,(n24,n33)))),((n0,(n2,n30)),n23)))),n27);
	TREE 'RAxML Bootstrap Tree++' = (n13,(((n15,n16),((((((n2,n30),n0),n33),(n23,((n34,n35),((n36,(n1,(n20,n21))),n22)))),(n24,(n32,n18))),(n38,(n19,(n31,(n29,n28)))))),(((n8,((n5,(n7,n6)),(n3,(n25,n26)))),((n37,n10),n17)),((n11,n12),n9))),n27);
	TREE 'RAxML Bootstrap Tree++' = ((((n23,n33),(n24,(((((n22,n1),(n36,(n21,n20))),(n35,n34)),(n32,n18)),(n0,(n2,n30))))),(n38,((n31,n19),(n28,n29)))),((n15,((n16,(n17,((n11,n12),(n3,(n9,(n8,(n5,(n7,n6)))))))),n13)),((n37,n10),(n25,n26))),n27);
	TREE 'RAxML Bootstrap Tree++' = (((((n7,n6),(((n8,(((n12,n11),n9),(n16,(n5,n3)))),n17),n13)),n15),((n37,n10),(n25,n26))),((((((n19,n31),(n28,n29)),(n23,((n30,n2),n0))),n38),((n35,n32),((n34,n24),(n18,n33)))),(((n36,n1),(n21,n20)),n22)),n27);
	TREE 'RAxML Bootstrap Tree++' = ((n10,n37),((n31,((n28,n29),(n19,(n38,((((n34,(n22,(((n20,n21),n36),n1))),n35),n23),(n32,((n18,n24),(n33,((n2,n30),n0))))))))),(((((n13,n17),((n5,n3),((n7,n6),n8))),(n16,n15)),(n9,(n12,n11))),(n25,n26))),n27);
	TREE 'RAxML Bootstrap Tree++' = ((n8,((n13,((n17,((n5,n3),(n7,n6))),(n15,n16))),(n9,(n12,n11)))),(((n10,n37),(n25,n26)),((n38,(((n23,((n0,(n2,n30)),(n35,n34))),((n33,(n18,n24)),n32)),((n31,(n28,n29)),n19))),((n21,n20),(n1,(n22,n36))))),n27);
	TREE 'RAxML Bootstrap Tree++' = ((((n26,n25),((((n13,((n12,n11),(n16,n15))),(n8,((n7,n6),n9))),(n5,n3)),n17)),(((((n23,((n30,n2),n0)),(n32,(n18,n24))),(n35,((n34,n33),(n19,(n31,(n28,n29)))))),n38),((((n21,n20),n1),n36),n22))),(n37,n10),n27);
	TREE 'RAxML Bootstrap Tree++' = (((n37,n10),((n28,(n31,(n19,n29))),(((n18,n24),n33),(((((n0,(n2,n30)),n23),n38),(n35,((((n36,(n20,n21)),n1),n22),n34))),n32)))),((n26,n25),((n12,n11),(n9,(((((n8,(n5,(n6,n7))),n3),n17),n13),(n15,n16))))),n27);
	TREE 'RAxML Bootstrap Tree++' = (((n38,(n19,((n29,n28),n31))),(((((n2,n30),n0),n33),(n23,(((n1,n22),((n20,n21),n36)),(n35,n34)))),(n24,(n18,n32)))),(((n15,(n16,((n17,(n3,(((n5,n8),(n6,n7)),n13))),(n9,(n11,n12))))),(n37,n10)),(n26,n25)),n27);
	TREE 'RAxML Bootstrap Tree++' = (((n25,n26),((n22,(n1,((n21,n20),n36))),((n19,(((n28,n29),n31),(n38,n23))),((n24,(((n0,(n2,n30)),n33),n18)),(n32,(n34,n35)))))),(((n3,(n8,(n5,(n7,n6)))),(((n11,n12),n9),((n15,n16),n13))),((n37,n10),n17)),n27);
	TREE 'RAxML Bootstrap Tree++' = (((n38,((n19,(n31,(n28,n29))),((n24,(n18,n32)),(((n0,(n30,n2)),n33),(((n34,n35),(((n36,n1),(n21,n20)),n22)),n23))))),(n37,n10)),((n25,n26),(((n16,n15),n13),(((n11,n12),n9),(((n8,(n5,(n6,n7))),n3),n17)))),n27);
	TREE 'RAxML Bootstrap Tree++' = (((n32,((n24,((n34,n35),((n0,(n2,n30)),n23))),(n33,n18))),(((n19,n31),(n29,n28)),n38)),(((n17,(((n12,n11),(n13,(n16,n15))),(((((n7,n6),n8),n5),n9),n3))),((n22,(n1,(n36,(n20,n21)))),(n37,n10))),(n25,n26)),n27);
	TREE 'RAxML Bootstrap Tree++' = ((((n37,n10),(n25,n26)),(n9,((n12,n11),((n17,(((n5,(n7,n6)),n8),n3)),((n15,n16),n13))))),((n38,(n19,(n31,(n29,n28)))),((((n23,(n0,(n2,n30))),(n33,n35)),((n34,((n1,n22),(n36,(n21,n20)))),(n32,n18))),n24)),n27);
	TREE 'RAxML Bootstrap Tree++' = (((((n29,n28),(n19,n31)),n38),(n33,((n18,n32),(((n0,(n2,n30)),n23),((n35,(((n21,n20),((n1,n22),n36)),n34)),n24))))),(((((n11,n12),n9),(((n3,n5),((n10,n37),n17)),((n7,n6),((n16,n15),n13)))),n8),(n25,n26)),n27);
	TREE 'RAxML Bootstrap Tree++' = ((((n10,n37),((n25,n26),(((n9,(n3,(n5,((n7,n6),n8)))),((n16,n15),((n12,n11),n13))),n17))),((((n35,((n18,n24),(n34,n33))),((n0,(n30,n2)),n23)),n32),(((n19,n31),(n29,n28)),n38))),(((n36,(n21,n20)),n1),n22),n27);
	TREE 'RAxML Bootstrap Tree++' = ((n33,(n19,(n31,(n29,n28)))),((((n24,n18),n32),(n38,((n10,n37),((n26,n25),((n17,((n3,(n8,(n5,(n7,n6)))),((n16,n15),n13))),(n9,(n11,(((n2,n30),n0),n12)))))))),(n23,(((n1,(((n20,n21),n34),n36)),n22),n35))),n27);
	TREE 'RAxML Bootstrap Tree++' = ((n26,n25),(((n15,(((n16,(n17,((((n5,(n7,n6)),n8),n9),n3))),(n12,n11)),n13)),(n10,n37)),((((n24,(n18,n32)),((n35,(n34,(n36,((n22,n1),(n20,n21))))),(n23,((n2,n30),n0)))),(n33,((n19,n31),(n29,n28)))),n38)),n27);
	TREE 'RAxML Bootstrap Tree++' = (((((((n31,n28),n29),n19),(((n21,n20),((n1,n36),((n34,n35),n22))),n38)),((n32,((n23,(n0,(n30,n2))),n24)),(n33,n18))),((n25,n26),((((n13,(n15,n16)),(n11,n12)),(n9,(n3,((n8,n5),(n6,n7))))),((n10,n37),n17)))),n27);
	TREE 'RAxML Bootstrap Tree++' = (((n25,n26),(n10,n37)),((((((n28,n29),(n31,n19)),n38),(n24,(n32,n18))),(((n33,(n0,(n2,n30))),n23),((n22,(n1,((n20,n21),n36))),(n34,n35)))),(((n12,n11),n9),((n13,(n16,n15)),(n17,(n3,(n5,(n8,(n7,n6)))))))),n27);
	TREE 'RAxML Bootstrap Tree++' = (((((n9,(n8,((n5,n3),(n7,n6)))),(((n11,n12),((n16,n15),n13)),n17)),(n37,n10)),(((((n33,n34),(n18,n24)),(((n0,(n2,n30)),n23),(n35,(n36,((n22,n1),(n20,n21)))))),n32),(((n28,n29),(n19,n31)),n38))),(n25,n26),n27);
	TREE 'RAxML Bootstrap Tree++' = ((n17,(((n8,(n5,(n6,n7))),n9),(((n16,n15),((n12,n11),n13)),n3))),(((n37,n10),(n26,n25)),(((n1,(n22,n36)),(n21,n20)),((n32,((n0,(n30,n2)),n23)),((((n35,n29),n28),(n31,n19)),(((n34,n38),n33),(n18,n24)))))),n27);
	TREE 'RAxML Bootstrap Tree++' = ((((((n23,((n36,((n20,n21),(n22,n1))),(n35,n34))),(((n30,n2),n0),n33)),(n38,(n32,n18))),(n19,((n28,n29),n31))),n24),(((((n5,n3),((n16,n13),(((n15,((n37,n10),n6)),n7),n17))),n8),(n9,(n11,n12))),(n25,n26)),n27);
	TREE 'RAxML Bootstrap Tree++' = (((((n12,n11),(((((n5,(n7,n6)),(n9,n8)),n3),n17),(n13,(n16,n15)))),(n25,n26)),(n37,n10)),(((n19,(n31,(n29,n28))),((n24,(((n0,(n30,n2)),n23),(n35,(((n36,(n20,n21)),(n1,n22)),n34)))),(n18,n32))),(n38,n33)),n27);
	TREE 'RAxML Bootstrap Tree++' = ((n37,n10),(((((n0,(n30,n2)),n23),(((n35,((n36,((n1,n22),(n21,n20))),n34)),(((n28,n29),n31),n19)),(n32,((n38,n18),(n33,n24))))),((n8,n9),(((((n12,n11),(n15,n16)),n13),n17),((n5,(n6,n7)),n3)))),(n25,n26)),n27);
	TREE 'RAxML Bootstrap Tree++' = (((n9,((n5,(n6,n7)),n8)),(n23,(n33,(((n32,n18),(n24,(n35,(n0,(n30,n2))))),(((((n22,n36),n1),(n21,n20)),n34),(n19,(n38,(n31,(n29,n28))))))))),((((n11,n12),((n16,n15),n13)),((n26,n25),((n37,n10),n3))),n17),n27);
	TREE 'RAxML Bootstrap Tree++' = (((n26,n25),(((n10,n37),n17),((n9,((n5,n3),((n6,n7),n8))),((n11,n12),((n15,n16),n13))))),((n32,(n24,((n18,n33),((n35,(((n1,n22),((n21,n20),n36)),n34)),((n0,(n2,n30)),n23))))),(((n31,n28),(n29,n19)),n38)),n27);
	TREE 'RAxML Bootstrap Tree++' = (((n17,(((n11,n12),((n16,n15),n13)),(((n8,(n5,(n6,n7))),n3),n9))),(n26,n25)),((n37,n10),((n18,(n32,((n33,(((n31,n19),(n29,n28)),((n22,((n1,n36),(n21,n20))),(n35,n34)))),((n23,((n2,n30),n0)),n24)))),n38)),n27);
	TREE 'RAxML Bootstrap Tree++' = (((n38,((n24,n18),n33)),((((n35,n34),((n36,(n21,n20)),(n22,n1))),n32),(((n0,(n30,n2)),n23),((n28,n29),(n19,n31))))),((n17,((n13,((n12,n11),(n15,n16))),((n9,((n5,n8),(n6,n7))),n3))),(n26,(n25,(n37,n10)))),n27);
	TREE 'RAxML Bootstrap Tree++' = (((n33,n38),(((n24,((((n1,(n22,n36)),(n20,n21)),(n34,n35)),((n0,(n30,n2)),n23))),(n32,n18)),((n31,(n28,n29)),n19))),((((n10,n37),n17),((n3,(n9,(((n7,n6),n5),n8))),(((n12,n11),n13),(n15,n16)))),(n26,n25)),n27);
	TREE 'RAxML Bootstrap Tree++' = (((((n34,(n22,n1)),(n36,n35)),(n20,n21)),((n38,(((n28,n29),(n19,n31)),(n23,((n2,n30),n0)))),(n33,(n24,(n18,n32))))),((((((n13,(n16,n15)),n3),n17),(n9,(((n7,n6),n5),n8))),(n11,n12)),((n37,n10),(n25,n26))),n27);
	TREE 'RAxML Bootstrap Tree++' = (n11,((((((n16,(n15,(((((n0,(n2,n30)),n33),(((n34,n35),((n22,n1),(n36,(n20,n21)))),n23)),((n19,(n31,(n28,n29))),(n24,(n32,n18)))),n38))),n13),((n37,n10),n17)),(((n26,n25),n3),(((n7,n6),n5),n8))),n9),n12),n27);
	TREE 'RAxML Bootstrap Tree++' = (((n10,n37),((n22,(n1,(n36,(n20,n21)))),(n38,((((n18,n24),n33),((n32,(n35,n34)),((n0,(n30,n2)),n23))),(n29,(n28,(n19,n31))))))),(((n9,(n11,n12)),((n3,(n5,(n8,(n6,n7)))),(((n15,n13),n16),n17))),(n25,n26)),n27);
	TREE 'RAxML Bootstrap Tree++' = (((((((n0,(n2,n30)),n33),n23),n24),(n32,((n35,(n34,(n22,(((n20,n21),n36),n1)))),((n29,n28),(n31,n19))))),(n18,n38)),(((n37,n10),(n25,n26)),(((n13,(n15,n16)),((n3,(n8,(n5,(n7,n6)))),n17)),(n9,(n11,n12)))),n27);
	TREE 'RAxML Bootstrap Tree++' = (n34,(((((n35,n33),(n23,((n19,((n31,n28),n29)),n38))),((n32,n18),n24)),(n22,(n1,(n36,(n20,n21))))),((n10,n37),((((((n13,(n15,n16)),(n3,(n9,((n5,n8),(n7,n6))))),n17),(n11,n12)),((n2,n30),n0)),(n25,n26)))),n27);
	TREE 'RAxML Bootstrap Tree++' = ((((n9,(n12,n11)),((((n37,n10),n17),((n13,n15),n16)),(n3,(((n6,n8),n7),n5)))),((((n24,n18),(((((n2,n30),n0),n33),(n23,((n19,(n29,(n31,n28))),n38))),n32)),(n35,n34)),(((n21,n20),n36),(n22,n1)))),(n26,n25),n27);
	TREE 'RAxML Bootstrap Tree++' = ((n37,n10),((((n1,(n36,(n20,n21))),n22),(n38,(((n35,((n31,n19),(n28,n29))),((((n30,n2),n0),n23),(n24,((n34,n32),n18)))),n33))),((((n17,(n9,(n8,(n5,(n6,n7))))),n3),((n12,n11),(n13,(n15,n16)))),(n25,n26))),n27);
	TREE 'RAxML Bootstrap Tree++' = ((((n8,(n5,(n6,n7))),((n3,((n37,n10),n17)),(n13,(n16,n15)))),((n12,n11),n9)),((n26,n25),((n38,(n19,(n31,(n29,n28)))),(n33,(((n32,n18),(n34,((n22,n1),((n21,n20),n36)))),(n24,(((n0,(n30,n2)),n23),n35)))))),n27);
	TREE 'RAxML Bootstrap Tree++' = (((n17,(((n13,(n16,n15)),(n11,n12)),(((n3,n5),((n10,n37),n9)),(n8,(n6,n7))))),(n38,((n19,(n31,(n28,n29))),((((n18,n24),n33),n32),((n35,(((n21,n20),((n22,n1),n36)),n34)),(((n30,n2),n0),n23)))))),(n26,n25),n27);
	TREE 'RAxML Bootstrap Tree++' = (((n23,((((n30,n2),n0),n33),((n38,(n19,(n31,(n28,n29)))),((n24,n18),n32)))),(((n35,n34),(n36,(n22,n1))),(n21,n20))),(((n17,((n3,(n9,((n7,(n6,n5)),n8))),(((n16,n15),(n11,n12)),n13))),(n37,n10)),(n25,n26)),n27);
	TREE 'RAxML Bootstrap Tree++' = ((n13,(((((((n5,(n6,n7)),n8),n9),n3),((n10,n37),n17)),(n16,(n12,n11))),(n26,n25))),(((n18,((n32,n24),(((n35,n34),(n33,(n19,(n29,(n31,n28))))),(((n30,n2),n0),n23)))),(n38,((n21,n20),((n1,n22),n36)))),n15),n27);
	TREE 'RAxML Bootstrap Tree++' = (((((n0,(n30,n2)),n23),(((n28,n29),(n19,n31)),n38)),(((n32,n18),((n36,((n1,n22),(n20,n21))),(n35,n34))),(n24,n33))),((n17,((((n15,n16),(n11,n12)),n13),(((n9,(n37,n10)),((n7,n6),(n8,n5))),n3))),(n25,n26)),n27);
	TREE 'RAxML Bootstrap Tree++' = (((((n31,(n29,n28)),n19),n38),(n18,((n32,((n23,(n35,((n22,((n1,(n20,n21)),n36)),n34))),(n33,(n0,(n30,n2))))),n24))),((((n11,n12),n9),((((n8,((n7,n6),n5)),n3),n17),((n16,n15),n13))),((n37,n10),(n25,n26))),n27);
	TREE 'RAxML Bootstrap Tree++' = (((((((n19,((n29,n28),n31)),(n32,(n18,n24))),(n23,((n33,((n30,n2),n0)),(((n21,n20),((n36,n22),n1)),(n35,n34))))),n38),((n10,n37),(n25,n26))),((n13,(n16,n15)),(((n9,(n8,((n6,n7),n5))),n3),n17))),(n12,n11),n27);
	TREE 'RAxML Bootstrap Tree++' = (((n10,n37),(n38,((n19,(n31,(n29,n28))),(n23,(n32,(((((n2,n30),n0),n33),(n18,n24)),((((n22,n1),(n36,(n20,n21))),n34),n35))))))),((n17,((n3,((n9,(n11,n12)),(n13,(n15,n16)))),(((n6,n7),n8),n5))),(n26,n25)),n27);
	TREE 'RAxML Bootstrap Tree++' = ((n25,n26),(((n11,n12),(n9,(((((n5,(n6,n7)),n8),n3),(n13,(n15,n16))),n17))),((n37,n10),((n22,(n1,(n36,(n21,n20)))),(n38,(((n29,n28),(n31,n19)),((n33,(n24,((n34,n35),(n23,((n30,n2),n0))))),(n18,n32))))))),n27);
	TREE 'RAxML Bootstrap Tree++' = (((((n0,(n30,n2)),(n38,n18)),(n32,((((n28,n29),(n19,n31)),n33),(n24,(n35,(n34,n23)))))),((((n20,n21),n36),n1),n22)),((n37,n10),((n26,n25),(n17,(((n12,n11),(n13,(n15,n16))),(n9,(n3,(n8,((n7,n6),n5)))))))),n27);
	TREE 'RAxML Bootstrap Tree++' = (((((((n0,(n2,n30)),n23),(n35,n24)),n33),(n32,((n34,((n21,n20),((n36,n22),n1))),n18))),(n38,(n19,(n31,(n29,n28))))),((((n17,((((n11,n12),n9),((n10,n37),(n7,n16))),(n3,(n8,(n5,n6))))),n15),n13),(n25,n26)),n27);
	TREE 'RAxML Bootstrap Tree++' = (((n17,(((n13,(n11,n12)),(n15,n16)),(n9,(n3,(n8,(n6,(n5,n7))))))),((n10,n37),(n25,n26))),((n38,(((n29,n28),n31),n19)),(((n24,n18),n32),(n33,(((n0,(n30,n2)),n23),((((n21,n20),n1),(n22,n36)),(n35,n34)))))),n27);
	TREE 'RAxML Bootstrap Tree++' = ((((n22,n1),(n36,(n21,n20))),(n18,(((n24,((n35,n34),(((n2,n30),n0),n23))),n32),(n33,((n19,(n31,(n28,n29))),n38))))),((n10,n37),((n17,((n13,((n16,n15),(n11,n12))),(n3,(n9,(n8,(n5,(n6,n7))))))),(n25,n26))),n27);
	TREE 'RAxML Bootstrap Tree++' = (n9,((n7,n6),(((((n3,(n26,n25)),n17),(((n11,((n10,n37),n12)),(n16,n15)),n13)),(n8,n5)),(((n0,(n30,n2)),n23),((((((n22,(n1,(n36,(n20,n21)))),n34),n35),(n19,(n31,(n28,n29)))),n33),((n24,n38),(n32,n18)))))),n27);
	TREE 'RAxML Bootstrap Tree++' = ((((n26,n25),((n11,n12),(n17,(((n9,(n8,((n7,n6),n5))),n3),(n13,(n15,n16)))))),(n10,n37)),((((n0,(n2,n30)),((n23,(n18,(((n34,n35),((n36,(n21,n20)),(n22,n1))),n32))),n33)),n24),((n19,((n29,n28),n31)),n38)),n27);
	TREE 'RAxML Bootstrap Tree++' = ((n25,n26),((((n9,n8),(((n37,n10),n12),n11)),((n5,(n6,n7)),((n3,(n13,(n15,n16))),n17))),(n38,((n19,(n31,(n28,n29))),((n32,((n23,((n35,n34),((n22,n1),(n36,(n21,n20))))),(n33,(((n2,n30),n0),n18)))),n24)))),n27);
	TREE 'RAxML Bootstrap Tree++' = ((((((n12,n11),n9),((n3,(n5,(n7,n6))),((((n37,n10),n17),n13),(n16,n15)))),n8),(n25,n26)),(((((n1,n22),((n20,n21),n36)),(n34,n35)),n23),(n32,(n38,((n33,(n19,(n31,(n28,n29)))),(((n0,(n2,n30)),n18),n24))))),n27);
	TREE 'RAxML Bootstrap Tree++' = ((((n33,(((n29,n28),n31),n19)),(((n0,(n30,n2)),(n23,((((n21,n20),(n1,n36)),n22),(n35,n34)))),((n32,n18),n38))),n24),((((n8,n9),(((n15,n16),(((n37,n10),n17),n13)),(n3,(n5,(n7,n6))))),(n12,n11)),(n25,n26)),n27);
	TREE 'RAxML Bootstrap Tree++' = (((n38,((((((n34,(n36,((n22,n1),(n20,n21)))),n35),((n0,(n2,n30)),n23)),((n24,n18),n33)),n32),(((n28,n31),n29),n19))),((n26,n25),(((n12,n11),n9),(n17,(n13,((n16,n15),(n3,(n5,(n8,(n7,n6)))))))))),(n37,n10),n27);
	TREE 'RAxML Bootstrap Tree++' = (((n38,((n29,((n19,n31),n28)),(n32,((n33,(n24,n18)),(((n0,(n30,n2)),n23),(n35,(((n20,n21),(n1,(n22,n36))),n34))))))),((n26,n25),(n15,(n13,((n16,(n11,n12)),(n17,(n3,(n9,(n8,(n5,(n7,n6))))))))))),(n37,n10),n27);
	TREE 'RAxML Bootstrap Tree++' = ((n25,n26),(((n10,n37),((n22,(n1,(n36,(n21,n20)))),(n38,((((n29,n28),n19),n31),(((n32,n18),(n24,((n34,n35),(((n2,n30),n0),n23)))),n33))))),(((((((n3,n5),(n8,(n6,n7))),n17),(n9,(n12,n11))),n16),n13),n15)),n27);
	TREE 'RAxML Bootstrap Tree++' = ((n10,n37),((((n15,n16),((n22,((n1,(n21,n20)),n36)),((n23,(n0,(n30,n2))),(n32,((((n29,n28),((n34,n35),n31)),n19),((n18,n24),(n38,n33))))))),((((((n6,n7),n5),n8),(n3,(n25,n26))),((n11,n12),n9)),n17)),n13),n27);
	TREE 'RAxML Bootstrap Tree++' = ((((((((n21,n20),(n18,n24)),(n33,(n19,(n35,(n29,(n31,n28)))))),(n34,n32)),n36),n38),((((n2,n30),n0),n23),(n1,n22))),(((((((n8,((n6,n7),n5)),n9),n3),n17),(n13,((n11,n12),(n16,n15)))),(n25,n26)),(n10,n37)),n27);
	TREE 'RAxML Bootstrap Tree++' = ((((n25,n26),(n17,((n3,(n9,(((n16,n15),n13),(n12,n11)))),(n5,(n8,(n7,n6)))))),((((((n35,((n22,(n1,(n36,(n21,n20)))),n34)),(n23,((n2,n30),n0))),(n18,n33)),n32),n24),(n19,(n38,(n31,(n29,n28)))))),(n37,n10),n27);
	TREE 'RAxML Bootstrap Tree++' = (((((((n5,(n6,n7)),n8),n9),((n25,n26),n3)),n17),((n11,((n37,n10),n12)),(n13,n16))),(((n24,(((n20,n21),(n34,((n36,n22),n1))),(n18,n32))),((n33,(n35,((n29,(n28,n31)),n19))),(n38,(((n30,n2),n0),n23)))),n15),n27);
	TREE 'RAxML Bootstrap Tree++' = ((n26,n25),(((n8,n9),(n5,(((n3,(((n16,(n15,n13)),(n11,n12)),(n17,(n37,n10)))),n6),n7))),((n23,(n0,(n30,n2))),((n35,(n33,((n31,(n28,n29)),n19))),(n38,(((((n36,(n1,n22)),(n20,n21)),n34),(n18,n32)),n24))))),n27);
	TREE 'RAxML Bootstrap Tree++' = (((n11,((n13,(((n9,(n8,(n5,(n7,n6)))),n3),(n17,(n16,n15)))),n12)),((n26,n25),(n37,n10))),((n19,(n31,(n29,n28))),(((n38,n33),n24),((n18,n32),(((n35,(n34,(((n36,n22),n1),(n20,n21)))),(n0,(n2,n30))),n23)))),n27);
	TREE 'RAxML Bootstrap Tree++' = ((n25,n26),((n15,(n13,(n16,(((n10,n37),n17),((n9,(n12,n11)),(((n3,n5),(n7,n6)),n8)))))),(((n18,n24),n38),(((n33,((((n36,((n21,n20),(n22,n1))),n34),n35),(n28,(n29,(n19,n31))))),((n0,(n30,n2)),n23)),n32))),n27);
	TREE 'RAxML Bootstrap Tree++' = ((((n37,n10),(n26,n25)),(n17,(((n11,n12),(n13,(n16,n15))),(n3,(n9,(n8,(n5,(n6,n7)))))))),((n38,((((n23,(n0,(n30,n2))),n32),((n33,(n19,(n31,(n28,((n34,n35),n29))))),n24)),n18)),((n1,(n36,n22)),(n21,n20))),n27);
	TREE 'RAxML Bootstrap Tree++' = ((n25,n26),((((n20,n21),((n1,n22),n36)),(((((n31,(n29,n28)),n19),n35),((n0,(n30,n2)),n23)),(n32,((n18,(n34,n38)),(n33,n24))))),((((n11,n12),((n13,n15),((n10,n37),n16))),(n3,n17)),(n9,(n8,((n6,n7),n5))))),n27);
	TREE 'RAxML Bootstrap Tree++' = ((n37,n10),(((n25,n26),(n17,(((n16,n15),(n13,(n11,n12))),(n3,(n9,((n7,n6),(n8,n5))))))),((n19,(n29,(n31,n28))),((((n23,(n0,(n30,n2))),(n33,n38)),((((n20,n21),n36),(n22,n1)),(n34,n35))),((n18,n24),n32)))),n27);
	TREE 'RAxML Bootstrap Tree++' = (n11,(((((n37,n10),n17),((n15,n16),n13)),(((n9,((n3,n5),(n7,n6))),n8),(((n38,((((n19,(n31,(n28,n29))),(n34,n35)),n33),((((n30,n2),n0),n23),(n32,(n18,n24))))),((n20,n21),(n36,(n22,n1)))),(n26,n25)))),n12),n27);
	TREE 'RAxML Bootstrap Tree++' = (((n26,n25),((((((n30,n2),n0),n33),(n24,((n18,n32),(((n36,(n22,n1)),(n20,n21)),(n34,n35))))),((n38,n23),(n29,(n28,n31)))),n19)),((n3,(n8,((n6,n7),n5))),((((n10,n37),n17),((n9,(n12,n11)),n13)),(n16,n15))),n27);
	TREE 'RAxML Bootstrap Tree++' = ((n26,n25),((((n10,n37),n17),(((n9,(n8,(n5,(n6,n7)))),n3),((n11,n12),((n15,n16),n13)))),(((n1,(n22,n36)),(n21,n20)),(((((n0,(n30,n2)),n23),(n35,(((n29,(n31,n28)),n19),(n34,n33)))),n32),((n18,n24),n38)))),n27);
	TREE 'RAxML Bootstrap Tree++' = ((((n19,(n31,(n29,n28))),(n32,(((n34,(n35,(n36,((n22,n1),(n21,n20))))),n33),(n24,(n38,n18))))),(n23,((n30,n2),n0))),(((n11,((n37,n10),n12)),((((((n3,n5),(n6,n7)),n13),(n15,n16)),n17),(n8,n9))),(n25,n26)),n27);
	TREE 'RAxML Bootstrap Tree++' = (((n10,n37),(n38,((n19,(n31,(n29,n28))),((((n36,((n22,n1),(n20,n21))),(n35,(n34,n23))),(((n30,n2),n0),n33)),((n24,n18),n32))))),((n26,n25),((n9,(n11,n12)),(n17,((n8,(n5,(n7,n6))),(n3,(n13,(n15,n16))))))),n27);
	TREE 'RAxML Bootstrap Tree++' = (((n37,n10),((((n16,(n13,n15)),(n17,(n3,((n5,(n7,n6)),n8)))),((n11,n12),n9)),(n26,n25))),(n23,((n38,((n29,n28),(n19,n31))),(((((n1,n22),(n36,(n20,n21))),(n35,n34)),(n18,n32)),(n24,(((n2,n30),n0),n33))))),n27);
	TREE 'RAxML Bootstrap Tree++' = ((((n19,((n28,n29),n31)),n38),(n32,((((n0,(n30,n2)),n23),((n36,((n21,n20),(n1,n22))),n35)),(n33,((n18,n24),n34))))),((((n8,((n12,n11),n9)),((((n7,n6),n5),n3),(n17,(n13,(n16,n15))))),(n25,n26)),(n10,n37)),n27);
	TREE 'RAxML Bootstrap Tree++' = ((((((n24,n32),((n31,(n29,n28)),(n19,(((n0,(n2,n30)),n33),((n35,n34),n23))))),(n38,n18)),(((n36,n22),n1),(n20,n21))),((n26,n25),(n17,((((n12,n11),n9),((n15,n16),n13)),((((n6,n7),n5),n8),n3))))),(n10,n37),n27);
	TREE 'RAxML Bootstrap Tree++' = ((n26,n25),(((((n16,n15),n13),(n11,((n0,(n2,n30)),n12))),(n17,(n3,((n8,(n5,(n6,n7))),n9)))),(((n23,((n18,n24),(n35,n32))),n33),((((n31,n19),(n29,n28)),((n34,((n1,n36),((n20,n21),(n10,n37)))),n22)),n38))),n27);
	TREE 'RAxML Bootstrap Tree++' = ((n10,n37),(((n38,((n33,n0),(((n24,((((n22,n1),(n36,(n21,n20))),n34),(n32,n18))),((n31,(n35,(n29,n28))),n19)),((n2,n30),n23)))),((n11,n12),(((((n8,((n6,n7),n5)),n9),n3),(n15,n16)),(n13,n17)))),(n26,n25)),n27);
	TREE 'RAxML Bootstrap Tree++' = ((n25,n26),(((n19,((n31,n29),n28)),((n23,((n30,n2),n0)),(((n24,(n18,n33)),n38),(((n35,n34),(n1,((n20,n21),(n36,n22)))),n32)))),(n17,(((((n10,n37),n12),n11),((n16,n15),n13)),((((n5,(n6,n7)),n8),n9),n3)))),n27);
	TREE 'RAxML Bootstrap Tree++' = (((n26,n25),(n17,((n13,((n12,n11),(n15,n16))),(n3,((n9,n8),((n7,n6),n5)))))),((n37,n10),((((n23,((n30,n2),n0)),n33),(((n35,((((n20,n21),n36),(n22,n1)),n34)),(n19,((n29,n28),n31))),((n18,n32),n24))),n38)),n27);
	TREE 'RAxML Bootstrap Tree++' = ((n12,n11),((((((n5,n3),n8),(n6,n7)),n9),((n10,n37),n17)),((n26,n25),((n13,(n16,n15)),(((((n18,n24),(n33,(n0,(n2,n30)))),((((((n1,(n21,n20)),n36),n34),(n35,n22)),n23),n32)),((n31,(n28,n29)),n19)),n38)))),n27);
	TREE 'RAxML Bootstrap Tree++' = ((n25,n26),(((n32,(n24,((n19,((n28,n29),n31)),((((n35,n34),((n22,n1),(n36,(n20,n21)))),n23),n33)))),(n18,n38)),((n10,n37),(n15,((((n30,n2),n0),n16),(n13,((((n9,(n6,n7)),(n8,(n5,n3))),n17),(n11,n12))))))),n27);
	TREE 'RAxML Bootstrap Tree++' = ((n25,n26),(((n8,n9),(((n7,n6),(n3,n5)),((n13,((n15,((n37,n10),n16)),(n11,n12))),n17))),((((n23,n38),(n31,(n28,n29))),((((n34,n35),(n22,(n36,((n21,n20),n1)))),n33),(((n30,n2),n0),n19))),(n24,(n18,n32)))),n27);
	TREE 'RAxML Bootstrap Tree++' = ((n37,n10),(((n38,((n31,n28),(n29,n19))),(((n32,n18),n24),(((n0,(n30,n2)),n33),(((n35,n34),((n21,n20),((n36,n22),n1))),n23)))),((((n3,(((n15,n16),n13),n17)),((n8,n5),(n7,n6))),(n9,(n11,n12))),(n26,n25))),n27);
	TREE 'RAxML Bootstrap Tree++' = ((n37,n10),(((n25,n26),(n17,((n9,(((n7,n6),(n3,n5)),n8)),((n16,n13),((n12,n11),n15))))),((n38,((n28,n29),(n19,n31))),((((n30,n2),n0),n23),((((n35,n34),((n36,(n21,n20)),(n22,n1))),n32),((n18,n24),n33))))),n27);
	TREE 'RAxML Bootstrap Tree++' = (((((n29,n28),n31),(n33,(((n19,(n24,n18)),n32),(((n35,n34),((n22,n1),((n20,n21),n36))),n23)))),n38),((n37,n10),((n16,(n13,(((((n2,n30),n0),n12),n11),(n17,(((n8,(n5,(n7,n6))),n9),((n25,n26),n3)))))),n15)),n27);
	TREE 'RAxML Bootstrap Tree++' = (((n25,(n10,n37)),n26),((n17,((n3,(n9,(n8,(n5,(n6,n7))))),((n11,n12),((n16,n15),n13)))),(((((n2,n30),n0),n23),((n22,(((n20,n21),n36),n1)),(n34,n35))),((((n18,n24),(n38,n33)),(n19,(n31,(n28,n29)))),n32))),n27);
	TREE 'RAxML Bootstrap Tree++' = ((n25,n26),((n23,(((n24,((n18,n33),n38)),n32),(((n29,n28),(n19,n31)),((n22,((n1,((n37,n10),(n20,n21))),n36)),(n35,n34))))),(((((((n7,n6),n8),(n3,n5)),(n9,((n11,n12),((n2,n30),n0)))),n17),(n16,n15)),n13)),n27);
	TREE 'RAxML Bootstrap Tree++' = (((((n11,n12),(((n13,(n16,n15)),n17),(((n7,n6),(n5,n8)),n3))),n9),(n25,n26)),(((((n36,(n21,n20)),n1),n22),(((n35,(n19,(n31,(n28,n29)))),(((n18,n24),(n34,(n38,n33))),n32)),((n0,(n30,n2)),n23))),(n10,n37)),n27);
	TREE 'RAxML Bootstrap Tree++' = ((((n10,n37),(n26,n25)),((n8,n9),((n12,n11),(((n5,n3),(n7,n6)),(((n16,n15),n13),n17))))),((n38,(n19,(n31,(n28,n29)))),((n32,((n24,n18),n33)),(((n0,(n30,n2)),n23),((n35,n34),((n1,(n36,(n21,n20))),n22))))),n27);
	TREE 'RAxML Bootstrap Tree++' = (((n38,(((n29,n28),n19),n31)),((((n35,(n34,(n36,((n1,n22),(n20,n21))))),(n23,(n0,(n30,n2)))),(n18,n32)),(n24,n33))),((n26,n25),((((n15,n16),n13),(n17,(((n3,n5),(n8,(n6,n7))),((n10,n37),n9)))),(n12,n11))),n27);
	TREE 'RAxML Bootstrap Tree++' = ((n38,(((((n23,((n30,n2),n0)),n33),(((n22,n1),((n20,n21),n36)),(n34,n35))),(n24,(n32,n18))),(n19,(n31,(n28,n29))))),(((n17,((((n9,n8),((n6,n7),n5)),n3),((n13,(n16,n15)),(n11,n12)))),(n25,n26)),(n10,n37)),n27);
	TREE 'RAxML Bootstrap Tree++' = (((((n8,n9),(n11,n12)),(n17,((n13,(n15,n16)),((n5,(n7,n6)),n3)))),((n10,n37),(n25,n26))),((((n1,(n36,n22)),(n35,n34)),(n20,n21)),(((n33,((n29,(n31,n28)),n19)),((n24,(n18,n32)),n38)),(n23,(n0,(n30,n2))))),n27);
	TREE 'RAxML Bootstrap Tree++' = ((((n10,n37),(n26,n25)),(n17,(((n11,n12),(n13,(n15,n16))),((n9,(n8,(n5,(n6,n7)))),n3)))),(((n34,(n22,n1)),(n36,(n21,n20))),(n33,(((n32,(n24,n18)),((n23,n38),((n31,n19),(n29,n28)))),(n35,(n0,(n2,n30)))))),n27);
	TREE 'RAxML Bootstrap Tree++' = ((((n38,(n19,((n29,n28),n31))),((((n0,(n30,n2)),n33),(n23,((n22,(n1,(n36,(n20,n21)))),(n35,n34)))),((n18,n24),n32))),(((((n3,((n5,(n7,n6)),n8)),n17),(n13,(n16,n15))),((n11,n12),n9)),(n25,n26))),(n10,n37),n27);
	TREE 'RAxML Bootstrap Tree++' = (((((n11,n12),n9),(n17,(((n15,n16),n13),(n3,(((n6,n7),n5),n8))))),((n26,n25),(n10,n37))),(((((n28,n29),(n19,n31)),((n34,n35),(((n21,n20),n36),(n1,n22)))),(n32,(n33,((n18,n24),n38)))),(n23,((n30,n2),n0))),n27);
	TREE 'RAxML Bootstrap Tree++' = ((n25,n26),(((((n30,n2),n0),n23),(((n31,((n29,n19),n28)),((n34,(n1,(n36,(n20,n21)))),(n35,n22))),(((n18,n38),(n24,n33)),n32))),(((((n12,n11),n9),n8),(((n5,(n6,n7)),n3),(n17,((n15,n13),n16)))),(n10,n37))),n27);
	TREE 'RAxML Bootstrap Tree++' = ((n12,(((n16,n15),((n10,n37),n13)),((((n9,(((n32,(n24,n18)),((n33,((n22,(n1,((n20,n21),n36))),(n34,n35))),(n23,(n0,(n2,n30))))),((n19,((n28,n29),n31)),n38))),(n8,(n5,(n6,n7)))),(n3,(n26,n25))),n17))),n11,n27);
	TREE 'RAxML Bootstrap Tree++' = ((((n10,n37),(n26,n25)),(n17,((n9,((n8,((n7,n6),n5)),n3)),(((n11,n12),n13),(n16,n15))))),(n18,(((n24,(((n23,(((n22,n1),(n36,(n21,n20))),(n35,n34))),((n0,(n2,n30)),n33)),((n29,(n28,n31)),n19))),n32),n38)),n27);
	TREE 'RAxML Bootstrap Tree++' = ((n37,n10),(((n31,(n28,(n19,n29))),((n23,(n0,(n30,n2))),((((n35,n34),(n22,(n1,(n36,(n20,n21))))),n32),((n24,n18),(n33,n38))))),((((((n5,(n7,n6)),n8),n3),((n13,(n16,n15)),n17)),(n9,(n12,n11))),(n25,n26))),n27);
	TREE 'RAxML Bootstrap Tree++' = (((n37,n10),((((n23,(n38,((n31,(n28,n29)),n19))),(n33,n35)),((n24,((n2,n30),n0)),(n32,n18))),((n34,((n36,n22),n1)),(n21,n20)))),(((n9,(n12,n11)),((n13,(n15,n16)),(n17,(n3,(n8,((n6,n7),n5)))))),(n25,n26)),n27);
	TREE 'RAxML Bootstrap Tree++' = ((n9,(((n8,((n3,n5),(n6,n7))),(n17,((n26,n25),(n13,((((n21,n20),(n1,(((n34,n35),n22),n36))),(((n24,((n19,(n29,(n31,n28))),n33)),(n23,n38)),(n32,((n0,(n30,n2)),n18)))),n15))))),(n16,(n10,n37)))),(n11,n12),n27);
	TREE 'RAxML Bootstrap Tree++' = (((((n33,(((n35,n34),n24),(n32,n18))),((n38,(n19,(n31,(n28,n29)))),(n23,((n2,n30),n0)))),((n1,(n36,(n20,n21))),n22)),(((n17,(n3,(n8,(n9,(n5,(n7,n6)))))),(((n16,n15),n13),(n11,n12))),(n25,n26))),(n10,n37),n27);
	TREE 'RAxML Bootstrap Tree++' = (((n16,n15),(((n18,n32),(n38,(n24,(n33,(n0,(n2,n30)))))),((((n31,n19),(n29,n28)),(n35,(n34,(n22,(n1,((n21,n20),n36)))))),n23))),((n8,(n3,(n17,(((n12,n11),n9),((((n37,n10),n6),n7),n5))))),((n25,n26),n13)),n27);
	TREE 'RAxML Bootstrap Tree++' = ((((n24,((n34,((n22,n1),(n36,(n20,n21)))),(n18,n32))),((n33,(n19,((n35,(n29,n28)),n31))),(n38,(((n30,n2),n0),n23)))),(((n9,(n12,n11)),(n8,(((n3,n5),(n7,n6)),((n13,(n15,n16)),n17)))),(n25,n26))),(n37,n10),n27);
	TREE 'RAxML Bootstrap Tree++' = (((n35,n34),(((n21,n20),n36),(n22,n1))),((n38,((n32,(((n18,n33),n24),((n19,n31),(n28,n29)))),((n0,(n2,n30)),n23))),((((n8,n9),(((n5,n3),((n13,((n11,n12),(n15,n16))),n17)),(n6,n7))),(n26,n25)),(n10,n37))),n27);
	TREE 'RAxML Bootstrap Tree++' = (((((n33,n18),n32),(n24,((n35,n34),((n0,(n2,n30)),n23)))),((n36,(n21,n20)),n1)),((n22,(n38,(n19,((n28,n29),n31)))),((n10,n37),((n17,(((n8,(n5,(n6,n7))),n3),(((n16,n15),n13),(n9,(n12,n11))))),(n26,n25)))),n27);
	TREE 'RAxML Bootstrap Tree++' = ((((((n9,(n12,n11)),(((n15,n16),n17),n13)),n3),(n8,(n6,(n7,n5)))),((n10,n37),(n25,n26))),((((n36,n35),(n22,n1)),n34),(((n21,n20),(n33,(((n19,n38),(n28,n29)),(((n31,n18),n32),n24)))),(n23,(n0,(n30,n2))))),n27);
	TREE 'RAxML Bootstrap Tree++' = (((n25,n26),(n10,n37)),((((n32,((n35,(n34,((n22,n1),((n21,n20),n36)))),((n0,(n2,n30)),n23))),((n24,n18),(n38,n33))),((n31,(n28,n29)),n19)),(((n17,(n3,(n8,((n7,n6),n5)))),(n13,(n15,n16))),(n9,(n12,n11)))),n27);
	TREE 'RAxML Bootstrap Tree++' = (((n10,n37),((n38,(((n32,n18),n24),(((n33,(n0,(n30,n2))),((n35,n34),n23)),(n19,(n31,(n29,n28)))))),((n1,n22),(n36,(n20,n21))))),(((((n13,(n16,n15)),(n3,(((n7,n6),n5),n8))),n17),(n9,(n12,n11))),(n25,n26)),n27);
	TREE 'RAxML Bootstrap Tree++' = (((((n16,n15),n13),((((n11,n12),n9),(n3,((n5,(n6,n7)),n8))),n17)),((n10,n37),(((n21,n20),(n36,(n1,n22))),(n38,(((n31,(n29,n28)),n19),((n32,((n18,n24),((n0,(n30,n2)),(n34,n35)))),(n33,n23))))))),(n25,n26),n27);
	TREE 'RAxML Bootstrap Tree++' = (n38,((((n24,(n32,n18)),(n33,((n35,(((((n21,n20),n36),n1),n22),n34)),(((n30,n2),n0),n23)))),((n19,n31),(n28,n29))),((n8,((n9,(n12,n11)),(n17,(((n16,n15),n13),(n3,(n5,(n6,n7))))))),((n25,n26),(n37,n10)))),n27);
	TREE 'RAxML Bootstrap Tree++' = ((((((n0,(n30,n2)),n23),n32),((n24,n18),n33)),(n38,((n34,((n22,n1),(n36,(n21,n20)))),(((n35,(n29,n28)),n31),n19)))),((n10,n37),((n26,n25),(((n17,((((n7,n6),n5),n8),n3)),(n13,(n16,n15))),(n9,(n12,n11))))),n27);
	TREE 'RAxML Bootstrap Tree++' = (((n25,n26),(n15,(n13,(n16,((((n10,n37),n17),((n9,(n8,((n6,n7),n5))),n3)),(n12,n11)))))),(n35,((((n33,(n24,((n18,n32),(n34,(((n21,n20),(n22,n1)),n36))))),n38),(n19,(n29,(n31,n28)))),((n0,(n30,n2)),n23))),n27);
	TREE 'RAxML Bootstrap Tree++' = (((((n20,n21),((n1,n22),n36)),(((((n35,(n19,(n29,(n28,n31)))),((n0,(n2,n30)),n33)),((n32,n18),n24)),(n34,n23)),n38)),((((((n8,(n5,(n6,n7))),n3),n17),((n15,n16),n13)),(n9,(n12,n11))),(n37,n10))),(n26,n25),n27);
	TREE 'RAxML Bootstrap Tree++' = (n13,(((n25,n26),(n15,(n38,(((n33,(((n21,n20),(n1,(n22,n36))),((n35,n34),(((n30,n2),n0),n23)))),((n24,n18),n32)),(n19,(n31,(n28,n29))))))),((n17,((n6,n7),(n8,(n3,n5)))),((n9,(((n10,n37),n12),n11)),n16))),n27);
	TREE 'RAxML Bootstrap Tree++' = ((n37,n10),((n38,(n33,(((n18,n32),(((n0,(n30,n2)),n23),((((n22,n1),(n36,(n21,n20))),n34),n35))),(n24,(n19,(n31,(n29,n28))))))),((n26,n25),(n15,(n16,((n13,(n17,(n3,(n9,(n8,((n7,n6),n5)))))),(n11,n12)))))),n27);
	TREE 'RAxML Bootstrap Tree++' = (((n15,n13),((n32,(((n38,n33),(n18,n24)),(((n19,n29),n28),n31))),(((n0,(n30,n2)),n23),(n35,(n34,(((n36,n22),n1),(n20,n21))))))),((n26,n25),((n17,(n9,(((n3,n5),(n6,n7)),n8))),((n11,n12),(n16,(n37,n10))))),n27);
	TREE 'RAxML Bootstrap Tree++' = (n11,(n12,(((n5,(n7,n6)),n8),((n13,n17),(((n26,n25),n3),(n16,(n15,(((n32,(n24,n18)),(((n34,n38),(n19,((n31,n28),n29))),((n35,((n30,n2),n0)),(n23,n33)))),(n9,((n37,n10),((n36,(n22,n1)),(n21,n20))))))))))),n27);
	TREE 'RAxML Bootstrap Tree++' = ((n24,(((n38,(((n28,n31),n29),n19)),(n23,((n0,(n2,n30)),n33))),((n34,(n1,(n20,(n21,(n22,n36))))),(n18,n32)))),(((n9,(n12,n11)),((n13,(n15,n16)),(((n8,((n7,n6),n5)),n3),n17))),(n26,((n35,(n10,n37)),n25))),n27);
	TREE 'RAxML Bootstrap Tree++' = ((((n26,n25),(n13,((n15,n16),((n12,(n11,n9)),(n17,(n3,((n7,n6),(n8,n5)))))))),(n37,n10)),((n22,(n1,(n36,(n20,n21)))),((((n23,(n38,((n28,n29),n31))),((n34,n35),(n33,(n0,(n30,n2))))),n19),(n32,(n24,n18)))),n27);
	TREE 'RAxML Bootstrap Tree++' = (n38,(((((n33,(n24,n18)),(n32,(((n0,(n2,n30)),((((n36,(n22,n1)),(n20,n21)),n34),n35)),n23))),((n19,n31),(n28,n29))),n15),(n13,((n26,n25),(n17,(n16,((n11,n12),(n3,(n5,(n8,(n9,(n6,((n10,n37),n7)))))))))))),n27);
	TREE 'RAxML Bootstrap Tree++' = (((((n31,n19),(n29,n28)),(((n18,n32),(n24,(n38,n33))),((n35,(((n1,n22),((n20,n21),n36)),n34)),(n23,(n0,(n2,n30)))))),(n26,n25)),(((n37,n10),n17),((n3,((((n5,n8),n7),n6),n9)),((n11,n12),((n16,n15),n13)))),n27);
	TREE 'RAxML Bootstrap Tree++' = (((n34,((n36,(n21,n20)),(n22,n1))),((n23,((n19,(n31,(n29,n28))),n38)),(n32,(((n33,n18),n24),(n35,((n2,n30),n0)))))),((((n17,(n10,n37)),((((n5,(n7,n6)),(n8,n9)),n3),(n12,n11))),((n15,n16),n13)),(n26,n25)),n27);
	TREE 'RAxML Bootstrap Tree++' = ((((n18,n32),(((n35,(n34,((n20,n21),(n1,(n22,n36))))),((n0,(n2,n30)),n23)),n24)),(n38,((n19,(n29,(n31,n28))),n33))),(((((n11,n12),((n15,n13),((n37,n10),n16))),((n3,(((n6,n7),n5),n8)),n17)),n9),(n25,n26)),n27);
	TREE 'RAxML Bootstrap Tree++' = (((((n24,(n18,n33)),(n32,(((n28,n31),(n19,n29)),n38))),(n23,(n0,(n30,n2)))),((n34,n35),(n22,((n36,(n20,n21)),n1)))),((n25,n26),(((((n5,(n6,n7)),n8),n3),(((n10,n37),n17),(n13,(n16,n15)))),(n9,(n12,n11)))),n27);
	TREE 'RAxML Bootstrap Tree++' = (n11,((((n38,(((n33,(((n0,(n2,n30)),n23),((n34,((n22,n1),(n36,(n20,n21)))),n35))),(n32,(n24,n18))),(n19,(n29,(n31,n28))))),(n25,n26)),(n9,((((n6,n7),(n8,n5)),n3),(((n37,n10),n17),(n13,(n16,n15)))))),n12),n27);
	TREE 'RAxML Bootstrap Tree++' = (((n38,(n19,((n28,n29),n31))),((n32,(n24,n18)),((n33,(n0,(n2,n30))),(n23,(n35,((n1,(n22,((n20,n21),n36))),n34)))))),(((((((n12,n11),n9),((n15,n16),n13)),((n8,(n5,(n6,n7))),n3)),n17),(n37,n10)),(n25,n26)),n27);
	TREE 'RAxML Bootstrap Tree++' = (n11,(n12,(((n16,n15),n13),((((((((n18,n32),(n34,((n22,n1),(n36,(n20,n21))))),n24),n33),(((n0,(n2,n30)),n23),((n19,(n29,(n31,n28))),n38))),((n10,n37),(n35,(n26,n25)))),n17),((n9,n3),((n6,n7),(n5,n8)))))),n27);
	TREE 'RAxML Bootstrap Tree++' = (((n11,n12),(((n3,((n8,(n5,(n6,n7))),(n9,(n37,n10)))),n17),(n13,(n15,n16)))),(((((n29,n28),(n34,((n21,n20),((n22,n1),n36)))),(n19,n31)),((n35,(((n2,n30),n0),n23)),((n38,((n24,n33),n18)),n32))),(n26,n25)),n27);
	TREE 'RAxML Bootstrap Tree++' = (((n33,(((((((n13,(n15,n16)),(((n37,n10),n17),(((n5,(n7,n6)),n8),n3))),n9),(n11,n12)),(n26,n25)),n38),(((n28,n29),(n31,n19)),(n32,(n18,n24))))),((n35,(n34,((n21,n20),((n22,n1),n36)))),(n23,(n0,(n30,n2))))),n27);
	TREE 'RAxML Bootstrap Tree++' = ((n38,((n24,(n32,((n23,(((n21,n20),(n1,(n22,n36))),(n34,n35))),((n18,(n0,(n30,n2))),n33)))),(n19,(n31,(n29,n28))))),((n15,(n13,((((n10,n37),n12),n11),((((n8,(n5,(n7,n6))),n3),(n9,n17)),n16)))),(n26,n25)),n27);
	TREE 'RAxML Bootstrap Tree++' = ((n9,((((n7,n6),n5),n8),((n3,(n26,n25)),(((n13,(n16,n15)),(n11,n12)),((n37,n10),n17))))),((((((n19,(n29,(n28,n31))),n38),((n0,(n30,n2)),n23)),n33),((n18,n32),n24)),((n21,n20),((n35,n34),((n36,n22),n1)))),n27);
	TREE 'RAxML Bootstrap Tree++' = (((n22,(n1,((n20,n21),n36))),(((((n34,n33),(n38,(n24,n18))),((n0,(n30,n2)),n32)),(n35,((n31,n19),(n29,n28)))),n23)),(((n25,n26),(n37,n10)),(n15,(n13,(n16,((n3,((n9,((n7,n6),(n5,n8))),n17)),(n11,n12)))))),n27);
	TREE 'RAxML Bootstrap Tree++' = ((((n31,n28),(n19,n29)),(((n32,(n18,n33)),(((n34,n35),(n22,(n1,(n36,(n21,n20))))),(n24,(n23,(n0,(n30,n2)))))),n38)),((((n11,n12),(n13,(n15,n16))),((n3,(n9,((n5,(n7,n6)),n8))),((n10,n37),n17))),(n26,n25)),n27);
	TREE 'RAxML Bootstrap Tree++' = (((((n3,((n15,n16),n13)),n17),(n11,n12)),((n8,((n6,n7),n5)),n9)),(((n33,((((n23,((n19,(n31,(n28,n29))),n38)),(n35,((n30,n2),n0))),(n32,n18)),n24)),((n21,n20),(n1,(n34,(n22,n36))))),((n10,n37),(n25,n26))),n27);
	TREE 'RAxML Bootstrap Tree++' = (((((((n28,((n31,n19),n29)),n38),((((n0,(n2,n30)),n33),((n35,(((n1,n22),(n36,(n20,n21))),n34)),n23)),((n18,n24),n32))),((((((n6,n7),n8),n5),n9),((n26,n25),n3)),n17)),n13),(n15,(n16,(n10,n37)))),(n11,n12),n27);
	TREE 'RAxML Bootstrap Tree++' = (((n37,n10),((n26,n25),(n9,(((n3,((n7,n6),(n5,n8))),(n13,((n12,n11),(n15,n16)))),n17)))),((((n0,(n2,n30)),n23),(((n34,n35),((n22,n1),(n36,(n21,n20)))),n33)),((n38,((n31,n28),(n19,n29))),((n18,n24),n32))),n27);
	TREE 'RAxML Bootstrap Tree++' = (((n37,n10),(n38,(((n24,((((n35,n34),(n23,(n0,(n30,n2)))),n33),((n29,n28),(n19,n31)))),n32),(((n36,(n20,n21)),(n1,n22)),n18)))),((((((n13,(n15,n16)),(n12,n11)),(n9,((n5,(n6,n7)),n8))),n17),n3),(n26,n25)),n27);
	TREE 'RAxML Bootstrap Tree++' = (n11,((((n8,(((n10,n37),(n26,n25)),(((n32,((n34,((n38,n18),n24)),n33)),((n23,(n0,(n2,n30))),(n35,((n31,(n29,n28)),n19)))),((n22,n1),(n36,(n21,n20)))))),(n17,(((n6,n7),(n5,n3)),(n13,(n15,n16))))),n9),n12),n27);
	TREE 'RAxML Bootstrap Tree++' = (((n25,n26),(n37,n10)),((((n8,(n5,(n7,n6))),n9),((((n0,(n2,n30)),n12),n11),((n3,n17),((n15,n13),n16)))),(((n34,n35),n23),(((n22,(n36,(n1,(n20,n21)))),(n38,(n19,(n31,(n29,n28))))),(n32,(n33,(n18,n24)))))),n27);
	TREE 'RAxML Bootstrap Tree++' = (((n26,n25),(((n15,n16),(n13,(n11,n12))),(((n3,(n10,n37)),(n9,((n6,n7),(n8,n5)))),(((n2,n30),n0),n17)))),(((n19,((n28,n29),n31)),n38),(((n33,(((((n1,(n36,(n21,n20))),n22),n34),n35),n23)),n24),(n18,n32))),n27);
	TREE 'RAxML Bootstrap Tree++' = ((n37,n10),((n9,((((n13,((n12,n11),(n15,n16))),n17),((n26,n25),n3)),(n8,(n5,(n7,n6))))),((((n19,(n31,(n29,n28))),n38),((n35,(n34,(n36,((n22,n1),(n20,n21))))),(((n0,(n2,n30)),n23),n33))),(n32,(n24,n18)))),n27);
	TREE 'RAxML Bootstrap Tree++' = (((n22,((n36,(n20,n21)),n1)),(((n23,(((((n28,n29),n31),n19),(n34,n35)),n33)),n38),(((n2,n30),n0),(n24,(n32,n18))))),((n15,(n13,(((n11,n12),(n16,(n17,(n10,n37)))),(n3,(((n5,(n6,n7)),n8),n9))))),(n25,n26)),n27);
	TREE 'RAxML Bootstrap Tree++' = (((n25,n26),((n9,(n12,n11)),((n3,(n8,(n5,(n6,n7)))),(((n15,n13),n16),((n37,n10),n17))))),((n0,(n2,n30)),(((n18,n24),(n23,(n32,(((n21,n20),((n36,n22),n1)),((n28,(n29,(n35,n31))),n19))))),((n34,n38),n33))),n27);
	TREE 'RAxML Bootstrap Tree++' = (((((n13,((n15,n16),(n12,n11))),(n17,(n3,(n9,((n7,n6),(n8,n5)))))),(n25,n26)),((n38,((n29,n28),(n31,n19))),(((n32,n18),n24),((n35,(n34,(n36,((n20,n21),(n1,n22))))),(n33,(n23,(n0,(n2,n30)))))))),(n10,n37),n27);
	TREE 'RAxML Bootstrap Tree++' = (((n17,((n13,((n15,n16),(n11,n12))),(n3,(n9,((n7,(n6,n5)),n8))))),((n10,n37),(n26,n25))),(((((n30,n2),n0),n33),((n24,(n18,n32)),(n23,(((n1,n22),(n34,(n36,n35))),(n21,n20))))),((n19,(n31,(n28,n29))),n38)),n27);
	TREE 'RAxML Bootstrap Tree++' = ((((((n35,(((n1,(n21,n20)),(n36,n22)),n34)),n23),(((n2,n30),n0),n33)),(n24,(n18,n32))),(n38,(((n19,n29),n28),n31))),((((n16,(((n11,n12),n9),(n17,(((n7,n6),(n8,n5)),((n25,n26),n3))))),n13),n15),(n37,n10)),n27);
	TREE 'RAxML Bootstrap Tree++' = ((((((((((n7,n6),n8),n5),n3),n17),((n15,n16),n13)),(n9,(n12,n11))),(n25,n26)),(n10,n37)),(n38,((((n24,n18),n32),(n19,(n31,(n29,n28)))),(n33,(((n35,n34),(n22,(n1,((n21,n20),n36)))),(n23,((n2,n30),n0)))))),n27);
	TREE 'RAxML Bootstrap Tree++' = (((n33,(n0,(n30,n2))),((n32,(n18,n24)),(((n25,n26),((n16,n15),(((n17,n13),(n3,(n8,(n7,(n5,n6))))),(n12,n11)))),((n9,(n10,n37)),(n38,((n28,(n19,n29)),n31)))))),(n23,(n35,(n34,((n1,n22),(n36,(n20,n21)))))),n27);
	TREE 'RAxML Bootstrap Tree++' = ((((n33,((n35,(n23,((n2,n30),n0))),((n19,(n29,(n31,n28))),n38))),((n24,n34),(n18,n32))),(n22,(n1,(n36,(n21,n20))))),((n37,n10),(n9,(n15,(n17,((n16,(n13,(n11,n12))),((n8,((n7,n6),n5)),((n26,n25),n3))))))),n27);
	TREE 'RAxML Bootstrap Tree++' = (((((n38,((n29,n28),(n19,n31))),((n18,n24),n32)),((((n34,n35),(n22,(((n21,n20),n1),n36))),((n0,(n30,n2)),n23)),n33)),(n25,n26)),((n11,n12),((n13,(n15,n16)),((n3,(((n37,n10),n9),(n8,(n5,(n6,n7))))),n17))),n27);
	TREE 'RAxML Bootstrap Tree++' = ((n37,n10),(((n22,(n34,(n1,((n20,n21),n36)))),(n38,(((n19,((n31,n35),(n28,n29))),((n32,(n18,n24)),((n0,(n30,n2)),n23))),n33))),((n26,n25),(n17,((n13,((n12,n11),(n16,n15))),((n9,((n5,(n7,n6)),n8)),n3))))),n27);
	TREE 'RAxML Bootstrap Tree++' = ((((n13,n15),((n16,((((n6,n7),(n5,n3)),(((n10,n37),n8),n9)),n17)),(n11,n12))),(n25,n26)),(((n0,(n2,n30)),((((n38,(n31,(n29,n28))),n19),(n24,(n32,n18))),(n33,((n34,n35),n23)))),((n22,n1),(n36,(n20,n21)))),n27);
	TREE 'RAxML Bootstrap Tree++' = (((n12,n11),((n17,((n15,n16),(n3,n13))),(n9,(n8,(n5,(n6,n7)))))),(((n33,(((n31,(n29,n28)),n19),((n24,(n23,((n34,n35),((n30,n2),n0)))),((n18,n32),(((n36,n22),n1),(n20,n21)))))),n38),((n37,n10),(n25,n26))),n27);
	TREE 'RAxML Bootstrap Tree++' = (((n33,n38),((n24,((n32,n18),(n34,((n36,(n20,n21)),(n1,n22))))),((n19,(n31,(n29,n28))),(n35,(((n2,n30),n0),n23))))),((((((n16,n15),n13),(n11,n12)),(n3,(n9,(n8,((n6,n7),n5))))),n17),((n26,n25),(n37,n10))),n27);
	TREE 'RAxML Bootstrap Tree++' = ((((n10,n37),(n25,n26)),((((n38,((n28,n29),n31)),n19),(((n18,n24),n32),((n33,(n0,(n30,n2))),(n23,((n22,((n36,(n20,n21)),n1)),n35))))),((n9,(n12,n11)),(((n3,((n5,(n6,n7)),n8)),n17),(n13,(n16,n15)))))),n34,n27);
	TREE 'RAxML Bootstrap Tree++' = ((n38,(((n28,n31),(n19,n29)),(((n18,n24),n32),(((((n2,n30),n0),n35),((n36,((n20,n21),(n22,n1))),n34)),(n33,n23))))),(((n15,n16),((((n3,(((n7,n6),n8),n5)),n17),(n9,(n12,n11))),n13)),((n37,n10),(n26,n25))),n27);
	TREE 'RAxML Bootstrap Tree++' = ((((n37,n10),(n25,n26)),((n23,(n35,(n34,(((n21,n20),n1),(n36,n22))))),((n32,((n24,n18),(n38,n33))),((n31,n28),(n29,n19))))),((n9,(n11,n12)),((((n15,n16),(((n30,n2),n0),n17)),n13),(n3,(n5,((n7,n6),n8))))),n27);
	TREE 'RAxML Bootstrap Tree++' = (((n37,n10),(n26,n25)),(((((n7,(n8,(n5,n6))),(((n12,n11),(n13,(n15,n16))),n9)),n3),n17),((((n0,(n30,n2)),n23),(n38,(n19,(n31,(n28,n29))))),(n32,((n18,n24),(n33,(n34,((n36,n35),((n22,n1),(n21,n20))))))))),n27);
	TREE 'RAxML Bootstrap Tree++' = ((n26,n25),((n17,(((n9,(n8,(n5,(n6,n7)))),n3),(n13,((n12,n11),(n15,n16))))),((n10,n37),(((n22,n1),((n20,n21),n36)),(n38,(n33,(((n24,(((n0,(n2,n30)),n23),(n34,n35))),(n18,n32)),((n28,n31),(n29,n19)))))))),n27);
	TREE 'RAxML Bootstrap Tree++' = (((n35,(n10,n37)),(((n24,(n33,(n19,(n29,(n31,n28))))),(n38,(((n22,((n36,(n20,n21)),n1)),n34),(n18,n32)))),(((n2,n30),n0),n23))),(((((n3,((n5,(n6,n7)),n8)),n17),(n13,((n12,n11),(n15,n16)))),n9),(n26,n25)),n27);
	TREE 'RAxML Bootstrap Tree++' = ((n37,n10),((((((n8,(n5,(n6,n7))),((((((n30,n2),n0),n23),(((n18,n32),(((n1,(n36,(n21,n20))),n22),n34)),((n19,((n31,n28),n29)),(n24,(n33,n38))))),n35),n9)),(n3,(n26,n25))),n17),((n15,n16),(n11,n12))),n13),n27);
	TREE 'RAxML Bootstrap Tree++' = (((n26,n25),(n13,((((n11,n12),((((n8,n5),(n6,n7)),n9),n3)),n17),(n16,n15)))),((n10,n37),(((n34,n35),(n22,(n1,((n21,n20),n36)))),(n32,((n33,(n24,n18)),(((n0,(n2,n30)),n23),(n38,((n19,n31),(n28,n29)))))))),n27);
	TREE 'RAxML Bootstrap Tree++' = (((n23,((((n34,(n22,(n1,(n36,(n21,n20))))),n35),((n28,n29),(n19,n31))),n32)),((n18,n24),((((n30,n2),n0),n33),n38))),(((((((n3,((((n6,n7),n5),n8),(n9,(n10,n37)))),n17),(n11,n12)),n16),n15),n13),(n26,n25)),n27);
	TREE 'RAxML Bootstrap Tree++' = (n11,((((n15,n16),(n13,(n3,((n8,((n7,n6),n5)),n9)))),(n17,((((n38,n18),(n32,((n24,(n31,(((n0,(n2,n30)),n23),(n35,n34)))),(n33,((n28,n29),n19))))),((n36,(n1,n22)),(n20,n21))),((n25,n26),(n10,n37))))),n12),n27);
	TREE 'RAxML Bootstrap Tree++' = ((((n12,n11),((((n16,(n15,n13)),n3),n17),(n9,(n8,(n7,(n6,n5)))))),(n10,n37)),((n26,n25),((n31,((n19,n29),n28)),(((n24,n18),(((n35,n34),((n1,(n36,(n20,n21))),n22)),n32)),(n38,(((n0,(n30,n2)),n23),n33))))),n27);
	TREE 'RAxML Bootstrap Tree++' = (((n26,n25),(((n8,n9),((n7,n6),(((n3,n5),((n37,n10),n17)),(n13,(n16,n15))))),(n11,n12))),((((n0,(n2,n30)),n23),(n32,((n35,(n19,((n29,n28),n31))),((n34,n33),((n38,n18),n24))))),((n22,n1),((n21,n20),n36))),n27);
	TREE 'RAxML Bootstrap Tree++' = ((((n37,n10),(n26,n25)),(n17,((((n16,n15),n13),(n11,n12)),((n8,((n6,n7),(n3,n5))),n9)))),(((n33,(((n18,n32),(n34,(((n20,n21),n36),(n22,n1)))),n24)),(n35,(n23,(n0,(n30,n2))))),(n38,(n19,(n29,(n31,n28))))),n27);
	TREE 'RAxML Bootstrap Tree++' = ((((n9,(n11,n12)),((n13,(n15,n16)),(n17,(n3,(n8,(n7,(n5,n6))))))),((n37,n10),(n25,n26))),(((n33,(n35,((n29,(n31,n28)),n19))),(n38,(((n2,n30),n0),n23))),(((n32,(((n20,n21),(n1,(n36,n22))),n34)),n18),n24)),n27);
	TREE 'RAxML Bootstrap Tree++' = ((n25,n26),((n38,((((n24,((n0,(n2,n30)),n23)),(n32,n18)),((n35,((n22,(n1,((n21,n20),n36))),n34)),(n29,(n28,(n31,n19))))),n33)),(((n16,n15),n13),((n17,(n3,((((n6,n7),(n8,n5)),n9),(n37,n10)))),(n12,n11)))),n27);
	TREE 'RAxML Bootstrap Tree++' = ((n26,n25),(((((n13,n15),n16),(((((n6,n7),n5),n8),n3),((n10,n37),n17))),((n11,n12),n9)),((((((n2,n30),n0),(n23,(((n29,(n28,n31)),n19),n38))),((n34,((n1,n22),(n36,(n20,n21)))),n32)),(n24,(n33,n18))),n35)),n27);
	TREE 'RAxML Bootstrap Tree++' = (((n15,(n38,((n24,(((n19,(n29,(n28,n31))),(n33,((n23,((n2,n30),n0)),(n35,(n34,((n1,(n36,(n21,n20))),n22)))))),n32)),n18))),((((((((n7,n6),n5),n8),n3),((n10,n37),n17)),n16),(n9,(n12,n11))),(n25,n26))),n13,n27);
	TREE 'RAxML Bootstrap Tree++' = (((n8,(n25,n26)),((n3,(((n11,n12),((n16,n15),(n13,(n37,n10)))),((n7,n6),n5))),n17)),(n9,((n38,((n18,n32),(n24,(n33,((n23,(n0,(n30,n2))),(n35,((n1,((n22,n36),(n21,n20))),n34))))))),((n28,n29),(n31,n19)))),n27);
	TREE 'RAxML Bootstrap Tree++' = (((n26,((n37,n10),n25)),(((((n33,(n24,n18)),n32),((n22,n38),(n31,(n28,(n19,n29))))),(n23,((n2,n30),n0))),(((((n20,n21),n36),n34),n1),n35))),(n9,((((n15,n16),(n13,(n11,n12))),((n6,n7),(n5,n8))),(n17,n3))),n27);
	TREE 'RAxML Bootstrap Tree++' = ((((((n3,(n8,(n5,(n7,n6)))),(n13,(n15,n16))),n17),(n9,(n11,n12))),((n37,n10),(n26,n25))),(((n33,((n38,(n19,(n29,(n31,n28)))),(n24,(n18,n32)))),((n23,(n0,(n2,n30))),(n34,n35))),((n21,n20),((n36,n22),n1))),n27);
	TREE 'RAxML Bootstrap Tree++' = (n11,(n12,(((n25,n26),(((n19,(n31,(n28,n29))),n38),((n18,n32),((n33,((((n30,n2),n0),(n35,(((n22,n1),(n36,(n20,n21))),n34))),n23)),n24)))),((n9,(n37,n10)),(((n16,n15),(((n8,(n7,(n5,n6))),n3),n17)),n13)))),n27);
	TREE 'RAxML Bootstrap Tree++' = (((n38,((n29,n28),(n19,n31))),(((n18,n24),n32),(((n35,(((n22,n1),(n36,(n20,n21))),n34)),(((n2,n30),n0),n23)),n33))),((n15,((((n17,(n3,(n9,(n8,((n7,n6),n5))))),(n12,n11)),n16),n13)),((n37,n10),(n25,n26))),n27);
	TREE 'RAxML Bootstrap Tree++' = ((((n1,(n36,(n20,n21))),n22),((n32,(n24,((n19,((n29,n28),n31)),(n33,((n35,n34),((n0,(n2,n30)),n23)))))),(n38,n18))),((((n8,((n6,n7),n5)),n3),(n17,(n9,((n15,n16),((((n10,n37),n12),n11),n13))))),(n26,n25)),n27);
	TREE 'RAxML Bootstrap Tree++' = (n11,((n9,((n13,((n3,(((n6,n7),n5),n8)),(n17,(n15,n16)))),(((n10,n37),(((n18,n38),(n24,(((n33,((n34,n35),(((n30,n2),n0),n23))),(n19,(n29,(n31,n28)))),n32))),((n22,n1),((n21,n20),n36)))),(n26,n25)))),n12),n27);
	TREE 'RAxML Bootstrap Tree++' = (((n26,n25),((n10,n37),((n9,(n11,n12)),((((n8,((n6,n7),n5)),n3),n17),((n15,n16),n13))))),(((((n0,(n2,n30)),n33),(n38,((n32,n18),(n23,(((n1,(n36,(n21,n20))),n22),(n34,n35)))))),n24),((n31,n19),(n28,n29))),n27);
	TREE 'RAxML Bootstrap Tree++' = ((((n9,(n12,n11)),(n8,(n17,(((n16,n15),n13),(n3,(n5,(n6,n7))))))),(n10,n37)),((((n0,(n2,n30)),n23),((((n35,(((n36,(n22,n1)),(n21,n20)),n34)),(n19,(n29,(n31,n28)))),n32),(n38,(n33,(n24,n18))))),(n26,n25)),n27);
	TREE 'RAxML Bootstrap Tree++' = ((((n37,n10),n17),(((n12,n11),n9),((n13,(n16,n15)),(((n26,n25),n3),((n7,n6),(n5,n8)))))),(n35,(n31,(n28,(n29,(n19,((n38,((((n18,n32),(((n22,n1),(n36,(n21,n20))),n34)),n24),(((n2,n30),n0),n23))),n33)))))),n27);
	TREE 'RAxML Bootstrap Tree++' = (((n38,(((n18,n32),(((n0,(n2,n30)),n23),(n35,(n34,(n22,(n1,((n21,n20),n36))))))),(((n31,(n29,n28)),n19),(n33,n24)))),((n10,n37),(((n16,n15),n13),((((n7,n6),(n8,n5)),(((n11,n12),n9),n3)),n17)))),(n25,n26),n27);
	TREE 'RAxML Bootstrap Tree++' = ((n12,(((n9,(n8,((n7,n6),n5))),n3),(((((((n10,n37),(((((n31,n28),(n19,n29)),(n34,(n33,(((n0,(n30,n2)),n24),(((n35,n18),n32),n23))))),n38),((n1,n22),(n36,(n20,n21))))),(n26,n25)),n13),n15),n16),n17))),n11,n27);
	TREE 'RAxML Bootstrap Tree++' = (((n23,(n0,(n30,n2))),(((((n22,(((n20,n21),n36),n1)),(n35,n34)),((n29,n28),(n31,n19))),n32),(n38,((n18,n24),n33)))),(((((n37,n10),n17),(n3,(n9,(n6,((n7,n5),n8))))),((n12,n11),((n15,n16),n13))),(n25,n26)),n27);
	TREE 'RAxML Bootstrap Tree++' = (n11,((n9,((((n10,n37),(n26,n25)),((((((n21,n20),n36),(n1,n22)),(((n0,(n2,n30)),n23),(((n34,n35),(n19,(n31,(n29,n28)))),n33))),((n18,n32),n24)),n38)),((n17,(n3,(n8,(n5,(n7,n6))))),(n13,(n15,n16))))),n12),n27);
	TREE 'RAxML Bootstrap Tree++' = (((n25,n26),((n12,n11),(n13,((((n5,(n6,n7)),(n3,(n9,((n10,n37),n8)))),n17),(n15,n16))))),((((((n33,(n0,(n2,n30))),((n34,n23),(n35,(n22,(((n21,n20),n36),n1))))),(n32,n18)),n38),n24),(n19,(n31,(n29,n28)))),n27);
	TREE 'RAxML Bootstrap Tree++' = (((n17,(((n13,(n16,n15)),(n11,n12)),(n3,((n8,(n6,(n7,n5))),n9)))),((n37,n10),(n38,(((n24,(n19,(n31,(n29,n28)))),n33),((n23,((n35,n34),(((n21,n20),(n1,n22)),n36))),(((n0,(n30,n2)),n18),n32)))))),(n25,n26),n27);
	TREE 'RAxML Bootstrap Tree++' = ((n37,n10),(((n26,n25),(((((n30,n2),n0),n9),(n12,n11)),(((n3,(n17,(n13,(n16,n15)))),((n6,n7),n5)),n8))),(n38,((((n22,(n36,((n20,n21),n1))),(n35,n34)),(n32,n18)),(((n19,(n31,(n28,n29))),(n24,n33)),n23)))),n27);
	TREE 'RAxML Bootstrap Tree++' = (((n13,((n3,((n12,n11),(n9,(n8,(n6,(n7,n5)))))),n17)),(n15,n16)),(((n25,n26),(n37,n10)),(n38,(((n32,(((n21,n20),(n1,(n34,(n22,n36)))),n18)),((n23,n24),(n35,((n31,(n29,n28)),n19)))),((n0,(n2,n30)),n33)))),n27);
	TREE 'RAxML Bootstrap Tree++' = ((n10,n37),(((n26,n25),(n17,((n12,n11),((n13,(n3,(n9,((n5,(n7,n6)),n8)))),(n15,n16))))),((((n18,n24),n32),(((n35,(n34,(((n21,n20),n36),(n1,n22)))),n23),(n33,(n0,(n2,n30))))),(n38,((n31,n19),(n28,n29))))),n27);
	TREE 'RAxML Bootstrap Tree++' = (((((n18,n24),((n38,(((n0,(n30,n2)),n23),n32)),(((n35,n34),n33),((n28,n29),(n19,n31))))),(((n11,n12),(n9,(((n37,n10),n8),(((n13,n15),n17),((n16,(n7,n6)),(n3,n5)))))),(n26,n25))),((n1,n22),(n36,(n20,n21)))),n27);
	TREE 'RAxML Bootstrap Tree++' = (((n10,n37),((n26,n25),((n3,(n9,((n5,(n7,n6)),n8))),(((n15,n16),(n13,(n11,n12))),n17)))),(((n35,(n34,(n22,((n36,(n21,n20)),n1)))),(n23,((n30,n2),n0))),(n33,(((n19,((n28,n29),n31)),n38),(n24,(n32,n18))))),n27);
	TREE 'RAxML Bootstrap Tree++' = (((n10,n37),(n38,((n33,((n24,(n35,(n34,((n0,(n2,n30)),n23)))),((((n21,n20),(n1,(n22,n36))),n18),n32))),(n19,(n28,(n31,n29)))))),((n26,n25),((((n17,n3),(n13,(n16,n15))),(n11,n12)),(n9,(n8,(n5,(n7,n6)))))),n27);
	TREE 'RAxML Bootstrap Tree++' = ((n12,(((((n5,n3),((n16,n15),n17)),n13),((((n7,n6),(((n24,((n23,(n0,(n30,n2))),n35)),(n33,(n32,n18))),(n38,((n29,((n31,n19),n28)),(n22,(n36,((n34,(n20,n21)),n1))))))),((n37,n10),n9)),n8)),(n26,n25))),n11,n27);
	TREE 'RAxML Bootstrap Tree++' = (((((n11,n12),(((n6,n7),((n5,n3),(n17,((n16,n15),n13)))),(n9,n8))),(n26,n25)),(n10,n37)),(((n28,n29),(n31,n19)),((((n23,((n2,n30),n0)),((((n21,n20),(n36,(n22,n1))),n34),n35)),n32),((n38,n33),(n18,n24)))),n27);
	TREE 'RAxML Bootstrap Tree++' = ((n25,n26),((n11,n12),((((n17,(n10,n37)),(n13,(n15,n16))),n3),((n8,(n5,(n6,n7))),(((((((n36,(n21,n20)),(n1,n22)),(n34,n35)),(n18,n32)),((n24,n33),(n28,(n29,(n19,(n31,n38)))))),((n0,(n30,n2)),n23)),n9)))),n27);
	TREE 'RAxML Bootstrap Tree++' = ((((n24,(((n21,n20),(n36,(n22,n1))),(n18,n32))),(((n31,(n29,n28)),(n33,((n19,(n37,n10)),(n34,n35)))),n38)),(n23,(n0,(n30,n2)))),((n15,(n13,((n16,(n11,n12)),(n17,(((n3,n8),n5),(n9,(n6,n7))))))),(n25,n26)),n27);
	TREE 'RAxML Bootstrap Tree++' = (n11,(n12,(((n15,n16),((n10,n37),n13)),(n17,(((n25,n26),n3),((n5,(n7,n6)),((((n32,(((n38,n33),(n18,n24)),((n19,((n28,n29),n31)),(((n22,(n1,(n36,(n21,n20)))),n34),n35)))),(n23,(n0,(n30,n2)))),n9),n8)))))),n27);
	TREE 'RAxML Bootstrap Tree++' = (((((((n5,n3),(n17,((n6,n7),(n13,(n15,n16))))),(n8,n9)),(n12,n11)),(n26,n25)),(n10,n37)),((n33,((((((n30,n2),n0),n23),((n32,n34),((((n21,n20),n1),(n22,n36)),n18))),(n35,((n31,n19),(n29,n28)))),n24)),n38),n27);
	TREE 'RAxML Bootstrap Tree++' = ((n31,(((n19,(n38,(((n24,n18),n32),(((((n22,((n21,n20),n36)),n1),(n34,n35)),((n0,(n30,n2)),n23)),n33)))),n29),n28)),((n9,(n15,(n13,((((n3,(n26,n25)),(n8,((n6,n7),n5))),(n12,n11)),(n17,n16))))),(n10,n37)),n27);
	TREE 'RAxML Bootstrap Tree++' = (((n22,(n1,(n36,(n20,n21)))),(n38,((n32,(((n34,n33),(n18,n24)),((n0,(n30,n2)),n23))),(n19,((n29,n28),(n35,n31)))))),(((((((n16,n13),n15),(n12,n11)),((n5,(n8,(n6,n7))),n3)),n17),n9),((n37,n10),(n26,n25))),n27);
	TREE 'RAxML Bootstrap Tree++' = (((n26,n25),(((n28,(n29,(n31,n19))),(((n18,n24),(n33,n38)),(n32,(n23,((n35,n34),(n22,(n1,(n36,(n20,n21))))))))),((((n13,(n12,n11)),(n15,n16)),(n3,(((n5,(n7,n6)),n8),n9))),((n0,(n2,n30)),n17)))),(n37,n10),n27);
	TREE 'RAxML Bootstrap Tree++' = (((n24,(((n23,(n35,(n0,(n30,n2)))),n33),((n36,((n22,n1),(n21,n20))),(n18,(n34,n32))))),(n38,(n29,((n31,n19),n28)))),((n25,n26),(n15,(n13,(((n3,(n9,(n6,((n7,n5),n8)))),((n12,n11),((n10,n37),n17))),n16)))),n27);
	TREE 'RAxML Bootstrap Tree++' = (((n25,n26),(n38,(((n33,(((n35,((n2,n30),n0)),((n18,n32),((n22,(n1,((n21,n20),n36))),n34))),n23)),n24),((n28,n29),(n31,n19))))),((((n15,n16),n13),(n17,(((n9,(n37,n10)),((n5,(n6,n7)),n8)),n3))),(n11,n12)),n27);
	TREE 'RAxML Bootstrap Tree++' = ((n11,n12),((((((n10,n37),n9),(n3,(n8,(n5,(n6,n7))))),n17),(n13,(n15,n16))),((((((n1,n22),((n20,n21),n36)),(n34,n32)),(n24,n18)),((n33,(((n0,(n30,n2)),n23),((n19,((n28,n31),n29)),n38))),n35)),(n25,n26))),n27);
	TREE 'RAxML Bootstrap Tree++' = ((n25,n26),(((((((n19,((n29,n28),n31)),((((n0,(n2,n30)),n32),((n18,n24),(n34,n33))),(n35,n23))),n38),(n22,((n36,(n20,n21)),n1))),((n8,(n6,(n7,n5))),n9)),((n17,n3),(n13,(n15,n16)))),(((n10,n37),n12),n11)),n27);
	TREE 'RAxML Bootstrap Tree++' = (((n26,n25),(n11,(n12,(n9,(n13,((n17,((n8,(n5,(n6,n7))),n3)),(n16,n15))))))),((((n20,n21),((n36,n22),n1)),((n18,n38),(((((n2,n30),n0),n32),n24),(((n33,(n34,n35)),((n29,(n31,n28)),n19)),n23)))),(n37,n10)),n27);
	TREE 'RAxML Bootstrap Tree++' = ((((n22,n1),((n21,n20),n36)),(((n33,((n34,n35),n24)),(((n23,n38),(n29,n28)),(((n0,(n2,n30)),n31),(n32,n18)))),(n19,(n37,n10)))),((n25,n26),(((n12,n11),n9),((n13,(n15,n16)),((((n5,(n7,n6)),n8),n3),n17)))),n27);
	TREE 'RAxML Bootstrap Tree++' = (((n10,n37),((n25,n26),((((n3,(n5,(n8,(n6,n7)))),n17),((n15,n16),n13)),((n12,n11),n9)))),(((n29,n28),n31),((((n35,(((n36,(n21,n20)),(n22,n1)),n34)),(n23,((n0,(n2,n30)),n33))),(n38,n19)),((n24,n18),n32))),n27);
	TREE 'RAxML Bootstrap Tree++' = (n11,((((((n6,n7),n5),n8),n9),(((((n31,(n29,n28)),(((n33,n38),((n19,n35),(((n2,n30),n0),n23))),(n24,((n18,n32),((n1,n22),((n36,(n21,n20)),n34)))))),(n10,n37)),(n16,n15)),((n17,n13),(n3,(n25,n26))))),n12),n27);
	TREE 'RAxML Bootstrap Tree++' = (((((n1,(n36,(n20,n21))),n22),(((((n18,n24),n32),(((n31,(n28,n29)),n19),n38)),(n34,n23)),(n33,(n0,(n30,n2))))),n35),(((n17,((n16,n15),(n13,(n3,((n5,(n7,n6)),n8))))),(n9,(n12,n11))),((n10,n37),(n25,n26))),n27);
	TREE 'RAxML Bootstrap Tree++' = ((n25,n26),((((((n16,n17),((n3,(n5,(n8,(n6,n7)))),(n9,(n12,n11)))),n13),n15),(n37,n10)),(((n29,(n28,(n19,n31))),n38),(((((((n2,n30),n0),(n35,(n34,(((n20,n21),n36),(n1,n22))))),n23),(n33,n18)),n24),n32))),n27);
	TREE 'RAxML Bootstrap Tree++' = (((n17,((n9,(((n7,n6),n5),n8)),(n38,((n18,n32),(((n33,(((n20,n21),((n22,n36),n1)),(n23,((n34,n35),(n0,(n30,n2)))))),n24),(n31,((n19,n29),n28))))))),((n16,(n37,n10)),(n13,((n12,n11),n15)))),(n3,(n26,n25)),n27);
	TREE 'RAxML Bootstrap Tree++' = ((((n20,n21),((n22,n36),(n1,(n34,n35)))),((n32,(((n31,((n19,n29),n28)),((((n30,n2),n0),n33),n23)),n24)),(n38,n18))),(((n17,((((n11,n12),n13),(n15,n16)),(n3,(n9,(n8,((n7,n6),n5)))))),(n25,n26)),(n10,n37)),n27);
	TREE 'RAxML Bootstrap Tree++' = ((n38,(((((n28,n29),(n35,n31)),n19),((n18,n32),n24)),((((n30,n2),n0),n33),((n34,((n1,(n36,(n20,n21))),n22)),n23)))),((((n11,n12),n9),(((n15,n16),n13),(n17,(n3,(n5,(n8,(n7,n6))))))),((n10,n37),(n26,n25))),n27);
	TREE 'RAxML Bootstrap Tree++' = (((((n25,n26),((n9,(n12,n11)),(((n15,n16),((n3,(n5,(n8,(n7,n6)))),n17)),n13))),(n32,(((n18,n24),(n34,n33)),((n38,((n0,(n2,n30)),n23)),((n29,n28),(n19,n31)))))),(n10,n37)),(n35,((n22,n1),(n36,(n21,n20)))),n27);
	TREE 'RAxML Bootstrap Tree++' = ((((n10,n37),(n25,n26)),(((n9,n11),n12),((((n16,n15),(n3,(((n6,n7),n5),n8))),n13),n17))),((n23,(((n30,n2),n0),n33)),(((((((n1,(n36,(n21,n20))),n22),(n34,n35)),(n28,(n29,(n19,n31)))),n38),(n32,n18)),n24)),n27);
	TREE 'RAxML Bootstrap Tree++' = (((n26,n25),(((n22,n1),(n36,(n20,n21))),((n38,n18),(((n19,((n29,(n31,n28)),(n34,n35))),n33),(((n23,(n0,(n2,n30))),n24),n32))))),((((n17,(n10,n37)),(n13,((n11,n12),(n16,n15)))),(((n7,n6),n8),(n3,n5))),n9),n27);
	TREE 'RAxML Bootstrap Tree++' = ((n0,(n12,n11)),(((n17,(n13,(n15,n16))),((((n9,n8),n5),(n7,n6)),n3)),(((n37,n10),(n25,n26)),(((n19,n31),(n29,n28)),((((n30,n2),n23),(n35,(n34,((n1,n22),((n21,n20),n36))))),(n32,((n24,n18),(n33,n38))))))),n27);
	TREE 'RAxML Bootstrap Tree++' = ((((((n0,(n2,n30)),n23),((((n34,((n20,n21),((n22,n36),n1))),n32),n18),((n33,n24),(n38,((n29,(n31,n28)),n19))))),n35),(((n10,n37),n9),((n5,n8),(n7,n6)))),(n17,((n3,(n25,n26)),(n13,((n15,n16),(n12,n11))))),n27);
	TREE 'RAxML Bootstrap Tree++' = (((((n24,(n32,n18)),(((n35,n34),((n1,(n36,n22)),(n20,n21))),(n33,(((n2,n30),n0),n23)))),((n19,((n28,n29),n31)),n38)),(n37,n10)),((((n16,n15),(((n17,(((n6,n7),n8),n9)),(n5,n3)),(n12,n11))),n13),(n25,n26)),n27);
	TREE 'RAxML Bootstrap Tree++' = (((n35,n31),((((((n18,n24),((((n0,(n2,n30)),n23),n33),(n34,(n36,((n1,n22),(n20,n21)))))),n32),n38),n19),(n28,n29))),(((n3,((n8,(n5,(n6,n7))),n9)),((((n11,n12),(n15,n16)),(n13,(n37,n10))),n17)),(n26,n25)),n27);
	TREE 'RAxML Bootstrap Tree++' = ((((n12,n11),((((n37,n10),n17),(n9,(n3,(n8,(n5,(n7,n6)))))),(n13,(n15,n16)))),(n26,n25)),(((n23,(n0,(n30,n2))),((n22,(n1,((n20,n21),n36))),(n34,n35))),(n32,(((n31,n28),(n19,n29)),((n38,n33),(n18,n24))))),n27);
	TREE 'RAxML Bootstrap Tree++' = (((n10,n37),(n26,n25)),((n17,(((n11,n12),((n15,n16),n13)),(n3,((n9,n8),((n6,n7),n5))))),(n19,(((n24,(n18,n33)),(n32,(n35,(n34,((n22,n1),((n21,n20),n36)))))),(((n0,(n30,n2)),n23),(n38,(n31,(n28,n29))))))),n27);
	TREE 'RAxML Bootstrap Tree++' = ((((n23,(n0,(n30,n2))),((n34,n35),(((n38,((n31,n19),(n28,n29))),(n24,(n18,n32))),n33))),((n1,((n21,n20),n36)),n22)),(((n8,(n9,(n12,n11))),((n13,(n16,n15)),(n17,(n3,(n5,(n6,n7)))))),((n10,n37),(n25,n26))),n27);
	TREE 'RAxML Bootstrap Tree++' = (((((((n35,n31),(n28,n29)),n19),(n33,((n32,(n18,((n34,(n36,(n22,n1))),(n20,n21)))),(n24,(n23,((n30,n2),n0)))))),n38),(n25,n26)),((n16,n15),((n9,(((n37,n10),n17),((n13,((n11,n12),n6)),(n3,(n8,n5))))),n7)),n27);
	TREE 'RAxML Bootstrap Tree++' = ((n38,(((n19,n31),(n29,n28)),((n33,(((n0,(n30,n2)),n23),((((n1,(n36,n22)),(n20,n21)),n34),n35))),(n32,(n18,n24))))),((((n3,(n9,((n5,(n7,n6)),n8))),((n11,n12),((n15,n16),n13))),n17),((n10,n37),(n25,n26))),n27);
	TREE 'RAxML Bootstrap Tree+++' = (n27,(((n25,n26),(n15,(n13,(n16,((n12,n11),((n17,(n10,n37)),(n3,(n9,(n8,(n5,(n7,n6))))))))))),(((n21,n20),(n1,(n36,n22))),(n33,((n23,((n35,n34),(n0,(n2,n30)))),((n32,(n18,n24)),((n29,n28),(n38,(n19,n31)))))))));

END;


BEGIN LABELS;
	TAXAGROUPLABEL Cottus COLOR = (RGB 0.62745098 1 0.53333333) ;
	TAXAGROUPLABEL Oligocottinae COLOR = (RGB 0.6 0.83921569 1) ;
	TAXAGROUPLABEL Agonidae COLOR = (RGB 1 0.73333333 1) ;
	TAXAGROUPLABEL Myoxocephalus COLOR = (RGB 0.80784314 0.03529412 1) ;


END;

BEGIN SETS;
	TAXPARTITION * UNTITLED  =  Oligocottinae :  1 3 31, Agonidae :  2 21- 23 37, Cottus :  4 6- 14 16- 18 26- 28 38, Myoxocephalus :  20 29- 30 32;

END;

BEGIN TREES[!'Trees acquired from RAxML using Mesquite''s Zephyr package. ^nRAxML run on local computer ^nAnalysis started Sun Sep 02 14:07:01 PDT 2018^nResults stored in folder: /Users/thaddaeusbuser/Desktop/Darby Freshwater Sculpin Project/Phylogeny/Phylogenetic Analyses/RAxML-2018.09.02-Run.1/^n^nMatrix: Character Matrix^nSearch details: ^n   Bootstrap analysis^n   500 bootstrap replicates^nRAxML command options:  -s data.phy -n file.out  -m GTRGAMMAI -q multipleModelFile.txt -p 1675883207 -# 500 -b 1675883207 -T 4 '];
	Title 'RAxML Bootstrap Trees (Matrix: Character Matrix)';
	LINK Taxa = Taxa;
	TRANSLATE
[0] 		n0 'Artedius_fenestralis.1',
[1] 		n1 'Blepsias_cirrhosus.1',
[2] 		n2 'Clinocottus_analis.1',
[3] 		n3 'Cottus_aleuticus.1',
[4] 		n4 'Cottus_asper.1',
[5] 		n5 'Cottus_bairdii.1',
[6] 		n6 'Cottus_carolinae.1',
[7] 		n7 'Cottus_cognatus.1',
[8] 		n8 'Cottus_gobio.1',
[9] 		n9 'Cottus_hangiongensis.1',
[10] 		n10 'Cottus_kazika.1',
[11] 		n11 'Cottus_poecilopus.1_Siberia',
[12] 		n12 'Cottus_poecilopus.2_Siberia',
[13] 		n13 'Cottus_poecilopus.3_Poland',
[14] 		n14 'Cottus_poecilopus.x1_Korea',
[15] 		n15 'Cottus_pollux.1',
[16] 		n16 'Cottus_pollux.2',
[17] 		n17 'Cottus_pollux.3',
[18] 		n18 'Dasycottus_setiger.1',
[19] 		n19 'Enophrys_bison.1',
[20] 		n20 'Hemilepidotus_jordani.1',
[21] 		n21 'Hemilepidotus_zapus.1',
[22] 		n22 'Hemitripterus_bolini.1',
[23] 		n23 'Icelinus_filamentosus.1',
[24] 		n24 'Icelus_spiniger.1',
[25] 		n25 'Leptocottus_armatus.1',
[26] 		n26 'Leptocottus_armatus.2',
[27] 		n27 'Mesocottus_haitej.1',
[28] 		n28 'Microcottus_sellaris.1',
[29] 		n29 'Myoxocephalus_polyacanthocephalus.1',
[30] 		n30 'Orthonopias_triacis.1',
[31] 		n31 'Porocottus_camtschaticus.1',
[32] 		n32 'Psychrolutes_phrictus.1',
[33] 		n33 'Radulinus_asprellus.1',
[34] 		n34 'Rhamphocottus_richardsonii.1',
[35] 		n35 'Scorpaenichthys_marmoratus.1',
[36] 		n36 'Stellerina_xyosterna.1',
[37] 		n37 'Trachidermus_fasciatus.1',
[38] 		n38 'Triglops_scepticus.1';
	TREE 'RAxML Bootstrap Tree+' = ((n2,n30),(((n32,(((n33,(n18,n24)),((((((((((n15,(n7,n6)),n16),((n5,n3),(n13,n17))),(n9,n8)),(n11,n12)),n14),(n26,n25)),(n10,n37)),n27),((n29,n28),(n19,n31)))),n38)),(n35,(((n22,n1),(n36,(n21,n20))),n34))),n23),n0);
	TREE 'RAxML Bootstrap Tree+' = ((n30,n2),(((n35,n34),((n32,((n38,((n28,(n31,n29)),(((n27,((n10,n37),((n11,n12),(((n14,n9),n8),((n17,(n13,(n16,n15))),((n3,(n5,n7)),n6)))))),(n26,n25)),((n1,n22),(n36,(n21,n20)))))),(n24,(n18,n19)))),n33)),n23),n0);
	TREE 'RAxML Bootstrap Tree+' = ((n23,((((n35,n34),n32),((((n14,((n11,n12),((((n10,n37),n9),(n3,(n5,(n8,(n6,n7))))),(n17,((n15,n16),n13))))),(n26,n25)),n27),(n33,(n18,n24)))),((n38,((n29,n28),(n19,n31))),((n20,n21),(n1,(n36,n22)))))),(n2,n30),n0);
	TREE 'RAxML Bootstrap Tree+' = ((n2,n30),(n23,((((n33,(n19,((n31,(n34,n35)),(n28,n29)))),((((n1,(n36,n22)),(n21,n20)),(((n15,n16),((((n27,n11),n12),(n13,((n9,(n5,((n7,n6),n8))),n3))),(n14,n17))),((n25,n26),(n37,n10)))),(n18,n38))),n32),n24)),n0);
	TREE 'RAxML Bootstrap Tree+' = ((n2,n30),(n33,((n24,(((((n1,(((n21,n20),n36),n22)),((n27,(n10,n37)),((n25,n26),(n15,((n17,((n3,(n8,(n5,(n6,n7)))),(n16,((n14,n9),(n12,n11))))),n13))))),(n18,n38)),n32),(n19,((n28,n29),n31)))),(n23,(n34,n35)))),n0);
	TREE 'RAxML Bootstrap Tree+' = ((n33,((((((n19,n31),(n28,n29)),n38),(((n26,n25),(((n14,(n11,n12)),(n9,n8)),(((n16,n15),(n13,n17)),((n5,(n6,n7)),n3)))),(n27,(n10,n37)))),(n32,(n18,n24))),(n23,(n35,(((n20,n21),(n1,(n22,n36))),n34))))),(n30,n2),n0);
	TREE 'RAxML Bootstrap Tree+' = ((n2,n30),(((n35,(n34,((n22,n1),((n20,n21),n36)))),(((n18,(n24,n33)),n32),((((((n25,n26),((((n5,(n6,n7)),n8),(n9,n14)),((n17,((n16,n15),((n12,n11),n13))),n3))),n27),(n37,n10)),n38),(n19,((n29,n28),n31))))),n23),n0);
	TREE 'RAxML Bootstrap Tree+' = ((n9,((n12,n11),(((n8,(n5,(n6,n7))),n3),((n14,n17),((n15,n16),((((n10,n37),n27),((n26,n25),((((n23,((n36,((n21,n20),(n1,n22))),(n34,n35))),n33),(((n18,n24),n32),((n29,n28),(n19,n31)))),n38))),n13)))))),(n2,n30),n0);
	TREE 'RAxML Bootstrap Tree+' = ((n2,n30),(((((((n9,((((n13,((n15,n16),(n11,n12))),(n17,(n14,(n3,n5)))),(n6,n7)),n8)),(n27,((n37,n10),(n26,n25)))),n18),n38),(n32,(n24,((((n29,n28),n31),n19),n33)))),(n35,(n34,(n22,(((n21,n20),n36),n1))))),n23),n0);
	TREE 'RAxML Bootstrap Tree+' = ((n2,n30),(n23,(((n34,((n20,n21),((n22,n36),n1))),(n32,((n38,n33),(n24,n18)))),((n35,(((n19,n29),n28),n31)),(((n25,n26),(n14,(((((n11,n12),n9),(n3,(n6,(n5,(n7,n8))))),(n17,(n37,n10))),(n13,(n15,n16))))),n27)))),n0);
	TREE 'RAxML Bootstrap Tree+' = (((n34,((n1,((n20,n21),(n36,n22))),n35)),((((((n38,n33),(n18,n24)),n32),(n19,(n31,(n29,n28)))),(((n12,n11),(n17,(((((n5,n8),(n6,n7)),(n14,n9)),n3),(n15,n16)))),((n13,(n27,(n10,n37))),(n26,n25)))),n23)),(n2,n30),n0);
	TREE 'RAxML Bootstrap Tree+' = ((n2,n30),(n31,(((n24,n18),((((n1,((n20,n21),(n36,(n34,n22)))),n35),n23),((n19,(n28,n29)),((n38,n33),(((n27,((((((n5,n8),(n6,n7)),(n14,n9)),n3),((n11,n12),(n13,(n16,n15)))),n17)),(n37,n10)),(n26,n25)))))),n32)),n0);
	TREE 'RAxML Bootstrap Tree+' = ((n23,((n35,((n33,n34),(((n28,n29),n31),n19))),((n38,(((n1,(n36,(n20,n21))),n22),(((n37,n10),n27),(((n3,(n9,(((n6,n7),n5),n8))),((n14,n17),((n13,(n15,n16)),(n11,n12)))),(n25,n26))))),((n24,n18),n32)))),(n30,n2),n0);
	TREE 'RAxML Bootstrap Tree+' = ((n2,n30),(n23,((((n32,((n38,n33),(n24,n18))),(n19,(n31,(n28,n29)))),((((n37,n10),n27),(n26,n25)),(((((n13,(n16,n15)),n17),((n8,(n6,(n7,n5))),n3)),(n14,n9)),(n11,n12)))),(((n20,n21),((n36,n22),n1)),(n35,n34)))),n0);
	TREE 'RAxML Bootstrap Tree+' = ((n2,n30),(n33,((n32,(((((n25,n26),(n14,((n15,n13),(n17,((((n3,(n10,n37)),((n5,(n7,n6)),n8)),(n9,(n11,n12))),n16))))),n27),(n38,(((n28,n29),n31),n19))),(n18,n24))),((n35,(n34,n23)),((n21,n20),(n1,(n22,n36)))))),n0);
	TREE 'RAxML Bootstrap Tree+' = ((n23,(n35,((((n29,(n28,n31)),n19),(n38,((n34,(n24,n18)),n33))),((((((n14,n17),((n16,n15),(n13,((n27,n11),n12)))),(((n8,((n6,n7),n5)),n3),n9)),(n25,n26)),(((n10,n37),(n20,n21)),(n36,(n1,n22)))),n32)))),(n30,n2),n0);
	TREE 'RAxML Bootstrap Tree+' = ((n23,(((n34,n35),(n1,(n22,n36))),((((n25,n26),(n14,((n9,(n17,((n13,(n15,n16)),(n3,(n5,(n8,(n7,n6))))))),(n11,((n37,n10),n12))))),n27),((n20,n21),((((n38,n33),(n24,n18)),n32),(n19,(n29,(n31,n28)))))))),(n2,n30),n0);
	TREE 'RAxML Bootstrap Tree+' = ((n30,n2),(n23,((n35,n34),(((((n37,n10),((((n3,((n9,n14),(n8,((n7,n6),n5)))),((n15,n16),((n12,n11),n13))),n17),(n25,n26))),n27),(((n36,n22),n1),(n21,n20))),((n32,(n18,((n38,n33),n24))),(((n19,n29),n28),n31))))),n0);
	TREE 'RAxML Bootstrap Tree+' = ((n2,n30),((n33,((((n38,((n28,n29),(n19,n31))),(((((n17,(((n3,(n8,(n5,(n7,n6)))),n9),(n13,(n16,n15)))),(n12,n11)),n14),(n25,n26)),(n27,(n37,n10)))),(((n35,n34),(n36,((n21,n20),(n1,n22)))),(n18,n32))),n24)),n23),n0);
	TREE 'RAxML Bootstrap Tree+' = ((n2,n30),((((n1,(n36,(n21,n20))),n22),(((n24,(((n38,(n19,(n31,(n28,n29)))),((n27,(n25,n26)),((n11,(n12,n9)),((((n10,n37),n17),(((n7,n6),(n14,(n5,n3))),(n13,(n16,n15)))),n8)))),(n18,n32))),n33),n23)),(n34,n35)),n0);
	TREE 'RAxML Bootstrap Tree+' = ((n2,n30),(n23,((n35,(n34,((n21,n20),((n22,n1),n36)))),(n24,((n18,n32),(((n33,(n19,(n29,(n28,n31)))),n38),(((((n14,n9),((n27,n11),n12)),(n26,n25)),((n3,((n7,n6),n5)),(((n37,n10),n17),(n13,(n16,n15))))),n8)))))),n0);
	TREE 'RAxML Bootstrap Tree+' = ((n2,n30),(n14,((n17,((n3,(n5,(n8,(n7,n6)))),((((((((n18,n32),n24),((((n28,n29),n31),n19),(n38,(n35,n33)))),(n37,n10)),(((n34,n27),n23),((n1,((n20,n21),n36)),n22))),(n26,n25)),(n13,n15)),(n16,(n12,n11))))),n9)),n0);
	TREE 'RAxML Bootstrap Tree+' = ((n23,(n24,((n32,(((n27,((((n17,((n15,n16),(n13,(n12,n11)))),(((n10,n37),n9),(n3,((n5,(n7,n6)),n8)))),n14),(n26,n25))),(n38,(n19,(n29,(n28,n31))))),(n33,n18))),(n35,(((n36,(n22,n1)),(n20,n21)),n34))))),(n2,n30),n0);
	TREE 'RAxML Bootstrap Tree+' = ((((((n33,(n24,n18)),(((((((((((((n6,n7),n5),n3),n17),((n15,n16),n13)),(n8,(n10,n37))),(n9,(n11,n12))),n14),(n25,n26)),n27),((n20,n21),(n36,(n1,n22)))),n38),(n19,((n28,n29),n31)))),n32),n23),(n35,n34)),(n2,n30),n0);
	TREE 'RAxML Bootstrap Tree+' = ((n2,n30),(((((n1,(n36,n22)),(n20,n21)),n34),n35),((n24,((n32,(n33,(n19,((n31,n28),n29)))),(n18,((n27,((n37,n10),((((n12,n11),(n9,n14)),(((n8,(n5,(n7,n6))),n3),(n13,((n15,n16),n17)))),(n26,n25)))),n38)))),n23)),n0);
	TREE 'RAxML Bootstrap Tree+' = ((n23,((n33,(((((n27,((n37,n10),(n26,n25))),(n13,(n14,((((n3,(n11,(n9,n12))),(n8,(n5,(n6,n7)))),n17),(n15,n16))))),n38),((n18,n32),n24)),((n29,(n31,n28)),n19))),(((n1,(n36,(n21,n20))),n22),(n34,n35)))),(n2,n30),n0);
	TREE 'RAxML Bootstrap Tree+' = ((n23,(n33,((n35,(n34,(((n20,n21),(n22,n1)),n36))),(((n31,(n28,((n19,n38),n29))),((n9,n14),((n8,(n5,(n7,n6))),(((n17,n3),((n16,n15),n13)),(((n25,n26),(n10,n37)),((n27,n11),n12)))))),((n18,n32),n24))))),(n2,n30),n0);
	TREE 'RAxML Bootstrap Tree+' = ((n2,n30),(n23,((((n32,(n33,(n18,n24))),((n19,(n31,(n28,n29))),n38)),(((((((n5,((n8,((n10,n37),n9)),n3)),(n6,n7)),((n11,n12),(n13,(n16,n15)))),n17),n14),(n26,n25)),n27)),(n35,(n34,((n36,(n20,n21)),(n1,n22)))))),n0);
	TREE 'RAxML Bootstrap Tree+' = ((n30,n2),(((((((((((n12,n11),n9),((((n7,n6),n5),n8),n3)),n17),((n15,n16),n13)),n14),((n26,n25),((n37,n10),n27))),n38),((n32,(n24,n18)),((((((n36,n22),n1),(n20,n21)),n34),n35),((n31,(n29,n28)),n19)))),n33),n23),n0);
	TREE 'RAxML Bootstrap Tree+' = ((n2,n30),(n23,((((n34,((n1,(n36,(n21,n20))),n22)),n35),n33),((n24,(n18,n32)),((((((((((n7,n6),(n5,n3)),n9),n8),(n17,n14)),(((n15,n16),(n12,n11)),n13)),(n37,n10)),((n25,n26),n27)),n38),(n19,((n28,n29),n31)))))),n0);
	TREE 'RAxML Bootstrap Tree+' = ((n2,n30),((n34,n23),(n35,(((((n28,n31),n29),n19),n33),(((n18,n24),n32),(((n22,(n1,((n21,n20),n36))),(((n14,n9),(((((n3,(n25,n26)),((n5,n8),(n6,n7))),n13),(n16,n15)),((n10,n37),n17))),(n12,(n11,n27)))),n38))))),n0);
	TREE 'RAxML Bootstrap Tree+' = ((n30,n2),(n23,(((((n34,n35),((n19,(n31,(n28,n29))),n33)),((n38,n18),(((n27,(n25,n26)),(n14,(n13,((((n16,(n3,((n6,n7),(n5,n8)))),((n11,n12),n9)),((n37,n10),n17)),n15)))),(n22,(n1,((n20,n21),n36)))))),n32),n24)),n0);
	TREE 'RAxML Bootstrap Tree+' = ((n14,(((n3,(((((n10,n37),(n25,n26)),(n38,(((((n28,n29),n31),n19),((n32,(n24,n18)),(n23,(n35,(n34,(((n21,n20),(n22,n1)),n36)))))),n33))),(n13,(((n27,n11),n12),(n16,n15)))),n17)),(n8,((n7,n6),n5))),n9)),(n30,n2),n0);
	TREE 'RAxML Bootstrap Tree+' = ((n33,((n18,n24),((n32,(n38,((n35,(n34,(n22,(n1,(n36,(n21,n20)))))),(n19,(n31,(n28,n29)))))),(n23,(n27,((n25,n26),(n14,(((((((n9,(n11,n12)),((n6,n7),(n5,n8))),n17),n3),(n16,(n37,n10))),n13),n15)))))))),(n2,n30),n0);
	TREE 'RAxML Bootstrap Tree+' = ((n2,n30),((((n35,(n34,((n1,(n22,n36)),(n20,n21)))),(n32,((n19,(n31,(n28,n29))),((((((n13,(n16,n15)),n17),(n3,(n8,((n6,n7),n5)))),((n14,n9),(n11,n12))),(n27,((n26,n25),(n37,n10)))),(n38,(n33,n18)))))),n24),n23),n0);
	TREE 'RAxML Bootstrap Tree+' = ((((n23,(n35,((((n21,n20),n36),(n22,n1)),n34))),((((n25,n26),(n27,((n14,(n12,n11)),(((n15,n16),(n17,(n3,((n8,((n6,n7),n5)),((n10,n37),n9))))),n13)))),(n18,n38)),(((n28,n29),(n19,n31)),(n24,n32)))),n33),(n2,n30),n0);
	TREE 'RAxML Bootstrap Tree+' = ((n30,n2),((((n32,(n18,n24)),(((((n21,n20),n1),(n36,n22)),(n27,(((n26,n25),(((n9,n14),(n8,(n5,(n7,n6)))),((n3,(n17,(n13,(n16,n15)))),(n12,n11)))),(n10,n37)))),n38)),((n19,(n31,(n28,n29))),(n35,(n34,n33)))),n23),n0);
	TREE 'RAxML Bootstrap Tree+' = ((n30,n2),(n33,(((n24,n32),((n23,((n19,(n31,(n29,n28))),(n38,((((n3,(n8,((n6,n7),n5))),(n17,(n9,n14))),(((n12,n11),n13),(n15,n16))),(n27,((n25,n26),(n10,n37))))))),(n34,(((n22,n36),((n21,n20),n1)),n35)))),n18)),n0);
	TREE 'RAxML Bootstrap Tree+' = ((n2,n30),(n23,((((n1,(n22,n36)),(n20,n21)),(n34,n35)),((((((n26,n25),(n14,(n27,(n12,n11)))),((n15,n16),n13)),(n9,((n8,((n6,n7),n5)),n3))),((n10,n37),n17)),(n38,((n24,(((n29,(n28,n31)),n19),n33)),(n32,n18)))))),n0);
	TREE 'RAxML Bootstrap Tree+' = ((n30,n2),(n23,((n24,(n18,(n32,(((n1,n22),((n20,n21),n36)),(n35,n34))))),(n33,(n38,((((((n13,((n37,n10),n17)),(n16,n15)),(((n11,n12),n27),(n9,n14))),((n5,n8),(n7,n6))),((n26,n25),n3)),(n19,((n31,n28),n29))))))),n0);
	TREE 'RAxML Bootstrap Tree+' = ((n30,n2),(n23,((((n32,(((((((n6,n7),n5),n8),n9),(n14,((n3,(n17,((n15,n16),n13))),(((n27,n11),((n37,n10),n12)),(n26,n25))))),((n21,n20),((n36,n22),n1))),(n18,n38))),(n33,(n29,((n31,n19),n28)))),n24),(n34,n35))),n0);
	TREE 'RAxML Bootstrap Tree+' = ((n23,((((((n28,(n29,(n19,n31))),(n38,(((n25,n26),(((((n16,n15),n13),(((n37,n10),n12),n11)),(((n9,n14),(n8,(n5,(n7,n6)))),n3)),n17)),n27))),n32),(n18,n24)),n33),((n35,n34),((n21,n20),(n1,(n36,n22)))))),(n2,n30),n0);
	TREE 'RAxML Bootstrap Tree+' = ((n30,n2),(((n27,n11),n12),(((((n3,(n5,n14)),((n17,n13),(n16,n15))),((n6,n7),n8)),(((((n18,n32),((n23,n35),n24)),n33),((((n34,n31),((n19,(n10,n37)),(n29,n28))),((n1,(n36,n22)),(n20,n21))),n38)),(n26,n25))),n9)),n0);
	TREE 'RAxML Bootstrap Tree+' = ((n12,((n27,n11),((((n25,n26),(((n24,((n38,n23),(n33,(((n31,n19),(n28,n29)),((((n1,(n36,n22)),(n21,n20)),n34),n35))))),(n18,n32)),(n10,n37))),(n14,((((n3,n5),(n6,n7)),n8),n9))),(n13,((n15,n16),n17))))),(n30,n2),n0);
	TREE 'RAxML Bootstrap Tree+' = ((n30,n2),(((((n35,(n34,((n21,n20),(n1,(n22,n36))))),(n19,((n29,n28),n31))),n33),((n38,(((n9,(n6,n7)),(((n10,n37),n17),(((n3,n5),n8),((n16,(n12,(n27,n11))),(n13,((n26,n25),n14)))))),n15)),(n32,(n18,n24)))),n23),n0);
	TREE 'RAxML Bootstrap Tree+' = ((n30,n2),(n14,(n17,(((((n15,n16),((n11,n12),((n27,((n37,n10),(((n32,(n18,n24)),((((((n36,(n20,n21)),(n22,n1)),n34),n35),n23),n33)),(((n28,n31),(n19,n29)),n38)))),(n26,n25)))),n3),n13),(n9,(n8,((n6,n7),n5)))))),n0);
	TREE 'RAxML Bootstrap Tree+' = ((n2,n30),(n23,((((n32,(n18,n24)),(((((((n12,n11),(n8,(n9,((((n5,n3),(n17,n13)),(n15,n16)),(n6,n7))))),n14),((n10,n37),(n25,n26))),n27),(n19,((n29,n28),n31))),n38)),n33),((n34,((n22,n1),((n21,n20),n36))),n35))),n0);
	TREE 'RAxML Bootstrap Tree+' = ((n2,n30),((n33,((n23,(((n36,(n21,n20)),(n22,n1)),(((((n5,n3),n14),(n9,(n6,(n7,n8)))),(((((n26,n25),(n12,n11)),n16),(n13,n15)),((n37,n10),n17))),n27))),((n32,(n24,n18)),((n29,((n19,n31),n28)),n38)))),(n34,n35)),n0);
	TREE 'RAxML Bootstrap Tree+' = ((n30,n2),(((n24,n32),(n18,(((((((n14,n9),(((((n6,n7),n5),n3),n13),(n17,(n16,n15)))),(n12,(n27,n11))),n8),((n37,n10),(n25,n26))),(n22,((n36,(n20,n21)),n1))),n38))),(((n35,n34),(n33,(n19,((n28,n29),n31)))),n23)),n0);
	TREE 'RAxML Bootstrap Tree+' = ((n23,((n33,(((n24,n18),n32),((n27,((n26,((n37,n10),n25)),(n14,((n11,n12),(((n15,n16),n13),(n17,(n3,(n9,(n8,((n7,n6),n5)))))))))),((n19,(n29,(n28,n31))),n38)))),(((((n1,n22),(n21,n20)),n36),n34),n35))),(n30,n2),n0);
	TREE 'RAxML Bootstrap Tree+' = ((n30,n2),(n23,((((((n10,n37),(((n15,(n6,n7)),(((n16,n13),(n17,((n12,n11),(n14,(n25,n26))))),((n8,n5),n3))),n9)),n27),(n18,n38)),((n19,(n31,(n28,n29))),(n24,n33))),((n35,(n34,(n22,(n1,(n36,(n21,n20)))))),n32))),n0);
	TREE 'RAxML Bootstrap Tree+' = ((n23,((n35,((n36,((n22,n1),(n21,n20))),n34)),(((n24,(n18,n33)),n32),((n38,(n19,(n29,(n31,n28)))),((n27,((n10,n37),(n26,n25))),(((n17,n14),(n3,(n8,((n7,n6),n5)))),((n9,(n12,n11)),((n13,n15),n16)))))))),(n2,n30),n0);
	TREE 'RAxML Bootstrap Tree+' = ((n30,n2),(((n38,(((n24,n18),n32),(n33,(((n19,n31),(n28,n29)),n35)))),(n27,((((n1,(n36,n22)),(n20,n21)),(n10,n37)),(((n14,n13),(((n12,n11),(n17,((n9,(n8,(n6,(n7,n5)))),n3))),(n15,n16))),(n26,n25))))),(n34,n23)),n0);
	TREE 'RAxML Bootstrap Tree+' = ((n30,n2),(n23,((((n18,n32),(((n1,n22),(n36,(n21,n20))),(n35,n34))),((n33,(((n25,n26),((n3,((n5,((n7,n6),(((n10,n37),n8),(n14,n9)))),n17)),((n27,(n12,n11)),((n15,n16),n13)))),n38)),((n31,(n29,n28)),n19))),n24)),n0);
	TREE 'RAxML Bootstrap Tree+' = ((n30,n2),(n23,(((((n24,n18),n32),(((n15,((n7,n6),((n13,n16),(((n3,n5),(n8,((n25,n26),((n11,n12),(n9,n14))))),n17)))),((n10,n37),n27)),(n38,(n19,(n31,(n29,n28)))))),n33),(n35,(n34,(n22,((n36,(n20,n21)),n1)))))),n0);
	TREE 'RAxML Bootstrap Tree+' = ((n2,n30),(n32,((((((n31,(n28,n29)),n19),(n38,((((((n27,(n11,n12)),(n26,n25)),(n3,(n17,((n15,((n37,n10),n16)),n13)))),(n8,(n5,(n7,n6)))),n14),n9))),(n33,((((n1,(n36,n22)),(n21,n20)),(n34,n35)),n23))),n24),n18)),n0);
	TREE 'RAxML Bootstrap Tree+' = (((((n24,(n18,n32)),((n19,(n31,(n28,n29))),((n27,(((((((((n5,(n7,n6)),n8),n3),((n37,n10),n17)),n13),(n15,n16)),(n9,(n12,n11))),n14),(n26,n25))),n38))),(((n22,(n36,((n21,n20),n1))),(n35,n34)),n23)),n33),(n30,n2),n0);
	TREE 'RAxML Bootstrap Tree+' = ((n2,n30),(((((n38,(n24,((n18,n32),((n1,n22),(n36,(n20,n21)))))),(((n17,(((((n16,n15),n13),(n3,(n25,n26))),((n7,n6),(n8,n5))),(n14,(n9,(n12,n11))))),((n37,n10),n27)),(n31,(n29,n28)))),n19),(n23,(n34,n35))),n33),n0);
	TREE 'RAxML Bootstrap Tree+' = ((n2,n30),(n23,(n24,(((((n19,(n31,(n29,n28))),n33),(((n36,(n21,n20)),n1),((n22,(((((n14,((((n9,(n11,n12)),((((n6,n7),n5),n8),n3)),((n10,n37),n17)),n16)),n13),n15),n27),(n25,n26))),n38))),(n32,n18)),(n35,n34)))),n0);
	TREE 'RAxML Bootstrap Tree+' = (((((n19,(n29,n28)),n38),(((n31,((((n25,n26),(((n13,(n16,n15)),((n17,(((n6,n7),(n5,n8)),n3)),(n9,(n12,n11)))),n14)),((n10,n37),n27)),n35)),(((((n21,n20),(n1,(n36,n22))),n34),(n32,n18)),n24)),n33)),n23),(n30,n2),n0);
	TREE 'RAxML Bootstrap Tree+' = ((n30,n2),(n12,(((((n27,((n10,n37),n13)),(n15,n16)),(((n26,n25),n3),(n17,(n14,((n8,(n5,(n7,n6))),(n23,(((((n20,n21),((n22,n36),n1)),n32),(n38,(n18,n24))),(((n35,n34),(n19,(n31,(n29,n28)))),n33)))))))),n9),n11)),n0);
	TREE 'RAxML Bootstrap Tree+' = ((n23,(((n19,((n29,n28),n31)),((((n8,(((n27,n11),((n10,n37),n12)),((n17,(n3,(n6,(n7,n5)))),(n13,(n16,n15))))),((n9,n14),(n25,n26))),(n22,(n1,(n36,(n21,n20))))),n38)),(n35,(((n18,n24),(n34,n32)),n33)))),(n30,n2),n0);
	TREE 'RAxML Bootstrap Tree+' = ((n23,(n35,((((n18,n24),(((n34,n38),n33),(((((((n13,(n16,n15)),n17),(n3,(((n7,n6),n5),(n8,n9)))),(n14,(n12,n11))),n27),((n37,n10),(n26,n25))),((n21,n20),((n1,n22),n36))))),(n31,(n28,(n19,n29)))),n32))),(n2,n30),n0);
	TREE 'RAxML Bootstrap Tree+' = ((n23,(((n1,((n20,n21),(n36,n22))),(n34,n35)),(((n38,n33),((n32,n18),n24)),(((n29,(n31,n28)),n19),((((n11,n12),(((((n15,n16),(n3,((n7,n6),(n8,n5)))),n13),n17),(n9,n14))),(n25,n26)),((n37,n10),n27)))))),(n30,n2),n0);
	TREE 'RAxML Bootstrap Tree+' = ((n2,n30),(n23,((n38,(n19,(n31,(n29,n28)))),((((n37,n10),n27),((n26,n25),((n9,n14),((n12,n11),((n17,((n8,(n5,(n7,n6))),n3)),(n13,(n15,n16))))))),(((n35,(n34,((n21,n20),(n1,(n36,n22))))),n32),(n33,(n18,n24)))))),n0);
	TREE 'RAxML Bootstrap Tree+' = ((n2,n30),(n14,((((n9,(n8,((n6,n7),(n5,n3)))),(n12,n11)),((((((((n34,n35),((n1,(n36,(n21,n20))),n22)),(n19,(n31,(n28,n29)))),(n32,(n24,((n38,n33),n18)))),n23),((n37,n10),n27)),(n25,n26)),(n13,(n16,n15)))),n17)),n0);
	TREE 'RAxML Bootstrap Tree+' = ((n30,n2),(n23,(((((n18,n24),n33),(n38,((n34,((n1,n22),(n36,(n21,n20)))),(((n31,n28),n29),n19)))),n32),(n27,((n26,(((n10,n37),n35),n25)),((((n14,n17),((n16,n15),((n11,n12),n13))),(n9,(n5,(n8,(n6,n7))))),n3))))),n0);
	TREE 'RAxML Bootstrap Tree+' = ((n23,((n35,n34),(n33,((n32,(n18,n24)),((((n22,(((n20,n21),n1),n36)),(((n10,n37),((n26,n25),(((((n6,n7),n5),n8),(n14,n9)),((n11,n12),((n3,n17),(n13,(n16,n15))))))),n27)),n38),((n31,n19),(n29,n28))))))),(n2,n30),n0);
	TREE 'RAxML Bootstrap Tree+' = ((n35,(((n24,((((n19,((n28,n29),n31)),(n38,((((((n9,n14),((n17,(((n7,n6),(n3,n5)),(n13,(n16,n15)))),n8)),(n12,n11)),(n26,n25)),(n37,n10)),n27))),n33),(n32,n18))),n23),((((n22,n36),n1),(n21,n20)),n34))),(n30,n2),n0);
	TREE 'RAxML Bootstrap Tree+' = ((n30,n2),(n23,(n38,((n29,(n31,n28)),(n19,(((n24,(n18,n33)),(n32,(n35,((n37,n10),(((n25,n26),((((n17,(n3,((n15,n16),n13))),((n7,n6),n5)),(n8,(n9,n14))),(n12,n11))),n27))))),(n34,(((n20,n21),n36),(n1,n22)))))))),n0);
	TREE 'RAxML Bootstrap Tree+' = ((n30,n2),((((n33,((n19,((n31,n28),n29)),n35)),((n38,(n18,(((((n11,n12),n27),(((n25,n26),n3),(((n16,n15),n13),(n17,(n10,n37))))),((n14,n9),(n8,((n6,n7),n5)))),((((n21,n20),n36),n1),n22)))),(n24,n32))),n34),n23),n0);
	TREE 'RAxML Bootstrap Tree+' = ((n32,((n18,n24),((((n33,n38),(n27,(((n10,n37),(n25,n26)),(n15,(n13,(n16,((n12,n11),(n17,(n3,((n14,n9),((n5,n8),(n7,n6)))))))))))),n23),(((n34,(n22,(((n20,n21),n1),n36))),n35),(n28,((n19,n29),n31)))))),(n2,n30),n0);
	TREE 'RAxML Bootstrap Tree+' = ((n30,n2),(n23,(((n18,n32),((((n37,n10),(((n26,n25),n27),(n17,((((n14,n9),((n6,n7),(n8,n5))),n3),((n11,n12),(n13,(n16,n15))))))),n38),((n19,(n31,(n29,n28))),(n24,n33)))),(n35,(n34,((n21,n20),(n1,(n22,n36))))))),n0);
	TREE 'RAxML Bootstrap Tree+' = ((n2,n30),(n33,((((n31,n28),n29),n19),((n34,n35),(n23,((((n18,n24),n32),((n22,(n1,((n20,n21),n36))),((n16,n15),(((((n37,n10),n17),((n9,n14),(((n25,n26),n3),(n8,((n7,n6),n5))))),(n27,(n12,n11))),n13)))),n38))))),n0);
	TREE 'RAxML Bootstrap Tree+' = ((n2,n30),(n23,((n35,(n34,((n1,(n36,(n20,n21))),n22))),((((n19,(n29,(n31,n28))),n38),((n24,(n18,n32)),(n27,(((n14,(n13,((n9,(n11,n12)),(((n15,n16),(n3,((n7,n6),(n5,n8)))),n17)))),(n26,n25)),(n10,n37))))),n33))),n0);
	TREE 'RAxML Bootstrap Tree+' = ((n2,n30),(((n38,(((n10,n37),((n25,n26),(((n9,(n11,n12)),(n17,(((n14,n3),n5),(n13,((n6,n7),(n15,n16)))))),n8))),n27)),(((n33,n24),(n19,(n31,(n28,n29)))),((((n36,(n21,n20)),(n1,n22)),(n34,n35)),(n18,n32)))),n23),n0);
	TREE 'RAxML Bootstrap Tree+' = ((n35,(((n34,n23),(n32,(((n38,((n19,(n31,(n29,n28))),((n21,n20),(n36,(n1,n22))))),((n27,(n26,n25)),(((((n9,(n8,((n6,n7),n5))),n3),((n13,(((n10,n37),n12),n11)),(n15,n16))),n17),n14))),(n33,n18)))),n24)),(n2,n30),n0);
	TREE 'RAxML Bootstrap Tree+' = ((n2,n30),(n14,(n9,(((((((((n20,n21),n36),(n22,n1)),(n35,n34)),n32),((n18,n24),(n23,(n38,n33)))),((n19,n31),(n29,n28))),(n25,n26)),((((((n6,n7),(n3,n5)),n17),(n13,(n15,n16))),n8),((n27,n11),((n37,n10),n12)))))),n0);
	TREE 'RAxML Bootstrap Tree+' = ((n30,n2),(((n24,((n18,n32),((n33,(n38,((((n11,n12),(((n9,n14),(n8,((n7,n6),n5))),(((n17,n3),(n16,n15)),n13))),(n26,n25)),((n10,n37),n27)))),(((n29,(n31,n28)),n19),((n20,n21),(n1,(n36,n22))))))),(n34,n35)),n23),n0);
	TREE 'RAxML Bootstrap Tree+' = ((n2,n30),(n23,(((((n19,(n31,(n29,n28))),n38),(((n27,((((((n15,n16),(n11,((n10,n37),n12))),((n3,(n8,(n5,(n6,n7)))),n9)),n17),n13),n14)),(n26,n25)),((n24,n18),n32))),n33),(n35,(((n34,(n36,(n20,n21))),n1),n22)))),n0);
	TREE 'RAxML Bootstrap Tree+' = (n18,(n33,((n35,((((((((n15,n16),(((((n8,n5),(n6,n7)),n9),n3),((n12,n11),((n37,n10),n17)))),n14),n13),(n26,n25)),n27),(n22,(((n20,n21),n36),n1))),((n34,(n2,n30)),n23))),((n38,(n19,(n31,(n28,n29)))),(n24,n32)))),n0);
	TREE 'RAxML Bootstrap Tree+' = ((n30,n2),((n34,n35),(n19,((((n38,n23),(n29,(n28,n31))),(((n18,n24),n32),((n9,((((((n16,(n3,(n25,n26))),n13),((n14,n17),((n27,n11),n12))),n15),(n37,n10)),((n6,n7),(n5,n8)))),((n20,n21),((n36,n22),n1))))),n33))),n0);
	TREE 'RAxML Bootstrap Tree+' = (n23,(((n38,(n18,n24)),(n32,(n33,((n31,((n2,n30),n19)),((n35,n34),(n28,n29)))))),((n22,((n36,(n20,n21)),n1)),((n16,n15),(((((n10,n37),n17),(((n8,(n7,n6)),(n3,(n5,n14))),(n9,((n27,n11),n12)))),(n25,n26)),n13)))),n0);
	TREE 'RAxML Bootstrap Tree+' = ((n33,(((((n34,n32),(n24,n18)),((n36,((n22,n1),((n20,n21),n27))),((n26,n25),(n14,((n9,(n12,n11)),(((n15,n16),n13),((n3,((n8,n5),(n6,n7))),((n10,n37),n17)))))))),(((n29,n28),(n19,n31)),n38)),(n35,n23))),(n2,n30),n0);
	TREE 'RAxML Bootstrap Tree+' = ((n2,n30),(n23,((((n18,(n24,(n34,n33))),n32),(((n28,n31),(n19,n29)),(((((((n9,n14),(((n17,((n8,((n7,n6),n5)),n3)),n13),(n16,n15))),n12),n11),(n26,n25)),(n27,(n10,n37))),n38))),(n35,((n21,n20),((n36,n22),n1))))),n0);
	TREE 'RAxML Bootstrap Tree+' = ((n23,((n34,n35),((((n18,n24),n32),((n19,(n31,(n29,n28))),(((n22,(n1,((n21,n20),n36))),(n27,(((n25,n26),(n9,n14)),((((n8,((n6,n7),n5)),((n10,n37),n3)),n17),((n12,n11),(n13,(n15,n16))))))),n38))),n33))),(n30,n2),n0);
	TREE 'RAxML Bootstrap Tree+' = ((n30,n2),(n23,((n35,n34),((n33,((n24,(n32,n18)),(n38,(n19,(n31,(n28,n29)))))),(((n1,(n22,n36)),(n21,n20)),((((((((n3,(n5,(n8,(n6,n7)))),n17),n16),(n9,(n11,((n37,n10),n12)))),(n13,n15)),n14),(n26,n25)),n27))))),n0);
	TREE 'RAxML Bootstrap Tree+' = ((n30,n2),(n23,(((n22,(n1,((n20,n21),n36))),(n34,n35)),((n18,n32),((((n38,((n29,n28),(n31,((n10,n37),n19)))),(((n12,n11),((n17,((n13,(n16,n15)),(n9,(n3,(n8,(n5,(n7,n6))))))),n14)),(n27,(n26,n25)))),n33),n24)))),n0);
	TREE 'RAxML Bootstrap Tree+' = ((n2,n30),(n23,((((((((n17,n14),(((n12,n11),(n13,(n16,n15))),(n3,(n9,(n8,(n5,(n7,n6))))))),(n25,n26)),(n37,n10)),n27),(((n1,(n21,n20)),n36),n22)),(n32,((n18,n24),(n33,((n34,n35),(n19,(n31,(n29,n28)))))))),n38)),n0);
	TREE 'RAxML Bootstrap Tree+' = ((n2,n30),(n32,(((((n35,(n34,((n1,(n36,n22)),(n21,n20)))),n23),n33),((((n28,n31),n29),n19),(n38,(n14,((n25,n26),((((n37,n10),n9),((n3,(n8,((n7,n6),n5))),(((n15,n16),n13),n17))),((n11,n12),n27))))))),(n18,n24))),n0);
	TREE 'RAxML Bootstrap Tree+' = ((n23,(((n33,((n38,(n19,((n31,n28),n29))),((((n1,n22),(n36,(n21,n20))),((n27,(n26,n25)),(((((n3,(n5,((n7,n6),n8))),((n15,n16),n13)),(n14,n17)),(n9,(n12,n11))),(n37,n10)))),(n32,(n24,n18))))),n35),n34)),(n2,n30),n0);
	TREE 'RAxML Bootstrap Tree+' = ((n2,n30),(n33,(((n35,(n34,(n22,((n1,(n20,n21)),n36)))),((n32,(n18,n24)),(((((n16,((n17,(n3,n5)),(((n10,n37),n9),(n8,(n7,n6))))),(((n12,n11),n27),(n14,(n25,n26)))),n13),n15),(((n29,n28),(n31,n19)),n38)))),n23)),n0);
	TREE 'RAxML Bootstrap Tree+' = ((n2,n30),(n23,(n24,((n32,n18),((((((n17,((((n25,n26),n27),(n33,(n12,n11))),((n16,n15),((n10,n37),n13)))),n3),(n5,(n7,n6))),n8),(n9,n14)),((((n21,n20),((n35,n34),(n36,(n1,n22)))),(n19,(n31,(n28,n29)))),n38))))),n0);
	TREE 'RAxML Bootstrap Tree+' = ((n2,n30),(n23,((n38,(n19,(n31,(n29,n28)))),(((n24,(n18,n33)),(n32,(n35,(n34,((n22,n1),((n20,n21),n36)))))),((((((((n5,n8),(n7,n6)),n3),((n10,n37),n17)),(n9,n14)),(n13,((n12,n11),(n16,n15)))),n27),(n26,n25))))),n0);
	TREE 'RAxML Bootstrap Tree+' = ((n30,n2),(n23,(n34,(n35,((((((((n17,(((n15,n16),((n12,n11),n13)),(((n8,((n6,n7),n5)),(n14,n9)),n3))),(n26,n25)),((n10,n37),n27)),(n22,(((n21,n20),n36),n1))),n38),n33),(n19,(n31,(n28,n29)))),(n32,(n18,n24)))))),n0);
	TREE 'RAxML Bootstrap Tree+' = ((n30,n2),(n14,(n17,(((n3,(n9,((n5,(n6,n7)),n8))),((n11,n12),((n16,n15),n13))),((n26,n25),(((((n34,((n1,(n22,n36)),(n21,n20))),n35),n23),((n32,(n24,n18)),(((n19,(n31,(n29,n28))),n38),n33))),((n10,n37),n27)))))),n0);
	TREE 'RAxML Bootstrap Tree+' = ((n2,n30),(n23,(n38,((((n35,n34),(n19,(n29,(n31,n28)))),n33),(((((n20,n21),(n1,n22)),n36),(n27,((((((n15,n16),n13),(n17,(n37,n10))),(n3,(n8,(n5,(n7,n6))))),(n14,(n9,(n12,n11)))),(n25,n26)))),(n32,(n18,n24)))))),n0);
	TREE 'RAxML Bootstrap Tree+' = ((n30,n2),((n12,n11),((n14,((n17,((((n6,n7),(n8,n5)),n9),n3)),(n13,(n16,n15)))),(n27,(((((((n35,(n34,(n36,((n22,n1),(n21,n20))))),n33),n23),((n24,(n19,n18)),n32)),n38),(n31,(n29,n28))),((n37,n10),(n25,n26)))))),n0);
	TREE 'RAxML Bootstrap Tree+' = ((n23,(((((n34,n35),n19),((((((((n12,n11),(n14,n9)),((n13,(n16,n15)),((n3,(((n6,n7),n8),n5)),n17))),(n37,n10)),(n26,n25)),n27),((n1,n22),(n36,(n21,n20)))),(((n24,n18),n33),n32))),(n29,(n28,n31))),n38)),(n2,n30),n0);
	TREE 'RAxML Bootstrap Tree+' = ((n2,n30),(n23,((((((n26,n25),((n9,n14),(((((n10,n37),n17),(n3,(n8,((n7,n6),n5)))),((n16,n15),n13)),(n11,n12)))),n27),((n21,n20),((n36,n22),n1))),((n38,(((n18,n24),n32),((n28,n29),(n19,n31)))),n33)),(n35,n34))),n0);
	TREE 'RAxML Bootstrap Tree+' = ((n30,n2),(n23,(((n27,((n10,n37),(n9,(((n8,((n3,n5),(n6,n7))),((n13,(n15,n16)),n17)),((n14,(n12,n11)),(n25,n26)))))),(n32,(n38,((n24,(n18,n33)),((n19,n31),(n29,n28)))))),((n34,((n21,n20),(n36,(n22,n1)))),n35))),n0);
	TREE 'RAxML Bootstrap Tree+' = ((n2,n30),(n31,((n32,n18),((n24,(n23,(n34,n35))),(n33,((((((((((n9,(n8,(n5,(n6,n7)))),n3),n17),(n16,n15)),n13),(n11,n12)),n14),(n27,((n37,n10),(n25,n26)))),(n22,(n1,(n36,(n20,n21))))),((n19,n38),(n28,n29))))))),n0);
	TREE 'RAxML Bootstrap Tree+' = ((n30,n2),(n23,(((n34,((n1,(n36,(n20,n21))),n22)),n35),((n32,((n33,(((((((((n8,(n5,(n7,n6))),n9),n3),(n17,(n13,(n15,n16)))),n14),(n12,n11)),(n25,n26)),(n10,n37)),n27)),(((n19,n31),(n29,n28)),(n24,n18)))),n38))),n0);
	TREE 'RAxML Bootstrap Tree+' = ((n2,n30),(n12,((((n17,(((n8,(n5,(n7,n6))),n3),((n16,n15),n13))),((((n10,n37),(n25,n26)),((((n32,((n38,n33),(n24,n18))),((n19,((n29,n28),n31)),(n35,((n36,(n21,n20)),(n1,n22))))),(n34,n23)),n27)),n14)),n9),n11)),n0);
	TREE 'RAxML Bootstrap Tree+' = ((n2,n30),(n23,(((((((((n9,(n11,n12)),((((n6,n5),n7),n8),n3)),n17),(n13,(n16,n15))),n14),n27),((n10,n37),(n25,n26))),(((n34,n35),(n36,((n21,n20),(n1,n22)))),(((n33,n18),n24),n32))),(n38,(n19,(n29,(n28,n31)))))),n0);
	TREE 'RAxML Bootstrap Tree+' = ((((((n22,n1),(n36,(n21,n20))),n34),n35),(((n18,n33),(n24,(n32,(((n28,n31),(n19,n29)),((((n27,(n37,n10)),((((n3,(n8,(n5,(n7,n6)))),(n17,(n13,(n15,n16)))),(n12,n11)),(n14,n9))),(n26,n25)),n38))))),n23)),(n30,n2),n0);
	TREE 'RAxML Bootstrap Tree+' = ((n30,n2),((((((n27,(((n25,n26),(((n17,(((n3,((n8,(n5,(n7,n6))),n9)),(n11,n12)),(n16,n15))),n14),n13)),(n10,n37))),(n19,((n31,n28),n29))),n38),((n18,n24),n32)),((n35,(n34,(((n21,n20),(n36,n1)),n22))),n33)),n23),n0);
	TREE 'RAxML Bootstrap Tree+' = ((n2,n30),((n33,(((n21,n20),((n1,n36),(n22,(n34,n35)))),((((((((n11,n12),(n13,(n15,n16))),((n9,(((n7,n6),(n5,n8)),n3)),n17)),n14),n27),((n37,n10),(n25,n26))),(n38,(n19,(n31,(n28,n29))))),(n24,(n18,n32))))),n23),n0);
	TREE 'RAxML Bootstrap Tree+' = ((n30,n2),(((((n1,(n22,n36)),(n21,n20)),(n34,n35)),((((((((n12,n11),(((n10,n37),n17),((n9,(n3,(n8,(n5,(n7,n6))))),(n13,(n15,n16))))),n14),n27),(n26,n25)),((n19,n31),(n28,n29))),(n32,(n38,(n18,n24)))),n33)),n23),n0);
	TREE 'RAxML Bootstrap Tree+' = ((n33,((((n32,(n18,n24)),((((((((n12,n11),((((n8,(n5,(n6,n7))),(n3,n9)),n17),(n13,(n16,n15)))),n14),(n26,n25)),n27),(n37,n10)),((n20,n21),((n36,(n34,n35)),(n22,n1)))),n38)),n23),(n31,(n28,(n19,n29))))),(n2,n30),n0);
	TREE 'RAxML Bootstrap Tree+' = ((n33,(n23,(((n34,n35),(n1,((n20,n21),(n36,n22)))),((((n24,n18),n32),((((n26,n25),((((n8,(n5,(n6,n7))),n9),n3),((n17,n14),((n12,n11),(n13,(n16,n15)))))),(n37,n10)),n27)),(n38,(n19,((n31,n28),n29))))))),(n30,n2),n0);
	TREE 'RAxML Bootstrap Tree+' = ((n30,n2),((((((n19,(n31,(n28,n29))),n32),((n18,n38),(((n36,(n21,n20)),(n1,n22)),(((n26,n25),(((((n10,n37),n9),((n8,(n5,(n7,n6))),n3)),(n14,n17)),(((n12,n11),n13),(n15,n16)))),n27)))),((n33,n34),n24)),n35),n23),n0);
	TREE 'RAxML Bootstrap Tree+' = ((n30,n2),(n23,(((((((n7,n6),((n14,n3),n5)),n8),((n37,n10),n9)),((n17,((n16,n15),n13)),(((n11,n12),n27),(n25,n26)))),((n38,(n18,n24)),n32)),((((n34,(n22,((n36,(n21,n20)),n1))),n35),(n19,(n31,(n29,n28)))),n33))),n0);
	TREE 'RAxML Bootstrap Tree+' = ((n2,n30),(n23,((((n13,(n16,n15)),(((n26,n25),(n14,(n27,(n12,n11)))),((n9,((n8,(n5,(n6,n7))),n3)),(n17,(n37,n10))))),(((((n20,n21),((n36,n22),n1)),(n35,n34)),(n18,n32)),((n33,(n19,(n31,(n28,n29)))),n24))),n38)),n0);
	TREE 'RAxML Bootstrap Tree+' = ((n2,n30),(((n33,((((((((n14,((((n8,((n6,n7),n5)),n3),n17),((n16,n15),n13))),(n9,(n11,n12))),(n10,n37)),n27),(n25,n26)),(n18,n24)),n32),(n38,((n29,(n31,n28)),n19)))),((n34,(n22,(n1,((n20,n21),n36)))),n35)),n23),n0);
	TREE 'RAxML Bootstrap Tree+' = ((n2,n30),((((n32,n18),((n19,(n31,(n29,n28))),((n27,(((n26,n25),(((n3,((n8,((n6,n7),n5)),n9)),(n17,((n12,n11),((n16,n15),n13)))),n14)),(n37,n10))),(n38,n33)))),(n24,(n35,(n34,((n21,n20),(n1,(n22,n36))))))),n23),n0);
	TREE 'RAxML Bootstrap Tree+' = ((n2,n30),(n23,(((n34,(((n20,n21),n36),(n22,n1))),((((n26,n25),(((((n17,((n15,n13),n16)),(((n5,(n6,n7)),n8),n3)),n9),(n11,n12)),n14)),n27),(n37,n10))),((((n38,n33),(n18,n24)),((n28,((n35,n31),n29)),n19)),n32))),n0);
	TREE 'RAxML Bootstrap Tree+' = ((n23,(((((n19,((n28,n31),n29)),n35),n33),(n38,((n18,n24),n32))),((n34,((n1,n22),(n36,(n20,n21)))),(((((n13,((n11,n12),(((n37,n10),n17),(n3,(n9,(n8,(n5,(n7,n6)))))))),(n15,n16)),n14),(n25,n26)),n27)))),(n30,n2),n0);
	TREE 'RAxML Bootstrap Tree+' = ((n2,n30),(n33,((n23,(((n32,n18),n24),((n35,(n34,((n1,(n21,n20)),(n36,n22)))),(n19,(n31,(n28,n29)))))),(n38,(n27,(((n10,n37),(n26,n25)),((n13,(n17,((n12,n11),(((n14,n9),((n5,(n6,n7)),n8)),n3)))),(n15,n16))))))),n0);
	TREE 'RAxML Bootstrap Tree+' = ((n33,((((((n28,n29),(n31,n19)),n32),(((n9,n14),((n8,(n5,(n6,n7))),(((n27,(n15,n16)),n13),((n12,n11),(((n25,n26),n3),((n37,n10),n17)))))),((((n20,n21),((n22,n36),n1)),(n34,n35)),n23))),(n18,n24)),n38)),(n2,n30),n0);
	TREE 'RAxML Bootstrap Tree+' = ((n33,((n23,((((n21,n20),(n1,(n22,n36))),n34),n35)),((n32,(n18,n24)),((n38,(((n28,n29),n31),n19)),((n26,n25),((n27,(n37,n10)),((((n13,(n3,((n5,(n6,n7)),n8))),(n16,n15)),n17),(n14,(n9,(n12,n11)))))))))),(n30,n2),n0);
	TREE 'RAxML Bootstrap Tree+' = ((n23,(n38,((n32,n18),((n24,(n33,((n35,(((n36,(n21,n20)),(n1,n22)),n34)),(n19,(n31,(n28,n29)))))),(((n25,n26),(((((n13,(n15,n16)),n17),(n8,((n7,n6),(n3,n5)))),(n11,n12)),(n14,n9))),(n27,(n10,n37))))))),(n2,n30),n0);
	TREE 'RAxML Bootstrap Tree+' = ((n23,((n35,(n34,((n20,n21),(n1,(n22,n36))))),(((((n27,(n17,(((n15,n16),((n11,n12),n13)),(n3,((n9,n14),(((n7,n6),n5),n8)))))),((n37,n10),(n25,n26))),(n19,(n31,(n28,n29)))),((n38,n33),(n24,n18))),n32))),(n2,n30),n0);
	TREE 'RAxML Bootstrap Tree+' = ((n2,n30),((n34,(n22,((n1,(((((((n9,(n8,(n5,(n6,n7)))),n3),(((n10,n37),n17),((n12,n11),(n13,(n16,n15))))),n14),(n27,(n26,n25))),((n32,((n18,n33),n24)),(n23,((n19,((n29,n28),n31)),n38)))),(n20,n21))),n36))),n35),n0);
	TREE 'RAxML Bootstrap Tree+' = ((n30,n2),(n23,((n32,(((((n35,n34),(n28,n29)),(n31,n19)),n33),((((n22,n1),(n36,(n21,n20))),((n16,n15),((((n37,n10),n17),(((n25,n26),(n14,((n12,n11),n27))),(n9,(((n7,n6),n8),(n5,n3))))),n13))),(n38,n18)))),n24)),n0);
	TREE 'RAxML Bootstrap Tree+' = ((n23,((n33,(((n19,(n31,(n29,n28))),(n38,((n15,(n13,((n11,n12),(((((n26,n25),n3),((n9,n14),(n8,(n5,(n6,n7))))),((n37,n10),n17)),n16)))),n27))),(n24,(n32,n18)))),(n35,(n34,(n22,(n1,((n20,n21),n36))))))),(n2,n30),n0);
	TREE 'RAxML Bootstrap Tree+' = ((n2,n30),(n23,(((((n14,((n9,((n8,n5),(n7,n6))),(((n27,n17),(n3,((n10,n37),(n26,n25)))),(n13,((n12,n11),(n15,n16)))))),(n38,((n31,n19),(n29,n28)))),(n32,(n24,n18))),n33),((n34,n35),((n21,n20),(n1,(n22,n36)))))),n0);
	TREE 'RAxML Bootstrap Tree+' = ((n2,n30),(n23,(n33,((((n27,(n15,(n14,(n13,((n17,(n8,(((n6,n7),((n37,n10),n9)),(n3,n5)))),(n16,(n12,n11))))))),(n26,n25)),(n24,(n18,n32))),(((((n36,(n20,n21)),n1),n22),(n35,n34)),(((n31,(n28,n29)),n19),n38))))),n0);
	TREE 'RAxML Bootstrap Tree+' = ((n30,n2),(n23,(((n24,(((n38,(((n29,n28),n31),n19)),((((((n13,(n16,n15)),((n11,n12),n27)),((n37,n10),n17)),((n26,n25),n3)),(n8,(n5,(n7,n6)))),(n9,n14))),n32)),(n18,n33)),(((n36,n22),((n21,n20),n1)),(n34,n35)))),n0);
	TREE 'RAxML Bootstrap Tree+' = ((n23,((((n20,n21),(n1,(n36,n22))),(n34,n35)),(((n19,(n28,(n31,n29))),(n24,((n38,(((((((n13,n15),n16),(((((n7,n6),n5),((n14,n9),n8)),n3),n17)),(n11,n12)),(n26,n25)),(n37,n10)),n27)),n33))),(n32,n18)))),(n2,n30),n0);
	TREE 'RAxML Bootstrap Tree+' = ((n30,n2),(n23,((n38,(n35,(n33,(n19,(n29,(n28,n31)))))),((((((n25,n26),n27),((n37,n10),(n13,(n15,(n16,((((n9,(n8,(n6,(n7,n5)))),n3),(n14,n17)),(n11,n12))))))),((n36,(n20,n21)),(n1,n22))),(n32,n34)),(n18,n24)))),n0);
	TREE 'RAxML Bootstrap Tree+' = ((n33,((n23,((n35,n34),((n1,n22),(n36,(n20,n21))))),(((n18,n24),n32),((((n31,(n29,n28)),n19),n38),((n27,((n10,n37),(n26,n25))),(((n13,(n16,n15)),(((n11,n12),n9),(n3,((n7,n8),(n5,n6))))),(n14,n17))))))),(n30,n2),n0);
	TREE 'RAxML Bootstrap Tree+' = ((n30,n2),(n33,(((n23,n38),(((n32,n18),(((n1,(n36,n22)),(n20,n21)),((n26,n25),((n10,n37),((((n17,((((((n6,n7),n5),n8),n3),n16),(n9,(n11,n12)))),n14),(n13,n15)),n27))))),n24)),(((n28,n29),(n19,n31)),(n34,n35)))),n0);
	TREE 'RAxML Bootstrap Tree+' = ((n30,n2),(n23,(((((n19,n31),(n29,n28)),((n10,n37),(n27,(((((n13,(n16,n15)),n3),n17),(((n14,n9),(((n6,n7),n5),n8)),(n11,n12))),(n26,n25))))),((n38,n33),((n32,n18),n24))),((n34,(n22,((n36,(n21,n20)),n1))),n35))),n0);
	TREE 'RAxML Bootstrap Tree+' = ((n30,n2),(n33,((n35,(n19,(n29,(n31,n28)))),(((((((n20,n21),((n36,n22),n1)),n34),n32),(n18,n24)),((n15,(n16,(((n17,(((n8,((n6,n7),n5)),(n14,n9)),((n25,n26),n3))),n13),(n11,n12)))),(n27,(n10,n37)))),(n23,n38)))),n0);
	TREE 'RAxML Bootstrap Tree+' = ((n30,n2),(n23,((((((n10,n37),((n25,n26),((n15,(n13,(((n9,(n11,n12)),(n16,(n17,(n3,((n6,n7),(n5,n8)))))),n14))),n27))),((n21,n20),((n22,n36),n1))),n38),(n19,(n29,(n28,n31)))),(((n34,n35),(n24,(n32,n18))),n33))),n0);
	TREE 'RAxML Bootstrap Tree+' = ((n30,n2),(((n32,((((((((n17,n14),((n8,(n3,n5)),(n7,n6))),((n11,n12),n9)),((n16,n15),n13)),((n37,n10),(n27,(n25,n26)))),((n1,((n21,n20),n36)),n22)),n38),(n19,(n31,(n29,n28))))),((n33,((n18,n24),n34)),n35)),n23),n0);
	TREE 'RAxML Bootstrap Tree+' = ((n30,n2),(((n35,(n22,(n34,(n1,((n21,n20),n36))))),(((((n27,(((n25,n26),(n10,n37)),((n15,n16),(((n14,n17),(n12,n11)),(n13,(n3,((n8,(n5,(n7,n6))),n9))))))),(n38,(n19,(n31,(n28,n29))))),(n24,n18)),n32),n33)),n23),n0);
	TREE 'RAxML Bootstrap Tree+' = ((n30,n2),(n14,(n9,((n27,((n3,(n8,(n5,(n7,n6)))),((n26,n25),((n38,n19),(n23,(((n24,n18),((n32,n34),(n22,(n1,(n36,(n21,n20)))))),((n35,((n31,n28),n29)),n33))))))),(((n16,n15),((n17,(n10,n37)),n13)),(n11,n12))))),n0);
	TREE 'RAxML Bootstrap Tree+' = ((n30,n2),(n23,((n35,(((n22,n36),(n1,(n21,n20))),n34)),(n33,(((n27,((n25,n26),((n9,(((n5,n3),(n6,n7)),n8)),((n17,n14),((n11,((n10,n37),n12)),((n16,n15),n13)))))),(n38,((n29,n28),(n19,n31)))),((n24,n18),n32))))),n0);
	TREE 'RAxML Bootstrap Tree+' = ((((((n22,((n36,(n21,n20)),n1)),(((n10,n37),n27),((n26,n25),((((n3,((n5,(n7,n6)),n8)),((n13,(n16,n15)),n17)),((n11,n12),n9)),n14)))),(n33,(((n35,n34),n24),(n32,n18)))),(n38,((n29,n28),(n31,n19)))),n23),(n2,n30),n0);
	TREE 'RAxML Bootstrap Tree+' = ((n2,n30),(n23,((n18,n24),(n32,(((((((n20,n21),((n36,(n22,(n34,n35))),n1)),n27),((n25,n26),(n14,((((n17,(n3,(n9,(n8,(n7,(n6,n5)))))),((n11,n12),((n10,n37),n16))),n15),n13)))),n38),n33),((n29,n28),(n31,n19)))))),n0);
	TREE 'RAxML Bootstrap Tree+' = ((n2,n30),((((((((n9,(n12,n11)),(n8,(n17,(((n6,n7),((n15,n16),n13)),((n14,n3),n5))))),(n26,n25)),((n10,n37),n27)),(n38,(n19,(n31,(n28,n29))))),(n32,(n18,n24))),((n35,((n22,(n1,(n36,(n20,n21)))),n34)),n23)),n33),n0);
	TREE 'RAxML Bootstrap Tree+' = ((n30,n2),(n23,((n33,(((n14,(((((n6,n7),n8),n5),n9),(((n10,n37),n17),(((n12,(n27,n11)),(n13,(n16,n15))),(n3,(n25,n26)))))),(n38,((n28,n29),(n31,n19)))),(n32,(n24,n18)))),(n35,(n34,((n1,(n36,(n21,n20))),n22))))),n0);
	TREE 'RAxML Bootstrap Tree+' = ((n2,n30),(n33,(((n35,(n34,(((n21,n20),n1),(n22,n36)))),n23),((n32,n18),(n24,((n38,((n10,n37),((n16,n15),(n13,(((((n8,(n5,(n7,n6))),n9),n3),n17),((n14,(n12,(n11,n27))),(n26,n25))))))),((n31,(n29,n28)),n19)))))),n0);
	TREE 'RAxML Bootstrap Tree+' = ((n2,n30),(n17,((((n3,(n9,(n8,((n6,n7),n5)))),((n15,n16),(n13,(n12,n11)))),((n25,n26),((((n38,(n19,(n31,(n28,n29)))),(((n24,n18),n32),(n33,(((n36,((n22,n1),(n20,n21))),(n34,n35)),n23)))),n27),(n37,n10)))),n14)),n0);
	TREE 'RAxML Bootstrap Tree+' = ((n2,n30),(n23,((n33,(((n18,n24),(((n9,(((n3,(n17,((n15,n13),n16))),(n5,(n6,n7))),n8)),((((((n37,n10),n12),n11),n27),(n26,n25)),n14)),(n38,((n19,n31),(n28,n29))))),n32)),(n35,(((n36,(n20,n21)),(n1,n22)),n34)))),n0);
	TREE 'RAxML Bootstrap Tree+' = (((n34,n35),((n33,((n31,n19),(n29,n28))),((n38,n23),((n32,(n24,n18)),((n27,((((n10,n37),n17),((n14,((n11,n12),(n13,(n15,n16)))),((n9,(n8,((n6,n7),n5))),n3))),(n25,n26))),((n20,n21),(n36,(n1,n22)))))))),(n30,n2),n0);
	TREE 'RAxML Bootstrap Tree+' = ((n30,n2),(n23,(n34,(n35,((((n20,n21),(n36,(n1,n22))),(n27,(n14,((n26,n25),(((n12,n11),n9),(((((n15,n16),((n10,n37),n13)),n17),((n3,n5),(n7,n6))),n8)))))),(n33,((n19,(((n28,n29),(n18,n31)),n38)),(n24,n32))))))),n0);
	TREE 'RAxML Bootstrap Tree+' = ((n2,n30),(n23,(n24,((n35,((n33,n34),(n19,(n31,(n28,n29))))),((n18,n32),(((n27,(((n10,n37),(n25,n26)),(((n14,n17),(n13,((n11,n12),(n16,n15)))),(((n8,(n5,(n6,n7))),n9),n3)))),(n22,(n1,(n36,(n21,n20))))),n38))))),n0);
	TREE 'RAxML Bootstrap Tree+' = ((n2,n30),(n23,((n35,(((n22,n36),(n1,(n21,n20))),n34)),((((n24,n18),n32),((n38,((n29,n28),(n31,n19))),(((n8,(n5,(n7,n6))),((n3,(n26,n25)),(n17,(((n16,n15),((n37,n10),n13)),((n27,n11),n12))))),(n9,n14)))),n33))),n0);
	TREE 'RAxML Bootstrap Tree+' = ((n23,((n34,n35),((((n27,((((((((n15,n16),n13),n17),(n3,(n9,(n8,(n5,(n7,n6)))))),(n12,n11)),n14),(n26,n25)),(n10,n37))),((n1,n22),(n36,(n21,n20)))),((n38,(n19,(n31,(n28,n29)))),((n18,n24),n32))),n33))),(n2,n30),n0);
	TREE 'RAxML Bootstrap Tree+' = ((n2,n30),(n33,((n35,n23),(n38,((n24,((n31,((n29,n19),n28)),(n27,((n14,(((((n5,(n7,n6)),n8),n3),(((n10,n37),n17),(n13,(n16,n15)))),(n9,(n12,n11)))),(n25,n26))))),(((n34,(n1,((n20,n21),n36))),n22),(n18,n32)))))),n0);
	TREE 'RAxML Bootstrap Tree+' = ((n23,(((n38,(n19,(n31,(n29,n28)))),((n24,n18),n32)),((((n21,n20),(n1,(n36,n22))),(((n10,n37),(((((((n16,n15),(n12,n11)),n17),((n9,(n5,((n6,n7),n8))),n3)),n13),n14),(n25,n26))),n27)),(n33,(n35,n34))))),(n2,n30),n0);
	TREE 'RAxML Bootstrap Tree+' = ((n2,n30),(n23,((((n32,n34),(n18,n24)),((((n22,n36),n1),(n21,n20)),(((n14,n17),((n3,(n9,(n8,(n5,(n6,n7))))),((n15,n16),(n13,(n11,n12))))),(n27,((n10,n37),(n25,n26)))))),(((n38,(n31,n19)),(n35,(n29,n28))),n33))),n0);
	TREE 'RAxML Bootstrap Tree+' = ((n2,n30),(((n35,((n1,(n36,(n21,n20))),(n22,n34))),((n38,(n18,n32)),((n33,n24),(((((n14,((n13,((n15,n16),(n17,((((n5,n8),(n7,n6)),n9),n3)))),(n12,n11))),(n25,n26)),(n37,n10)),n27),((n28,n29),(n19,n31)))))),n23),n0);
	TREE 'RAxML Bootstrap Tree+' = ((n30,n2),(n23,(((((n18,n24),(n38,n33)),((n28,(n31,(n19,n29))),((((n10,n37),((((((n7,n6),n5),n8),((n9,(n12,n11)),(n13,(n15,n16)))),(n14,n3)),n17)),n27),(n25,n26)))),n32),((n34,((n1,n22),(n36,(n20,n21)))),n35))),n0);
	TREE 'RAxML Bootstrap Tree+' = ((n2,n30),(n23,((n33,(n35,(n34,(n22,(((n20,n21),n36),n1))))),(((((n26,n25),(n14,(((n8,n9),(n17,((n3,(n5,(n7,n6))),(n13,(n15,n16))))),(n12,n11)))),((n10,n37),n27)),(n38,((n29,n28),(n31,n19)))),((n18,n24),n32)))),n0);
	TREE 'RAxML Bootstrap Tree+' = ((n30,n2),((n35,(n34,((n20,n21),((n22,n36),n1)))),(((n23,n38),(n31,(n28,n29))),(n32,((n27,((n10,n37),((n26,n25),((n14,((n17,((n16,n15),(n3,(n8,(n5,(n6,n7)))))),n13)),((n12,n11),n9))))),(n19,((n33,n18),n24)))))),n0);
	TREE 'RAxML Bootstrap Tree+' = ((n12,(n11,((n17,((((n7,n6),n8),(n5,(n14,n3))),n9)),(((((n10,n37),(n38,(((n23,((n22,(((n21,n20),n36),n1)),(n34,n35))),n32),((n18,n24),(n33,(n19,(n31,(n28,n29)))))))),(n27,(n26,n25))),(n16,n15)),n13)))),(n2,n30),n0);
	TREE 'RAxML Bootstrap Tree+' = ((((n34,((n21,n20),((n22,n36),n1))),n35),(((n32,(((n28,n29),(n19,n31)),((((n10,n37),(n27,((n25,n26),(((((n13,n17),(n16,n15)),(n3,((n5,(n7,n6)),(n8,n9)))),(n11,n12)),n14)))),(n18,n38)),n33))),n24),n23)),(n30,n2),n0);
	TREE 'RAxML Bootstrap Tree+' = ((n2,n30),(n23,((n33,((n38,((n19,n31),(n28,n29))),(((((n26,n25),n14),(n13,((n12,(n11,n27)),(((n3,(n8,(n5,(n7,n6)))),(n9,(n10,n37))),(n16,n17))))),n15),(n24,(n18,n32))))),(((n20,n21),(n36,(n22,n1))),(n34,n35)))),n0);
	TREE 'RAxML Bootstrap Tree+' = ((n23,((n33,(((n32,(n18,n24)),((((n11,n12),(((n3,(n17,(n13,(n15,n16)))),((n8,n5),(n6,n7))),(n14,n9))),((n26,n25),(n37,n10))),n27)),(((n29,(n31,n28)),n19),n38))),(n35,(n34,(n22,(n1,(n36,(n20,n21)))))))),(n30,n2),n0);
	TREE 'RAxML Bootstrap Tree+' = ((n30,n2),((n23,(((n34,((n36,(n20,n21)),(n1,n22))),(n18,n32)),((((n28,n31),(n29,n19)),n35),n24))),(((n27,(n37,n10)),((((n8,(n5,(n6,n7))),n9),n14),(((((n25,n26),n3),n17),((n16,n15),n13)),(n11,n12)))),(n38,n33))),n0);
	TREE 'RAxML Bootstrap Tree+' = ((n2,n30),(n23,(((((((((((n12,n11),(((n17,((n3,(((n7,n8),n5),n6)),n16)),(n13,n15)),(n14,n9))),((n37,n10),(n26,n25))),n27),((n21,n20),(n1,(n22,n36)))),n18),(n24,n32)),(n33,(n34,n35))),n19),((n28,n29),n31)),n38)),n0);
	TREE 'RAxML Bootstrap Tree+' = ((n2,n30),(n33,(((n27,(((n16,((n17,((n5,(n3,n14)),((n7,n6),(n8,n9)))),(n11,n12))),(n13,n15)),(((n37,n10),n25),n26))),((n24,(n32,n18)),(n38,((n19,n31),((n29,n28),((n34,((n1,((n21,n20),n36)),n22)),n35)))))),n23)),n0);
	TREE 'RAxML Bootstrap Tree+' = ((n2,n30),(n17,((n10,n37),((((n9,((n5,(n6,n7)),n8)),(n14,((((n31,(n29,n28)),n19),(((n38,n33),(n24,n18)),n32)),(n23,((((n21,n20),n1),(n34,(n36,n22))),n35))))),(n12,((n11,n27),(n26,n25)))),(((n15,n16),n13),n3)))),n0);
	TREE 'RAxML Bootstrap Tree+' = ((n2,n30),(n12,(n11,((((n15,n16),(n13,((((n18,n38),((n24,((n31,(n33,(n37,n10))),(n19,(n28,n29)))),n32)),(n27,(n23,((n35,n34),(n22,(((n20,n21),n36),n1)))))),(n26,n25)))),((((((n7,n6),n5),n8),n9),n3),n17)),n14))),n0);
	TREE 'RAxML Bootstrap Tree+' = ((n2,n30),(n23,((((((((((n17,n14),(n8,(n5,(n7,n6)))),n9),n3),(n13,((n12,n11),(n16,n15)))),n27),((n25,n26),(n37,n10))),((n18,n24),n32)),(n19,(n38,(n29,(n31,n28))))),(((n34,(n22,(((n21,n20),n36),n1))),n35),n33))),n0);
	TREE 'RAxML Bootstrap Tree+' = ((n2,n30),(n23,((n35,(n34,(n1,((n20,n21),(n22,n36))))),((n27,((n10,n37),((n26,n25),((n11,n12),((n9,n14),(((n17,n13),(n3,(n8,(n5,(n7,n6))))),(n16,n15))))))),(((n24,n18),n33),(n32,((n29,n28),(n38,(n31,n19)))))))),n0);
	TREE 'RAxML Bootstrap Tree+' = ((n30,n2),(n33,(((n35,((n22,(n1,((n20,n21),n36))),n34)),n23),(((n19,(n29,(n31,n28))),((((n10,n37),((n26,n25),((((((n3,((n5,(n6,n7)),n8)),n16),(n9,(n12,n11))),(n17,n14)),n13),n15))),n27),n38)),((n24,n18),n32)))),n0);
	TREE 'RAxML Bootstrap Tree+' = ((n2,n30),(n33,(((n18,n24),(((n35,n34),(n22,(n1,((n20,n21),n36)))),n32)),(n23,((n15,((n27,((n25,n26),n14)),(n13,((((n8,(n5,(n6,n7))),n3),(((n10,n37),n17),n16)),(n9,(n12,n11)))))),((n19,(n31,(n29,n28))),n38))))),n0);
	TREE 'RAxML Bootstrap Tree+' = ((n14,((((((((((((((n38,(n33,n24)),n18),((((n19,n31),(n29,n28)),(n35,(n34,((n20,n21),((n36,n22),n1))))),n32)),n23),((n25,n26),(n10,n37))),n15),n13),(n12,(n27,n11))),n16),n17),n3),((n7,n6),n5)),n8),n9)),(n30,n2),n0);
	TREE 'RAxML Bootstrap Tree+' = ((n30,n2),(n23,((((((n10,n37),n9),((n7,((((n17,((n13,(n16,n15)),(n27,((n14,(n26,n25)),(n11,n12))))),n3),n5),n8)),n6)),((n29,((n19,n31),n28)),n38)),n33),((n18,n24),((((n21,n20),(n1,(n36,n22))),(n35,n34)),n32)))),n0);
	TREE 'RAxML Bootstrap Tree+' = ((n30,n2),(n23,((n33,((n32,(n24,n18)),(((((n26,((n10,n37),n25)),((((n11,n12),((n15,n16),n13)),(((((n6,n7),n5),n8),(n9,n14)),n3)),n17)),n27),n38),(n19,(n31,(n29,n28)))))),(n35,(((n20,n21),((n36,n22),n1)),n34)))),n0);
	TREE 'RAxML Bootstrap Tree+' = ((n2,n30),(((n35,(((n33,((n38,((n31,n19),(n29,n28))),((n27,((n25,n26),((((n13,(n16,n15)),n17),(n3,(((n7,n6),(n5,n8)),n9))),(n14,(n11,n12))))),(n37,n10)))),(((n1,n22),(n36,(n20,n21))),(n32,n18))),n24)),n34),n23),n0);
	TREE 'RAxML Bootstrap Tree+' = ((n23,(((((n18,n24),n32),(((((n10,n37),(n26,n25)),((n9,(n7,n6)),((n5,(n14,n3)),((((n16,n15),n13),(n11,n12)),(n17,n8))))),n27),((n19,(n31,(n29,n28))),n38))),n33),((n34,(n22,(n1,(n36,(n21,n20))))),n35))),(n2,n30),n0);
	TREE 'RAxML Bootstrap Tree+' = ((n2,n30),(n23,(((((n19,(n31,(n29,n28))),(((((n7,(n8,n6)),((n5,(n3,n14)),(n17,((n12,(n27,n11)),(n13,(n16,n15)))))),n9),((n10,n37),(n26,n25))),n38)),(n32,(n18,n24))),n33),(n35,(((n1,n22),(n36,(n20,n21))),n34)))),n0);
	TREE 'RAxML Bootstrap Tree+' = (((((n38,(((n10,n37),(n26,n25)),((n3,(n17,(((n5,(n6,n7)),n8),(n9,n14)))),(n13,((n16,n15),(n12,(n27,n11))))))),(((n35,((n22,(n1,((n21,n20),n36))),n34)),(n19,((n28,n29),n31))),(n24,(n32,n18)))),n33),n23),(n30,n2),n0);
	TREE 'RAxML Bootstrap Tree+' = ((n30,n2),(n23,(n33,((n35,(n34,((n1,(n20,n21)),(n22,n36)))),((((n27,((((n8,(n5,(n6,n7))),n3),(((n15,n16),n13),(n14,n17))),(n9,(n11,n12)))),((n10,n37),(n25,n26))),(n38,((n19,n31),(n28,n29)))),((n18,n24),n32))))),n0);
	TREE 'RAxML Bootstrap Tree+' = ((n2,n30),(((n32,(((n31,(n28,n29)),n19),(((n18,n24),(n38,n33)),(((n10,n37),n27),((n26,n25),((n11,n12),(n14,(((n13,(n16,n15)),(n3,n17)),(n9,((n5,(n7,n6)),n8)))))))))),(n35,(((n21,n20),(n36,(n22,n1))),n34))),n23),n0);
	TREE 'RAxML Bootstrap Tree+' = ((n23,(((((n31,(n28,n29)),n19),((n27,((n25,n26),((((n13,(n16,n15)),(n11,n12)),(((n6,n7),(n3,(n14,n5))),(((n10,n37),n8),n9))),n17))),n38)),(n24,(n18,n32))),((n35,(n34,((n36,(n21,n20)),(n22,n1)))),n33))),(n2,n30),n0);
	TREE 'RAxML Bootstrap Tree+' = ((n2,n30),(((((n18,n32),(((((n29,n28),(n19,n31)),n38),(((n25,n26),n27),((n17,(((n9,n14),(n5,(n7,(n8,n6)))),(((n12,n11),(n13,(n16,n15))),n3))),(n37,n10)))),n33)),n24),(((n20,n21),(n1,(n36,n22))),(n35,n34))),n23),n0);
	TREE 'RAxML Bootstrap Tree+' = (n12,(n11,((n16,(n17,((n9,(n8,((n7,n6),n5))),n3))),((((n25,n26),(n15,(((n10,n37),n27),((((n38,(n2,n30)),(n19,n31)),(n29,n28)),(((n33,(n18,n24)),n32),(((n34,(n22,((n36,(n20,n21)),n1))),n35),n23)))))),n14),n13))),n0);
	TREE 'RAxML Bootstrap Tree+' = ((n23,((n35,(n34,((n1,(n22,n36)),(n20,n21)))),((n38,(n18,n32)),((((n14,((n9,(n11,n12)),((n13,(((n17,(n7,(n5,n6))),n3),(n16,n15))),(n8,(n37,n10))))),((n26,n25),n27)),(n33,(n19,(n31,(n29,n28))))),n24)))),(n2,n30),n0);
	TREE 'RAxML Bootstrap Tree+' = ((n30,n2),(n33,((((n20,n21),((n22,n36),n1)),(n35,(n23,n34))),(((n32,n18),n24),((n19,(n31,(n28,n29))),(((n27,((n10,n37),(n26,n25))),(n15,(n16,(n13,((n14,n17),((n11,n12),(n3,(n9,(n8,(n5,(n7,n6))))))))))),n38))))),n0);
	TREE 'RAxML Bootstrap Tree+' = ((n2,n30),(n9,(n14,((((n13,(n15,n16)),(n11,n12)),(n17,(n8,((n7,n6),(n3,n5))))),((n27,((n32,(((n35,(n34,(n36,((n21,n20),(n22,n1))))),(n19,(n31,(n29,n28)))),((n24,n18),(n33,n38)))),n23)),((n10,n37),(n25,n26)))))),n0);
	TREE 'RAxML Bootstrap Tree+' = ((((n17,((((n8,((n6,n7),n5)),(n14,n9)),n3),(((n10,n37),(n27,(n23,(n33,(((n35,((((n21,n20),n36),(n22,n1)),n34)),(((n31,(n29,n28)),n38),n19)),(n32,(n24,n18))))))),(n25,n26)))),((n16,n15),n13)),(n12,n11)),(n2,n30),n0);
	TREE 'RAxML Bootstrap Tree+' = ((n30,n2),(((n24,((((((((((n12,n11),(n13,(n15,n16))),n8),(n14,(n3,n5))),n17),(n9,(n7,n6))),(n27,((n10,n37),(n25,n26)))),(n18,n38)),n32),(n33,((n29,n28),(n19,n31))))),(n35,(((n1,n22),(n36,(n20,n21))),n34))),n23),n0);
	TREE 'RAxML Bootstrap Tree+' = ((n23,(((n34,(n22,((n36,(n21,n20)),n1))),n35),((n32,(n38,(n33,(n18,n24)))),(((((n25,n26),(n14,(((n13,(n15,n16)),(((n6,n7),(n8,(n5,n3))),n17)),(n9,(n12,n11))))),(n10,n37)),n27),(n28,(n31,(n19,n29))))))),(n2,n30),n0);
	TREE 'RAxML Bootstrap Tree+' = ((n23,((n33,((n24,(n18,n32)),((n28,n29),(n38,(n31,n19))))),((n27,((((n10,n37),n17),((((n12,n11),n13),(n16,n15)),((n9,(n8,(n5,(n7,n6)))),(n14,n3)))),(n25,n26))),((n20,n21),(n34,(n1,((n35,n36),n22))))))),(n2,n30),n0);
	TREE 'RAxML Bootstrap Tree+' = ((n2,n30),((((n24,(n18,n33)),(n32,((n19,(n31,(n29,n28))),(n38,((n22,(((n20,n21),n36),n1)),((((((((n11,n12),((((n7,n6),n5),n8),n9)),(n3,((n16,(n37,n10)),n17))),n14),n13),n15),n27),(n26,n25))))))),n23),(n34,n35)),n0);
	TREE 'RAxML Bootstrap Tree+' = ((n30,n2),(n9,(((((n25,n26),n3),(((n37,n10),n17),((n27,(n38,(((((n20,n21),((n36,n22),n1)),n34),(n32,n18)),((n24,(n33,(n35,(n19,(n29,(n28,n31)))))),n23)))),((n13,(n15,n16)),(n11,n12))))),(n8,((n7,n6),n5))),n14)),n0);
	TREE 'RAxML Bootstrap Tree+' = ((n23,(((n22,(n1,(n36,(n20,n21)))),(n34,n35)),(n32,((n24,((n33,n18),n38)),((n19,(n31,(n28,n29))),(n27,((n26,n25),((n14,((((n10,n37),n17),(n13,(n15,n16))),((n9,(n8,((n6,n7),n5))),n3))),(n11,n12))))))))),(n2,n30),n0);
	TREE 'RAxML Bootstrap Tree+' = ((n2,n30),(((((n38,(n27,(((n26,n25),((((n7,n6),n5),(n17,(n3,(n13,(n15,n16))))),((n12,n11),((n14,n9),n8)))),(n10,n37)))),(n19,(n28,(n29,n31)))),(n24,(n32,n18))),((n35,((((n20,n21),n1),(n22,n36)),n34)),n33)),n23),n0);
	TREE 'RAxML Bootstrap Tree+' = ((n2,n30),((((n32,(((((n10,n37),(n9,(n7,(((n3,n5),n8),n6)))),((((n13,(n16,n15)),n17),((n26,n25),((n27,n11),n12))),n14)),(((n1,n22),n36),(n21,n20))),(n38,n18))),(n33,((n29,n28),(n31,n19)))),(n24,(n34,n35))),n23),n0);
	TREE 'RAxML Bootstrap Tree+' = ((n30,n2),(n23,(((n33,(((n18,n32),n24),((n38,((n27,((n26,n25),(((n14,(n9,(n8,((n6,n7),n5)))),(n12,n11)),((((n16,n15),n13),n17),n3)))),(n37,n10))),(n19,(n29,(n28,n31)))))),((n1,(n20,n21)),(n36,n22))),(n34,n35))),n0);
	TREE 'RAxML Bootstrap Tree+' = ((n23,((n35,(n34,((n20,n21),((n22,n36),n1)))),(n33,(((((n27,(((n14,n17),((n3,((((n10,n37),n8),(n5,(n6,n7))),n9)),((n11,n12),(n13,(n15,n16))))),(n26,n25))),n38),(n19,(n31,(n29,n28)))),n32),(n24,n18))))),(n30,n2),n0);
	TREE 'RAxML Bootstrap Tree+' = ((n23,((n38,(n19,(n31,(n28,n29)))),((((n32,(n34,n35)),n24),(((((n20,n21),n36),(n1,n22)),((n27,(((((n12,n11),((n15,n16),n13)),(n17,(n3,(n8,((n6,n7),n5))))),(n9,n14)),(n26,n25))),(n37,n10))),n18)),n33))),(n30,n2),n0);
	TREE 'RAxML Bootstrap Tree+' = ((n30,n2),(n33,(((n38,(n19,((n31,n28),n29))),((n14,((n15,n13),((n9,(n12,n11)),((((n37,n10),n17),n16),(n3,((n8,(n6,n7)),n5)))))),(n26,n25))),(((n24,(n32,n18)),(n27,(((n22,n1),(n36,(n20,n21))),(n35,n34)))),n23))),n0);
	TREE 'RAxML Bootstrap Tree+' = ((((n34,((n21,n20),((n22,n36),n1))),n35),((n24,(n33,((n18,n32),(((n28,n29),(n31,(n19,n38))),((n27,(n10,n37)),((n25,n26),(n15,((((n3,((n14,n9),(n8,(n5,(n7,n6))))),(n17,(n12,n11))),n13),n16)))))))),n23)),(n2,n30),n0);
	TREE 'RAxML Bootstrap Tree+' = ((n30,n2),(n33,((((n26,n25),(n14,(n15,(n13,(n16,((((n8,((n7,n6),n5)),n3),(n9,((n27,n11),n12))),((n10,n37),n17))))))),n38),(n23,((((((n36,n22),(n1,(n21,n20))),n34),n35),(((n29,n28),n31),n19)),(n24,(n32,n18)))))),n0);
	TREE 'RAxML Bootstrap Tree+' = ((n30,n2),(((((((n31,n28),(n19,n29)),((n27,((n26,n25),((((((((((n6,n7),n8),n5),n3),((n10,n37),n9)),n17),n13),(n16,n15)),n14),(n12,n11)))),(n38,n18))),(n32,n24)),n33),(n35,(n34,((n1,((n21,n20),n36)),n22)))),n23),n0);
	TREE 'RAxML Bootstrap Tree+' = ((n2,n30),(((((n10,n37),((n16,n15),((n13,(((n25,n26),n3),n17)),((n12,(n11,n27)),((((n6,n7),n5),n8),(n14,n9)))))),(n18,n38)),(((n24,n33),((n35,(((n1,(n36,n22)),(n21,n20)),n34)),((n31,(n28,n29)),n19))),n32)),n23),n0);
	TREE 'RAxML Bootstrap Tree+' = ((n30,n2),(n23,((((((((n15,(n13,(((n9,(n12,n11)),n16),(((n8,(n5,(n7,n6))),n3),((n37,n10),n17))))),n14),n27),(n26,n25)),((n1,((n20,n21),n36)),n22)),n24),(n18,n32)),(n33,(((n34,n35),(n19,(n29,(n28,n31)))),n38)))),n0);
	TREE 'RAxML Bootstrap Tree+' = ((n23,((n35,(((n20,n21),(n1,(n22,n36))),n34)),((((n31,n19),(n29,n28)),(n27,(((n37,n10),(n26,n25)),(n15,((n13,n14),((n11,n12),((n16,(n3,((n8,n5),(n6,(n9,n7))))),n17))))))),(((n38,(n33,n18)),n24),n32)))),(n30,n2),n0);
	TREE 'RAxML Bootstrap Tree+' = ((n30,n2),(n33,((((n31,n19),(n29,n28)),n35),((n23,((n38,(((((((((n7,n6),(n5,n8)),(n9,(n12,n11))),n17),n3),n14),((n15,n16),n13)),((n37,n10),(n26,n25))),n27)),((n34,(n22,(n1,(n36,(n20,n21))))),(n18,n32)))),n24))),n0);
	TREE 'RAxML Bootstrap Tree+' = ((n2,n30),(n33,(((n24,(n18,n32)),((((n31,(n29,n28)),n19),n38),((n27,(n37,n10)),(((n11,n12),(((n16,n15),(n3,(n17,n13))),((n14,n9),((n5,(n6,n7)),n8)))),(n26,n25))))),(n23,((((n1,(n36,(n20,n21))),n22),n34),n35)))),n0);
	TREE 'RAxML Bootstrap Tree+' = ((n2,n30),(n23,(((n18,n24),(n32,(n34,n35))),(n33,(((n31,(n29,n28)),n19),(((n22,((n36,(n21,n20)),n1)),(((n26,n25),(n17,((n8,(n6,n7)),((n5,(n3,n14)),((n16,n15),(n13,(n9,(n12,n11)))))))),((n37,n10),n27))),n38))))),n0);
	TREE 'RAxML Bootstrap Tree+' = ((n2,n30),(n23,(((((((((n11,n12),((n16,n15),n13)),(n17,(((n37,n10),n3),(n9,((n6,n7),(n5,n8)))))),n14),(n26,n25)),(((n18,n24),((n19,(n31,(n28,n29))),n32)),n38)),n33),n27),((n34,(n36,(n1,(n21,n20)))),(n35,n22)))),n0);
	TREE 'RAxML Bootstrap Tree+' = ((n30,n2),(n33,((n23,((n34,(n22,n35)),(n1,((n20,n21),n36)))),(((n18,n32),n24),((n19,(n31,(n28,n29))),((n27,((n14,((n13,n15),((((n17,(n3,(n10,n37))),((n5,(n7,n6)),n8)),n16),(n9,(n11,n12))))),(n26,n25))),n38))))),n0);
	TREE 'RAxML Bootstrap Tree+' = ((n30,n2),(n33,((n38,((n34,((n22,n36),(n1,(n21,n20)))),(n19,(n31,(n29,n28))))),(n23,((n35,(n27,(((n37,n10),(n25,n26)),(n14,(((n3,(n8,(n5,(n6,n7)))),(n17,((n15,n16),n13))),(n9,(n12,n11))))))),((n32,n18),n24))))),n0);
	TREE 'RAxML Bootstrap Tree+' = ((((n22,(((n21,n20),n36),n1)),(n35,n34)),(n23,((((((n28,n29),n31),n19),(((n25,n26),(n27,(n14,((n11,n12),(((n13,(n15,n16)),(((n5,(n7,n6)),n3),((n10,n37),n17))),(n8,n9)))))),n38)),((n24,n18),n32)),n33))),(n2,n30),n0);
	TREE 'RAxML Bootstrap Tree+' = ((n30,n2),(n24,((n18,(n32,n34)),(n23,((n35,n33),((n27,((n26,n25),((n12,n11),((n13,(((((n7,n6),n5),n8),n3),(n16,n15))),(n17,n14))))),((((n37,n10),n9),((n22,n1),((n21,n20),n36))),(n38,(n29,(n28,(n19,n31)))))))))),n0);
	TREE 'RAxML Bootstrap Tree+' = ((n30,n2),(((n33,(n34,n35)),(((n38,(n19,(n31,(n28,n29)))),(n32,(n18,n24))),((n27,((n26,n25),((((n14,n9),(n12,n11)),((n13,(n16,n15)),((((n7,n8),n6),(n5,n3)),n17))),(n37,n10)))),((n1,n22),(n36,(n20,n21)))))),n23),n0);
	TREE 'RAxML Bootstrap Tree+' = ((n2,n30),(n33,(((n35,n34),n23),(((n38,((n22,(((n20,n21),n1),n36)),((((n14,(n9,(n11,n12))),(n17,((((n5,(n6,n7)),n8),n3),(n13,(n15,n16))))),(n26,n25)),(n27,(n10,n37))))),(n19,(n31,(n29,n28)))),(n32,(n18,n24))))),n0);
	TREE 'RAxML Bootstrap Tree+' = ((n30,n2),(((n24,((n33,((n38,(n19,((n28,n31),n29))),((n27,((n26,n25),(n10,n37))),(((n13,((n3,n17),(n15,n16))),(n12,n11)),((n9,(n8,(n5,(n7,n6)))),n14))))),(n18,n32))),(n35,(n34,((n21,n20),(n1,(n22,n36)))))),n23),n0);
	TREE 'RAxML Bootstrap Tree+' = ((n23,(((n32,((n22,((n36,(n21,n20)),n1)),(n35,((n31,(n29,n28)),n19)))),(((n34,n33),n38),(n18,n24))),(((((n13,(n27,(n10,n37))),((n16,n15),(n6,n7))),(n17,(n5,n3))),((n26,n25),(n12,n11))),(n8,(n9,n14))))),(n2,n30),n0);
	TREE 'RAxML Bootstrap Tree+' = ((n23,((((((n27,(((n37,n10),(n26,n25)),((n3,(n9,(n8,(n5,(n7,n6))))),((n14,n17),(n13,((n12,n11),(n16,n15))))))),(((n19,n31),(n28,n29)),n38)),n33),((n18,n32),(n34,(n22,((n36,(n21,n20)),n1))))),n35),n24)),(n2,n30),n0);
	TREE 'RAxML Bootstrap Tree+' = ((n2,n30),(((n35,n34),(n33,(n24,((n32,n18),((((n28,(n19,n29)),n31),n38),((n22,(n36,((n20,n21),n1))),((((((n11,n12),(n13,(n16,n15))),(n17,(n8,(n6,(((n14,n3),n5),n7))))),(n25,n26)),n27),(n9,(n10,n37))))))))),n23),n0);
	TREE 'RAxML Bootstrap Tree+' = ((n2,n30),(n33,(((((((n9,(n12,n11)),(((n16,n15),n13),(((n37,n10),n17),((((n5,n7),n6),n8),n3)))),n14),(n27,(n26,n25))),((((n22,((n36,(n21,n20)),n1)),(n35,n34)),(n18,n32)),n24)),(n38,((n29,(n31,n28)),n19))),n23)),n0);
	TREE 'RAxML Bootstrap Tree+' = ((n2,n30),(n23,((((n35,n34),((n22,n1),((n21,n20),n36))),(((n38,((n29,n28),(n31,n19))),(((n25,n26),((n9,n14),((n11,n12),(n8,(n3,(((n15,n13),n16),(((n7,n6),n5),n17))))))),((n37,n10),n27))),((n18,n24),n32))),n33)),n0);
	TREE 'RAxML Bootstrap Tree+' = ((n30,n2),(((((n32,(n18,n24)),((n38,((n14,((n26,n25),((((n16,n15),n13),(n17,(((n37,n10),n9),(n3,(n8,(n6,(n5,n7))))))),(n12,(n27,n11))))),((n1,(n36,(n21,n20))),n22))),(n19,((n31,n28),n29)))),n33),(n35,n34)),n23),n0);
	TREE 'RAxML Bootstrap Tree+' = ((n23,(((n33,((((n18,n32),((n15,(n13,(n14,((n25,n26),((((n9,n11),n12),((n10,n37),n16)),(n17,(n3,(n8,(n5,(n7,n6)))))))))),((n28,(n19,n29)),n38))),n27),(n22,(n1,((n20,n21),n36))))),((n34,n35),n31)),n24)),(n2,n30),n0);
	TREE 'RAxML Bootstrap Tree+' = ((n23,(((n19,(n35,(n29,(n31,n28)))),(n38,(((n36,(n20,n21)),(n22,n1)),(n27,(((((n9,(n12,n11)),((n14,n3),((n10,n37),n17))),(n5,((n7,n6),n8))),(n13,(n16,n15))),(n26,n25)))))),(((n34,(n18,n32)),n24),n33))),(n2,n30),n0);
	TREE 'RAxML Bootstrap Tree+' = ((((n32,n18),(n38,n23)),(((((n21,n20),n36),(n1,n22)),(((n25,n26),((n9,n14),(((n13,(((n5,(n7,n6)),n8),n3)),((n15,n16),((n10,n37),n17))),(n11,n12)))),n27)),((((n28,(n31,n29)),(n19,(n34,n35))),n33),n24))),(n30,n2),n0);
	TREE 'RAxML Bootstrap Tree+' = ((n30,n2),(n23,(((n22,(((n21,n20),n1),n36)),(n34,n35)),(((n37,n10),(n27,((n26,n25),((n12,n11),((n14,n17),(((n9,(n3,((n7,n6),(n5,n8)))),n13),(n16,n15))))))),(((n19,(n28,(n31,n29))),(n38,((n33,n18),n24))),n32)))),n0);
	TREE 'RAxML Bootstrap Tree+' = ((n23,(n32,((n24,(n33,n18)),(((n35,n34),(n19,(n31,(n28,n29)))),(n38,(((n22,n1),(n36,(n20,n21))),(n27,((n25,n26),(n14,(((((n11,n12),(n13,(n15,n16))),(n3,((n10,n37),n17))),(n8,(n5,(n7,n6)))),n9)))))))))),(n30,n2),n0);
	TREE 'RAxML Bootstrap Tree+' = ((n30,n2),(n23,(((((n29,n28),(n19,n31)),((n27,((n25,n26),((((n8,(n5,(n6,n7))),(((n10,n37),n17),n3)),((n16,n15),n13)),(n14,((n11,n12),n9))))),n38)),(((n18,n33),n24),n32)),(n35,(n34,((n36,(n20,n21)),(n22,n1)))))),n0);
	TREE 'RAxML Bootstrap Tree+' = ((((n35,((n22,(n1,((n21,n20),n36))),n34)),(((((n37,n10),(((n26,n25),((n11,n12),(((((n5,(n7,n6)),n8),(n3,n17)),(n13,(n16,n15))),(n14,n9)))),n27)),(n24,(n32,n18))),(n38,(n19,((n28,n29),n31)))),n33)),n23),(n2,n30),n0);
	TREE 'RAxML Bootstrap Tree+' = ((n2,n30),(n33,((n35,n23),(((n18,n24),n32),((n38,(((n29,n28),(n19,n31)),(n34,(n22,(n36,(n1,(n20,n21))))))),((((((n17,((n9,(n10,n37)),((n8,((n7,n6),n5)),n3))),n13),(n16,n15)),n14),(n27,(n11,n12))),(n25,n26)))))),n0);
	TREE 'RAxML Bootstrap Tree+' = ((n2,n30),(n23,(((n35,(n27,(((n17,(n10,n37)),(((n11,n12),(n13,(n16,n15))),(n8,((n5,(n3,n14)),(n9,(n7,n6)))))),(n25,n26)))),(((n32,n34),((n20,n21),((n36,n22),n1))),(n24,(n18,n33)))),((n19,((n28,n29),n31)),n38))),n0);
	TREE 'RAxML Bootstrap Tree+' = ((n33,((((n38,((n18,n32),(n23,(n35,(((n21,n20),(n1,(n36,n22))),n34))))),(n27,((n14,((((n10,n37),n17),((n3,((n5,(n8,(n7,n6))),n9)),(n16,(n13,n15)))),(n11,n12))),(n26,n25)))),n24),(n19,((n28,n29),n31)))),(n2,n30),n0);
	TREE 'RAxML Bootstrap Tree+' = ((n2,n30),(n33,(n18,(n38,(n24,(((n23,((((n10,n37),((n26,n25),((((n15,n16),((n9,(n12,n11)),n13)),((n14,n3),(n6,((n8,n5),n7)))),n17))),n27),((n21,n20),(n36,((n22,n1),(n34,n35)))))),n32),(n19,(n31,(n29,n28)))))))),n0);
	TREE 'RAxML Bootstrap Tree+' = ((n2,n30),(n33,((((n24,n18),n32),((n23,(n38,(n19,(n31,(n28,n29))))),(n15,((n14,(n25,n26)),(((n27,(n12,n11)),(((((((n8,n5),n6),n7),n3),(n9,(n37,n10))),n17),n16)),n13))))),(n35,(((n22,n1),(n36,(n20,n21))),n34)))),n0);
	TREE 'RAxML Bootstrap Tree+' = ((n30,n2),(n12,(((((n17,((n26,n25),n3)),((((((n24,(n32,n18)),n38),(((n35,(n34,(((n20,n21),(n22,n36)),n1))),(n19,(n31,(n28,n29)))),n33)),n23),(n9,n14)),(n8,(n5,(n6,n7))))),(n16,n15)),(n13,(n27,(n37,n10)))),n11)),n0);
	TREE 'RAxML Bootstrap Tree+' = ((n30,n2),(((n24,(((n18,n33),(n19,(n31,(n29,n28)))),(((((((n3,n9),(n8,((n6,n7),n5))),(n14,n17)),((n12,n11),(n13,(n16,n15)))),(((n10,n37),(n26,n25)),n27)),n38),n32))),((n34,(n22,(n1,((n20,n21),n36)))),n35)),n23),n0);
	TREE 'RAxML Bootstrap Tree+' = ((n23,((n24,(((((n28,n31),(n19,n29)),n38),(n27,((n26,((n10,n37),n25)),((n13,((n17,((n9,((n5,(n7,n6)),n8)),n3)),((n15,n16),(n11,n12)))),n14)))),(n18,n32))),(n33,(n35,(((n36,n22),(n1,(n21,n20))),n34))))),(n2,n30),n0);
	TREE 'RAxML Bootstrap Tree+' = ((n30,n2),(n33,((((n32,n18),((n35,n34),n24)),(((n25,n26),((n27,((((n12,n11),n9),((((((n7,n5),n6),n8),n3),n17),(n13,(n15,n16)))),n14)),(n37,n10))),((n20,(n21,n36)),(n1,n22)))),(n23,(n38,(n19,(n31,(n29,n28))))))),n0);
	TREE 'RAxML Bootstrap Tree+' = ((n2,n30),((((((n18,(n38,(((n20,n21),((n1,n22),n36)),((n25,n26),((((n37,n10),n17),(((n8,((n14,n3),n5)),(n6,n7)),(n16,(n15,n13)))),(n9,(n12,(n27,n11)))))))),n33),n24),((n34,n35),n32)),(n19,((n28,n31),n29))),n23),n0);
	TREE 'RAxML Bootstrap Tree+' = ((n30,n2),(((((((n15,((n13,((n27,((((n25,n26),n3),(n14,n17)),((n6,n7),(n8,n5)))),(n9,(n11,n12)))),((n10,n37),n16))),n38),(n19,(n29,(n31,n28)))),((n18,n24),n32)),n33),((n34,n35),((n1,((n20,n21),n36)),n22))),n23),n0);
	TREE 'RAxML Bootstrap Tree+' = ((n30,n2),(n23,((((n20,n21),((n36,n22),n1)),((((n12,n11),n27),(n14,(n25,n26))),((n13,(n15,n16)),(n17,(((n10,n37),(n3,(n5,(n8,(n7,n6))))),n9))))),(((n35,((n28,(n19,n31)),n29)),((n38,n18),((n34,n33),n24))),n32))),n0);
	TREE 'RAxML Bootstrap Tree+' = ((n30,n2),((((((n38,((((((((((((n6,n7),n5),n8),((n11,n12),n9)),n3),(n14,n17)),n13),n16),n15),((n10,n37),(n26,n25))),n27),((n1,n22),(n36,(n21,n20))))),n18),n33),(n32,n24)),((n34,n35),((n31,(n29,n28)),n19))),n23),n0);
	TREE 'RAxML Bootstrap Tree+' = ((n2,n30),(n14,(((n12,(n11,n27)),(((n13,((n8,(n5,(n7,n6))),n3)),(n17,(n16,n15))),((n25,n26),((n10,n37),(((n33,(n23,(n35,(n34,((n1,(n20,n21)),(n22,n36)))))),(n32,(n18,n24))),((n19,(n31,(n28,n29))),n38)))))),n9)),n0);
	TREE 'RAxML Bootstrap Tree+' = ((n23,((((n18,n24),(((n10,n37),(((n26,n25),(((((n5,n8),(n6,n7)),(n17,(((n11,n12),(n15,n16)),n3))),n13),(n9,n14))),n27)),((n28,(n29,((n19,n38),n31))),(((n1,n22),(n36,(n20,n21))),n34)))),n32),(n35,n33))),(n2,n30),n0);
	TREE 'RAxML Bootstrap Tree+' = ((n2,n30),(n23,(((((n10,n37),(n27,((((n16,n15),n13),((n9,((n3,(n5,n14)),((n7,n6),n8))),((n12,n11),n17))),(n26,n25)))),((n18,n32),n24)),(n38,(n19,(n29,(n28,n31))))),(n33,(n35,(n34,((n36,(n20,n21)),(n1,n22))))))),n0);
	TREE 'RAxML Bootstrap Tree+' = (((((n33,((((((((n17,n14),(((n16,n15),n13),(n11,n12))),(n9,(n8,(n3,(n5,(n6,n7)))))),(n26,n25)),(n37,n10)),n27),(n38,((n28,n29),(n19,n31)))),((n32,n18),(((n34,n1),(n22,n36)),(n21,n20))))),n24),n35),n23),(n2,n30),n0);
	TREE 'RAxML Bootstrap Tree+' = ((n2,n30),(((n32,((((n35,n34),(n22,((n36,(n20,n21)),n1))),(n31,(n28,(n29,n19)))),((n38,n33),(n18,n24)))),(((n14,(((n11,n12),n9),(((n13,(n16,n15)),n17),((n5,(n8,(n6,n7))),n3)))),(n26,(n25,(n37,n10)))),n27)),n23),n0);
	TREE 'RAxML Bootstrap Tree+' = ((n23,(((n35,n34),(((n22,n36),n1),(n21,n20))),(n33,(((n32,n18),n24),((n38,((n31,n19),(n29,n28))),((((n14,(n13,((((n8,(n5,(n7,n6))),((n12,n11),n9)),n3),n17))),(n16,n15)),((n26,n25),(n37,n10))),n27)))))),(n2,n30),n0);
	TREE 'RAxML Bootstrap Tree+' = ((n23,((n32,(n38,((n27,(n37,n10)),(((n25,n26),((((n17,n3),(n13,(n16,n15))),(n11,n12)),(n14,(n9,(n8,(n5,(n7,n6))))))),((n22,n36),((n21,n20),n1)))))),(((n19,(n31,(n29,(n35,n28)))),(n34,n33)),(n18,n24)))),(n2,n30),n0);
	TREE 'RAxML Bootstrap Tree+' = ((n2,n30),(n23,(n35,((n24,(n33,((n19,(n31,(n28,n29))),(((n1,((n22,n36),(n20,n21))),(n18,n32)),(((n17,((((n27,n11),n12),(n13,(n16,n15))),(n3,((n8,(n5,(n6,n7))),(n14,n9))))),((n10,n37),(n25,n26))),n38))))),n34))),n0);
	TREE 'RAxML Bootstrap Tree+' = ((n23,((((n1,(n36,n22)),(n20,n21)),(n34,n35)),(n33,(((n18,(n32,n24)),(n38,(n19,((n31,n29),n28)))),(n27,((n25,n26),(n13,(((((n9,(n6,n7)),((n15,n16),(n11,n12))),(n3,(n5,n8))),((n37,n10),n17)),n14)))))))),(n2,n30),n0);
	TREE 'RAxML Bootstrap Tree+' = ((n2,n30),(n23,(((n32,(((n24,n18),n38),(n33,(n19,((n31,n28),n29))))),(((n37,n10),(n25,n26)),(((((((n3,n5),(n7,n6)),n8),n9),(n12,n11)),(((n14,n17),n13),(n16,n15))),n27))),(n35,(((((n21,n20),n36),n1),n22),n34)))),n0);
	TREE 'RAxML Bootstrap Tree+' = ((n2,n30),(n9,(((n11,n12),(((((n8,((n6,n7),n5)),n3),n17),((n15,n16),n13)),((n26,n25),(n27,(((n18,n24),(n32,((n33,(((((n1,(n22,n36)),(n20,n21)),n34),n35),n23)),(n38,((n29,(n31,n28)),n19))))),(n37,n10)))))),n14)),n0);
	TREE 'RAxML Bootstrap Tree+' = ((n30,n2),((((n33,(n34,(n24,(n18,n32)))),(((n27,(((n37,n10),(n26,n25)),((n14,n9),(((n11,n12),((n15,n16),n13)),(n17,((n8,(n3,n5)),(n6,n7))))))),(n22,(n1,((n20,n21),n36)))),n35)),(n38,(n19,(n29,(n28,n31))))),n23),n0);
	TREE 'RAxML Bootstrap Tree+' = ((n30,n2),(((n13,((((n14,(n12,n11)),n17),(((n8,n9),((n7,n6),n5)),n3)),n16)),n15),((((n23,((n34,n35),(n22,(n36,((n20,n21),n1))))),n32),(n24,(((n26,n25),(n27,(n10,n37))),(((n29,(n19,n31)),n28),n33)))),(n38,n18))),n0);
	TREE 'RAxML Bootstrap Tree+' = ((n30,n2),(((n35,(n34,((n21,n20),(n1,(n36,n22))))),(n32,(((n18,n33),n24),(((n19,((n28,n29),n31)),n38),((((n13,((((n3,((n7,n6),n5)),(n8,n9)),n17),(n15,n16))),(n14,(n12,n11))),(n25,n26)),(n27,(n37,n10))))))),n23),n0);
	TREE 'RAxML Bootstrap Tree+' = ((n30,n2),(n23,((n38,(n19,(n29,(n28,n31)))),(((n35,(n34,((((n21,n20),n36),n1),n22))),(((((n37,n10),n17),(((n16,n15),n13),(n12,(n11,n27)))),(n26,n25)),(((n8,(n7,n6)),n9),((n3,n5),n14)))),((n24,(n33,n18)),n32)))),n0);
	TREE 'RAxML Bootstrap Tree+' = ((n23,((n32,((n33,(n18,n24)),((((n29,n28),n31),n19),(n38,((n10,n37),(n27,((n25,n26),((((n8,(n14,n9)),((n7,n6),n5)),(n3,(((n16,n15),n13),(n11,n12)))),n17)))))))),(n34,(((n20,n21),(n1,(n36,n22))),n35)))),(n2,n30),n0);
	TREE 'RAxML Bootstrap Tree+' = ((n30,n2),(n33,((((n27,(((n10,n37),(n25,n26)),(((((n13,(n16,n15)),n17),(n7,n6)),(n14,(n5,n3))),((n9,(n12,n11)),n8)))),((n20,n21),(n1,(n22,n36)))),n23),((n38,(n19,(n31,((n34,n35),(n28,n29))))),((n18,n32),n24)))),n0);
	TREE 'RAxML Bootstrap Tree+' = ((n23,((((((((((((((n9,n14),(n8,((n6,n7),n5))),n3),(n11,n12)),n17),(n15,n16)),n13),((n37,n10),(n27,(n25,n26)))),((n36,(n22,n1)),(n21,n20))),n38),n18),n32),((n19,(n29,(n31,n28))),n33)),(n24,(n35,n34)))),(n30,n2),n0);
	TREE 'RAxML Bootstrap Tree+' = ((((n35,(n34,((n1,n22),(n36,(n21,n20))))),((n32,((n38,((n31,n19),(n28,n29))),(((((((((n8,((n6,n7),n5)),n9),n3),n17),((n12,n11),((n15,n16),n13))),n14),(n25,n26)),(n37,n10)),n27))),(n24,(n33,n18)))),n23),(n2,n30),n0);
	TREE 'RAxML Bootstrap Tree+' = ((n30,n2),(n14,(n9,((((((n16,n15),(n11,n12)),n13),(n17,n3)),((n27,((n25,n26),(n37,n10))),((n28,(n29,((n19,n38),n31))),(((((n24,n18),n33),n32),(((n22,n1),(n36,(n20,n21))),(n35,n34))),n23)))),(n8,(n5,(n6,n7)))))),n0);
	TREE 'RAxML Bootstrap Tree+' = ((n30,n2),(n9,((n12,n11),(((((n27,(n23,n34)),(((n24,(n18,n32)),(((n22,n1),(n36,(n20,n21))),(n35,n33))),(n38,(n19,(n29,(n28,n31)))))),(n25,n26)),n14),((n17,(((n37,n10),n3),(n8,((n7,n6),n5)))),(n13,(n16,n15)))))),n0);
	TREE 'RAxML Bootstrap Tree+' = ((n23,((n32,((((n19,n31),(n29,n28)),((((n25,n26),((((n17,(n13,(n15,n16))),(n9,(((n5,n3),(n7,n6)),n8))),(n11,n12)),n14)),((n37,n10),n27)),((n1,(n36,n22)),(n20,n21)))),(n33,(n24,(n18,n38))))),(n35,n34))),(n30,n2),n0);
	TREE 'RAxML Bootstrap Tree+' = ((n2,n30),(n23,((n35,(((n22,n1),(n36,(n21,n20))),n34)),(n32,(((n38,((n27,(n10,n37)),((((n11,n12),((n13,(n15,n16)),(((n9,(n8,(n5,(n7,n6)))),n3),n17))),n14),(n25,n26)))),(n19,(n29,(n28,n31)))),(n24,(n18,n33)))))),n0);
	TREE 'RAxML Bootstrap Tree+' = ((n30,n2),(n23,(((n34,((n1,((n21,n20),n36)),n22)),n35),((n27,(((n25,n26),(n3,(n37,n10))),((n17,((n11,n12),((n16,n15),n13))),((n9,n14),(((n7,n6),n5),n8))))),(((n38,n33),(n18,n24)),(((n31,(n28,n29)),n19),n32))))),n0);
	TREE 'RAxML Bootstrap Tree+' = ((n33,(((n19,(n29,(n31,n28))),((n32,(((((((n13,((n15,n16),(n11,n12))),(((n26,n25),n3),(n8,(n5,(n7,n6))))),(n14,n17)),n9),(n10,n37)),n27),(n38,n18))),n24)),(n23,((((n36,n22),n1),(n21,n20)),(n35,n34))))),(n30,n2),n0);
	TREE 'RAxML Bootstrap Tree+' = ((n2,n30),((((n20,n21),((n36,(n22,n1)),(n34,n35))),((n24,((n18,n33),n38)),(n32,((n15,((((((n3,(n25,n26)),((n8,((n6,n7),n5)),n9)),((n12,(n27,n11)),(n17,(n37,n10)))),n16),n13),n14)),(n19,(n31,(n29,n28))))))),n23),n0);
	TREE 'RAxML Bootstrap Tree+' = ((n2,n30),(((n35,n34),(((n19,(n29,(n28,n31))),(((((n20,n21),(n1,(n22,n36))),((n27,((n26,n25),((((n3,(n9,(n8,(n5,(n7,n6))))),n17),(n13,((n12,n11),(n15,n16)))),n14))),(n37,n10))),((n18,n24),n32)),n38)),n33)),n23),n0);
	TREE 'RAxML Bootstrap Tree+' = ((n2,n30),(((((n35,(((n10,n37),(n25,n26)),((((n27,n11),n12),n14),(((n9,(n8,(n5,(n7,n6)))),n3),(n13,(n17,(n16,n15))))))),(n33,n24)),(((((n21,n20),n36),(n1,n22)),n34),(n18,n32))),(n38,((n31,(n29,n28)),n19))),n23),n0);
	TREE 'RAxML Bootstrap Tree+' = ((n2,n30),(n23,(n38,((((n36,(n20,n21)),(n1,n22)),n32),((n18,n24),((n33,((n19,(n28,(n31,n29))),(n34,((n37,n10),n35)))),(((n14,((n11,n12),(((n3,(((n8,n5),(n6,n7)),(n17,n9))),(n15,n16)),n13))),(n25,n26)),n27)))))),n0);
	TREE 'RAxML Bootstrap Tree+' = (((((n32,(n18,((((n25,n26),(((n37,n10),n17),(((n12,(n11,n27)),(n13,(n16,n15))),(n3,((n8,(n5,(n7,n6))),(n14,n9)))))),(n22,(n1,((n20,n21),n36)))),n38))),((n19,(n31,(n29,n28))),(n33,n24))),(n35,n34)),n23),(n30,n2),n0);
	TREE 'RAxML Bootstrap Tree+' = ((n23,((n33,((n32,(n18,n24)),(((((((((n13,(n15,n16)),n17),(((n7,n6),(n5,n8)),n3)),((n11,n12),(n14,n9))),(n25,n26)),n27),(n37,n10)),n38),(((n28,n31),n29),n19)))),(((n20,n21),(n1,(n36,n22))),(n34,n35)))),(n30,n2),n0);
	TREE 'RAxML Bootstrap Tree+' = ((n23,((((((n37,n10),(n27,((n25,n26),(n14,(((n11,n12),(n9,((n3,((n7,n6),n5)),((n13,(n16,n15)),n17)))),n8))))),n38),(n19,((n28,n29),n31))),(((n18,n32),((n22,(n1,((n20,n21),n36))),(n35,n34))),n33)),n24)),(n2,n30),n0);
	TREE 'RAxML Bootstrap Tree+' = ((n33,(((n23,(n24,((n35,n34),(n32,n18)))),((n19,n31),(n28,n29))),((((n22,((n1,n36),((n10,n37),(n21,n20)))),(((((n17,n16),(n3,(n9,((n5,(n6,n7)),n8)))),n13),n15),(n14,((n11,n12),n27)))),(n25,n26)),n38))),(n30,n2),n0);
	TREE 'RAxML Bootstrap Tree+' = (((((((((n7,n6),(n9,(((((n37,n10),n17),(((n27,(n12,n11)),(n14,(n25,n26))),n13)),(n3,n5)),n8))),(n15,n16)),(((n1,n22),n36),(n21,n20))),(n18,n38)),n32),((n33,((n19,(n34,n35)),(n31,(n29,n28)))),n24)),n23),(n2,n30),n0);
	TREE 'RAxML Bootstrap Tree+' = (((((((((((n9,(n8,(n7,n6))),((n14,n3),n5)),(n17,(n10,n37))),((n12,n11),(n13,(n15,n16)))),(n25,n26)),n27),((n20,n21),((n36,n22),n1))),(n32,((n24,(n38,(n18,n33))),(n19,((n29,n28),n31))))),(n34,n35)),n23),(n30,n2),n0);
	TREE 'RAxML Bootstrap Tree+' = ((n30,n2),(n23,(((((((n11,(n12,((((n37,n10),n17),(n13,(n16,n15))),(n3,(n26,n25))))),((n8,(n5,(n7,n6))),(n14,n9))),n27),n38),n33),((n32,(n24,n18)),((n35,n34),(n22,(n1,(n36,(n21,n20))))))),((n19,n31),(n29,n28)))),n0);
	TREE 'RAxML Bootstrap Tree+' = ((n12,(((n17,(((n14,((n8,(n5,(n7,n6))),n9)),((n26,n25),((n27,((n32,(n38,(n18,n24))),((n19,(n28,(n31,n29))),(n33,(((n34,n35),((n22,n36),((n20,n21),n1))),n23))))),(n10,n37)))),n3)),((n16,n15),n13)),n11)),(n30,n2),n0);
	TREE 'RAxML Bootstrap Tree+' = ((n30,n2),(n23,(((n19,(n29,(n31,n28))),n38),((((n35,n34),(((n20,n21),n1),(n36,n22))),n33),((((((n16,((n37,n10),n17)),((n3,(n8,((n6,n7),n5))),((n11,n12),n9))),n13),(n27,((n25,n26),n14))),n15),(n24,(n18,n32)))))),n0);
	TREE 'RAxML Bootstrap Tree+' = ((n2,n30),(((((((n19,(n31,(n28,n29))),n38),(n24,(n32,n18))),(n14,(((((n13,(n15,n16)),(((n3,n5),((n10,n37),(n6,n7))),(n8,n9))),n17),(n12,(n27,n11))),(n25,n26)))),n33),(n35,(((n36,n22),((n20,n21),n1)),n34))),n23),n0);
	TREE 'RAxML Bootstrap Tree+' = ((n2,n30),(n33,(((n19,(n31,(n28,n29))),((n34,(n22,(n1,((n21,n20),n36)))),n35)),((((((n10,n37),((((n14,n17),((n8,((n6,n7),n5)),(n3,(n25,n26)))),(n13,(n15,n16))),(n9,(n12,n11)))),n27),n38),(n32,(n18,n24))),n23))),n0);
	TREE 'RAxML Bootstrap Tree+' = ((n2,n30),(((n34,n35),(n24,(n32,((n33,(n19,(n31,(n29,n28)))),(((((n21,n20),n36),(n22,n1)),(((((n37,n10),n25),(n14,(((n12,n11),n9),(n8,((((n13,(n16,n15)),n3),((n6,n7),n5)),n17))))),n26),n27)),(n18,n38)))))),n23),n0);
	TREE 'RAxML Bootstrap Tree+' = ((n23,(((n32,(n34,((n20,n21),((n22,n1),n36)))),((n18,n24),(n38,n33))),((((n27,(n10,n37)),((n26,n25),(n17,((n3,(((n6,n7),(n8,n5)),(n14,n9))),(((n16,n15),n13),(n11,n12)))))),(n35,n31)),((n29,n28),n19)))),(n30,n2),n0);
	TREE 'RAxML Bootstrap Tree+' = ((n30,n2),(n33,(((n35,(((n20,n21),((n1,n22),n36)),n34)),(n24,(((n31,(n29,n28)),n19),(((((n17,n14),((n27,(n12,n11)),(n25,n26))),((n8,((n9,(n7,(n6,(n10,n37)))),(n5,n3))),((n15,n13),n16))),(n38,n18)),n32)))),n23)),n0);
	TREE 'RAxML Bootstrap Tree+' = ((n23,(n35,(((n34,n33),(n24,n18)),(((n38,((((n1,(n21,n20)),n36),n22),((n27,(((n14,n17),((n3,(n9,(n8,(n5,(n6,n7))))),((n12,n11),(n13,(n15,n16))))),(n26,n25))),(n37,n10)))),(n19,(n29,(n28,n31)))),n32)))),(n2,n30),n0);
	TREE 'RAxML Bootstrap Tree+' = ((n2,n30),(n23,(((n34,n35),n33),((((((((n10,n37),(n26,n25)),((n11,n12),((n9,n14),((((n17,((n8,(n5,(n7,n6))),n3)),n15),n16),n13)))),n27),((n20,(n36,n21)),(n22,n1))),n38),(n19,(n31,(n28,n29)))),(n32,(n18,n24))))),n0);
	TREE 'RAxML Bootstrap Tree+' = (((((((((n11,n12),(((n37,n10),(n27,n13)),(n15,n16))),((((n8,((n7,n6),n5)),n9),(n3,(n26,n25))),(n17,n14))),(n38,((n31,n19),(n28,n29)))),(n24,(n18,n32))),n33),((n34,((n22,n36),((n20,n21),n1))),n35)),n23),(n30,n2),n0);
	TREE 'RAxML Bootstrap Tree+' = ((n2,n30),((n35,(n34,((n1,((n21,n20),n36)),n22))),(((n18,n32),((n24,(n38,n33)),((((n14,((((((n7,n6),(n8,n5)),n9),n3),((n11,n12),((n13,n15),n16))),((n37,n10),n17))),(n25,n26)),n27),((n19,n31),(n28,n29))))),n23)),n0);
	TREE 'RAxML Bootstrap Tree+' = ((n30,n2),(n23,(((n24,((n33,(n19,(n31,(n29,n28)))),((n21,n20),((n27,(n26,n25)),((((((n37,n10),n17),(n3,(n9,(n8,((n7,n6),n5))))),(n13,(n16,n15))),(n12,n11)),n14))))),(((n35,n34),(n36,(n1,n22))),(n18,n38))),n32)),n0);
	TREE 'RAxML Bootstrap Tree+' = ((n30,n2),(n23,(((((n18,n32),(n34,((n1,(n22,n36)),(n21,n20)))),((((((n17,((n9,(((n14,n3),n5),((n6,n7),n8))),(((n11,n12),n13),(n15,n16)))),(n10,n37)),n27),(n25,n26)),(n38,n33)),((n19,n31),(n28,n29)))),n24),n35)),n0);
	TREE 'RAxML Bootstrap Tree+' = ((n35,(n23,(((n19,(n31,(n29,n28))),(((n1,(n36,(n20,n21))),n22),((((n25,n26),(((n3,(n9,(n8,(n5,(n7,n6))))),(n14,n17)),((n11,n12),(n13,(n16,n15))))),(n10,n37)),n27))),(n32,(n24,((n18,n33),(n38,n34))))))),(n2,n30),n0);
	TREE 'RAxML Bootstrap Tree+' = ((n2,n30),(n12,((((n13,n15),n16),((((n14,n9),((n5,(n6,n7)),n8)),((((n10,n37),(n25,n26)),(n27,((n38,((n19,(n31,(n29,n28))),(n35,(n34,((n1,(n36,(n20,n21))),n22))))),((((n24,n18),n32),n23),n33)))),n17)),n3)),n11)),n0);
	TREE 'RAxML Bootstrap Tree+' = ((n2,n30),(((((n16,n15),n13),(((n12,n11),(((n23,((((n38,n33),n24),(n18,n32)),(((n34,n35),(n22,(n1,((n21,n20),n36)))),(n19,(n31,(n29,n28)))))),((n37,n10),n27)),(n25,n26))),((n5,((n7,n6),(n9,n8))),n3))),n17),n14),n0);
	TREE 'RAxML Bootstrap Tree+' = ((n33,((n23,(n38,(n19,((n31,n28),n29)))),((((n25,n26),((((n13,(n16,n15)),(((n37,n10),n17),(n3,(n8,(n5,(n7,n6)))))),(n12,n11)),(n14,n9))),n27),(n24,((n18,n32),((n34,n35),((n36,n22),(n1,(n21,n20))))))))),(n2,n30),n0);
	TREE 'RAxML Bootstrap Tree+' = ((n30,n2),(n23,((((((n22,(n1,(n36,(n21,n20)))),n34),(n32,n18)),((n38,((((((n16,n15),n13),(((n37,n10),n12),n11)),(((n9,(n8,(n5,(n6,n7)))),(n3,(n25,n26))),(n14,n17))),n27),((n31,n19),(n28,n29)))),n33)),n24),n35)),n0);
	TREE 'RAxML Bootstrap Tree+' = ((n23,(((n32,n18),((n19,(n38,n33)),((((((n9,(((n6,n7),n5),n8)),n14),((n17,n3),((n13,(n15,n16)),(n11,n12)))),(n25,n26)),((n37,n10),n27)),(n31,(n28,n29))))),(((n34,((n36,(n22,n1)),(n21,n20))),n35),n24))),(n2,n30),n0);
	TREE 'RAxML Bootstrap Tree+' = ((n30,n2),(n23,((((((n38,(n19,(n31,(n28,n29)))),n24),(n18,n32)),n33),(n35,(((n36,(n22,n1)),(n20,n21)),n34))),(n27,(((n26,n25),((n9,n14),((n11,n12),((n17,(n13,(n16,n15))),(n8,((n5,n3),(n6,n7))))))),(n37,n10))))),n0);
	TREE 'RAxML Bootstrap Tree+' = ((n2,n30),((n33,(((((n34,((n20,n21),((n22,n36),n1))),(n18,n32)),n24),(n19,(n38,(n29,(n31,n28))))),(n35,((n3,(n25,n26)),((((n9,(n8,(n5,(n6,n7)))),n27),(n14,n17)),((n13,((n37,n10),(n16,n15))),(n12,n11))))))),n23),n0);
	TREE 'RAxML Bootstrap Tree+' = ((n30,n2),(n23,((((n27,(((n8,((n9,(n11,n12)),(((n3,(n14,n5)),(n17,(n13,(n15,n16)))),(n6,n7)))),(n26,n25)),(n10,n37))),((n32,(n18,n24)),(((n19,n31),(n28,n29)),n38))),n33),((n34,n35),((n20,n21),(n1,(n22,n36)))))),n0);
	TREE 'RAxML Bootstrap Tree+' = ((n14,(((n12,n11),((n17,((((n5,(n6,n7)),n8),n3),(n13,(n16,n15)))),(((n37,n10),(n26,n25)),(((((n35,n34),(n22,((n36,(n21,n20)),n1))),n23),((((n24,n18),(n38,n33)),n32),((n31,n28),(n19,n29)))),n27)))),n9)),(n30,n2),n0);
	TREE 'RAxML Bootstrap Tree+' = ((n9,(n14,(n8,(((((n5,(n6,n7)),n3),(n13,(n15,n16))),n17),((n12,n11),((n25,n26),(((n10,n37),n27),((n38,((n31,(n28,n29)),n19)),(n32,((n24,n18),(n23,(n33,((((n21,n20),(n1,(n36,n22))),n34),n35))))))))))))),(n30,n2),n0);
	TREE 'RAxML Bootstrap Tree+' = ((n2,n30),(n23,((n38,((((n31,n28),n29),n19),n33)),((n32,(n24,n18)),(((n21,n20),((((n35,n34),n22),n1),n36)),(n27,((n14,(((((n9,(n11,n12)),n16),(((n26,n25),n3),((n5,(n6,n7)),n8))),((n37,n10),n17)),n13)),n15)))))),n0);
	TREE 'RAxML Bootstrap Tree+' = ((n30,n2),(((((n31,n19),(n29,n28)),n35),(((n18,((((((n21,n20),n36),(n22,n1)),n27),(((n16,(((((((n6,n7),n9),n8),n5),n3),(n17,((n11,n12),((n25,n26),n14)))),n13)),n15),(n10,n37))),n38)),((n34,n33),n24)),n32)),n23),n0);
	TREE 'RAxML Bootstrap Tree+' = ((n2,n30),(n23,(n24,((n18,n32),(((((n15,(n13,(n16,((n11,n12),(n17,(((n14,n9),(n8,(n5,(n6,n7)))),n3)))))),((n26,n25),(n10,n37))),n27),(n33,n38)),(((n35,n34),(n22,(n1,(n36,(n21,n20))))),(n19,((n28,n29),n31))))))),n0);
	TREE 'RAxML Bootstrap Tree+' = ((n30,n2),(n23,((((((n33,n18),n24),n38),n32),((((n9,(n11,n12)),((((n15,n16),n13),(n3,(n8,(n5,(n7,n6))))),(n17,n14))),(n27,((n10,n37),(n26,n25)))),(n19,(n31,(n29,n28))))),((n22,(((n20,n21),n36),n1)),(n34,n35)))),n0);
	TREE 'RAxML Bootstrap Tree+' = ((n33,((n23,((n1,((n34,n35),(n22,n36))),(n21,n20))),(((n38,(n28,(n31,(n19,n29)))),((((n16,n15),n13),n27),((n17,n14),(((n3,((n26,n25),(n10,n37))),((n6,(n5,n7)),n8)),((n12,n11),n9))))),((n18,n24),n32)))),(n2,n30),n0);
	TREE 'RAxML Bootstrap Tree+' = ((n30,n2),(n23,((n33,(((n27,(((n37,n10),((n3,((n13,((n12,n11),(n15,n16))),(((n5,(n6,n7)),n8),(n9,n14)))),n17)),(n26,n25))),n38),((n19,(n31,(n29,n28))),(n32,n18)))),(n24,(((n1,(n22,n36)),(n21,n20)),(n34,n35))))),n0);
	TREE 'RAxML Bootstrap Tree+' = (((n35,n34),(n23,((((n1,(n22,n36)),(n21,n20)),(n27,(((n26,n25),(((n12,n11),(n8,(n17,((n13,(n15,n16)),(n3,((n7,n6),n5)))))),(n9,n14))),(n37,n10)))),(n33,((n38,((n29,n28),(n19,n31))),(n32,(n24,n18))))))),(n30,n2),n0);
	TREE 'RAxML Bootstrap Tree+' = ((n33,((((n24,n18),n32),((((n17,n14),(((n9,(n11,n12)),(n13,(n15,n16))),(n3,(n8,(n5,(n6,n7)))))),(((n26,n25),(n10,n37)),n27)),(((n19,n29),(n28,n31)),n38))),(((n34,((n21,n20),(n1,(n36,n22)))),n35),n23))),(n30,n2),n0);
	TREE 'RAxML Bootstrap Tree+' = ((n2,n30),(n23,(n38,(n32,((((n21,n20),(n1,(n22,n36))),(n27,(((n25,n26),((n9,(n12,n11)),(((n8,(n7,n6)),((n14,n3),n5)),(((n16,n15),n13),n17)))),(n10,n37)))),((n18,n24),(n33,((n35,n34),((n31,(n29,n28)),n19)))))))),n0);
	TREE 'RAxML Bootstrap Tree+' = ((n30,n2),((((n34,(n22,(n1,(n36,(n20,n21))))),((((n3,(n25,n26)),((n14,(((n6,n7),(n5,n8)),n9)),((((n37,n10),n16),n15),(n13,(n12,n11))))),n17),n27)),(n33,(n38,((n35,((n29,(n31,n28)),n19)),((n18,n32),n24))))),n23),n0);
	TREE 'RAxML Bootstrap Tree+' = (((((((((((n6,n7),n5),(n13,(n17,((n16,n15),n3)))),(n8,(n14,n9))),((n37,n10),((n25,n26),((n11,n12),n27)))),((n19,n31),(n28,n29))),((n24,n18),(n33,n38))),n32),((n34,((n20,n21),(n1,(n36,n22)))),n35)),n23),(n2,n30),n0);
	TREE 'RAxML Bootstrap Tree+' = ((((n24,((n38,n34),(n18,n33))),(n32,(((n19,(n29,n28)),((((((n11,n12),(((n5,(n7,n6)),n8),(n14,n9))),(n17,((n13,(n15,n16)),n3))),(n26,n25)),((n37,n10),n27)),(n31,n35))),(((n36,n22),n1),(n21,n20))))),n23),(n30,n2),n0);
	TREE 'RAxML Bootstrap Tree+' = ((n2,n30),(n23,(((n38,(n24,(n18,n33))),(n32,(((((((((n6,n7),n8),((n14,n3),n5)),(n9,(n11,n12))),((n37,n10),n17)),n13),(n16,n15)),(n27,(n26,n25))),(n19,(n31,(n28,n29)))))),(n35,((n22,(n1,(n36,(n20,n21)))),n34)))),n0);
	TREE 'RAxML Bootstrap Tree+' = ((n2,n30),((n24,(((((((((n22,n36),n1),(n21,n20)),((n14,n8),((((n25,n26),n27),((n17,((n5,(n7,n6)),n3)),(((n37,n10),n13),(n15,n16)))),(n9,(n12,n11))))),(n18,n38)),(n19,((n28,n29),n31))),n33),n32),(n35,n34))),n23),n0);
	TREE 'RAxML Bootstrap Tree+' = ((n2,n30),(((n35,(((n21,n20),(n1,(n36,n22))),n34)),((((n25,n26),((n13,((n12,n11),(n15,n16))),(n17,(((n37,n10),n8),((n5,(n14,n3)),((n7,n9),n6)))))),n27),(((n38,((n18,n33),n24)),((n28,(n31,n29)),n19)),n32))),n23),n0);
	TREE 'RAxML Bootstrap Tree+' = ((n2,n30),(n9,(((n12,n11),(((n26,n25),((n10,n37),(n27,(n23,(((n19,(n28,(n31,n29))),((n35,n34),((n1,(n36,(n21,n20))),n22))),(n32,(n38,(n33,(n18,n24))))))))),(n8,(((n13,(n15,n16)),n17),((n3,n5),(n7,n6)))))),n14)),n0);
	TREE 'RAxML Bootstrap Tree+' = ((n2,n30),(n23,(((n34,((n1,(n22,n36)),(n20,n21))),n35),(((n33,((n38,(n19,(n31,(n28,n29)))),((n10,n37),(n27,((n26,n25),(((n11,n12),((n17,(n13,(n16,n15))),(n3,(n9,(((n6,n7),n5),n8))))),n14)))))),(n18,n32)),n24))),n0);
	TREE 'RAxML Bootstrap Tree+' = ((n30,n2),(((((n32,n18),(n34,((n22,(n1,((n21,n20),n36))),n35))),(((((n8,n9),((n3,(((n10,n37),(((n27,n11),n12),(n13,(n16,n15)))),n17)),((n7,n6),n5))),n14),(n26,n25)),(n24,n33))),(n38,((n19,n31),(n28,n29)))),n23),n0);
	TREE 'RAxML Bootstrap Tree+' = ((((n38,(n19,(n31,(n28,n29)))),((((n1,(n22,n36)),(n21,n20)),(n27,(((n11,n12),((((n13,(n16,n15)),(((n5,(n6,n7)),n3),n17)),n8),(n9,n14))),((n10,n37),(n25,n26))))),((n24,(n33,n18)),(n32,(n34,n35))))),n23),(n2,n30),n0);
	TREE 'RAxML Bootstrap Tree+' = ((n23,((((((n20,n21),n36),(n1,n22)),(n34,n35)),n32),((((n27,(n10,n37)),((n26,n25),(n17,((n13,((n11,n12),(n15,n16))),((n3,(n14,n5)),(((n6,n7),n8),n9)))))),(n19,(n31,(n29,n28)))),((n38,n33),(n24,n18))))),(n2,n30),n0);
	TREE 'RAxML Bootstrap Tree+' = ((n30,n2),(n33,((n23,(n35,(((n1,(n36,(n21,n20))),n22),n34))),((n19,(n29,(n28,n31))),(((((n9,(n11,n12)),(((((n3,(n26,n25)),(n5,((n7,n6),n8))),(n15,n16)),n13),(n14,n17))),(n27,(n37,n10))),(n32,(n18,n24))),n38)))),n0);
	TREE 'RAxML Bootstrap Tree+' = ((n33,((n23,(((n18,(((n22,(((n36,n21),n20),n1)),((n27,((n25,n26),((n11,n12),(((n14,n17),(n13,(n16,n15))),(n3,(n9,((n5,(n7,n6)),n8))))))),(n37,n10))),n38)),(n19,(n31,(n28,n29)))),(n24,n32))),(n34,n35))),(n2,n30),n0);
	TREE 'RAxML Bootstrap Tree+' = ((n2,n30),((((((n32,(n18,n24)),((n38,(n28,((n19,n29),n31))),(((n13,((((((((n5,(n7,n6)),n8),n9),n3),(n15,n16)),n17),(n12,n11)),n14)),(n26,n25)),((n37,n10),n27)))),((n20,n21),((n36,n22),n1))),n33),n23),(n34,n35)),n0);
	TREE 'RAxML Bootstrap Tree+' = ((n30,n2),(n23,((n33,((n35,(((n1,(n36,(n20,n21))),n22),n34)),(n19,(n31,(n28,n29))))),((((n24,n18),n32),n38),(((n26,n25),((n9,(n8,((n7,n6),(n3,n5)))),(((n13,(n15,n16)),(((n10,n37),n12),n11)),(n14,n17)))),n27)))),n0);
	TREE 'RAxML Bootstrap Tree+' = ((n2,n30),(n33,(((((((n14,((((((n17,(n10,n37)),(((n8,((n7,n6),n5)),n9),n3)),n16),(n12,n11)),n15),n13)),(n25,n26)),n27),((((n28,n29),n31),n19),n38)),((n18,n32),n24)),((n34,n35),(((n20,n21),(n36,n22)),n1))),n23)),n0);
	TREE 'RAxML Bootstrap Tree+' = ((n30,n2),(n23,((n35,(((n31,(n29,n28)),n19),n33)),((n38,((((((((n5,(n7,n6)),n8),n3),(n17,((n12,n11),(n13,(n16,n15))))),(n9,n14)),((n37,n10),(n25,n26))),n27),((n21,n20),(n36,(n22,n1))))),((n34,n32),(n18,n24))))),n0);
	TREE 'RAxML Bootstrap Tree+' = ((n14,(n17,(((n25,n26),(((n37,n10),n27),((((n29,((n35,n19),(n38,((n24,(n18,n32)),((n34,n23),n33))))),n31),n28),(((n21,n20),(n36,n1)),n22)))),((n3,(((n5,(n7,n6)),n8),n9)),((n13,(n12,n11)),(n15,n16)))))),(n2,n30),n0);
	TREE 'RAxML Bootstrap Tree+' = ((n2,n30),(n23,((n35,(((n36,(n1,n22)),(n20,n21)),n34)),(n33,((n38,(n19,((n31,n28),n29))),((n27,(((n10,n37),(n25,n26)),((n14,n9),((n12,n11),(n16,((n13,n15),(((((n6,n7),n5),n8),n3),n17))))))),(n24,(n18,n32))))))),n0);
	TREE 'RAxML Bootstrap Tree+' = ((n33,(((n34,n35),((n19,n31),(n28,n29))),((n23,(n32,(n24,n18))),(n38,(((((n36,n22),n1),(n20,n21)),(n10,n37)),((((n13,(n16,n15)),(n17,((n3,((n6,(n7,n5)),n8)),(n9,(n11,n12))))),n14),((n25,n26),n27))))))),(n30,n2),n0);
	TREE 'RAxML Bootstrap Tree+' = ((n30,n2),(((n35,n34),(((n24,n18),(n38,n33)),(n32,((((n1,((n20,n21),n36)),n22),((((n25,n26),((n14,((n16,(n17,((n5,(n8,(n6,n7))),n3))),(n15,n13))),(n9,(n11,n12)))),n27),(n37,n10))),(n19,(n31,(n28,n29))))))),n23),n0);
	TREE 'RAxML Bootstrap Tree+' = ((n2,n30),(((n33,((n34,n35),((n29,(n28,n31)),n19))),((n32,((n18,n38),(((n21,n20),(n1,(n36,n22))),((((((((n17,n16),(n3,(n8,(n5,(n6,n7))))),n15),n13),n14),(n9,(n12,n11))),n27),((n37,n10),(n26,n25)))))),n24)),n23),n0);
	TREE 'RAxML Bootstrap Tree+' = ((n30,n2),(n23,(((((((n1,(n36,n22)),(n20,n21)),(((n10,n37),(n26,n25)),(((n27,n11),n12),((n14,n9),((n13,(n16,n15)),(n17,((n8,((n6,n7),n5)),n3))))))),((n34,n32),(n18,n24))),n33),n35),((((n31,n28),n29),n19),n38))),n0);
	TREE 'RAxML Bootstrap Tree+' = ((n14,(n9,((((n28,n29),(n19,n31)),((((n38,n18),(n24,n33)),(((n34,((n20,n21),((n36,n22),n1))),n35),n23)),n32)),(((n5,(n7,n6)),n8),((((n12,(n27,n11)),(n15,n16)),((n10,n37),n13)),(n17,((n25,n26),n3))))))),(n30,n2),n0);
	TREE 'RAxML Bootstrap Tree+' = ((n23,((n32,((n33,((((((((((n8,(n5,(n7,n6))),n9),n3),n17),(n13,(n15,((n10,n37),n16)))),(n11,n12)),n14),(n26,n25)),n27),(n19,(n38,(n31,(n28,n29)))))),(n18,n24))),(n35,(n34,(n22,(n1,(n36,(n20,n21)))))))),(n2,n30),n0);
	TREE 'RAxML Bootstrap Tree+' = ((n2,n30),(n23,(((((n34,(((n36,n22),n1),(n21,n20))),n35),((n31,(n28,n29)),n19)),n33),(((n27,(((n25,n26),(((n14,n3),((n15,((n12,n11),(n16,n13))),((n8,(n5,(n7,n6))),n9))),n17)),(n10,n37))),n38),(n32,(n24,n18))))),n0);
	TREE 'RAxML Bootstrap Tree+' = ((n2,n30),(((n35,(n34,((n21,n20),((n36,n22),n1)))),((((n19,n31),(n29,n28)),((((n26,n25),(n14,(((((n16,n15),n13),n17),(((((n6,n7),n5),n8),n9),n3)),(n12,n11)))),(n10,n37)),n27)),(n32,((n18,n24),(n38,n33))))),n23),n0);
	TREE 'RAxML Bootstrap Tree+' = ((n2,n30),(n23,((((((((n10,n37),((n25,n26),((n15,n13),(((n12,n11),n16),((n3,(n9,(((n7,n6),n5),n8))),(n17,n14)))))),n27),n38),((n24,n18),((n34,(n1,((n21,n20),(n22,n36)))),n32))),((n29,n28),(n31,n19))),n33),n35)),n0);
	TREE 'RAxML Bootstrap Tree+' = ((n30,n2),(n9,((((n25,n26),(n27,((n33,(n18,n24)),(n32,((((n21,n20),(n1,(n22,n36))),(n34,n35)),(n23,(((n29,n28),(n19,n31)),n38))))))),((n13,((n17,(((n10,n37),(n8,(n5,(n6,n7)))),n3)),(n15,n16))),n14)),(n12,n11))),n0);
	TREE 'RAxML Bootstrap Tree+' = ((n23,((n35,(n34,((n22,n1),((n20,n21),n36)))),((((n18,n24),n32),((n19,(n29,(n28,n31))),(((((((n12,n11),n9),n14),(((((((n6,n7),n5),n8),n3),n17),n13),(n16,n15))),((n37,n10),(n25,n26))),n27),n38))),n33))),(n2,n30),n0);
	TREE 'RAxML Bootstrap Tree+' = ((n32,(n23,((n24,(n18,n33)),((n19,((((n34,((n36,(n21,n20)),n1)),n22),n35),((n29,n28),n31))),(((n10,n37),(n27,((n25,n26),((n11,n12),((n17,(((n15,n16),n13),n3)),(((n5,(n6,n7)),n8),(n14,n9))))))),n38))))),(n2,n30),n0);
	TREE 'RAxML Bootstrap Tree+' = ((n2,n30),(n33,(((n38,((n29,(n31,n28)),n19)),((n24,(n32,n18)),(((n16,n15),(n13,(((n10,n37),n17),((((n7,n6),n5),n8),(n9,((n26,n25),n3)))))),((n27,(n12,n11)),n14)))),(n23,(n35,(n1,((n34,(n20,n21)),(n36,n22))))))),n0);
	TREE 'RAxML Bootstrap Tree+' = ((n30,n2),(((((n18,n32),(((n38,(((((n16,n15),((n11,n12),n13)),((n17,n14),((n9,((n5,n8),(n7,n6))),n3))),(((n10,n37),n27),(n26,n25))),((n20,n21),(n1,(n36,n22))))),n33),(n19,(n29,(n28,n31))))),n24),(n35,n34)),n23),n0);
	TREE 'RAxML Bootstrap Tree+' = ((n23,(((n38,(n34,n33)),((n27,(((n10,n37),(n26,n25)),(n17,((n13,((n15,n16),(n12,n11))),((((n8,n5),(n7,n6)),(n9,n14)),n3))))),((n1,((n21,n20),n36)),n22))),((n32,(n18,n24)),(n35,(n19,(n31,(n29,n28))))))),(n30,n2),n0);
	TREE 'RAxML Bootstrap Tree+' = ((n30,n2),(((n27,(((((n13,(n16,n15)),((n3,(n8,((n6,n7),n5))),((n10,n37),n17))),((n11,n12),n9)),n14),(n25,n26))),(((((n22,n36),n1),(n21,n20)),(n35,((n31,(n29,n28)),n19))),(n32,((n18,n33),((n34,n38),n24))))),n23),n0);
	TREE 'RAxML Bootstrap Tree+' = ((n30,n2),(((((n9,(n8,((n6,n7),n5))),((n14,((n27,(n12,n11)),(n26,n25))),(n3,((n16,n15),(((n10,n37),n17),n13))))),n38),(((n24,n18),n32),(n33,(((((n1,n22),(n36,(n21,n20))),n34),n35),((n31,n19),(n28,n29)))))),n23),n0);
	TREE 'RAxML Bootstrap Tree+' = ((n23,(((((((n31,n19),(n29,n28)),(n38,((n22,(n1,((n20,n21),n36))),(n27,(((n25,n26),(n10,n37)),(((((n12,n11),((n8,(n7,(n5,n6))),(n9,n14))),((n16,n15),n3)),n13),n17)))))),(n18,n32)),n24),n33),(n34,n35))),(n2,n30),n0);
	TREE 'RAxML Bootstrap Tree+' = (((n35,n34),(n23,(((n32,(((((n7,n6),((((n9,n14),n5),n8),((n3,(n25,n26)),((n17,(n10,n37)),((n12,(n27,n11)),(n13,n16)))))),n15),((n21,n20),((n36,n22),n1))),(n38,((n29,n28),(n19,n31))))),(n33,n18)),n24))),(n30,n2),n0);
	TREE 'RAxML Bootstrap Tree+' = ((n30,n2),(n23,((((n18,n38),(((n21,n20),(n1,(n22,n36))),((((((n12,n11),((n16,n15),n13)),(n17,(n37,n10))),((n25,n26),n3)),n27),((n9,n14),(n8,(n5,(n7,n6))))))),(n24,n32)),(n33,(((n29,(n31,n28)),n19),(n34,n35))))),n0);
	TREE 'RAxML Bootstrap Tree+' = ((n2,n30),(n32,(n18,(n24,(((((n27,(n11,n12)),(n14,n9)),((n16,n15),(((n37,n10),n17),(n13,(((n25,n26),n3),(((n7,n6),n5),n8)))))),(n22,(n1,(n36,(n20,n21))))),(n38,(n23,(n33,((n34,n35),(n19,((n31,n28),n29)))))))))),n0);
	TREE 'RAxML Bootstrap Tree+' = ((n2,n30),(n23,((((n31,n19),(n29,n28)),n38),((n32,((n27,((n10,n37),((n1,((n34,n35),(n36,n22))),(n21,n20)))),(((((n8,(n5,(n7,n6))),(((n13,(n15,n16)),n17),n3)),(n9,(n11,n12))),n14),(n25,n26)))),(n33,(n18,n24))))),n0);
	TREE 'RAxML Bootstrap Tree+' = ((n9,(n14,((((((n31,n19),(n28,n29)),((n33,(((n35,n24),n23),((((n36,n22),n1),(n21,n20)),(n18,(n34,n32))))),n38)),((n25,n26),n27)),((n12,n11),(((n10,n37),n17),(n3,((n15,n16),n13))))),(n8,(n5,(n7,n6)))))),(n30,n2),n0);
	TREE 'RAxML Bootstrap Tree+' = (((n23,(((n19,(n31,(n29,n28))),((((n26,n25),(((n11,n12),((n16,(n37,n10)),(((((n5,(n6,n7)),(n8,n9)),n3),n17),(n15,n13)))),n14)),n27),(((n34,n38),n33),(n18,n24)))),((n22,((n36,(n21,n20)),n1)),n32))),n35),(n2,n30),n0);
	TREE 'RAxML Bootstrap Tree+' = ((n2,n30),(((n35,(n19,(n29,(n28,n31)))),(((n32,((((n22,n1),n36),(n20,n21)),n34)),((n37,n10),((((((n3,(n5,((n9,n8),(n6,n7)))),((n16,n15),n13)),n17),((n12,n11),n14)),(n25,n26)),n27))),(n38,(n33,(n18,n24))))),n23),n0);
	TREE 'RAxML Bootstrap Tree+' = ((n30,n2),(((((n35,(n34,((n36,(n21,n20)),(n22,n1)))),(n19,(n29,(n28,n31)))),n33),(n38,(((n37,n10),(n27,(((((n15,n16),(n17,((n9,(((n6,n7),(n5,n8)),n3)),(n12,n11)))),n13),n14),(n25,n26)))),(n32,(n18,n24))))),n23),n0);
	TREE 'RAxML Bootstrap Tree+' = ((n2,n30),(((((n25,n26),((n37,n10),((((n24,(n38,(((((n1,((n21,n20),n36)),n22),(n35,n34)),(n18,n32)),n23))),n33),((n29,n28),(n19,n31))),n27))),n14),(((n17,(n15,n16)),(n3,(n9,(n8,((n7,n6),n5))))),n13)),(n11,n12)),n0);
	TREE 'RAxML Bootstrap Tree+' = ((n2,n30),(n33,(n23,(((n34,(n35,n22)),(n1,(n36,(n20,n21)))),(((n27,(n14,(((n17,((n9,(n11,n12)),(n8,((n6,n7),(n3,n5))))),n16),(n13,n15)))),((n10,n37),(n25,n26))),((n24,(n18,n32)),(((n29,n28),(n19,n31)),n38)))))),n0);
	TREE 'RAxML Bootstrap Tree+' = ((n30,n2),(n23,(((n20,n21),((n34,n35),(n36,(n1,n22)))),((((n14,(((n8,(n5,(n7,n6))),((n17,(n3,(n25,n26))),((n12,(n27,n11)),(n13,((n37,n10),(n15,n16)))))),n9)),(n32,(n24,n18))),(n38,(n31,(n28,(n19,n29))))),n33))),n0);
	TREE 'RAxML Bootstrap Tree+' = ((n2,n30),((((n35,n34),(n33,((n31,(n28,n29)),n19))),((n32,(n18,n24)),(n38,((((n36,n22),n1),(n20,n21)),(((n16,(((((n25,n26),(n9,(n12,n11))),(((n7,n6),n5),n8)),((n14,n3),n17)),n13)),n15),(n27,(n37,n10))))))),n23),n0);
	TREE 'RAxML Bootstrap Tree+' = ((n2,n30),(n9,(n14,((((n16,(n15,n13)),((n3,(n5,((n6,n7),n8))),((n37,n10),n17))),(n11,n12)),((((((n28,n31),n29),n19),(((((((n1,n22),(n36,(n20,n21))),n34),n35),n23),((n18,n24),(n38,n33))),n32)),n27),(n26,n25))))),n0);
	TREE 'RAxML Bootstrap Tree+' = (((((((n9,(n12,n11)),((((n14,n3),n5),(n8,(n6,n7))),(n17,(n13,(n16,n15))))),(n25,n26)),(n27,(n37,n10))),((n32,((n18,n24),n33)),(n38,((n28,(n29,(n19,n31))),(n35,((n22,(n1,(n36,(n20,n21)))),n34)))))),n23),(n30,n2),n0);
	TREE 'RAxML Bootstrap Tree+' = ((n2,n30),(n33,((n23,(n35,(((((n20,n21),n36),n1),n22),n34))),(((n32,n18),n24),(((n29,n28),(n38,(n19,n31))),((((n25,n26),(n14,((n11,n12),((n13,(n16,n15)),(n17,(((n5,(n8,(n6,n7))),n9),n3)))))),n27),(n37,n10)))))),n0);
	TREE 'RAxML Bootstrap Tree+' = ((n2,n30),((n33,((((((((((n10,n37),n9),((n27,n11),n12)),(n16,((n8,((n6,n7),n5)),((n26,n25),n3)))),(n17,n14)),n13),n15),(((n31,(n29,n28)),n19),n38)),(n24,(n32,n18))),(n35,(n34,(n22,((n36,(n21,n20)),n1)))))),n23),n0);
	TREE 'RAxML Bootstrap Tree+' = ((n2,n30),(n23,((((((((((n13,n15),n16),n17),(n3,(n8,(n5,(n7,n6))))),(n9,(n12,n11))),n14),n27),((n10,n37),(n26,n25))),(n32,((n28,((n19,n29),n31)),((n18,n24),(n38,n33))))),(n35,(((n1,((n21,n20),n36)),n22),n34)))),n0);
	TREE 'RAxML Bootstrap Tree+' = ((n2,n30),(n14,(((n12,n11),(((((n28,(n29,(n38,(n31,n19)))),((n24,(n33,n18)),((n23,((n35,n34),(n22,((((n37,n10),(n20,n21)),n1),n36)))),n32))),n27),(n26,n25)),(n13,((n16,n15),((n3,(n8,(n5,(n7,n6)))),n17))))),n9)),n0);
	TREE 'RAxML Bootstrap Tree+' = ((n2,n30),(((n35,(n34,((n36,(n21,n20)),(n1,n22)))),(n33,((((n25,n26),((n9,n14),((((n10,n37),n12),(n27,n11)),((n13,(n16,n15)),((n3,(n8,(n5,(n6,n7)))),n17))))),(n38,(n31,(n19,(n29,n28))))),((n24,n18),n32)))),n23),n0);
	TREE 'RAxML Bootstrap Tree+' = ((((n34,n35),((n1,n22),(n36,(n21,n20)))),(((n18,n24),(((((n26,n25),(n14,((n15,((n11,n12),((n9,(n3,(n8,(n5,(n7,n6))))),(n16,((n37,n10),n17))))),n13))),n27),(((n28,n31),(n29,n19)),n38)),n32)),(n33,n23))),(n2,n30),n0);
	TREE 'RAxML Bootstrap Tree+' = ((n2,n30),(n33,(((n35,n34),n23),(n24,((n38,((n19,(n31,(n28,n29))),((n36,(n1,(n21,n20))),n22))),((((n26,n25),((n14,((n16,n15),(((n9,(n11,n12)),(n3,(n5,(n8,(n6,n7))))),n17))),n13)),((n10,n37),n27)),(n32,n18)))))),n0);
	TREE 'RAxML Bootstrap Tree+' = ((n23,(((n34,(n22,(n1,((n20,n21),n36)))),(n35,(n27,((n9,(n10,n37)),((n8,n14),((n26,n25),((n11,n12),((((n5,(n6,n7)),n3),n17),(n13,(n15,n16)))))))))),(n33,((n32,(n24,n18)),(n38,((n31,(n28,n29)),n19)))))),(n30,n2),n0);
	TREE 'RAxML Bootstrap Tree+' = ((n2,n30),(n33,((n38,((n29,(n31,n28)),n19)),((((n32,(n18,(((n20,n21),((n36,n22),n1)),n34))),n24),((((((((((n7,n6),n5),n8),n13),(n9,(n12,n11))),(n17,n14)),(n3,(n25,n26))),(n15,n16)),(n37,n10)),n27)),(n35,n23)))),n0);
	TREE 'RAxML Bootstrap Tree+' = ((((((((n1,(n20,n21)),n22),n36),(n35,n34)),((n19,((n29,n28),n31)),(((n18,n38),(n27,((n25,n26),(n14,(((n10,n37),n8),(((n11,n12),n9),((n13,(n15,n16)),(n17,((n5,(n7,n6)),n3))))))))),(n32,n24)))),n33),n23),(n30,n2),n0);
	TREE 'RAxML Bootstrap Tree+' = ((n30,n2),(((((n22,(n1,((n21,n20),n36))),n34),n35),((((n38,((n31,(n28,n29)),n19)),(n27,((((((n16,n15),n13),(n3,(n8,(n5,(n6,n7))))),n17),((n9,(n11,n12)),n14)),((n25,n26),(n37,n10))))),(n32,(n18,n24))),n33)),n23),n0);
	TREE 'RAxML Bootstrap Tree+' = ((n2,n30),(((((((n13,((n14,((n11,n12),n9)),((n15,n16),(((n5,(n7,n6)),n8),n3)))),n17),(n27,(n37,n10))),(n25,n26)),((((n29,n28),(n19,n31)),n38),((n24,(n32,n18)),n33))),((n34,(n22,(((n21,n20),n36),n1))),n35)),n23),n0);
	TREE 'RAxML Bootstrap Tree+' = ((n30,n2),((n33,(((n34,(((n20,n21),n1),(n22,n36))),n35),((n18,n32),(n24,((n38,(((n17,(((n16,n15),((n11,n12),n13)),(((((n7,n6),n5),n8),(n9,n14)),n3))),((n25,n26),(n10,n37))),n27)),(n19,(n31,(n28,n29)))))))),n23),n0);
	TREE 'RAxML Bootstrap Tree+' = ((n2,n30),(n23,(n33,((n35,(((n36,(n20,n21)),(n22,n1)),n34)),(((n15,((n13,(((n9,n14),((n25,n26),((n27,n11),((n10,n37),n12)))),(n17,(n8,((n7,n6),(n5,n3)))))),n16)),(n38,((n31,n28),(n19,n29)))),((n18,n24),n32))))),n0);
	TREE 'RAxML Bootstrap Tree+' = (((((((n28,n29),(n19,n31)),(n32,((n21,n20),(((n22,n1),(n35,n36)),n34)))),((n33,n38),(n18,n24))),(((n11,n12),((n8,(n9,n14)),(((n13,n17),((n5,(n7,n6)),n3)),(n15,n16)))),((n27,(n37,n10)),(n26,n25)))),n23),(n30,n2),n0);
	TREE 'RAxML Bootstrap Tree+' = (((n34,n35),(n24,((n32,((n33,(n19,((n28,n29),n31))),(n18,((((n21,n20),(n1,(n36,n22))),((n27,((n25,n26),(n17,((n13,(n3,((n16,n15),((n9,n14),(((n6,n7),n5),n8))))),(n12,n11))))),(n37,n10))),n38)))),n23))),(n2,n30),n0);
	TREE 'RAxML Bootstrap Tree+' = ((n23,((n35,(n34,((n36,(n1,n22)),(n21,n20)))),((((n19,((n28,n29),n31)),(n38,((((n11,n12),((n13,(n16,n15)),(((n5,n3),((n6,n7),((n9,n14),(n8,(n10,n37))))),n17))),n27),(n25,n26)))),(n24,(n32,n18))),n33))),(n30,n2),n0);
	TREE 'RAxML Bootstrap Tree+' = ((n30,n2),(((n34,n35),(((n33,(((n31,n19),(n28,n29)),((((n22,((n36,(n20,n21)),n1)),(((((n3,n17),(n9,((n7,(n5,n6)),n8))),(n13,(n16,n15))),(n14,((n11,n12),n27))),(n10,n37))),(n25,n26)),n38))),(n18,n32)),n24)),n23),n0);
	TREE 'RAxML Bootstrap Tree+' = ((n23,(((((n38,((n22,(n1,((n21,n20),n36))),(((n25,n26),((n12,n11),(n13,((n17,(n3,((n9,n14),((n6,n7),(n5,n8))))),(n15,n16))))),((n10,n37),n27)))),((n31,(n28,n29)),n19)),(n18,n32)),((n24,n34),n33)),n35)),(n2,n30),n0);
	TREE 'RAxML Bootstrap Tree+' = ((n16,(n15,(n13,((((n27,((((n37,n10),n35),(n26,n25)),(((n38,n33),(((n29,n28),(n19,n31)),(n24,((n18,(n34,((n36,n22),(n1,(n20,n21))))),n32)))),n23))),n14),((n3,(((n6,(n8,n5)),n7),n9)),n17)),(n11,n12))))),(n2,n30),n0);
	TREE 'RAxML Bootstrap Tree+' = ((n2,n30),((n24,(n33,((n32,n18),(((n31,n19),(n28,n29)),((((((((((n7,n6),((n17,((n13,n15),n16)),(n5,n3))),n8),n9),(((n37,n10),n12),n11)),n14),(n26,n25)),n27),((n21,n20),(n36,(((n35,n34),n22),n1)))),n38))))),n23),n0);
	TREE 'RAxML Bootstrap Tree+' = ((n30,n2),((((((((n25,n26),((n14,n9),((n27,n11),(n12,((n16,n15),((n13,((n10,n37),n17)),((n5,((n8,n7),n6)),n3))))))),n38),(n19,(n29,(n28,n31)))),(n24,(n32,n18))),n33),(((((n21,n20),n36),(n22,n1)),n34),n35)),n23),n0);
	TREE 'RAxML Bootstrap Tree+' = ((n30,n2),(n23,(((((n20,n21),((n36,n22),n1)),(n18,(n38,(n27,(((n10,n37),(n26,n25)),((n8,((n9,(n12,n11)),(n17,(((n16,n15),n13),(n3,((n6,n7),n5)))))),n14)))))),(n32,(((n34,n35),(n19,(n28,(n29,n31)))),n33))),n24)),n0);
	TREE 'RAxML Bootstrap Tree+' = ((n30,n2),(n23,((((n24,n18),(n38,n33)),(n32,(n34,(((n21,n20),n36),(n22,n1))))),((n35,(n31,((n19,n29),n28))),(((n37,n10),((n13,(n16,n15)),((n17,n14),((((n26,n25),n3),(n5,((n6,n7),n8))),(n9,(n12,n11)))))),n27)))),n0);
	TREE 'RAxML Bootstrap Tree+' = ((n30,n2),(n14,(n17,((n13,(((n5,(n8,(n6,n7))),n3),(n9,(((n26,n25),(((n37,n10),n27),(((n33,(n23,n38)),(((n18,n32),(n34,((n1,(n20,n21)),(n22,n36)))),n24)),(((n28,(n19,n29)),n31),n35)))),(n12,n11))))),(n15,n16)))),n0);
	TREE 'RAxML Bootstrap Tree+' = ((n2,n30),((n35,(n33,((((n34,((n36,(n20,n21)),(n22,n1))),(n32,n18)),(n24,(((n31,n28),(n19,n29)),(((((n9,(((n3,((n8,(n7,n6)),n5)),(n13,(n16,n15))),n17)),n14),(n11,n12)),(n25,n26)),(n27,(n10,n37)))))),n38))),n23),n0);
	TREE 'RAxML Bootstrap Tree+' = ((((((n26,n25),(((n16,n15),(((n19,(n31,(n29,n28))),(n38,((n35,n34),((n1,(n36,(n20,n21))),n22)))),(n23,(n32,(n33,(n18,n24)))))),(n13,((n8,((n5,n3),(n6,n7))),((n10,n37),n17))))),(n12,(n11,n27))),n14),n9),(n30,n2),n0);
	TREE 'RAxML Bootstrap Tree+' = ((((((n28,n29),n31),n19),((n27,((n35,(n10,n37)),(n25,n26))),((((n12,n11),(n3,((n8,(n5,(n6,n7))),n9))),((n15,n16),n13)),(n17,n14)))),(((n32,((n36,(n21,n20)),(n22,n1))),(n24,((n18,(n34,n38)),n33))),n23)),(n30,n2),n0);
	TREE 'RAxML Bootstrap Tree+' = ((n2,n30),(n33,((n23,(n35,(n34,(((n20,n21),n36),(n1,n22))))),((((n10,n37),n27),((((((n12,n11),(((n9,n14),(n5,((n7,n6),n8))),n3)),(n15,n16)),n13),n17),(n25,n26))),((n24,(n18,n32)),(n38,((n28,n29),(n31,n19))))))),n0);
	TREE 'RAxML Bootstrap Tree+' = ((n30,n2),((((((n22,(n1,(n36,(n20,n21)))),(n34,n35)),n33),((((((n28,n29),n31),n19),n38),(n24,(n32,n18))),(((((n11,n12),(((n7,n6),n5),(((n37,n10),n17),((n16,(n15,n13)),n3)))),n8),(n14,n9)),(n26,n25)))),n27),n23),n0);
	TREE 'RAxML Bootstrap Tree+' = ((n23,(n33,(((((((n28,n31),n29),((n35,(n34,((n36,(n20,n21)),(n1,n22)))),n19)),(((n9,(n12,n11)),n14),((n17,(((n26,n25),n3),((n6,n7),(n5,n8)))),((((n10,n37),n27),n13),(n16,n15))))),n32),(n18,n24)),n38))),(n30,n2),n0);
	TREE 'RAxML Bootstrap Tree+' = ((n30,n2),((((n33,(((n29,(n28,n31)),n19),n24)),(((n38,(((n26,n25),((n12,n11),(((n15,n16),((n13,n17),(n3,(n5,(n7,n6))))),((n14,n9),n8)))),(n27,(n37,n10)))),n18),n32)),(n35,(n34,(((n20,n21),n36),(n1,n22))))),n23),n0);
	TREE 'RAxML Bootstrap Tree+' = ((n33,((((((((n8,(n7,(n5,n6))),(n14,n9)),(n12,n11)),(n17,(n3,((n16,n15),n13)))),(n10,n37)),(n27,(n26,n25))),n38),((((n34,(n36,((n1,n22),(n20,n21)))),n35),n23),(((n31,n19),(n29,n28)),((n18,n24),n32))))),(n2,n30),n0);
	TREE 'RAxML Bootstrap Tree+' = ((n2,n30),(n33,((((n24,n18),n32),((n38,(((n28,n29),n31),n19)),((((((((n11,n12),n9),((n8,((n7,n6),n5)),n3)),((n37,n10),n17)),(n13,(n16,n15))),n14),(n26,n25)),n27))),((n35,(n34,((n36,n22),(n1,(n21,n20))))),n23))),n0);
	TREE 'RAxML Bootstrap Tree+' = ((n30,n2),(n23,(((n32,((n31,(n28,(n19,n29))),((n10,n37),(n27,((n25,n26),(n14,(n9,(((n5,n8),(n6,n7)),(n3,(n17,(n13,((n12,n11),(n15,n16))))))))))))),((n33,n38),(n18,n24))),(n35,(((n1,(n36,(n20,n21))),n22),n34)))),n0);
	TREE 'RAxML Bootstrap Tree+' = ((n2,n30),(n24,((n34,n35),(((n18,n32),((n33,(n38,((((((n11,n12),(((n37,n10),n17),(n3,(n8,(n5,(n7,n6)))))),(n22,(n1,(n36,(n20,n21))))),((n16,n15),(n13,n27))),(n9,n14)),(n26,n25)))),(n19,(n31,(n28,n29))))),n23))),n0);
	TREE 'RAxML Bootstrap Tree+' = ((n23,((((n33,(n19,(n29,(n28,n31)))),(((((n26,n25),(((n15,n16),n13),(((n12,n11),(((n10,n37),n3),(n9,(((n7,n6),n5),n8)))),(n17,n14)))),n27),(n18,n38)),n32)),n24),(((n20,n21),(n36,(n1,n22))),(n34,n35)))),(n2,n30),n0);
	TREE 'RAxML Bootstrap Tree+' = ((n2,n30),(n12,((n9,((n14,(((((((n28,((n19,n29),n31)),(((n38,n24),(n18,n33)),n32)),n23),((n21,n20),(n34,((n22,n1),(n35,n36))))),n27),(n10,n37)),(n25,n26))),(n17,((n13,(n15,n16)),(n3,(n8,(n5,(n6,n7)))))))),n11)),n0);
	TREE 'RAxML Bootstrap Tree+' = ((n33,(n35,(((n24,(n32,((n38,((n27,((n26,n25),(n14,((((n8,(n5,(n7,n6))),n3),(n17,((n16,n15),n13))),(n9,(n12,n11)))))),(n37,n10))),n18))),(((n19,n29),(n28,n31)),(n34,((n21,n20),(n1,(n22,n36)))))),n23))),(n2,n30),n0);
	TREE 'RAxML Bootstrap Tree+' = ((n30,n2),(((((n20,n21),(n1,(n22,n36))),(n27,((n26,n25),(((n13,(n16,n15)),((n12,(n10,n37)),n11)),(((((n7,n6),n5),(n8,(n14,n9))),n3),n17))))),(((n32,(n24,n18)),n38),(n33,(((n29,(n31,n28)),n19),(n34,n35))))),n23),n0);
	TREE 'RAxML Bootstrap Tree+' = ((n30,n2),(n33,((n23,((((n38,(((n22,(n1,(n36,(n21,n20)))),(n35,n34)),(n19,((n29,n28),n31)))),(((n26,n25),n27),(((n9,(n11,n12)),((n3,(n8,(n5,(n6,n7)))),((n13,(n15,n16)),((n10,n37),n17)))),n14))),n24),n32)),n18)),n0);
	TREE 'RAxML Bootstrap Tree+' = ((n2,n30),(n17,(n14,(((n27,n11),((n37,n10),n12)),(((n9,(n8,(n5,(n7,n6)))),n3),(((n26,n25),((((n29,(n28,n31)),n19),((n34,(n22,((n36,(n21,n20)),n1))),n35)),(n23,(n33,((n24,(n18,n32)),n38))))),(n13,(n16,n15))))))),n0);
	TREE 'RAxML Bootstrap Tree+' = ((n23,((n24,((n32,(((n18,n38),((((n9,n14),((((n16,n15),n13),(n17,((((n7,n6),n5),n8),n3))),(n11,n12))),((n10,n37),(n26,n25))),n27)),n33)),((n19,n29),(n31,n28)))),((((n21,n20),n36),(n22,n1)),(n35,n34)))),(n30,n2),n0);
	TREE 'RAxML Bootstrap Tree+' = ((n2,n30),(n33,(((n31,(n29,n28)),n19),(n24,(((n14,(((((n37,n10),n17),((n8,((n6,n7),n5)),n3)),(n13,(n16,n15))),((n12,n11),n9))),(n27,(n26,n25))),((((((n34,n35),n1),(n36,n22)),(n21,n20)),(n18,n32)),(n23,n38)))))),n0);
	TREE 'RAxML Bootstrap Tree+' = ((n23,((n38,((n29,n28),(n31,n19))),((((((n14,(n9,(((n37,n10),n8),((n5,(n6,n7)),((n17,((n11,n12),((n15,n16),n13))),n3))))),n27),(n26,n25)),((n34,n35),((n1,(n36,n22)),(n21,n20)))),(n33,(n18,n24))),n32))),(n30,n2),n0);
	TREE 'RAxML Bootstrap Tree+' = ((n30,n2),(((((n25,n26),(n10,n37)),((((((n7,n8),n6),(((n14,n3),n5),n9)),((n16,n15),(n13,(n12,n11)))),n17),n27)),((n32,((n38,n33),(n18,n24))),((n19,(n31,(n28,n29))),((n35,((n36,((n21,n20),n1)),n22)),n34)))),n23),n0);
	TREE 'RAxML Bootstrap Tree+' = ((((n35,(n34,((n21,n20),(n1,(n36,n22))))),(n24,((((n38,((n19,n31),(n29,n28))),(n27,((n14,(((((((n8,n9),((n10,n37),n3)),(n5,(n7,n6))),n17),n16),(n12,n11)),(n13,n15))),(n25,n26)))),n33),(n18,n32)))),n23),(n2,n30),n0);
	TREE 'RAxML Bootstrap Tree+' = ((n2,n30),(((n33,n23),((((n27,((n25,n26),((((n17,n14),((n9,((n5,n3),((n7,n6),n8))),(n11,n12))),n13),(n15,n16)))),(n37,n10)),(n38,((n31,(n29,n28)),n19))),((n24,n18),n32))),(n35,(n34,(((n20,n21),n36),(n1,n22))))),n0);
	TREE 'RAxML Bootstrap Tree+' = ((n23,(((((n38,(n34,n33)),(n18,n24)),n32),(n35,(((n28,n29),n31),n19))),((n27,(((n9,n14),(n8,((n6,n7),n5))),(n17,((((n16,n15),n13),(n11,n12)),(((n25,n26),(n10,n37)),n3))))),((n1,n22),(n36,(n21,n20)))))),(n2,n30),n0);
	TREE 'RAxML Bootstrap Tree+' = ((n2,n30),(((((n18,n33),(n38,n24)),((((((n13,((n15,n16),(n17,((n6,n7),((n9,n8),(n5,n3)))))),(n12,n11)),n14),(n25,n26)),((n10,n37),n27)),(((((n36,n22),n1),(n20,n21)),(n35,n34)),(n19,(n31,(n29,n28)))))),n32),n23),n0);
	TREE 'RAxML Bootstrap Tree+' = ((n2,n30),(n23,((n32,((n22,(n1,((n20,n21),n36))),(n35,n34))),(((n38,n18),(n24,n33)),((n19,(n31,(n29,n28))),(n27,(((n26,n25),(n10,n37)),((n9,(n12,n11)),((n17,((n5,(n3,n14)),(n8,(n7,n6)))),((n16,n15),n13))))))))),n0);
	TREE 'RAxML Bootstrap Tree+' = ((n14,(n9,((n17,(((n16,((n11,n12),n13)),(n15,((((((n23,((n34,((n21,n20),((n22,n36),n1))),n35)),n33),(((n28,n29),(n19,n31)),n38)),((n18,n32),n24)),n27),(n10,n37)))),((n26,n25),n3))),((n8,n5),(n7,n6))))),(n30,n2),n0);
	TREE 'RAxML Bootstrap Tree+' = ((((n34,n35),((((n38,(((n1,n22),((n21,n20),n36)),(((n26,n25),(n15,((n14,((((n9,(n8,((n7,n6),n5))),n17),((n12,(n27,n11)),n3)),n16)),n13))),(n10,n37)))),(n19,(n31,(n29,n28)))),n32),(n33,(n18,n24)))),n23),(n2,n30),n0);
	TREE 'RAxML Bootstrap Tree+' = ((n23,(((n32,((n38,n33),(n18,n24))),((((n37,n10),(n25,n26)),((n9,(n8,((n7,n6),(n3,n5)))),((((n27,(n11,n12)),n13),(n16,n15)),(n14,n17)))),((n31,(n29,n28)),n19))),((n20,n21),(n34,((n1,n22),(n36,n35)))))),(n30,n2),n0);
	TREE 'RAxML Bootstrap Tree+' = ((n23,((((((n35,n34),(((n20,n21),n36),(n22,n1))),(((n14,(((n9,(n11,n12)),(n17,((n3,(n25,n26)),(n8,(n5,(n7,n6)))))),((n15,n16),n13))),(n10,n37)),n27)),((n33,(n24,n18)),n32)),(n19,((n28,n31),n29))),n38)),(n30,n2),n0);
	TREE 'RAxML Bootstrap Tree+' = ((n2,n30),((n33,(((n18,n24),(((n19,(n31,(n28,n29))),((((((((n7,n6),n5),n3),n17),(n13,(n15,n16))),((n8,(n14,n9)),(n12,n11))),((n25,n26),(n27,(n10,n37)))),n38)),n32)),(((n22,n1),((n21,n20),n36)),(n34,n35)))),n23),n0);
	TREE 'RAxML Bootstrap Tree+' = ((n30,n2),((n24,(((n18,n32),((n35,n34),(n36,((n22,n1),(n21,n20))))),((((n25,n26),(((n14,((n15,n13),((n16,(n17,((((n5,n8),(n6,n7)),n9),n3))),(n11,n12)))),(n37,n10)),n27)),n38),(((n31,n19),(n29,n28)),n33)))),n23),n0);
	TREE 'RAxML Bootstrap Tree+' = ((n23,((n35,n34),((n24,n18),(n32,(((((n36,((n21,n20),n1)),n22),(((n25,n26),(((n12,n11),(n3,((n13,(n16,n15)),n17))),((n8,(n5,(n7,n6))),(n14,n9)))),((n10,n37),n27))),(n33,n38)),(n19,(n31,(n29,n28)))))))),(n2,n30),n0);
	TREE 'RAxML Bootstrap Tree+' = ((n2,n30),(((n35,n34),((((n29,(n31,n28)),n19),(((((((n9,((n11,n12),((n13,(n15,n16)),(((((n6,n7),n8),n5),n3),n17)))),n14),(n26,n25)),(((n36,(n22,n1)),(n21,n20)),n27)),(n37,n10)),(n18,n38)),(n32,n24))),n33)),n23),n0);
	TREE 'RAxML Bootstrap Tree+' = ((n23,(((((n20,n21),((n22,n36),n1)),n34),n35),((((((n26,n25),((n14,((n12,n11),((n17,(n3,((n37,n10),(n9,(n8,(n5,(n6,n7))))))),((n15,n16),n13)))),n27)),n38),(n19,(n31,(n29,n28)))),(n24,(n18,n32))),n33))),(n2,n30),n0);
	TREE 'RAxML Bootstrap Tree+' = (((((n18,n32),((n27,n38),(((n9,n14),(((n6,n7),(n8,n5)),((n3,(n26,n25)),(((n37,n10),n17),((n13,(n16,n15)),(n12,n11)))))),((((n20,n21),n36),n1),n22)))),(n24,(((n34,n35),((n31,(n28,n29)),n19)),n33))),n23),(n30,n2),n0);
	TREE 'RAxML Bootstrap Tree+' = ((n33,((((n34,n35),(n29,n28)),(n19,n31)),(n23,((n38,((n25,n26),((n3,(((n9,n14),(n8,(n6,(n5,n7)))),((((n16,n15),(n12,n11)),n13),((n10,n37),n17)))),(n27,((n1,(n36,n22)),(n21,n20)))))),((n32,n18),n24))))),(n30,n2),n0);
	TREE 'RAxML Bootstrap Tree+' = ((n2,n30),(n14,((((n12,n11),(((n37,n10),((n38,((n19,(n31,(n28,n29))),((n24,n18),(n32,(n33,(((n21,n20),((n34,(n22,n36)),n1)),(n23,n35))))))),n27)),(n26,n25))),(((n3,(n5,(n8,(n7,n6)))),(n13,(n15,n16))),n17)),n9)),n0);
	TREE 'RAxML Bootstrap Tree+' = ((n12,(n11,(n9,(((n10,n37),((n26,n25),((n23,(((n33,n18),n24),(n32,(n38,((n19,((n28,n29),n31)),(((n22,n1),(n36,(n21,n20))),(n34,n35))))))),n27))),(n8,(((n7,n6),((n14,n3),n5)),(n17,(n13,(n16,n15))))))))),(n2,n30),n0);
	TREE 'RAxML Bootstrap Tree+' = ((n2,n30),(n23,(((n32,((n29,(n28,(n19,n31))),(((((((n8,((n5,n3),(n7,n6))),n9),((n17,n14),((n11,n12),(n13,(n16,n15))))),(n25,n26)),((n10,n37),n27)),(((n36,n22),n1),(n21,n20))),n38))),((n34,(n24,n18)),n33)),n35)),n0);
	TREE 'RAxML Bootstrap Tree+' = ((n30,n2),(n23,((n33,(n35,((n29,(n31,n28)),n19))),(((((n1,(n34,(n22,n36))),(n21,n20)),((n9,n14),(((n5,(n6,n7)),n8),(((n25,n26),n3),((n27,((n10,n37),n17)),((n11,n12),(n13,(n15,n16)))))))),n38),(n32,(n18,n24))))),n0);
	TREE 'RAxML Bootstrap Tree+' = ((n2,n30),(n23,((((n36,(n20,n21)),(n22,n1)),(n35,n34)),((((n18,n24),n32),(((n27,(n14,(n9,(n12,n11)))),((((n17,(n10,n37)),(n13,(n15,n16))),((n25,n26),n3)),(n5,(n8,(n6,n7))))),(n38,((n31,n28),(n19,n29))))),n33))),n0);
	TREE 'RAxML Bootstrap Tree+' = ((n23,(((((n34,n35),(n19,(n31,(n28,n29)))),n33),(n32,(n24,n18))),(((((n21,n20),(n36,n1)),n22),(((n37,n10),((n17,((n3,((n9,n14),(n8,((n7,n6),n5)))),((n15,n16),((n11,n12),n13)))),(n25,n26))),n27)),n38))),(n30,n2),n0);
	TREE 'RAxML Bootstrap Tree+' = ((n2,n30),(n23,(((n32,(n18,(n24,n33))),(n15,(((n6,n7),((n5,n8),(n16,(n3,(n17,(n13,(n14,((n25,n26),(n12,(n27,n11)))))))))),((n9,(n10,n37)),(((n20,n21),(((n36,n22),n1),n34)),(n38,((n31,(n28,n29)),n19))))))),n35)),n0);
[truncated: 159,004 more chars]
