# Supplementary material for: Have Niche, Will Travel. New Means of Linking Diet and Ecomorphology Reveals Niche Conservatism in Freshwater Cottoid Fishes
Source: Integr Org Biol. 2019 Sep 6;1(1):obz023. doi: 10.1093/iob/obz023 (PMC7671106; doi:10.1093/iob/obz023)
Supplement: obz023_Supplementary_Data [file obz023_supplementary_data.zip › SupplementaryData2.2_16Sar-br_genetree.nex]

#NEXUS
[written Sun Sep 02 20:57:17 PDT 2018 by Mesquite  version 3.51 (build 898) at Thaddaeuss-MacBook-Pro.local/192.168.0.2]

BEGIN TAXA;
	TITLE Taxa;
	DIMENSIONS NTAX=84;
	TAXLABELS
		'Artedius_fenestralis.1' 'Artedius_fenestralis.2' 'Blepsias_cirrhosus.1' 'Blepsias_cirrhosus.2' 'Chitonotus_pugetensis.1' 'Chitonotus_pugetensis.2' 'Chitonotus_pugetensis.3' 'Chitonotus_pugetensis.4' 'Clinocottus_analis.1' 'Clinocottus_analis.2' 'Clinocottus_recalvus.1' 'Cottus_asper.1' 'Cottus_asper.2' 'Cottus_bairdii.1' 'Cottus_bairdii.2' 'Cottus_bairdii.3' 'Cottus_carolinae.1' 'Cottus_cognatus.1' 'Cottus_cognatus.2' 'Cottus_confusus.1' 'Cottus_confusus.2' 'Cottus_gobio.1' 'Cottus_gobio.2' 'Cottus_gobio.3' 'Cottus_gobio.4' 'Cottus_hangiongensis.1' 'Cottus_hangiongensis.2' 'Cottus_poecilopus.1' 'Cottus_poecilopus.2' 'Cottus_poecilopus.3' 'Cottus_pollux.1' 'Cottus_pollux.2' 'Cottus_pollux.3' 'Cottus_pollux.4' 'Cottus_pollux.5' 'Dasycottus_setiger.1' 'Dasycottus_setiger.2' 'Dasycottus_setiger.3' 'Dasycottus_setiger.4' 'Enophrys_bison.1' 'Enophrys_bison.2' 'Enophrys_bison.3' 'Gymnocanthus_galeatus.1' 'Hemilepidotus_jordani.1' 'Hemilepidotus_zapus.1' 'Hemitripterus_bolini.1' 'Hexagrammos_decagrammus.1' 'Hexagrammos_decagrammus.2' 'Hexagrammos_decagrammus.3' 'Icelinus_filamentosus.1' 'Icelinus_filamentosus.2' 'Icelinus_filamentosus.3' 'Icelus_spiniger.1' 'Icelus_spiniger.2' 'Jordania_zonope.1' 'Jordania_zonope.2' 'Leptocottus_armatus.1' 'Leptocottus_armatus.2' 'Leptocottus_armatus.3' 'Mesocottus_haitej.1' 'Mesocottus_haitej.2' 'Microcottus_sellaris.1' 'Myoxocephalus_polyacanthocephalus.1' 'Myoxocephalus_polyacanthocephalus.2' 'Myoxocephalus_polyacanthocephalus.3' 'Myoxocephalus_polyacanthocephalus.4' 'Myoxocephalus_polyacanthocephalus.5' 'Oligocottus_snyderi.1' 'Orthonopias_triacis.1' 'Porocottus_camtschaticus.1' 'Psychrolutes_phrictus.1' 'Radulinus_asprellus.1' 'Radulinus_asprellus.2' 'Radulinus_asprellus.3' 'Radulinus_asprellus.4' 'Radulinus_asprellus.5' 'Rhamphocottus_richardsoni.1' 'Scorpaenichthys_marmoratus.1' 'Scorpaenichthys_marmoratus.2' 'Scorpaenichthys_marmoratus.3' 'Stellerina_xyosterna.1' 'Stellerina_xyosterna.2' 'Trachidermus_fasciatus.1' 'Triglops_scepticus.1' 
	;

END;


BEGIN CHARACTERS;
	TITLE  Character_Matrix;
	DIMENSIONS  NCHAR=475;
	FORMAT DATATYPE = DNA GAP = - MISSING = ?;
	MATRIX
	'Artedius_fenestralis.1'             TTTTGACCGTGCAAAGGTAGCGCAATCACTTGTCTTTTAAATGAAGACCCGTATGAATGGCATAACGAGGGCTTAACTGTCTCCTCTTTCCAGTCAATGAAATTGATCTCCCCGTGCAGAAGCGGGGATAAAAACATAAGACGAGAAGACCCTATGGAGCTTCAGACACTAAAGCAGCCCACGTT-AAACAC-CCAAAATAAAGGACTAAACCA-AGTGT-ACCCTGCCCTAATGTCTTTGGTTGGGGCGACCGCGGGGAATTAAAGAACCCCCACGTGGAGCGGGAATAC--TTTTCCTACAACTAAGAGCTACAGCTCTAGCAAACAGAATTTCTGACCAACAAGATCCGGCAATGCCGATCAACGGACCGAGTTACCCTAGGGATAACAGCGCAATCCTCTTTTAGAGCCCATATCGACAAGGGGGTTTACGACCTCGATGTTGGATCAGGACATCCTAATGGTGCAGCCGC
	'Artedius_fenestralis.2'             TTTTGACCGTGCAAAGGTAGCGCAATCACTTGTCTTTTAAATGAAGACCCGTATGAATGGCATAACGAGGGCTTAACTGTCTCCTCTTTCCAGTCAATGAAATTGATCTCCCCGTGCAGAAGCGGGGATAAAAACATAAGACGAGAAGACCCTATGGAGCTTCAGACACTAAAGCAGCCCACGTT-AAACAC-CCAAAATAAAGGACTAAACCA-AGTGT-ACCCTGCCCTAATGTCTTTGGTTGGGGCGACCGCGGGGAATTAAAGAACCCCCACGTGGAGCGGGAATAC--TTTTCCTACAACTAAGAGCTACAGCTCTAGCAAACAGAATTTCTGACCAACAAGATCCGGCAATGCCGATCAACGGACCGAGTTACCCTAGGGATAACAGCGCAATCCTCTTTTAGAGCCCATATCGACAAGGGGGTTTACGACCTCGATGTTGGATCAGGACATCCTAATGGTGCAGCCGC
	'Blepsias_cirrhosus.1'               TTTTGACCGTGCGAAGGTAGCGCAATCACTTGTCTTTTAAATGGAGACCCGTATGAATGGCATAACGAGGGCTTAGCTGTCTCCTCTTTCAAGTCAATGAAATTGATCTTCCCGTGCAGAAGCGGGAATAAAAACATAAGACGAGAAGACCCTATGGAGCTTTAGACACCAAGGTAGCCCACGTT-AAGCAC-CCTGAATAAAGGACTAAACCA-AGTGG-AACCTACCCTAATGTCTTTGGTTGGGGCGACCGCGGGGAATTAAAAAACCCCCACGTGGAATGGGAGCAC--TCCTCCTACAAATAAGAGCTACAGCTCTAGTAAGCAGAATTTCTGACCAACAAGATCCGGCAATGCCGATCAACGGACCGAGTTACCCTAGGGATAACAGCGCAATCCTCTTTTAGAGCCCATATCGACAAGGGGGTTTACGACCTCGATGTTGGATCAGGACATCCTAATGGTGCAGCCGC
	'Blepsias_cirrhosus.2'               TTTTGACCGTGCGAAGGTAGCGCAATCACTTGTCTTTTAAATGGAGACCCGTATGAATGGCATAACGAGGGCTTAGCTGTCTCCTCTTTCAAGTCAATGAAATTGATCTTCCCGTGCAGAAGCGGGAATAAAAACATAAGACGAGAAGACCCTATGGAGCTTTAGACACCAAGGTAGCCCACGTT-AAGCAC-CCTGAATAAAGGACTAAACCA-AGTGG-AACCTACCCTAATGTCTTTGGTTGGGGCGACCGCGGGGAATTAAAAAACCCCCACGTGGAATGGGAGCAC--TCCTCCTACAAATAAGAGCTACAGCTCTAGTAAGCAGAATTTCTGACCAACAAGATCCGGCAATGCCGATCAACGGACCGAGTTACCCTAGGGATAACAGCGCAATCCTCTTTTAGAGCCCATATCGACAAGGGGGTTTACGACCTCGATGTTGGATCAGGACATCCTAATGGTGCAGCCGC
	'Chitonotus_pugetensis.1'            TTTTGACCGTGCGAAGGTAGCGCAATCACTTGTCTTTTAAATGGAGACCCGTATGAATGGCATAACGAGGGCTTAACTGTCTCCTCTTTCAAGTCAATGAAATTGATCTCCCCGTGCAGAAGCGGGGATACAAACATAAGACGAGAAGACCCTATGGAGCTTTAGACACTAACGCAGCCCACGTT-AAACACCCCCGGATAAAGGGTTAAACCG-AGTGC-GCCCTGCCCTAATGTCTTTGGTTGGGGCGACCGCGGGGAATTAAAGAACCCCCACGTGGACCGGGAACAC--TTTTCCTACAACTAAGAGCCACAGCTCTAGAAAACAGAACTTCTGACCAGTAAGATCCGGCAATGCCGATCAACGGACCTAGTTACCCTAGGGATAACAGCGCAATCCCCTTTTAGAGCCCATATCGACAAGGGGGTTTACGACCTCGATGTTGGATCAGGACATCCTAATGGTGCAGCCGC
	'Chitonotus_pugetensis.2'            TTTTGACCGTGCGAAGGTAGCGCAATCACTTGTCTTTTAAATGGAGACCCGTATGAATGGCATAACGAGGGCTTAACTGTCTCCTCTTTCAAGTCAATGAAATTGATCTCCCCGTGCAGAAGCGGGGATACAAACATAAGACGAGAAGACCCTATGGAGCTTTAGACACTAACGCAGCCCACGTT-AAACACCCCCGGATAAAGGGTTAAACCG-AGTGC-GCCCTGCCCTAATGTCTTTGGTTGGGGCGACCGCGGGGAATTAAAGAACCCCCACGTGGACCGGGAACAC--TTTTCCTACAACTAAGAGCCACAGCTCTAGAAAACAGAACTTCTGACCAGTAAGATCCGGCAATGCCGATCAACGGACCTAGTTACCCTAGGGATAACAGCGCAATCCCCTTTTAGAGCCCATATCGACAAGGGGGTTTACGACCTCGATGTTGGATCAGGACATCCTAATGGTGCAGCCGC
	'Chitonotus_pugetensis.3'            TTTTGACCGTGCGAAGGTAGCGCAATCACTTGTCTTTTAAATGGAGACCCGTATGAATGGCATAACGAGGGCTTAACTGTCTCCTCTTTCAAGTCAATGAAATTGATCTCCCCGTGCAGAAGCGGGGATACAAACATAAGACGAGAAGACCCTATGGAGCTTTAGACACTAACGCAGCCCACGTT-AAACACCCCCGGATAAAGGGTTAAACCG-AGTGC-GCCCTGCCCTAATGTCTTTGGTTGGGGCGACCGCGGGGAATTAAAGAACCCCCACGTGGACCGGGAACAC--TTTTCCTACAACTAAGAGCCACAGCTCTAGAAAACAGAACTTCTGACCAGTAAGATCCGGCAATGCCGATCAACGGACCTAGTTACCCTAGGGATAACAGCGCAATCCCCTTTTAGAGCCCATATCGACAAGGGGGTTTACGACCTCGATGTTGGATCAGGACATCCTAATGGTGCAGCCGC
	'Chitonotus_pugetensis.4'            TTTTGACCGTGCGAAGGTAGCGCAATCACTTGTCTTTTAAATGGAGACCCGTATGAATGGCATAACGAGGGCTTAACTGTCTCCTCTTTCAAGTCAATGAAATTGATCTCCCCGTGCAGAAGCGGGGATACAAACATAAGACGAGAAGACCCTATGGAGCTTTAGACACTAACGCAGCCCACGTT-AAACACCCCCGGATAAAGGGTTAAACCG-AGTGC-GCCCTGCCCTAATGTCTTTGGTTGGGGCGACCGCGGGGAATTAAAGAACCCCCACGTGGACCGGGAACAC--TTTTCCTACAACTAAGAGCCACAGCTCTAGAAAACAGAACTTCTGACCAGTAAGATCCGGCAATGCCGATCAACGGACCTAGTTACCCTAGGGATAACAGCGCAATCCCCTTTTAGAGCCCATATCGACAAGGGGGTTTACGACCTCGATGTTGGATCAGGACATCCTAATGGTGCAGCCGC
	'Clinocottus_analis.1'               -----ACCGTGCAAAGGTAGCGCAATCACTTGTCTTTTAAATGAAGACCCGTATGAATGGCATAACGAGGGCTTAACTGTCTCCTTTTTCAAGTCAATGAAATTGATCTCCCCGTGCAGAAGCGGGGATAAAAACATAAGACGAGAAGACCCTATGGAGCTTCAGACACTAAAGCAGCCCACGTT-AAATACCCCTCAAGAAGGGACCAAACAA-GGTGT-GCCCTGCCCTAATGTCTTTGGTTGGGGCGACCGCGGGGAATTAAATAACCCCCATGTGGACCAAGGAAAC--TTTCCCTACAACTAAGAGCCACAGCTCTAATAGCCAGAACTTCTGACCAACAAGATCCGGCACTGCCGATCAACGGACCGAGTTACCCTAGGGATAACAGCGCAATCCTCTTCTAGAGCCCATATCGACAAGGGGGTTTACGACCTCGATGTTGGATCAGGACATCCTAATGGTGCAGCCGC
	'Clinocottus_analis.2'               TTTTGACCGTGCAAAGGTAGCGCAATCACTTGTCTTTTAAATGAAGACCCGTATGAATGGCATAACGAGGGCTTAACTGTCTCCTTTTTCAAGTCAATGAAATTGATCTCCCCGTGCAGAAGCGGGGATAAAAACATAAGACGAGAAGACCCTATGGAGCTTCAGACACTAAAGCAGCCCACGTT-AAATACCCCTCAAGAAGGGACCAAACAA-GGTGT-GCCCTGCCCTAATGTCTTTGGTTGGGGCGACCGCGGGGAATTAAATAACCCCCATGTGGACCAAGGAAAC--TTTCCCTACAACTAAGAGCCACAGCTCTAATAGCCAGAACTTCTGACCAACAAGATCCGGCACTGCCGATCAACGGACCGAGTTACCCTAGGGATAACAGCGCAATCCTCTTCTAGAGCCCATATCGACAAGGGGGTTTACGACCTCGATGTTGGATCAGGACATCCTAATGGTGCAGCCGC
	'Clinocottus_recalvus.1'             TTTTGACCGTGCAAAGGTAGCGCAATCACTTGTCTTTTAAATGAAGACCCGTATGAATGGCATAACGAGGGCTTAACTGTCTCCTCTTTCAAGTCAATGAAATTGATCTCCCCGTGCAGAAGCGGGGATAAGAACATAAGACGAGAAGACCCTATGGAGCTTCAGACACTAAAGCAGCTCACGTT-AAATACACCGAATTAAAGGACTAAACCACAGTGT-CCCCTGCCCTAATGTCTTTGGTTGGGGCGACCGCGGGGAAGTAAACAACCCCCACGTGGAGCAGGAATAC--TCTTCCTACAGTCAAGGGCCACAGCTCTAACAACCAGAATTTCTGACCAACAAGATCCGGCAATGCCGATCAACGGACCCAGTTACCCTAGGGATAACAGCGCAATCCTCTTTTAGAGCCCATATCGACAAGGGGGTTTACGACCTCGATGTTGGATCAGGACATCCTAAT-----------
	'Cottus_asper.1'                     TTTTGACCGTGCGAAGGTAGCGCAATCACTTGTCTTTTAAATGAAGACCCGTATGAATGGCATAACGAGGGCTTAACTGTCTCCTCTTTCCAGTCAATGAAATTGATCTTCCCGTGCAGAAGCGGGAATACACTCATAAGACGAGAAGACCCTATGGAGCTTTAGACACGAAAGCAGCCCACGTT-AAGCAC-CCTGAATAAAGGACTAAACCA-AGTGG-GCCCTGCCCTAATGTCTTTGGTTGGGGCGACCGCGGGGAATTAAAGAACCCCCACGTGGAATGGGAACAC--TTTTCCTACAACTAAGAGCTACAGCTCTAGAAAACAGAATTTCTGACCAACAAGATCCGGCAATGCCGATCAACGGACCGAGTTACCCTAGGGATAACAGCGCAATCCTCTTTTAGAGCCCATATCGACAAGGGGGTTTACGACCTCGATGTTGGATCAGGACATCCTAATGGTGCAGCCGC
	'Cottus_asper.2'                     TTTTGACCGTGCGAAGGTAGCGCAATCACTTGTCTTTTAAATGAAGACCCGTATGAATGGCATAACGAGGGCTTAACTGTCTCCTCTTTCCAGTCAATGAAATTGATCTTCCCGTGCAGAAGCGGGAATACACTCATAAGACGAGAAGACCCTATGGAGCTTTAGACACGAAAGCAGCCCACGTT-AAGCAC-CCTGAATAAAGGACTAAACCA-AGTGG-GCCCTGCCCTAATGTCTTTGGTTGGGGCGACCGCGGGGAATTAAAGAACCCCCACGTGGAATGGGAACAC--TTTTCCTACAACTAAGAGCTACAGCTCTAGAAAACAGAATTTCTGACCAACAAGATCCGGCAATGCCGATCAACGGACCGAGTTACCCTAGGGATAACAGCGCAATCCTCTTTTAGAGCCCATATCGACAAGGGGGTTTACGACCTCGATGTTGGATCAGGACATCCTAATGGTGCAGCCGC
	'Cottus_bairdii.1'                   TTTTGACCGTGCGAAGGTAGCGCAATCACTTGTCTTTTAAATGAAGACCCGTATGAATGGCATAACGAGGGCTTAGCTGTCTCCTCTTTCCAGTCAATGAAGTTGATCTTCCCGTGCAGAAGCGGGAATATATTCATAAGACGAGAAGACCCTATGGAGCTTTAGACACAAAAGCAGCCCACGTT-AAGCAC-CCCAAATAAGGGACTAAACCA-AGTGG-GCCCTGCCCTAATGTCTTTGGTTGGGGCGACCGCGGGGAATTAAAGAACCCCCACGTGGAATAGGAACAC--TTTTCCTACAATCAAGAGCTACAGCTCTAGAAAACAGAATTTCTGACCAACAAGATCCGGCAATGCCGATCAACGGACCGAGTTACCCTAGGGATAACAGCGCAATCCTCTTTTAGAGCCCATATCGACAAGGGGGTTTACGACCTCGATGTTGGATCAGGACATCCTAATGGTGCAGCCGC
	'Cottus_bairdii.2'                   TTTTGACCGTGCGAAGGTAGCGCAATCACTTGTCTTTTAAATGGAGACCCGTATGAATGGCATAACGAGGGCTTAGCTGTCTCCTCTTTCCAGTCAATGAAGTTGATCTTCCCGTGCAGAAGCGGAAATATATTCATAAGACGAGAAGACCCTATGGAGCTTTAGACACAAAAGCAGCCCACGTT-AAGCAC-CCCAAATAAGGGACTAAACCA-AGTGG-GCCCTGCCCTAATGTCTTTGGTTGGGGCGACCGCGGGGAATTAAAGAACCCCCACGTGGAATGGGCACAC--TTTTCCTACAATCAAGAGCTACAGCTCTAGAAAACAGAATTTCTGACCAACAAGATCCGGCAATGCCGATCAACGGACCGAGTTACCCTAGGGATAACAGCGCAATCCTCTTTTAGAGCCCATATCGACAAGGGGGTTTACGACCTCGATGTTGGATCAGGACATCCTAATGGTGCAGCCGC
	'Cottus_bairdii.3'                   TTTTGACCGTGCGAAGGTAGCGCAATCACTTGTCTTTTAAATGGAGACCCGTATGAATGGCATAACGAGGGCTTAGCTGTCTCCTCTTTCCAGTCAATGAAGTTGATCTTCCCGTGCAGAAGCGGAAATATATTCATAAGACGAGAAGACCCTATGGAGCTTTAGACACAAAAGCAGCCCACGTT-AAGCAC-CCCAAATAAGGGACTAAACCA-AGTGG-GCCCTGCCCTAATGTCTTTGGTTGGGGCGACCGCGGGGAATTAAAGAACCCCCACGTGGAATGGGAACAC--TTTTCCTACAATCAAGAGCTACAGCTCTAGAAAACAGAATTTCTGACCAACAAGATCCGGCAATGCCGATCAACGGACCGAGTTACCCTAGGGATAACAGCGCAATCCTCTTTTAGAGCCCATATCGACAAGGGGGTTTACGACCTCGATGTTGGATCAGGACATCCTAATGGTGCAGCCGC
	'Cottus_carolinae.1'                 TTTTGACCGTGCGAAGGTAGCGCAATCACTTGTCTTTTAAATGAAGACCCGTATGAATGGCATAACGAGGGCTTAACTGTCTCCTCTTTCCAGTCAATGAAGTTGATCTTCCCGTGCAGAAGCGGGAATATGTCCATAAGACGAGAAGACCCTATGGAGCTTTAGACACAAAAGCAGCCCACGTT-AAGCAC-CCCAAATAAAGGACTAAACCA-AGTGA-GCCCTGCCCTAATGTCTTTGGTTGGGGCGACCGCGGGGAATTAAAAAACCCCCACGTGGAGTGGGAATAC--TTTTCCTACAACCAAGAGCTACAGCTCTAGAAAACAGAATTTCTGACCAACAAGATCCGGCAATGCCGATCAACGAACCGAGTTACCCTAGGGATAACAGCGCAATCCTCTTTTAGAGCCCATATCGACAAGGGGGTTTACGACCTCGATGTTGGATCAGGACATCCTAATGGTGCAACCGC
	'Cottus_cognatus.1'                  TTTTGACCGTGCGAAGGTAGCGCAATCACTTGTCTTTTAAATGGAGACCCGTATGAATGGCATAACGAGGGCTTAGCTGTCTCCTCTTTCCAGTCAATGAAGTTGATCTTCCCGTGCAGAAGCGGAAATATATTCATAAGACGAGAAGACCCTATGGAGCTTTAGACACAAAAGCAGCCCACGTT-AAGCAC-CCCAAATAAGGGACTAAACCA-AGTGG-GCCCTGCCCTAATGTCTTTGGTTGGGGCGACCGCGGGGAATTAAAGAACCCCCACGTGGAATGGGAACAC--TTTTCCTACAATCAAGAGCTACAGCTCTAGAAAACAGAATTTCTGACCAACAAGATCCGGCAATGCCGATCAACGGACCGAGTTACCCTAGGGATAACAGCGCAATCCTCTTTTAGAGCCCATATCGACAAGAGGGTTTACGACCTCGATGTTGGATCAGGACATCCTAATGGTGCAGCCGC
	'Cottus_cognatus.2'                  TTTTGACCGTGCGAAGGTAGCGCAATCACTTGTCTTTTAAATGAAGACCCGTATGAATGGCATAACGAGGGCTTAGCTGTCTCCTCTTTCCAGTCAATGAAGTTGATCTTCCCGTGCAGAAGCGGAAATATATTCATAAGACGAGAAGACCCTATGGAGCTTTAGACACAAAAGCAGCCCACGTT-AAGCAC-CCCAAATAAGGGACTAAACCA-AGTGG-GCCCTGCCCTAATGTCTTTGGTTGGGGCGACCGCGGGGAATTAAAGAACCCCCACGTGGAATGGGAACAC--TTTTCCTACAATCAAGAGCTACAGCTCTAGAAAACAGAATTTCTGACCAACAAGATCCGGCAATGCCGATCAACGGACCGAGTTACCCTAGGGATAACAGCGCAATCCTCTTTTAGAGCCCATATCGACAAGAGGGTTTACGACCTCGATGTTGGATCAGGACATCCTAATGGTGCAGCCGC
	'Cottus_confusus.1'                  TTTTGACCGTGCGAAGGTAGCGCAATCACTTGTCTTTTAAATGAAGACCCGTATGAATGGCATAACGAGGGCTTAGCTGTCTCCTCTTTCCAGTCAATGAAGTTGATCTTCCCGTGCAGAAGCGGGAATATACTCATAAGACGAGAAGACCCTATGGAGCTTTAGACACAAAAGCAACCCACGTT-AAACAC-CCCAAATAAGGGACTAAACCA-AGGGG-GCCCTGCCCTAATGTCTTTGGTTGGGGCGACCGCGGGGAATTAAAGAACCCCCACGTGGAATGGGAACAC--TTTTCCTACAACTAAGAGCTACAGCTCTAGAAAACAGAATTTCTGACCAACAAGATCCGGCAATGCCGATCAACGGACCGAGTTACCCTAGGGATAACAGCGCAATCCTCTTTTAGAGCCCATATCGACGAGGGGGTTTACGACCTCGATGTTGGATCAGGACATCCTAATGGTGCAGCCGC
	'Cottus_confusus.2'                  TTTTGACCGTGCGAAGGTAGCGCAATCACTTGTCTTTTAAATGAAGACCCGTATGAATGGCATAACGAGGGCTTAGCTGTCTCCTCTTTCCAGTCAATGAAGTTGATCTTCCCGTGCAGAAGCGGGAATATACTCATAAGACGAGAAGACCCTATGGAGCTTTAGACACAAAAGCAACCCACGTT-AAACAC-CCCAAATAAGGGACTAAACCA-AGGGG-GCCCTGCCCTAATGTCTTTGGTTGGGGCGACCGCGGGGAATTAAAGAACCCCCACGTGGAATGGGAACAC--TTTTCCTACAACTAAGAGCTACAGCTCTAGAAAACAGAATTTCTGACCAACAAGATCCGGCAATGCCGATCAACGGACCGAGTTACCCTAGGGATAACAGCGCAATCCTCTTTTAGAGCCCATATCGACGAGGGGGTTTACGACCTCGATGTTGGATCAGGACATCCTAATGGTGCAGCCGC
	'Cottus_gobio.1'                     TTTTGACCGTGCGAAGGTAGCGCAATCACTTGTCTTTTAAATGAAGACCCGTATGAATGGCATAACGAGGGCTTAACTGTCTCCTCTTTCCAGTCAATGAAGTTGATCTTCCCGTGCAGAAGCGGGAATATACTCATAAGACGAGAAGACCCTATGGAGCTTTAGACACGAAAGCAGCCCACGTT-AAGCAC-CCCGAATAAAGGACTAAACCA-AGTGG-GCCCTGCCCTAATGTCTTTGGTTGGGGCGACCGCGGGGAATTAAAGAACCCCCACGTGGAATGGGAGCAC--TTTTCCTACAACTGAGAGCTACAGCTCTAGAAAACAGAATTTCTGACCAACAAGATCCGGCAATGCCGATCAACGGACCGAGTTACCCTAGGGATAACAGCGCAATCCTCTTTTAGAGCCCATATCGACAAGGGGGTTTACGACCTCGATGTTGGATCAGGACATCCTAATGGTGCAGCCGC
	'Cottus_gobio.2'                     TTTTGACCGTGCGAAGGTAGCGCAATCACTTGTCTTTTAAATGAAGACCCGTATGAATGGCATAACGAGGGCTTAACTGTCTCCTCTTTCCAGTCAATGAACTTGATCTTCCCGTGCAGAAGCGGGAATATAATCATAAGACGAGAAGACCCTATGGAGCTTTAGACACGAAAGCAGCCCACGTT-AAGCAC-CCCCAATAAAGGACTAAACCA-AGTGG-ACCCTACCCTAATGTCTTTGGTTGGGGCGACCGCGGGGAATTAAAGAACCCCCACGTGGAATGGGAGCAC--TTTTCCTACAACTGAGAGCTACAGCTCTAGAAAACAGAATTTCTGACCAACAAGATCCGGCAATGCCGATCAACGGACCGAGTTACCCTAGGGATAACAGCGCAATCCTCTTTTAGAGCCCATATCGACAAGGGGGTTTACGACCTCGATGTTGGATCAGGACATCCTAATGGTGCAGCCGC
	'Cottus_gobio.3'                     TTTTGACCGTGCGAAGGTAGCGCAATCACTTGTCTTTTAAATGAAGACCCGTATGAATGGCATAACGAGGGCTTAACTGTCTCCTCTTTCCAGTCAATGAAGTTGATCTTCCCGTGCAGAAGCGGGAATACACTCATAAGACGAGAAGACCCTATGGAGCTTTAGACACGAAAGCAGCCCACGTT-AAGCAC-CCCGAATAAAGGACTAAACCA-AGTGG-GCCCTGCCCTAATGTCTTTGGTTGGGGCGACCGCGGGGAATTAAAGAACCCCCACGTGGAATGGGAGCAC--TTTTCCTACAACTGAGAGCTACAGCTCTAGAAAACAGAATTTCTGACCAACAAGATCCGGCAATGCCGATCAACGGACCGAGTTACCCTAGGGATAACAGCGCAATCCTCTTTTAGAGCCCATATCGACAAGGGGGTTTACGACCTCGATGTTGGATCAGGACATCCTAATGGTGCAGCCGC
	'Cottus_gobio.4'                     TTTTGACCGTGCGAAGGTAGCGCAATCACTTGTCTTTTAAATGAAGACCCGTATGAATGGCATAACGAGGGCTTAACTGTCTCCTCTTTCCAGTCAATGAAGTTGATCTTCCCGTGCAGAAGCGGGAATACACTCATAAGACGAGAAGACCCTATGGAGCTTTAGACACGAAAGCAGCCCACGTT-AAGCAC-CCCGAATAAAGGACTAAACCA-AGTGG-GCCCTGCCCTAATGTCTTTGGTTGGGGCGACCGCGGGGAATTAAAGAACCCCCACGTGGAATGGGAGCAC--TTTTCCTACAACTGAGAGCTACAGCTCTAGAAAACAGAATTTCTGACCAACAAGATCCGGCAATGCCGATCAACGGACCGAGTTACCCTAGGGATAACAGCGCAATCCTCTTTTAGAGCCCATATCGACAAGGGGGTTTACGACCTCGATGTTGGATCAGGACATCCTAATGGTGCAGCCGC
	'Cottus_hangiongensis.1'             TTTTGACCGTGCGAAGGTAGCGCAATCACTTGTCTTTTAAATGAAGACCCGTATGAATGGCATAACGAGGGCTTAACTGTCTCCTCTTTCCGGTCAATGAAGTTGATCTTCCCGTGCAGAAGCGGGAATGCACCCATAAGACGAGAAGACCCTATGGAGCTTTAGACGCAAGAGCAGCCCACGTT-AAGCAC-CCC-CACAAAGGACTAAACCA-AGTGG-GCCCTGCCCTAATGTCTTTGGTTGGGGCGACCGCGGGGAATTAAAGAACCCCCACGTGGAATGGGAACAC---TTTCCTACAACCAAGAGCTACAGCTCTAGAAAACAGAACTTCTGACCAACAAGATCCGGCAGTGCCGATCAACGGACCGAGTTACCCTAGGGATAACAGCGCAATCCTCTTTTAGAGTCCATATCGACAAGGGGGTTTACGACCTCGATGTTGGATCAGGACATCCTAATGGTGCAGCCGC
	'Cottus_hangiongensis.2'             TTTTGACCGTGCGAAGGTAGCGCAATCACTTGTCTTTTAAATGAAGACCCGTATGAATGGCATAACGAGGGCTTAACTGTCTCCTCTTTCCGGTCAATGAAGTTGATCTTCCCGTGCAGAAGCGGGAATGCACCCATAAGACGAGAAGACCCTATGGAGCTTTAGACGCAAGAGCAGCCCCCGTT-AAGCAC-CCC-CACAAAGGACTAAACCA-AGTGG-GCCCTGCCCTAATGTCTTTGGTTGGGGCGACCGCGGGGAATTAAAGAACCCCCACGTGGAATGGGAACAC---TTTCCTACAACCAAGAGCTACAGCTCTAGAAAACAGAACTTCTGACCAACAAGATCCGGCAGTGCCGATCAACGGACCGAGTTACCCTAGGGATAACAGCGCAATCCTCTTTTAGAGTCCATATCGACAAGGGGGTTTACGACCTCGATGTTGGATCAGGACATCCTAATGGTGCAGCCGC
	'Cottus_poecilopus.1'                TTTTGACCGTGCGAAGGTAGCGCAATCACTTGTCTTTTAAATGAAGACCCGTATGAATGGCATAACGAGGGCTTAACTGTCTCCTCTTTCCAGTCAATGAAGTTGATCTTCCCGTGCAGAAGCGGGAATGTATCCATAAGACGAGAAGACCCTATGGAGCTTTAGACACGAAAGCAGCCCACGTT-AAGCAC-TCTGAATAAAGGACTAAACCA-AGTGG-ACCCTGCCCTAATGTCTTTGGTTGGGGCGACCGCGGGGAATTAAAGAACCCCCACGTGGAACGGGAATAC--TTTTCCTACAACCAAGAGCTACAGCTCTAGAAAACAGAATATCTGACCAATAAGATCCGGCAATGCCGATCAACGGACCGAGTTACCCTAGGGATAACAGCGCAATCCTCTTTTAGAGCCCATATCGACAAGAGGGTTTACGACCTCGATGTTGGATCAGGACATCCTAATGGTGCAGCCGC
	'Cottus_poecilopus.2'                TTTTGACCGTGCGAAGGTAGCGCAATCACTTGTCTTTTAAATGAAGACCCGTATGAATGGCATAACGAGGGCTTAACTGTCTCCTCTTTCCAGTCAATGAAGTTGATCTTCCCGTGCAGAAGCGGGAATACACCCATAAGACGAGAAGACCCTATGGAGCTTTAGACACGAAAGCAGCCCACGTT-AAGCAC-CCC-AATAAAGGACTAAACCA-AGTGG-GCCCTGCCCTAATGTCTTTGGTTGGGGCGACCGCGGGGAATTAAAGAACCCCCACGTGGAATGGGAACAC---TTTCCTACAACCAAGAGCTACAGCTCTAGAAAACAGAACTTCTGACCAACAAGATCCGGCAGTGCCGATCAACGGACCGAGTTACCCTAGGGATAACAGCGCAATCCTCTTTTAGAGCCCATATCGACAAGGGGGTTTACGACCTCGATGTTGGATCAGGACATCCTAATGGTGCAGCCGC
	'Cottus_poecilopus.3'                TTTTGACCGTGCGAAGGTAGCGCAATCACTTGTCTTTTAAATGAAGACCCGTATGAATGGCATAACGAGGGCTTAACTGTCTCCTCTTTCCAGTCAATGAAGTTGATCTTCCCGTGCAGAAGCGGGAATATATCCATAAGACGAGAAGACCCTATGGAGCTTTAGACACGAAGGCAGCCCACGTT-AAGCAC-CCTGAACAAAGGACTAAACCA-AGTGG-GCCCTGCCCTAATGTCTTTGGTTGGGGCGACCGCGGGGAATTAAAGAACCCCCACGTGGAACGGGAACAC--TTTTCCTACAACCAAGAGCTACAGCTCTAGAAAACAGAATTTCTGACCAATAAGATCCGGCAATGCCGATCAACGGACCGAGTTACCCTAGGGATAACAGCGCAATCCTCTTTTAGAGCCCATATCGACAAGGGGGTTTACGACCTCGATGTTGGATCAGGACATCCTAATGGTGCAGCCGC
	'Cottus_pollux.1'                    TTTTGACCGTGCGAAGGTAGCGCAATCACTTGTCTTTTAAATGAAGACCCGTATGAATGGCATAACGAGGGCTTAGCTGTCTCCTCTTTCCGGTCAATGAACTTGATCTCCCCGTGCAGAAGCGGGGATATAACCATAAGACGAGAAGACCCTATGGAGCTTTAGACACGAAAGCAGCCCACGTT-AAGCAC-CCCGAATAAGGGACTAAACCA-AGTGG-GCCCTGCCCTAATGTCTTTGGTTGGGGCGACCGCGGGGAATTAAAGAACCCCCACGTGGAACGGGAACAC--TTTTCCTACAACCAAGAGCTACAGCTCTAGAAAACAGAAATTCTGACCAACAAGATCCGGCAATGCCGATCAACGGACCGAGTTACCCTAGGGATAACAGCGCAATCCTCTTTTAGAGCCCATATCGACAAGGGGGTTTACGACCTCGATGTTGGATCAGGACATCCTAATGGTGCAGCCGC
	'Cottus_pollux.2'                    TTTTGACCGTGCGAAGGTAGCGCAATCACTTGTCTTTTAAATGAAGACCCGTATGAATGGCATAACGAGGGCTTAGCTGTCTCCTCTCTCCAGTCAATGAACTTGATCTCCCCGTGCAGAAGCGGGGATACAACCATAAGACGAGAAGACCCTATGGAGCTTTAGACACGAAAGCAGCCCACGTT-AAGCAC-CCCGAACAAAGGGCTAAACCA-AGTGG-GCCCTGCCCTAATGTCTTTGGTTGGGGCGACCGCGGGGAATTAAAGAACCCCCACGTGGAGTGGGAACAC--TTTTCCTACAGCCAAGAGCTACAGCTCTAGAAAACAGAACTTCTGACCAACAAGATCCGGCAGTGCCGATCAACGGACCGAGTTACCCTAGGGATAACAGCGCAATCCTCTTTTAGAGCCCATATCGACAAGGGGGTTTACGACCTCGATGTTGGATCAGGACATCCTAATGGTGCAGCCGC
	'Cottus_pollux.3'                    TTTTGACCGTGCGAAGGTAGCGCAATCACTTGTCTTTTAAATGAAGACCCGTATGAATGGCATAACGAGGGCTTAGCTGTCTCCTCTTTCCGGTCAATGAACTTGATCTCCCCGTGCAGAAGCGGGGATAAAACCATAAGACGAGAAGACCCTATGGAGCTTTAGACACGAAAGCAGCCCACGTT-AAGCAC-CCCAAATAAGGGACTAAACCA-AGTGG-GCCCTGCCCTAATGTCTTTGGTTGGGGCGACCGCGGGGAATTAAAGAACCCCCACGTGGAACGGGAACAC--TTTTCCTACAACCAAGAGCTACAGCTCTAGAAAACAGAAATTCTGACCAACAAGATCCGGCAATGCCGATCAACGGACCGAGTTACCCTAGGGATAACAGCGCAATCCTCTTTTAGAGCCCATATCGACAAGGGGGTTTACGACCTCGATGTTGGATCAGGACATCCTAATGGTGCAGCCGC
	'Cottus_pollux.4'                    TTTTGACCGTGCGAAGGTAGCGCAATCACTTGTCTTTTAAATGAAGACCCGTATGAATGGCATAACGAGGGCTTAGCTGTCTCCTCTTTCCGGTCAATGAACTTGATCTCCCCGTGCAGAAGCGGGGATAAAACCATAAGACGAGAAGACCCTATGGAGCTTTAGACACGAAAGCAGCCCACGTT-AAGCAC-CCCAAATAAGGGACTAAACCA-AGTGG-GCCCTGCCCTATTGTCTTTGGTTGGGGCGACCGCGGGGAATTAAAGAACCCCCACGTGGAACGGGAACAC--TTTTCCTACAACCAAGAGCTACAGCTCTAGAAAACAGAAATTCTGACCAACAAGATCCGGCAATGCCGATCAACGGACCGAGTTACCCTAGGGATAACAGCGCAATCCTCTTTTAGAGCCCATATCGACAAGGGGGTTTACGACCTCGATGTTGGATCAGGACATCCTAATGGTGCAGCCGC
	'Cottus_pollux.5'                    TTTTGACCGTGCGAAGGTAGCGCAATCACTTGTCTTTTAAATGAAGACCCGTATGAATGGCATAACGAGGGCTTAGCTGTCTCCTCTCTCCAGTCAATGAACTTGATCTCCCCGTGCAGAAGCGGGGATACAACCATAAGACGAGAAGACCCTATGGAGCTTTAGACACGAAAGCAGCCCACGTT-AAGCAC-CCCGAACAAAGGGCTAAACCA-AGTGG-GCCCTGCCCTAATGTCTTTGGTTGGGGCGACCGCGGGGAATTAAAGAACCCCCACGTGGAGTGGGAACAC--TTTTCCTACAGCCAAGAGCTACAGCTCTAGAAAACAGAACTTCTGACCAACAAGATCCGGCAGTGCCGATCAACGGACCGAGTTACCCTAGGGATAACAGCGCAATCCTCTTTTAGAGCCCATATCGACAAGGGGGTTTACGACCTCGATGTTGGATCAGGACATCCTAATGGTGCAGCCGC
	'Dasycottus_setiger.1'               TTTTGACCGTGCGAAGGTAGCGCAATCACTTGTCTTTTAAATGGAGACCCGTATGAATGGCATAACGAGGGCTTAACTGTCTCCTCTTTCAAGTCAATGAAATTGATCTCCCCGTGCAGAAGCGGGGATATAAACATAAGACGAGAAGACCCTATGGAGCTTTAGACACTACAGCAGTCCACGTT-AAGCAC-CCTGAATAAAGGACTAAACCA-AGTGG-ACCCTGCCCTAATGTCTTTGGTTGGGGCGACCGCGGGGAATTAAAGAACCCCCACGTGGAATGGGAACAC--TCTTCCTACAACTAAGAGCTACAGCTCTAGTAAACAGAACTTCTGACCAACAAGATCCGGCAATGCCGATCAACGGACCGAGTTACCCTAGGGATAACAGCGCAATCCCCTTTTAGAGCCCATATCGACAAGGGGGTTTACGACCTCGATGTTGGATCAGGACATCCTAATGGTGCAGCCGC
	'Dasycottus_setiger.2'               TTTTGACCGTGCGAAGGTAGCGCAATCACTTGTCTTTTAAATGGAGACCCGTATGAATGGCATAACGAGGGCTTAACTGTCTCCTCTTTCAAGTCAATGAAATTGATCTCCCCGTGCAGAAGCGGGGATATAAACATAAGACGAGAAGACCCTATGGAGCTTTAGACACTACAGCAGTCCACGTT-AAGCAC-CCTGAATAAAGGACTAAACCA-AGTGG-ACCCTGCCCTAATGTCTTTGGTTGGGGCGACCGCGGGGAATTAAAGAACCCCCACGTGGAATGGGAACAC--TCTTCCTACAACTAAGAGCTACAGCTCTAGTAAACAGAACTTCTGACCAACAAGATCCGGCAATGCCGATCAACGGACCGAGTTACCCTAGGGATAACAGCGCAATCCCCTTTTAGAGCCCATATCGACAAGGGGGTTTACGACCTCGATGTTGGATCAGGACATCCTAATGGTGCAGCCGC
	'Dasycottus_setiger.3'               TTTTGACCGTGCGAAGGTAGCGCAATCACTTGTCTTTTAAATGGAGACCCGTATGAATGGCATAACGAGGGCTTAACTGTCTCCTCTTTCAAGTCAATGAAATTGATCTCCCCGTGCAGAAGCGGGGATATAAACATAAGACGAGAAGACCCTATGGAGCTTTAGACACTACAGCAGTCCACGTT-AAGCAC-CCTGAATAAAGGACTAAACCA-AGTGG-ACCCTGCCCTAATGTCTTTGGTTGGGGCGACCGCGGGGAATTAAAGAACCCCCACGTGGAATGGGAACAC--TCTTCCTACAACTAAGAGCTACAGCTCTAGTAAACAGAACTTCTGACCAACAAGATCCGGCAATGCCGATCAACGGACCGAGTTACCCTAGGGATAACAGCGCAATCCCCTTTTAGAGCCCATATCGACAAGGGGGTTTACGACCTCGATGTTGGATCAGGACATCCTAATGGTGCAGCCGC
	'Dasycottus_setiger.4'               TTTTGACCGTGCGAAGGTAGCGCAATCACTTGTCTTTTAAATGGAGACCCGTATGAATGGCATAACGAGGGCTTAACTGTCTCCTCTTTCAAGTCAATGAAATTGATCTCCCCGTGCAGAAGCGGGGATATAAACATAAGACGAGAAGACCCTATGGAGCTTTAGACACTACAGCAGTCCACGTT-AAGCAC-CCTGAATAAAGGACTAAACCA-AGTGG-ACCCTGCCCTAATGTCTTTGGTTGGGGCGACCGCGGGGAATTAAAGAACCCCCACGTGGAATGGGAACAC--TCTTCCTACAACTAAGAGCTACAGCTCTAGTAAACAGAACTTCTGACCAACAAGATCCGGCAATGCCGATCAACGGACCGAGTTACCCTAGGGATAACAGCGCAATCCCCTTTTAGAGCCCATATCGACAAGGGGGTTTACGACCTCGATGTTGGATCAGGACATCCTAATGGTGCAGCCGC
	'Enophrys_bison.1'                   TTTTGACCGTGCGAAGGTAGCGCAATCACTTGTCTTTTAAATGAAGACCCGTATGAATGGCATAACGAGGGCTTAACTGTCTCCTTTTTCAAGTCAATGAAATTGATCTCCCCGTGCAGAAGCGGGGATACAAACATAAGACGAGAAGACCCTATGGAGCTTTAGACACTAAGACAGCCCACGTT-AAAGAC-CCTAAATAAAGGATTAAACCA-AGTGG-GCCCTGCCCTAATGTCTTTGGTTGGGGCGACCGCGGGGAATTAAAGAACCCCCACGTGGAATGGGAACAC--TCTTCCTACAACTAAGAGCCACAGCTCTAGTAAACAGAATTTCTGACCAGCAAGATCCGGCAATGCCGATCAACGGACCGAGTTACCCTAGGGATAACAGCGCAATCCTCTTTTAGAGCCCATATCGACAAGGGGGTTTACGACCTCGATGTTGGATCAGGACATCCTAATGGTGCAGCCGC
	'Enophrys_bison.2'                   TTTTGACCGTGCGAAGGTAGCGCAATCACTTGTCTTTTAAATGAAGACCCGTATGAATGGCATAACGAGGGCTTAACTGTCTCCTTTTTCAAGTCAATGAAATTGATCTCCCCGTGCAGAAGCGGGGATACAAACATAAGACGAGAAGACCCTATGGAGCTTTAGACACTAAGACAGCCCACGTT-AAAGAC-CCTAAATAAAGGATTAAACCA-AGTGG-GCCCTGCCCTAATGTCTTTGGTTGGGGCGACCGCGGGGAATTAAAGAACCCCCACGTGGAATGGGAACAC--TCTTCCTACAACTAAGAGCCACAGCTCTAGTAAACAGAATTTCTGACCAGCAAGATCCGGCAATGCCGATCAACGGACCGAGTTACCCTAGGGATAACAGCGCAATCCTCTTTTAGAGCCCATATCGACAAGGGGGTTTACGACCTCGATGTTGGATCAGGACATCCTAATGGTGCAGCCGC
	'Enophrys_bison.3'                   TTTTGACCGTGCGAAGGTAGCGCAATCACTTGTCTTTTAAATGAAGACCCGTATGAATGGCATAACGAGGGCTTAACTGTCTCCTTTTTCAAGTCAATGAAATTGATCTCCCCGTGCAGAAGCGGGGATACAAACATAAGACGAGAAGACCCTATGGAGCTTTAGACACTAAGACAGCCCACGTT-AAAGAC-CCTAAATAAAGGATTAAACCA-AGTGG-GCCCTGCCCTAATGTCTTTGGTTGGGGCGACCGCGGGGAATTAAAGAACCCCCACGTGGAATGGGAACAC--TCTTCCTACAACTAAGAGCCACAGCTCTAGTAAACAGAATTTCTGACCAGCAAGATCCGGCAATGCCGATCAACGGACCGAGTTACCCTAGGGATAACAGCGCAATCCTCTTTTAGAGCCCATATCGACAAGGGGGTTTACGACCTCGATGTTGGATCAGGACATCCTAATGGTGCAGCCGC
	'Gymnocanthus_galeatus.1'            TTTTGACCGTGCGAAGGTAGCGCAATCACTTGTCTTTTAAATGGAGACCCGTATGAATGGCATAACGAGGGCTTAACTGTCTCCTCTTTCAAGTCAATGAAATTGATCTCCCCGTGCAGAAGCGGGGATAAAAACATAAGACGAGAAGACCCTATGGAGCTTTAGACACTAAGACAGCCCACGTT-AAGCAC-CCTGAACAAAGGACTAAACCA-AGTGG-ACCCTGCCCTAATGTCTTTGGTTGGGGCGACCGCGGGGAATTAAAGAACCCCCACGTGGAATGGGAATAC--TTTTCCTACAACTAAGAGCTACAGCTCTCATAAACAGAATTTCTGACCAACAAGATCCGGCAATGCCGATCAACGGACCGAGTTACCCTAGGGATAACAGCGCAATCCTCTTTTAGAGCCCATATCGACAAGGGGGTTTACGACCTCGATGTTGGATCAGGACATCCTAATGGTGCAGCCGC
	'Hemilepidotus_jordani.1'            TTTTGACCGTGCGAAGGTAGCGCAATCACTTGTCTTTTAAATGGAGACCCGTATGAATGGCATAACGAGGGCTTAGCTGTCTCCTCTTTCAGGTCAATGAAATTGATCTTCCCGTGCAGAAGCGGGGATACAAACATAAGACGAGAAGACCCTATGGAGCTTTAGACACCAAGGCAGCCCACGTT-AAGCAC-CCCGAATAAAGGACTAAACCA-AGTGA-GCCCTGCCCTAATGTCTTTGGTTGGGGCGACCGCGGGGAATTAAAGAACCCCCACGTGGAATGGGAGCAC--CCCTCCTACAACTAAGAGCTACAGCTCTAGTAACCAGAAATTCTGACCAACAAGATCCGGCAATGCCGATCAACGGACCGAGTTACCCTAGGGATAACAGCGCAATCCTCTTTTAGAGCCCATATCGACAAGGGGGTTTACGACCTCGATGTTGGATCAGGACATCCTAATGGTGCAGCCGC
	'Hemilepidotus_zapus.1'              TTTTGACCGTGCGAAGGTAGCGCAATCACTTGTCTTTTAAATGGAGACCCGTATGAATGGCATAACGAGGGCTTAGCTGTCTCCTCTTTCAGGTCAATGAAATTGATCTTCCCGTGCAGAAGCGGGGATACAGACATAAGACGAGAAGACCCTATGGAGCTTTAGACACCAAGGCAGCCCACGTT-AAACAC-CCCGAATAAAGGACTAAACCA-AGTGA-ACCCTGCCCTAATGTCTTTGGTTGGGGCGACCGCGGGGAATTAAAGAACCCCCACGTGGAATGGGAGCAC--CCCTCCTACAACTAAGAGCTACAGCTCTAGTAACCAGAAATTCTGACCAACAAGATCCGGCAGTGCCGATCAACGGACCGAGTTACCCTAGGGATAACAGCGCAATCCTCTTTTAGAGCCCATATCGACAAGGGGGTTTACGACCTCGATGTTGGATCAGGACATCCTAATGGTGCAGCCGC
	'Hemitripterus_bolini.1'             TTTTGACCGTGCGAAGGTAGCGCAATCACTTGTCTTTTAAATGGAGACCCGTATGAATGGCATAACGAGGGCTTAGCTGTCTCCTCTTTCTAGTCAATGAAATTGATCTCCCCGTGCAGAAGCGGGGATAAAAACATAAGACGAGAAGACCCTATGGAGCTTTAGATACCAAGGCAGCCCACGTT-AAGCCC-CCTGAATAAAGGACTAAACCA-AGTGA-GCCCTGCCCTAATGTCTTTGGTTGGGGCGACCGCGGGGAATTAAAAAACCCCCACGTGGAATGGGAGCAC--TTCTCCTACAACTAAGAGCTACAGCTCTAGTAAACAGAATTTCTGACCAACAAGATCCGGCAATGCCGATCAACGGACCGAGTTACCCTAGGGATAACAGCGCAATCCTCTTTTAGAGCCCATATCGACAAGGGGGTTTACGACCTCGATGTTGGATCAGGACATCCTAATGGTGCAGCCGC
	'Hexagrammos_decagrammus.1'          TTTTGACCGTGCGAAGGTAGCGCAATCACTTGTCTTTTAAATGGAGACCCGTATGAATGGCATAACGAGGGCTTAACTGTCTCCTCTTTCAAGTCAATGAAATTGATCTTCCCGTGCAGAAGCGGGAATATAAACATAAGACGAGAAGACCCTATGGAGCTTTAGACACCAAGGCAGCCCACATC-AAACACCCTTAAACAAGAGACTAAACCATAGTGG-ACCCTGCCCTAATGTCTTTGGTTGGGGCGACCGCGGGGAATTACAAAACCCCCACGTGGAATGGGAACAC--CCCTCCTACAGCTAAGAGCTACAGCTCTAGTAAACAGAAATTCTGACCAACAAGATCCGGCAACGCCGATCAACGGACCGAGTTACCCTAGGGATAACAGCGCAATCCTCTTTTAGAGCCCATATCGACAAGGGGGTTTACGACCTCGATGTTGGATCAGGACATCCTAATGGTGCAGCCGC
	'Hexagrammos_decagrammus.2'          TTTTGACCGTGCGAAGGTAGCGCAATCACTTGTCTTTTAAATGGAGACCCGTATGAATGGCATAACGAGGGCTTAACTGTCTCCTCTTTCAAGTCAATGAAATTGATCTTCCCGTGCAGAAGCGGGAATATAAACATAAGACGAGAAGACCCTATGGAGCTTTAGACACCAAGGCAGCCCACATC-AAACACCCTTAAACAAGAGACTAAACCATAGTGG-ACCCTGCCCTAATGTCTTTGGTTGGGGCGACCGCGGGGAATTACAAAACCCCCACGTGGAATGGGAACAC--CCCTCCTACAGCTAAGAGCTACAGCTCTAGTAAACAGAAATTCTGACCAACAAGATCCGGCAACGCCGATCAACGGACCGAGTTACCCTAGGGATAACAGCGCAATCCTCTTTTAGAGCCCATATCGACAAGGGGGTTTACGACCTCGATGTTGGATCAGGACATCCTAATGGTGCAGCCGC
	'Hexagrammos_decagrammus.3'          TTTTGACCGTGCGAAGGTAGCGCAATCACTTGTCTTTTAAATGGAGACCCGTATGAATGGCATAACGAGGGCTTAACTGTCTCCTCTTTCAAGTCAATGAAATTGATCTTCCCGTGCAGAAGCGGGAATATAAACATAAGACGAGAAGACCCTATGGAGCTTTAGACACCAAGGCAGCCCACATC-AAACACCCTTAAACAAGAGACTAAACCATAGTGG-ACCCTGCCCTAATGTCTTTGGTTGGGGCGACCGCGGGGAATTACAAAACCCCCACGTGGAATGGGAACAC--CCCTCCTACAGCTAAGAGCTACAGCTCTAGTAAACAGAAATTCTGACCAACAAGATCCGGCAACGCCGATCAACGGACCGAGTTACCCTAGGGATAACAGCGCAATCCTCTTTTAGAGCCCATATCGACAAGGGGGTTTACGACCTCGATGTTGGATCAGGACATCCTAATGGTGCAGCCGC
	'Icelinus_filamentosus.1'            TTTTGACCGTGCGAAGGTAGCGCAATCACTTGTCTTTTAAATGGAGACCCGTATGAATGGCATAACGAGGGCTTAACTGTCTCCTCTTTCAAGTCAATGAAGTTGATCTCCCCGTGCAGAAGCGGGGATAATTACATAAGACGAGAAGACCCTATGGAGCTTTAGACACTAAAGCAGCCCACGTT-AAGCAC-CCCCGACAAAGGACTAAACCT-GGTGG-ACCCTACCCGAATGTCTTTGGTTGGGGCGACCGCGGGGAATTAAAAAACCCCCACGTGGAACGGGAAAAC--TTTTCCTACAACTAAGAGCCACAGCTCTAGTAAACAGAACTTCTGACCATCAAGATCCGGCAATGCCGATCAACGGACCGAGTTACCCTAGGGATAACAGCGCAATCCTCTTTTAGAGCCCATATCGACAAGAGGGTTTACGACCTCGATGTTGGATCAGGACATCCTAATGGTGCAGCCGC
	'Icelinus_filamentosus.2'            TTTTGACCGTGCGAAGGTAGCGCAATCACTTGTCTTTTAAATGGAGACCCGTATGAATGGCATAACGAGGGCTTAACTGTCTCCTCTTTCAAGTCAATGAAGTTGATCTCCCCGTGCAGAAGCGGGGATAATTACATAAGACGAGAAGACCCTATGGAGCTTTAGACACTAAAGCAGCCCACGTT-AAGCAC-CCCCGACAAAGGACTAAACCT-GGTGG-ACCCTACCCGAATGTCTTTGGTTGGGGCGACCGCGGGGAATTAAAAAACCCCCACGTGGAACGGGAAAAC--TTTTCCTACAACTAAGAGCCACAGCTCTAGTAAACAGAACTTCTGACCATCAAGATCCGGCAATGCCGATCAACGGACCGAGTTACCCTAGGGATAACAGCGCAATCCTCTTTTAGAGCCCATATCGACAAGAGGGTTTACGACCTCGATGTTGGATCAGGACATCCTAATGGTGCAGCCGC
	'Icelinus_filamentosus.3'            TTTTGACCGTGCGAAGGTAGCGCAATCACTTGTCTTTTAAATGGAGACCCGTATGAATGGCATAACGAGGGCTTAACTGTCTCCTCTTTCAAGTCAATGAAGTTGATCTCCCCGTGCAGAAGCGGGGATAATTACATAAGACGAGAAGACCCTATGGAGCTTTAGACACTAAAGCAGCCCACGTT-AAGCAC-CCCCGACAAAGGACTAAACCT-GGTGG-ACCCTACCCGAATGTCTTTGGTTGGGGCGACCGCGGGGAATTAAAAAACCCCCACGTGGAACGGGAAAAC--TTTTCCTACAACTAAGAGCCACAGCTCTAGTAAACAGAACTTCTGACCATCAAGATCCGGCAATGCCGATCAACGGACCGAGTTACCCTAGGGATAACAGCGCAATCCTCTTTTAGAGCCCATATCGACAAGAGGGTTTACGACCTCGATGTTGGATCAGGACATCCTAATGGTGCAGCCGC
	'Icelus_spiniger.1'                  TTTTGACCGTGCGAAGGTAGCGCAATCACTTGTCTTTTAAATGGAGACCCGTATGAATGGCATAACGAGGGCTTAACTGTCTCCTCTTTCCAGTCAATGAAATTGATCTCCCCGTGCAGAAGCGGGGATATACACATAAGACGAGAAGACCCTATGGAGCTTTAGACACTAAGACAGCCCACGTT-AAGCAC-CCTGAATAAAGGACTAAACCA-AGTGG-GCCCTGCCCTAATGTCTTTGGTTGGGGCGACCGCGGGGAATTAAAGAACCCCCACGTGGACCGGGAACAC--TCTTCCTACAGCTAAGAGCTACAGCTCTAGTAAACAGAACTTCTGACCAGCAAGATCCGGCAATGCCGATCAACGGACCGAGTTACCCTAGGGATAACAGCGCAATCCTCTTTTAGAGCCCATATCGACAAGGGGGTTTACGACCTCGATGTTGGATCAGGACATCCTAATGGTGCAGCCGC
	'Icelus_spiniger.2'                  TTTTGACCGTGCGAAGGTAGCGCAATCACTTGTCTTTTAAATGGAGACCCGTATGAATGGCATAACGAGGGCTTAACTGTCTCCTCTTTCCAGTCAATGAAATTGATCTCCCCGTGCAGAAGCGGGGATATACACATAAGACGAGAAGACCCTATGGAGCTTTAGACACTAAGACAGCCCACGTT-AAGCAC-CCTGAATAAAGGACTAAACCA-AGTGG-GCCCTGCCCTAATGTCTTTGGTTGGGGCGACCGCGGGGAATTAAAGAACCCCCACGTGGACCGGGAACAC--TCTTCCTACAGCTAAGAGCTACAGCTCTAGTAAACAGAACTTCTGACCAGCAAGATCCGGCAATGCCGATCAACGGACCGAGTTACCCTAGGGATAACAGCGCAATCCTCTTTTAGAGCCCATATCGACAAGGGGGTTTACGACCTCGATGTTGGATCAGGACATCCTAATGGTGCAGCCGC
	'Jordania_zonope.1'                  TTTTGACCGTGCGAAGGTAGCGCAATCACTTGTCTTTTAAATGAAGACCCGTATGAATGGCATAACGAGGGCTTAACTGTCTCCTCTTTCTAGTCAATGAAATTGATCTCCCCGTGCAGAAGCGGGGATATAAACATAAGACGAGAAGACCCTATGGAGCTTTAGACACCAAGGTAGCCCACGTT-AAGCAC-CCTCAACAAAGGATTAAACCA-AGTGA-GCCCTGCCCTACTGTCTTTGGTTGGGGCGACCGCGGGGAATTAAAAAACCCCCACGTGGAACGGGAATAC--TTCTCCCAAAGCTAAGAGCCACAGCTCTAGTAAACAGAACTTCTGACCAACAAGATCCGGCAATGCCGATCAACGGACCGAGTTACCCTAGGGATAACAGCGCAATCCTCTTTTAGAGCCCATATCGACAAGGGGGTTTACGACCTCGATGTTGGATCAGGACATCCTAATGGTGCAGCCGC
	'Jordania_zonope.2'                  TTTTGACCGTGCGAAGGTAGCGCAATCACTTGTCTTTTAAATGAAGACCCGTATGAATGGCATAACGAGGGCTTAACTGTCTCCTCTTTCTAGTCAATGAAATTGATCTCCCCGTGCAGAAGCGGGGATATAAACATAAGACGAGAAGACCCTATGGAGCTTTAGACACCAAGGTAGCCCACGTT-AAGCAC-CCTCAACAAAGGATTAAACCACAGTGA-GCCCTGCCCTACTGTCTTTGGTTGGGGCGACCGCGGGGAATTAAAAAACCCCCACGTGGAACGGGAATAC--TTCTCCCAAAGCTAAGAGCCACAGCTCTAGTAAACAGAACTTCTGACCAACAAGATCCGGCAATGCCGATCAACGGACCGAGTTACCCTAGGGATAACAGCGCAATCCTCTTTTAGAGCCCATATCGACAAGGGGGTTTACGACCTCGATGTTGGATCAGGACATCCTAAT-----------
	'Leptocottus_armatus.1'              TTTTGACCGTGCGAAGGTAGCGCAATCACTTGTCTTTTAAATGAAGACCCGTATGAATGGCATAACGAGGGCTTAACTGTCTCCTCTCTCAGGTCAATGAAATTGATCTCCCCGTGCAGAAGCGGGGATAAAAACATAAGACGAGAAGACCCTATGGAGCTTTAGACACCAAAGCAGCCCACGTT-AAGCAC-CCTCCACAAAGGACTAAACCA-AGTGG-GCCCTGCCCTAATGTCTTTGGTTGGGGCGACCGCGGGGAATTACAAAACCCCCACGTGGAATGGGAATAC--TTTTCCTACAACCAAGAGCTACAGCTCTAGAAAACAGAACTTCTGACCAACAAGATCCGGCAATGCCGATCAACGGACCGAGTTACCCTAGGGATAACAGCGCAATCCTCTTTTAGAGCCCATATCGACAAGGGGGTTTACGACCTCGATGTTGGATCAGGACATCCTAATGGTGCAGCCGC
	'Leptocottus_armatus.2'              TTTTGACCGTGCGAAGGTAGCGCAATCACTTGTCTTTTAAATGAAGACCCGTATGAATGGCATAACGAGGGCTTAACTGTCTCCTCTCTCAGGTCAATGAAATTGATCTCCCCGTGCAGAAGCGGGGATAAAAACATAAGACGAGAAGACCCTATGGAGCTTTAGACACCAAAGCAGCCCACGTT-AAGCAC-CCTCCACAAAGGACTAAACCA-AGTGG-GCCCTGCCCTAATGTCTTTGGTTGGGGCGACCGCGGGGAATTACAAAACCCCCACGTGGAATGGGAATAC--TTTTCCTACAACCAAGAGCTACAGCTCTAGAAAACAGAACTTCTGACCAACAAGATCCGGCAATGCCGATCAACGGACCGAGTTACCCTAGGGATAACAGCGCAATCCTCTTTTAGAGCCCATATCGACAAGGGGGTTTACGACCTCGATGTTGGATCAGGACATCCTAATGGTGCAGCCGC
	'Leptocottus_armatus.3'              TTTTGACCGTGCGAAGGTAGCGCAATCACTTGTCTTTTAAATGAAGACCCGTATGAATGGCATAACGAGGGCTTAACTGTCTCCTCTCTCAGGTCAATGAAATTGATCTCCCCGTGCAGAAGCGGGGATAAAAACATAAGACGAGAAGACCCTATGGAGCTTTAGACACCAAAGCAGCCCACGTT-AAGCAC-CCTCCACAAAGGACTAAACCA-AGTGG-GCCCTGCCCTAATGTCTTTGGTTGGGGCGACCGCGGGGAATTACAAAACCCCCACGTGGAATGGGAATAC--TTTTCCTACAACCAAGAGCTACAGCTCTAGAAAACAGAACTTCTGACCAACAAGATCCGGCAATGCCGATCAACGGACCGAGTTACCCTAGGGATAACAGCGCAATCCTCTTTTAGAGCCCATATCGACAAGGGGGTTTACGACCTCGATGTTGGATCAGGACATCCTAATGGTGCAGCCGC
	'Mesocottus_haitej.1'                TTTTGACCGTGCGAAGGTAGCGCAATCACTTGTCTTTTAAATGAAGACCCGTATGAATGGCATAACGAGGGCTTAACTGTCTCCTCTTTCTAGTCAATGAAATTGATTTCCCCGTGCAGAAGCGGGGATGTAAACATAAGACGAGAAGACCCTATGGAGCTTTAGACACGAAAGCAGCTCACGTT-AAGCACTCCTAAATAAAGGACTAAACCA-AGTGG-GCCCTGCCCTAATGTCTTTGGTTGGGGCGACCGCGGGGAATTAAAGAACCCCCACGTGGAGTGGGAATAC--TTTTCCTACAGCTAAGAGCTACAGCTCTAGTAAACAGAACTTCTGACCAGCAAGATCCGGCAGTGCCGATCAACGGACCGAGTTACCCTAGGGATAACAGCGCAATCCTCTTTTAGAGCCCATATCGACAAGGGGGTTTACGACCTCGATGTTGGATCAGGACATCCTAATGGTGCAGCCGC
	'Mesocottus_haitej.2'                TTTTGACCGTGCGAAGGTAGCGCAATCACTTGTCTTTTAAATGAAGACCCGTATGAATGGCATAACGAGGGCTTAACTGTCTCCTCTTTCTAGTCAATGAAATTGATTTCCCCGTGCAGAAGCGGGGATGTAAACATAAGACGAGAAGACCCTATGGAGCTTTAGACACGAAAGCAGCTCACGTT-AAGCACTCCTAAATAAAGGACTAAACCA-AGTGG-GCCCTGCCCTAATGTCTTTGGTTGGGGCGACCGCGGGGAATTAAAGAACCCCCACGTGGAGTGGGAATAC--TTTTCCTACAGCTAAGAGCTACAGCTCTAGTAAACAGAACTTCTGACCAGCAAGATCCGGCAGTGCCGATCAACGGACCGAGTTACCCTAGGGATAACAGCGCAATCCTCTTTTAGAGCCCATATCGACAAGGGGGTTTACGACCTCGATGTTGGATCAGGACATCCTAATGGTGCAGCCGC
	'Microcottus_sellaris.1'             TTTTGACCGTGCGAAGGTAGCGCAATCACTTGTCTTTTAAATGGAGACCCGTATGAATGGCATAACGAGGGCTTAACTGTCTCCTCTTTCAAGTCAATGAAATTGATCTCCCCGTGCAGAAGCGGGGATATAAACATAAGACGAGAAGACCCTATGGAGCTTTAGACACCAAGGTAGCCCACGTT-AAAGAC-CCTGAACAAAGGACTAAACCA-AGTGA-GCCCTACCCTAATGTCTTTGGTTGGGGCGACCGCGGGGAAATAAAGAACCCCCACGTGGAACGGGAACAC--TCTTCCTACAACTAAGAGCTACAGCTCTAGTAAACAGAACTTCTGACCAGCAAGATCCGGCAATGCCGATCAACGGACCGAGTTACCCTAGGGATAACAGCGCAATCCTCTTTTAGAGCCCATATCGACAAGGGGGTTTACGACCTCGATGTTGGATCAGGACATCCTAATGGTGCAGCCGC
	'Myoxocephalus_polyacanthocephalus.1' TTTTGACCGTGCGAAGGTAGCGCAATCACTTGTCTTTTAAATGGAGACCCGTATGAATGGCATAACGAGGGCTTAACTGTCTCCTCTTTCAAGTCAATGAAATTGATCTCCCCGTGCAGAAGCGGGGATAAAAACATAAGACGAGAAGACCCTATGGAGCTTTAGACACCAAGGTAGCCCACGTT-AAAGAC-CCTGAACAAAGGACTAAACCA-AGTGA-GCCCTGCCCTAATGTCTTTGGTTGGGGCGACCGCGGGGAAATAAAGAACCCCCACGTGGAACGGGAACAC--TCTTCCTACAACTAAGAGCTACAGCTCTAGTAAACAGAACTTCTGACCAGCAAGATCCGGCAGTGCCGATCAACGGACCGAGTTACCCTAGGGATAACAGCGCAATCCTCTTTTAGAGCCCATATCGACAAGGGGGTTTACGACCTCGATGTTGGATCAGGACATCCTAATGGTGCAGCCGC
	'Myoxocephalus_polyacanthocephalus.2' TTTTGACCGTGCGAAGGTAGCGCAATCACTTGTCTTTTAAATGGAGACCCGTATGAATGGCATAACGAGGGCTTAACTGTCTCCTCTTTCAAGTCAATGAAATTGATCTCCCCGTGCAGAAGCGGGGATAAAAACATAAGACGAGAAGACCCTATGGAGCTTTAGACACCAAGGTAGCCCACGTT-AAAGAC-CCTGAACAAAGGACTAAACCA-AGTGA-GCCCTGCCCTAATGTCTTTGGTTGGGGCGACCGCGGGGAAATAAAGAACCCCCACGTGGAACGGGAACAC--TCTTCCTACAACTAAGAGCTACAGCTCTAGTAAACAGAACTTCTGACCAGCAAGATCCGGCAGTGCCGATCAACGGACCGAGTTACCCTAGGGATAACAGCGCAATCCTCTTTTAGAGCCCATATCGACAAGGGGGTTTACGACCTCGATGTTGGATCAGGACATCCTAATGGTGCAGCCGC
	'Myoxocephalus_polyacanthocephalus.3' TTTTGACCGTGCGAAGGTAGCGCAATCACTTGTCTTTTAAATGGAGACCCGTATGAATGGCATAACGAGGGCTTAACTGTCTCCTCTTTCAAGTCAATGAAATTGATCTCCCCGTGCAGAAGCGGGGATAAAAACATAAGACGAGAAGACCCTATGGAGCTTTAGACACCAAGGTAGCCCACGTT-AAAGAC-CCTGAACAAAGGACTAAACCA-AGTGA-GCCCTCCCCTAATGTCTTTGGTTGGGGCGACCGCGGGGAAATAAAGAACCCCCACGTGGAACGGGAACAC--TCTTCCTACAACTAAGAGCTACAGCTCTAGTAAACAGAACTTCTGACCAGCAAGATCCGGCAGTGCCGATCAACGGACCGAGTTACCCTAGGGATAACAGCGCAATCCTCTTTTAGAGCCCATATCGACAAGGGGGTTTACGACCTCGATGTTGGATCAGGACATCCTAATGGTGCAGCCGC
	'Myoxocephalus_polyacanthocephalus.4' TTTTGACCGTGCGAAGGTAGCGCAATCACTTGTCTTTTAAATGGAGACCCGTATGAATGGCATAACGAGGGCTTAACTGTCTCCTCTTTCAAGTCAATGAAATTGATCTCCCCGTGCAGAAGCGGGGATAAAAACATAAGACGAGAAGACCCTATGGAGCTTTAGACACCAAGGTAGCCCACGTT-AAAGAC-CCTGAACAAAGGACTAAACCA-AGTGA-GCCCTGCCCTAATGTCTTTGGTTGGGGCGACCGCGGGGAAATAAAGAACCCCCACGTGGAACGGGAACAC--TCTTCCTACAACTAAGAGCTACAGCTCTAGTAAACAGAACTTCTGACCAGCAAGATCCGGCAGTGCCGATCAACGGACCGAGTTACCCTAGGGATAACAGCGCAATCCTCTTTTAGAGCCCATATCGACAAGGGGGTTTACGACCTCGATGTTGGATCAGGACATCCTAATGGTGCAGCCGC
	'Myoxocephalus_polyacanthocephalus.5' TTTTGACCGTGCGAAGGTAGCGCAATCACTTGTCTTTTAAATGGAGACCCGTATGAATGGCATAACGAGGGCTTAACTGTCTCCTCTTTCAAGTCAATGAAATTGATCTCCCCGTGCAGAAGCGGGGATAAAAACATAAGACGAGAAGACCCTATGGAGCTTTAGACACCAAGGTAGCCCACGTT-AAAGAC-CCTGAACAAAGGACTAAACCA-AGTGA-GCCCTGCCCTAATGTCTTTGGTTGGGGCGACCGCGGGGAAATAAAGAACCCCCACGTGGAACGGGAACAC--TCTTCCTACAACTAAGAGCTACAGCTCTAGTAAACAGAACTTCTGACCAGCAAGATCCGGCAGTGCCGATCAACGGACCGAGTTACCCTAGGGATAACAGCGCAATCCTCTTTTAGAGCCCATATCGACAAGGGGGTTTACGACCTCGATGTTGGATCAGGACATCCTAATGGTGCAGCCGC
	'Oligocottus_snyderi.1'              TTTTGACCGTGCAAAGGTAGCGCAATCACTTGTCTTTTAAATGAAGACCCGTATGAATGGCATAACGAGGGCTTAACTGTCTCCTCTTTCAAGTCAATGAAATTGATCTCCCCGTGCAGAAGCGGGGCTAAAAACATAAGACGAGAAGACCCTATGGAGCTTCAGACACTAAAGCAGCCCACGTT-AAACACCCCCAAATAAAGGACTAAACCA-GGTGT-GCCCTGCCCTAATGTCTTTGGTTGGGGCGACCGCGGGGAATAAAATAACCCCCATGTGGAACGAGAATAC--TTTTCCTACAACTAAGAGCCACAGCTCTAATAACCAGAACTTCTGACCAACAAGATCCGGCAATGCCGATCAACGGACCGAGTTACCCTAGGGATAACAGCGCAATCCTCTTTTAGAGCCCATATCGACAAGGGGGTTTACGACCTCGATGTTGGATCAGGACATCCTAATGGTGCAGCCGC
	'Orthonopias_triacis.1'              TTTTGACCGTGCAAAGGTAGCGCAATCACTTGTCTTTTAAATGAAGACCCGTATGAATGGCATCACGAGGGCTTAACTGTCTCCTCTTTCAGGTCAATGAAATTGATCTCCCCGTGCAGAAGCGGGGATAAAAACATAAGACGAGAAGACCCTATGGAGCTTCAGACACTAAGACAGCTCATGTT-AAACAC-CCCCTCTAAGGGACTAAACCA-AGTGT-GCCCTGTCCTCATGTCTTTGGTTGGGGCGACCGCGGGGAA-TAAGAAACCCCCATGTGGAGCAGGAATAC--TTTTCCTACAACCAAGAGCTACAGCTCTACTGACCAGAAATTCTGACCAACAAGATCCGGCAATGCCGATCAACGGACCGAGTTACCCTAGGGATAACAGCGCAATCCTCTTTAAGAGCCCATATCGACAAGCGGGTTTACGACCTCGATGTTGGATCAGGACATCCTAATGGTGCAGCCGC
	'Porocottus_camtschaticus.1'         TTTTGACCGTGCGAAGGTAGCGCAATCACTTGTCTTTTAAATGGAGACCCGTATGAATGGCATAACGAGGGCTTAACTGTCTCCTCTTTCAAGTCAATGAAGTTGATCTCCCCGTGCAGAAGCGGGGATAAAAACATAAGACGAGAAGACCCTATGGAGCTTTAGACACCAAGATAGCCCATGTT-AAAGAC-CCTAAATAAAGGACTAAACCA-AGTGG-GCCCTACCCTAATGTCTTTGGTTGGGGCGACCGCGGGGAATTAAAGAACCCCCACGTGGAATGGGAACAC--TCTTCCTACAACTAAGAGCTACAGCTCTAGTAAACAGAAATTCTGACCATCAAGATCCGGCAAAGCCGATCAACGGACCGAGTTACCCTAGGGATAACAGCGCAATCCTCTTTTAGAGCCCATATCGACAAGGGGGTTTACGACCTCGATGTTGGATCAGGACATCCTAATGGTGCAGCCGC
	'Psychrolutes_phrictus.1'            TTTTGACCGTGCGAAGGTAGCGCAATCACTTGTCTTTTAAATGGAGACCCGTATGAATGGCATAACGAGGGCTTAACTGTCTCCTCTTTCAAGTCAATGAAATTGATCTTTCCGTGCAGAAGCGGGAATATAAACATAAGACGAGAAGACCCTATGGAGCTTTAGACACTACAGCAGCCCACGTTAAAGCAC-CCTAAACAAAGGACTAAACCA-AGTGG-CCCCTGCCTTAATGTCTTTGGTTGGGGCGACCGCGGGGAATTAAAGAACCCCCACGTGGAGCGGGAATAC--TTTTCCTACAACCAAGAGCTACAGCTCTAGTTAACAGAACTTCTGACCAGCAAGATCCGGCACTGCCGATCAACGGACCGAGTTACCCTAGGGATAACAGCGCAATCCTCTTTTAGAGCCCATATCGACAAGGGGGTTTACGACCTCGATGTTGGATCAGGACATCCTAATGGTGCAGCCGC
	'Radulinus_asprellus.1'              TTTTGACCGTGCGAAGGTAGCGCAATCACTTGTCTTTTAAATGGAGACCCGTATGAATGGCATAACGAGGGCTTAACTGTCTCCTCTTTCAAGTCAATGAAATTGATCTCCCCGTGCAGAAGCGGGGATATAAACATAAGACGAGAAGACCCTATGGAGCTTTAGACACTAAGACAGCCCACGTT-AAGCAC-CCTGAACAAAGGACTAAACCA-AGTGA-GCCCTGCCCTAATGTCTTTGGTTGGGGCGACCGCGGGGAATTAAAGAACCCCCACGTGGAATGGGAACAC--TCTTCCTACAACTAAGAGCTACAGCTCTAGAAAACAGAATTTCTGACCAACAAGATCCGGCAATGCCGATCAACGGACCGAGTTACCCTAGGGATAACAGCGCAATCCTCTTTTAGAGCCCATATCGACAAGGGGGTTTACGACCTCGATGTTGGATCAGGACATCCTAATGGTGCAGCCGC
	'Radulinus_asprellus.2'              TTTTGACCGTGCGAAGGTAGCGCAATCACTTGTCTTTTAAATGGAGACCCGTATGAATGGCATAACGAGGGCTTAACTGTCTCCTCTTTCAAGTCAATGAAATTGATCTCCCCGTGCAGAAGCGGGGATATAAACATAAGACGAGAAGACCCTATGGAGCTTTAGACACTAAGACAGCCCACGTT-AAGCAC-CCTGAACAAAGGACTAAACCA-AGTGA-GCCCTGCCCTAATGTCTTTGGTTGGGGCGACCGCGGGGAATTAAAGAACCCCCACGTGGAATGGGAACAC--TCTTCCTACAACTAAGAGCTACAGCTCTAGAAAACAGAATTTCTGACCAACAAGATCCGGCAATGCCGATCAACGGACCGAGTTACCCTAGGGATAACAGCGCAATCCTCTTTTAGAGCCCATATCGACAAGGGGGTTTACGACCTCGATGTTGGATCAGGACATCCTAATGGTGCAGCCGC
	'Radulinus_asprellus.3'              TTTTGACCGTGCGAAGGTAGCGCAATCACTTGTCTTTTAAATGGAGACCCGTATGAATGGCATAACGAGGGCTTAACTGTCTCCTCTTTCAAGTCAATGAAATTGATCTCCCCGTGCAGAAGCGGGGATATAAACATAAGACGAGAAGACCCTATGGAGCTTTAGACACTAAGACAGCCCACGTT-AAGCAC-CCTGAACAAAGGACTAAACCA-AGTGA-GCCCTGCCCTAATGTCTTTGGTTGGGGCGACCGCGGGGAATTAAAGAACCCCCACGTGGAATGGGAACAC--TCTTCCTACAACTAAGAGCTACAGCTCTAGAAAACAGAATTTCTGACCAACAAGATCCGGCAATGCCGATCAACGGACCGAGTTACCCTAGGGATAACAGCGCAATCCTCTTTTAGAGCCCATATCGACAAGGGGGTTTACGACCTCGATGTTGGATCAGGACATCCTAATGGTGCAGCCGC
	'Radulinus_asprellus.4'              TTTTGACCGTGCGAAGGTAGCGCAATCACTTGTCTTTTAAATGGAGACCCGTATGAATGGCATAACGAGGGCTTAACTGTCTCCTCTTTCAAGTCAATGAAATTGATCTCCCCGTGCAGAAGCGGGGATATAAACATAAGACGAGAAGACCCTATGGAGCTTTAGACACTAAGACAGCCCACGTT-AAGCAC-CCTGAACAAAGGACTAAACCA-AGTGA-GCCCTGCCCTAATGTCTTTGGTTGGGGCGACCGCGGGGAATTAAAGAACCCCCACGTGGAATGGGAACAC--TCTTCCTACAACTAAGAGCTACAGCTCTAGAAAACAGAATTTCTGACCAACAAGATCCGGCAATGCCGATCAACGGACCGAGTTACCCTAGGGATAACAGCGCAATCCTCTTTTAGAGCCCATATCGACAAGGGGGTTTACGACCTCGATGTTGGATCAGGACATCCTAATGGTGCAGCCGC
	'Radulinus_asprellus.5'              TTTTGACCGTGCGAAGGTAGCGCAATCACTTGTCTTTTAAATGGAGACCCGTATGAATGGCATAACGAGGGCTTAACTGTCTCCTCTTTCAAGTCAATGAAATTGATCTCCCCGTGCAGAAGCGGGGATATAAACATAAGACGAGAAGACCCTATGGAGCTTTAGACACTAAGACAGCCCACGTT-AAGCAC-CCTGAACAAAGGACTAAACCA-AGTGA-GCCCTGCCCTAATGTCTTTGGTTGGGGCGACCGCGGGGAATTAAAGAACCCCCACGTGGAATGGGAACAC--TCTTCCTACAACTAAGAGCTACAGCTCTAGAAAACAGAATTTCTGACCAACAAGATCCGGCAATGCCGATCAACGGACCGAGTTACCCTAGGGATAACAGCGCAATCCTCTTTTAGAGCCCATATCGACAAGGGGGTTTACGACCTCGATGTTGGATCAGGACATCCTAATGGTGCAGCCGC
	'Rhamphocottus_richardsoni.1'        TTTTGACCGTGCGAAGGTAGCGCAATCACTTGTCTTTTAAATGAAGACCCGTATGAATGGCATAACGAGGGCTTAACTGTCTCCTCTTTCAGGTCAATGAAATTGATCTTTCCGTGCAGAAGCGGAAATACAGACATAAGACGAGAAGACCCTATGGAGCTTCAGACACCAGAGCAGCCCACGTT-AAGCAC-CCCGAATAACGGACTAAACCG-AGTGG-ACCCTGCCCTAATGTCTTTGGTTGGGGCGACCGCGGGGAATTAAAAAACCCCCACGTGGAGCGGGAGCAC--TCCTCCTACAACTAAGAGCCACAGCTCTAGTCAACAGAACTTCTGACCAGCAAGATCCGGCAATGCCGATCAACGGACCGAGTTACCCTAGGGATAACAGCGCAATCCTCTTTTAGAGCCCATATCGACAAGGGGGTTTACGACCTCGATGTTGGATCAGGACATCCTAATGGTGCAGCCGC
	'Scorpaenichthys_marmoratus.1'       TTTTGACCGTGCGAAGGTAGCGCAATCACTTGTCTTTTAAATGGAGACCCGTATGAATGGCATAACGAGGGCTTAGCTGTCTCCTCTTTCAAGTCAATGAAATTGATCTTTCCGTGCAGAAGCGGGAATATAAACATAAGACGAGAAGACCCTATGGAGCTTTAGACACTAAAGCAGCCCACGTT-AAGCCC-CCTGGATAAAGGATTAAACGA-AGTGG-GCCCTGCCCTAATGTCTTTGGTTGGGGCGACCGCGGGGAATTAAGAAACCCCCACGTGGAATGGGAGTAC--CCCTCCTACAACTAAGAGCTACAGCTCTAGTAAACAGAATTTCTGACCAACAAGATCCGGCAATGCCGATCAACGGACCGAGTTACCCTAGGGATAACAGCGCAATCCTCTTTTAGAGCCCATATCGACAAGGGGGTTTACGACCTCGATGTTGGATCAGGACATCCTAATGGTGCAGCCGC
	'Scorpaenichthys_marmoratus.2'       TTTTGACCGTGCGAAGGTAGCGCAATCACTTGTCTTTTAAATGGAGACCCGTATGAATGGCATAACGAGGGCTTAGCTGTCTCCTCTTTCAAGTCAATGAAATTGATCTTTCCGTGCAGAAGCGGGAATACAAACATAAGACGAGAAGACCCTATGGAGCTTTAGACACTAAAGCAACCCACGTT-AAGCCC-CCTGGATAAAGGATTAAACGA-AGTGG-GCCCTGCCCTAATGTCTTTGGTTGGGGCGACCGCGGGGAATTAAGAAACCCCCACGTGGAATGGGAGTAC--CCCTCCTACAACTAAGAGCTACAGCTCTAGTAAACAGAATTTCTGACCAACAAGATCCGGCAATGCCGATCAACGGACCGAGTTACCCTAGGGATAACAGCGCAATCCTCTTTTAGAGCCCATATCGACAAGGGGGTTTACGACCTCGATGTTGGATCAGGACATCCTAATGGTGCAGCCGC
	'Scorpaenichthys_marmoratus.3'       TTTTGACCGTGCGAAGGTAGCGCAATCACTTGTCTTTTAAATGGAGACCCGTATGAATGGCATAACGAGGGCTTAGCTGTCTCCTCTTTCAAGTCAATGAAATTGATCTTTCCGTGCAGAAGCGGGAATATAAACATAAGACGAGAAGACCCTATGGAGCTTTAGACACTAAAGCAGCCCACGTT-AAGCCC-CCTGGATAAAGGATTAAACGA-AGTGG-GCCCTGCCCTAATGTCTTTGGTTGGGGCGACCGCGGGGAATTAAGAAACCCCCACGTGGAATGGGAGTAC--CCCTCCTACAACTAAGAGCTACAGCTCTAGTAAACAGAATTTCTGACCAACAAGATCCGGCAATGCCGATCAACGGACCGAGTTACCCTAGGGATAACAGCGCAATCCTCTTTTAGAGCCCATATCGACAAGGGGGTTTACGACCTCGATGTTGGATCAGGACATCCTAATGGTGCAGCCGC
	'Stellerina_xyosterna.1'             TTTTGACCGTGCGAAGGTAGCGCAATCACTTGTCTTTTAAATGGAGACCCGTATGAATGGCATAACGAGGGCTTAACTGTCTCCTCTTTCAGGTCAATGAAATTGATCTTCCCGTGCAGAAGCGGGAATACAAACATAAGACGAGAAGACCCTATGGAGCTTTAGACACCAAGGTAGCCCACGTT-AAACAC-CCTCAATAATGGACTAAACCA-AATGGAGACCTACCCTAATGTCTTTGGTTGGGGCGACCGCGGGGAATTAAATAACCCCCACGTGGAATGGGAGAACCTCTCTCCTAAAACTAGGAGCTACAGCTCTAATGAACAGAATTTCTGACCAATAAGATCCGGCAAAGCCGATCAACGGACCGAGTTACCCTAGGGATAACAGCGCAATCCTCTTTTAGAGCCCATATCAACAAGGGGGTTTACGACCTCGATGTTGGATCAGGACATCCTAAT-----------
	'Stellerina_xyosterna.2'             TTTTGACCGTGCGAAGGTAGCGCAATCACTTGTCTTTTAAATGGAGACCCGTATGAATGGCATAACGAGGGCTTAACTGTCTCCTCTTTCAGGTCAATGAAATTGATCTTCCCGTGCAGAAGCGGGAATACAAACATAAGACGAGAAGACCCTATGGAGCTTTAGACACCAAGGTAGCCCACGTT-AAACAC-CCTCAATAATGGACTAAACCA-AATGGAGACCTACCCTAATGTCTTTGGTTGGGGCGACCGCGGGGAATTAAATAACCCCCACGTGGAATGGGAGAACCTCTCTCCTAAAACTAGGAGCTACAGCTCTAATGAACAGAATTTCTGACCAATAAGATCCGGCAAAGCCGATCAACGGACCGAGTTACCCTAGGGATAACAGCGCAATCCTCTTTTAGAGCCCATATCGACAAGGGGGTTTACGACCTCGATGTTGGATCAGGACATCCTAATGGTGCAGCCGC
	'Trachidermus_fasciatus.1'           TTTTGACCGTGCGAAGGTAGCGCAATCACTTGTCTTTTAAATGAAGACCCGTATGAATGGCATAACGAGGGCTTAGCTGTCTCCTCTTTCGAGTCAATGAAATTGATCTCCCCGTGCAGAAGCGGGGATAAAAACATAAGACGAGAAGACCCTATGGAGCTTTAGACACGAAAGCAGCCCACGTT-AAACAC-CCACAATAATGGCCTAAACTA-AGTGG-ACTCTGCCCTAATGTCTTTGGTTGGGGCGACCGCGGGGAATTAAAGAACCCCCACGTGGAATGGGAATAC---CTTCCTACAACTAAGAGCTACAGCTCTAAGAAACAGAACTTCTGACCAGCAAGATCCGGCACTGCCGATCAACGGACCGAGTTACCCTAGGGATAACAGCGCAATCCTCTTTTAGAGCCCATATCGACAAGGGGGTTTACGACCTCGATGTTGGATCAGGACATCCTAATGGTGCAGCCGC
	'Triglops_scepticus.1'               TTTTGACCGTGCGAAGGTAGCGCAATCACTTGTCTTTTAAATGGAGACCCGTATGAATGGCATAACGAGGGCTTAACTGTCTCCTCTTTCAAGTCAATGAAATTGATCTCCCCGTGCAGAAGCGGGGATATAAACATAAGACGAGAAGACCCTATGGAGCTTTAGACACTAAGACAGCCCACGTT-AAGCAC-CCTAAACAAAGGACTAAACCA-AGTGG-GCCCTGCCCTAATGTCTTTGGTTGGGGCGACCGCGGGGAATTAAAGAACCCCCACGTGGAACGGGAACAC--TCTTCCTACAACTAAGAGCTACAGCTCTAGTAAACAGAACTTCTGACCAGCAAGATCCGGCAATGCCGATCAACGGACCGAGTTACCCTAGGGATAACAGCGCAATCCTCTTTTAGAGCCCATATCGACAAGGGGGTTTACGACCTCGATGTTGGATCAGGACATCCTAATGGTGCAGCCGC

;


END;

BEGIN ASSUMPTIONS;
	TYPESET * UNTITLED   =  unord:  1- 475;

END;

BEGIN CODONS;
	CODONPOSSET * UNTITLED  =  N:  366- 475 , 1: 2-365\3, 2: 3-363\3, 3: 1-364\3;

	CODESET * UNTITLED   =  mtdna.mam:  1- 475;


END;

BEGIN MESQUITECHARMODELS;
	ProbModelSet * UNTITLED   =  'Jukes-Cantor':  1- 475;
END;

BEGIN TREES[!'Trees acquired from RAxML using Mesquite''s Zephyr package. ^nAnalysis started Thu Jul 13 09:04:28 PDT 2017^nResults stored in folder: C:\Users\Fishmaster\Documents\Kolman_FW_mesquitefiles\16Sar-Br\RAxML-2017.07.13-Run.1\^n^nMatrix: Character Matrix^nSearch details: ^n   Bootstrap analysis^n   1000 bootstrap replicates^nRAxML command options:  -s data.phy -n file.out  -m GTRGAMMAI -q "multipleModelFile.txt" -p 1018275100 -# 1000 -b 1018275100 -T 12 '];
	Title 'RAxML Bootstrap Trees (Matrix: Character Matrix)';
	LINK Taxa = Taxa;
	TRANSLATE
[0] 		1 'Artedius_fenestralis.1',
[1] 		2 'Artedius_fenestralis.2',
[2] 		3 'Blepsias_cirrhosus.1',
[3] 		4 'Blepsias_cirrhosus.2',
[4] 		5 'Chitonotus_pugetensis.1',
[5] 		6 'Chitonotus_pugetensis.2',
[6] 		7 'Chitonotus_pugetensis.3',
[7] 		8 'Chitonotus_pugetensis.4',
[8] 		9 'Clinocottus_analis.1',
[9] 		10 'Clinocottus_analis.2',
[10] 		11 'Clinocottus_recalvus.1',
[11] 		12 'Cottus_asper.1',
[12] 		13 'Cottus_asper.2',
[13] 		14 'Cottus_bairdii.1',
[14] 		15 'Cottus_bairdii.2',
[15] 		16 'Cottus_bairdii.3',
[16] 		17 'Cottus_carolinae.1',
[17] 		18 'Cottus_cognatus.1',
[18] 		19 'Cottus_cognatus.2',
[19] 		20 'Cottus_confusus.1',
[20] 		21 'Cottus_confusus.2',
[21] 		22 'Cottus_gobio.1',
[22] 		23 'Cottus_gobio.2',
[23] 		24 'Cottus_gobio.3',
[24] 		25 'Cottus_gobio.4',
[25] 		26 'Cottus_hangiongensis.1',
[26] 		27 'Cottus_hangiongensis.2',
[27] 		28 'Cottus_poecilopus.1',
[28] 		29 'Cottus_poecilopus.2',
[29] 		30 'Cottus_poecilopus.3',
[30] 		31 'Cottus_pollux.1',
[31] 		32 'Cottus_pollux.2',
[32] 		33 'Cottus_pollux.3',
[33] 		34 'Cottus_pollux.4',
[34] 		35 'Cottus_pollux.5',
[35] 		36 'Dasycottus_setiger.1',
[36] 		37 'Dasycottus_setiger.2',
[37] 		38 'Dasycottus_setiger.3',
[38] 		39 'Dasycottus_setiger.4',
[39] 		40 'Enophrys_bison.1',
[40] 		41 'Enophrys_bison.2',
[41] 		42 'Enophrys_bison.3',
[42] 		43 'Gymnocanthus_galeatus.1',
[43] 		44 'Hemilepidotus_jordani.1',
[44] 		45 'Hemilepidotus_zapus.1',
[45] 		46 'Hemitripterus_bolini.1',
[46] 		47 'Hexagrammos_decagrammus.1',
[47] 		48 'Hexagrammos_decagrammus.2',
[48] 		49 'Hexagrammos_decagrammus.3',
[49] 		50 'Icelinus_filamentosus.1',
[50] 		51 'Icelinus_filamentosus.2',
[51] 		52 'Icelinus_filamentosus.3',
[52] 		53 'Icelus_spiniger.1',
[53] 		54 'Icelus_spiniger.2',
[54] 		55 'Jordania_zonope.1',
[55] 		56 'Jordania_zonope.2',
[56] 		57 'Leptocottus_armatus.1',
[57] 		58 'Leptocottus_armatus.2',
[58] 		59 'Leptocottus_armatus.3',
[59] 		60 'Mesocottus_haitej.1',
[60] 		61 'Mesocottus_haitej.2',
[61] 		62 'Microcottus_sellaris.1',
[62] 		63 'Myoxocephalus_polyacanthocephalus.1',
[63] 		64 'Myoxocephalus_polyacanthocephalus.2',
[64] 		65 'Myoxocephalus_polyacanthocephalus.3',
[65] 		66 'Myoxocephalus_polyacanthocephalus.4',
[66] 		67 'Myoxocephalus_polyacanthocephalus.5',
[67] 		68 'Oligocottus_snyderi.1',
[68] 		69 'Orthonopias_triacis.1',
[69] 		70 'Porocottus_camtschaticus.1',
[70] 		71 'Psychrolutes_phrictus.1',
[71] 		72 'Radulinus_asprellus.1',
[72] 		73 'Radulinus_asprellus.2',
[73] 		74 'Radulinus_asprellus.3',
[74] 		75 'Radulinus_asprellus.4',
[75] 		76 'Radulinus_asprellus.5',
[76] 		77 'Rhamphocottus_richardsoni.1',
[77] 		78 'Scorpaenichthys_marmoratus.1',
[78] 		79 'Scorpaenichthys_marmoratus.2',
[79] 		80 'Scorpaenichthys_marmoratus.3',
[80] 		81 'Stellerina_xyosterna.1',
[81] 		82 'Stellerina_xyosterna.2',
[82] 		83 'Trachidermus_fasciatus.1',
[83] 		n83 'Triglops_scepticus.1';
	TREE 'RAxML Bootstrap Tree++' = (9,(((((38,39),(36,37)),(77,71)),(((n83,((50,(52,51)),(((((69,70),((45,44),(47,(49,48)))),(33,(31,34))),(59,(57,58))),((56,55),(62,((66,65),((63,64),67))))))),((((((11,(2,1)),((13,12),(((28,((29,(26,27)),30)),(((25,22),24),23)),(((19,(15,14)),16),(17,21))))),(((73,74),72),(76,75))),43),((((80,78),79),46),((81,82),(3,4)))),(40,(42,41)))),((((60,61),(32,35)),83),((7,(6,(8,5))),(53,54))))),68),10);
	TREE 'RAxML Bootstrap Tree++' = ((68,(((11,69),(2,1)),(((43,((52,50),51)),((((((7,8),6),5),(((39,38),36),37)),((((((44,45),((82,81),(3,4))),(46,(79,(78,80)))),77),(47,(49,48))),((70,(((76,74),(73,72)),75)),((42,(40,41)),(((62,(((64,67),66),(65,63))),n83),(54,53)))))),71)),(((58,(57,59)),(83,((((30,28),(((26,27),29),((((32,35),((34,33),31)),(((19,21),(15,16)),14)),17))),(((25,24),22),23)),(13,12)))),((55,56),(60,61)))))),9,10);
	TREE 'RAxML Bootstrap Tree++' = (9,(68,((52,(51,50)),(((69,(1,2)),(((57,(58,59)),((((70,43),((41,(42,40)),(((76,74),(75,73)),72))),(((55,56),(62,(65,(66,(67,(64,63)))))),((54,53),n83))),((((34,33),31),(((32,35),(60,61)),(((77,(46,(((47,(49,48)),(45,44)),((4,3),(82,81))))),(79,(78,80))),((((25,24),((((27,26),29),(((28,30),((14,(15,(16,19))),17)),21)),(13,12))),22),23)))),(((37,36),(39,38)),71)))),83)),((((5,6),8),7),11)))),10);
	TREE 'RAxML Bootstrap Tree++' = (((69,((11,(2,1)),(43,(83,(((59,(58,57)),((56,55),(61,60))),(((32,35),((((17,(30,28)),(((12,13),((14,(19,(16,15))),21)),(23,(24,(22,25))))),(29,(27,26))),(34,(31,33)))),(((((((((((65,67),63),64),66),62),((((5,6),7),8),((((75,74),76),(72,73)),(46,(45,44))))),n83),(54,53)),((52,(50,51)),(((37,38),(39,36)),(((((79,(80,78)),77),((3,4),(81,82))),((48,49),47)),71)))),70),((41,40),42)))))))),68),9,10);
	TREE 'RAxML Bootstrap Tree++' = ((((11,69),((2,1),(43,(83,((((71,(61,60)),((((((((8,5),7),6),((((72,73),(76,74)),75),((((23,22),(25,24)),(((27,26),29),((17,(((31,(32,35)),(34,33)),((((14,21),19),16),15))),(28,30)))),(13,12)))),((((46,((78,80),79)),(45,44)),(3,4)),77)),((((37,38),39),36),(53,54))),((41,(40,42)),(70,(62,(65,((64,63),(66,67))))))),n83)),(((82,81),(56,55)),(((47,49),48),(59,(58,57))))),(51,(50,52))))))),68),9,10);
	TREE 'RAxML Bootstrap Tree++' = ((((83,((((((7,8),5),6),(57,(58,59))),((((60,61),((((((17,(30,28)),((27,26),29)),(13,((25,12),24))),(((14,((16,15),19)),21),22)),23),((35,32),((34,33),31)))),((46,(56,55)),(1,2))),((51,(52,50)),(((((44,(45,(49,(48,47)))),(3,4)),(((n83,((((76,75),73),72),74)),(53,54)),((70,(62,((((65,67),66),64),63))),(42,(41,40))))),(71,(77,(79,(78,80))))),(((39,38),36),37))))),((81,82),(69,43)))),11),68),9,10);
	TREE 'RAxML Bootstrap Tree++' = (9,(68,((11,((1,2),((52,(50,51)),((((((30,28),((26,27),(((((15,16),19),14),21),17))),((29,((25,24),(23,22))),(12,13))),(((60,61),(32,35)),((83,(33,34)),31))),((((62,(65,(67,((66,63),64)))),(((55,56),(58,(57,59))),(((77,((45,44),46)),((3,4),(82,81))),((49,47),48)))),((n83,((54,53),(70,((42,41),40)))),(43,((72,73),((75,74),76))))),(((6,5),(8,7)),(79,(78,80))))),(71,((39,36),(38,37))))))),69)),10);
	TREE 'RAxML Bootstrap Tree++' = (((11,69),(((2,1),(((6,(5,8)),7),(((57,(58,59)),(((60,61),(((((22,(25,24)),23),((((30,28),(17,((15,16),(19,14)))),(29,(27,26))),21)),(13,12)),((32,35),((33,31),34)))),83)),((50,(52,51)),((39,(37,(38,36))),(((((47,(48,49)),((81,82),(3,4))),((71,77),(79,(78,80)))),(((((76,73),74),72),75),(((44,45),(62,(65,(63,(67,(66,64)))))),((56,55),46)))),(70,(((41,(40,42)),43),((53,54),n83))))))))),68)),9,10);
	TREE 'RAxML Bootstrap Tree++' = (9,((((((49,(47,48)),(83,(((46,(79,(78,80))),44),45))),((((36,(39,37)),38),((((((29,(27,26)),((22,(24,25)),(12,13))),(((21,((14,(16,15)),19)),17),(30,28))),(((34,33),31),(32,35))),(58,(59,57))),((((74,76),75),73),72))),(43,((70,(52,(50,51))),(23,((81,82),(3,4))))))),(((((5,8),7),6),((71,77),(n83,((60,61),((55,56),(53,54)))))),((40,(41,42)),(62,(((64,(63,67)),66),65))))),((11,69),(2,1))),68),10);
	TREE 'RAxML Bootstrap Tree++' = (((68,(((((37,36),(39,38)),((((71,n83),((53,54),(((6,5),(8,7)),((40,(42,41)),(70,(62,((((67,64),63),66),65))))))),((((56,55),(59,(58,57))),((83,(60,61)),(((23,(24,(22,25))),((29,(27,26)),((30,28),(17,(((31,(32,35)),(34,33)),(((16,15),(14,19)),21)))))),(12,13)))),(((((44,45),(((80,78),79),46)),(3,4)),((81,82),77)),((47,48),49)))),(((76,72),(75,74)),73))),((51,(52,50)),43)),(1,2))),(69,11)),9,10);
	TREE 'RAxML Bootstrap Tree++' = (9,(68,((((83,(2,1)),11),((((65,((64,66),(63,67))),(62,70)),(41,(42,40))),(((n83,(51,(52,50))),(43,(((((73,(72,76)),75),74),(((5,8),(6,7)),(58,(59,57)))),((((((81,82),(4,3)),((((24,25),(22,23)),((((((35,32),((34,33),31)),(26,27)),29),(17,(30,28))),((14,((15,16),19)),21))),(13,12))),((79,(80,78)),(71,77))),((44,45),(49,(47,48)))),(((56,55),(60,61)),46))))),((37,(38,(36,39))),(54,53))))),69)),10);
	TREE 'RAxML Bootstrap Tree++' = (9,((69,(((11,2),1),((((71,(60,61)),(((13,12),(((23,((24,25),22)),(21,((14,(19,(16,15))),((34,33),(((57,(58,59)),(32,35)),31))))),((17,((27,26),29)),(30,28)))),(((((n83,(((65,((63,66),(67,64))),62),(70,(42,(41,40))))),(53,54)),((((74,72),(75,76)),73),43)),((48,(49,47)),((77,(79,(78,80))),(((45,44),((56,55),46)),((82,81),(3,4)))))),((36,(37,38)),39)))),((50,(51,52)),83)),(((7,5),6),8)))),68),10);
	TREE 'RAxML Bootstrap Tree++' = ((((50,(52,51)),(((((82,81),83),(((43,(74,(73,(75,(76,72))))),((((30,28),((((((((((31,(35,32)),(33,34)),15),16),(14,19)),21),17),(23,((27,26),29))),(24,25)),22)),(13,12)),(((44,45),(48,(49,47))),((3,4),(46,((80,79),78)))))),(((((((5,7),6),8),77),((((1,2),11),(71,(61,60))),((70,(40,(41,42))),n83))),((54,53),(62,(((65,63),64),(67,66))))),(((39,37),36),38)))),(69,(58,(59,57)))),(56,55))),68),9,10);
	TREE 'RAxML Bootstrap Tree++' = (9,(68,(((11,(1,2)),((((60,61),71),(((((29,(17,(14,((19,(16,15)),(21,((31,(33,34)),((32,35),83))))))),(6,((8,7),5))),((24,(22,25)),23)),((30,28),(13,12))),(43,(((((63,((62,65),67)),66),64),(((39,36),(38,37)),((((3,4),(46,(79,(78,80)))),(77,(45,44))),(47,(49,48))))),((((((75,73),76),74),72),(53,54)),(n83,(70,(42,(41,40))))))))),(((51,(52,50)),((81,82),(55,56))),((((26,27),57),59),58)))),69)),10);
	TREE 'RAxML Bootstrap Tree++' = ((68,((69,11),((1,2),(83,(((51,(52,50)),43),((((76,73),((75,74),72)),((((13,12),((21,((15,((14,((((26,27),(29,(((34,((57,(58,59)),33)),31),(32,35)))),(30,28)),17)),16)),19)),((23,22),(24,25)))),(71,((77,((82,81),((79,(80,78)),((47,(48,49)),(44,45))))),(4,3)))),(((70,(62,(((67,(66,63)),64),65))),(54,(53,(((55,56),(((7,(5,6)),8),(40,(41,42)))),((60,61),n83))))),(((37,36),38),39)))),46)))))),9,10);
	TREE 'RAxML Bootstrap Tree++' = (9,(68,((((((((60,61),((71,((43,(((((47,(49,48)),((((79,(80,78)),46),(3,4)),(77,((81,82),(44,45))))),((((37,38),36),39),(54,53))),(41,(40,42))),(n83,((62,(70,(65,(64,(66,(63,67)))))),(((72,75),74),(73,76)))))),(55,56))),((((((27,26),29),((((31,(33,34)),(35,32)),((((12,13),(((25,24),22),23)),21),((16,15),(14,19)))),30)),28),17),(52,(50,51))))),(58,(59,57))),83),((8,6),(7,5))),(2,1)),11),69)),10);
	TREE 'RAxML Bootstrap Tree++' = ((68,((((((83,(60,61)),((((21,(((((15,16),19),14),(((((34,33),31),(30,28)),17),(29,((((59,58),57),(32,35)),(26,27))))),(((25,24),22),23))),(13,12)),((((36,37),(39,38)),((45,44),(((3,4),(82,81)),(46,((80,79),78))))),((70,(49,(48,47))),(((74,76),((72,73),75)),43)))),(40,(42,41)))),(((50,(51,52)),((((54,53),(77,((6,7),(5,8)))),((62,65),(((67,64),63),66))),n83)),71)),(56,55)),(1,2)),(69,11))),9,10);
	TREE 'RAxML Bootstrap Tree++' = (9,((((((50,51),52),((55,56),((((71,(60,61)),(((39,((36,37),38)),(((49,(48,47)),(((46,((4,3),(82,81))),(79,(78,80))),(77,(45,44)))),(((54,53),n83),((((73,76),(74,75)),72),((70,(65,(62,((63,(66,67)),64)))),(41,(42,40))))))),((12,13),(((25,24),(22,23)),((29,((27,26),(35,32))),(((31,(34,33)),(30,28)),(((((15,16),19),14),21),17))))))),43),((58,(59,57)),83)))),(((2,1),69),11)),68),((8,5),(7,6))),10);
	TREE 'RAxML Bootstrap Tree++' = ((68,((((1,2),(((((((40,(42,41)),((((67,(64,65)),63),(66,62)),70)),n83),((((((56,55),((60,61),(((33,34),31),(32,35)))),(53,54)),46),((((((23,((22,25),24)),(((19,(15,16)),(17,14)),21)),((29,(26,27)),(30,28))),(12,13)),71),(((77,(3,4)),(48,(49,47))),(((78,80),79),((82,81),(45,44)))))),((58,(57,59)),(((7,5),(6,8)),((((76,72),73),74),75))))),(((38,37),36),39)),((50,52),51)),(83,43))),11),69)),9,10);
	TREE 'RAxML Bootstrap Tree++' = (((((((52,(51,50)),(((((38,(36,37)),39),71),((54,53),(n83,((((40,(41,42)),70),43),((73,(72,75)),(76,74)))))),((((3,4),(((81,82),(77,(44,45))),((47,(48,49)),((78,80),79)))),(46,((56,55),(((35,32),((((31,(33,34)),(58,(59,57))),83),((13,12),((28,30),(((25,24),(22,23)),((((26,27),17),(((19,(15,16)),14),21)),29)))))),(60,61))))),(62,(((63,(64,67)),66),65))))),((5,(8,7)),6)),((1,2),11)),69),68),9,10);
	TREE 'RAxML Bootstrap Tree++' = (((((((60,61),(((((23,((24,22),25)),(21,((19,(14,(16,15))),17))),(((((33,34),31),(35,32)),((27,26),29)),(28,30))),(12,13)),71)),((52,(50,51)),(83,((57,(58,59)),69)))),((40,(41,42)),(n83,((((36,38),39),37),((43,(((74,(76,73)),(75,72)),(((((((3,4),(81,82)),(48,(49,47))),(77,((80,78),79))),((55,56),46)),(45,44)),((70,62),((63,((64,67),66)),65))))),(((5,7),(6,8)),(53,54))))))),(11,(1,2))),68),9,10);
	TREE 'RAxML Bootstrap Tree++' = ((68,(((((((62,65),((63,67),64)),66),((83,(11,(2,1))),(((((((74,((75,(73,72)),76)),(((((33,34),31),(((21,((16,(15,19)),14)),17),(((29,(26,27)),(32,35)),(((25,24),22),23)))),(30,28)),(13,12))),((((54,53),((60,61),(55,56))),(n83,(71,(37,((38,36),39))))),(41,(42,40)))),43),(46,((77,(((45,44),(49,(47,48))),((82,81),(79,(78,80))))),(3,4)))),(59,(57,58))),70))),((6,(7,5)),8)),((51,50),52)),69)),9,10);
	TREE 'RAxML Bootstrap Tree++' = (9,(68,((((71,(60,61)),((83,(((13,12),((21,(((((34,(33,31)),(30,28)),17),((32,35),(27,(29,26)))),((19,(16,15)),14))),(23,((24,25),22)))),(57,(59,58)))),(((((77,(50,(51,52))),(((5,7),6),8)),((39,36),(37,38))),(((43,((70,(n83,(53,54))),(42,(40,41)))),((((((72,73),76),75),74),((44,45),46)),((62,(65,((67,(63,64)),66))),(55,56)))),(((4,3),(82,81)),(48,(47,49))))),(79,(80,78))))),(11,(1,2))),69)),10);
	TREE 'RAxML Bootstrap Tree++' = (9,(68,((((((((((28,(30,(17,(((23,(((12,13),(24,25)),22)),21),((19,(16,15)),14))))),29),(26,27)),(35,32)),31),(34,33)),(58,(59,57))),((((((37,39),38),36),(((62,(70,(((65,(66,67)),64),63))),((45,44),(((47,(48,49)),((71,77),((79,80),78))),((82,81),(3,4))))),((53,54),(((41,(40,42)),n83),((((73,74),75),76),72))))),(5,(6,(8,7)))),((55,56),(60,61)))),(((1,2),(((50,52),51),(43,83))),46)),(69,11))),10);
	TREE 'RAxML Bootstrap Tree++' = (((69,((11,(1,2)),((((8,7),5),6),((((61,60),(((((82,81),(56,55)),((59,57),58)),(83,23)),((((27,26),29),(((30,28),(12,13)),(22,(25,24)))),((21,(14,(19,(15,16)))),((50,(51,52)),17))))),(((35,32),31),(34,33))),((((53,54),((((62,(65,(64,(63,(66,67))))),70),((41,40),42)),((43,(((36,37),(38,39)),((((4,3),((45,44),(46,((79,78),80)))),77),((47,48),49)))),((75,73),((74,72),76))))),n83),71))))),68),9,10);
	TREE 'RAxML Bootstrap Tree++' = ((68,(((2,1),(((57,(59,58)),83),(((42,41),40),((((((3,4),46),((((44,45),(81,82)),(48,(47,49))),((78,80),79))),(((53,54),((n83,71),((62,(65,((67,(66,63)),64))),(((52,50),51),(5,((8,6),7)))))),((70,43),(((74,72),76),(75,73))))),(((36,37),38),39)),((((24,25),(12,13)),(((21,((15,16),(14,19))),((17,((28,30),((34,33),31))),(29,((((60,61),(55,56)),(32,35)),(26,27))))),(23,22))),77))))),(69,11))),9,10);
	TREE 'RAxML Bootstrap Tree++' = (9,(68,(((83,((1,2),11)),(((((((((31,(33,34)),(32,35)),((26,27),29)),(28,30)),17),((21,(((16,15),19),14)),(((25,24),22),23))),(12,13)),(61,60)),((((71,(((39,38),37),36)),((52,50),51)),((7,((8,5),6)),(((((48,(47,49)),45),44),((79,(78,80)),(((82,81),(4,3)),46))),(((53,54),(((70,((40,41),42)),(((((73,72),76),74),75),43)),n83)),((65,(66,(63,(64,67)))),62))))),((58,(59,57)),(77,(55,56)))))),69)),10);
	TREE 'RAxML Bootstrap Tree++' = (((11,((2,1),((43,((((37,38),(39,36)),(((((40,(42,41)),(70,(62,(((66,64),65),(63,67))))),((((7,6),5),8),((60,61),(54,53)))),n83),((((31,((69,(57,(58,59))),(34,33))),((32,35),((30,((28,((29,(27,26)),((14,((16,15),19)),(21,((12,13),(((25,24),(23,22)),(((46,(79,(80,78))),(77,((44,45),(81,82)))),((4,3),(49,(48,47)))))))))),17)),71))),(55,56)),(((75,74),(73,72)),76)))),(52,(51,50)))),83))),68),9,10);
	TREE 'RAxML Bootstrap Tree++' = ((68,(((83,11),(1,2)),((69,(57,(58,59))),(43,(((46,((79,(80,78)),((82,81),(44,45)))),(4,3)),(((((64,67),(66,63)),65),(62,((((((60,61),((((((28,30),(17,(21,(14,(19,(16,15)))))),((27,26),29)),(77,((22,23),(25,24)))),(13,12)),((32,35),((34,33),31)))),((55,56),((40,42),41))),((47,(48,49)),71)),n83),((54,53),((((74,73),(72,75)),76),(((5,6),(7,8)),((37,36),(39,38)))))))),((52,(51,50)),70))))))),9,10);
	TREE 'RAxML Bootstrap Tree++' = (9,(68,((((83,((((((76,(73,74)),((75,72),(((8,5),6),7))),(((40,(41,42)),(70,(((66,64),(63,67)),(62,65)))),((((((29,((30,28),((((14,((16,15),19)),21),((27,26),17)),(23,((24,25),22))))),(13,12)),((33,34),(31,(32,35)))),(61,60)),(54,53)),n83))),((71,((38,(36,39)),37)),((44,45),((((47,(48,49)),(79,(80,78))),77),((3,4),(81,82)))))),((50,(52,51)),((46,(55,56)),(57,(59,58))))),43)),(2,1)),11),69)),10);
	TREE 'RAxML Bootstrap Tree++' = ((((52,(50,51)),((55,56),(((((57,59),58),(83,(((17,((((35,32),31),(33,34)),(21,(14,((16,15),19))))),(((12,13),(23,((25,22),24))),(30,28))),(29,(27,26))))),69),(((41,(40,42)),(((47,(49,48)),((81,82),70)),((((53,54),(43,((((6,7),5),8),(((72,76),73),(75,74))))),((71,(39,(37,(36,38)))),((77,(((46,(44,45)),(4,3)),(79,(80,78)))),(((67,64),(63,66)),(62,65))))),n83))),((60,61),((1,2),11)))))),68),9,10);
	TREE 'RAxML Bootstrap Tree++' = (9,(((((((((((56,55),((70,62),(65,((66,(67,63)),64)))),(((76,72),73),(74,75))),(((49,(47,48)),n83),(((52,(50,51)),71),43))),(((46,(45,44)),((((78,80),79),77),((81,82),(3,4)))),((7,((8,5),6)),((38,37),(36,39))))),(41,(40,42))),(53,54)),((83,(61,60)),((12,13),((30,28),((((25,22),24),23),((29,(26,27)),(((21,(14,(19,(15,16)))),17),((31,(34,33)),((57,(58,59)),(35,32)))))))))),(1,2)),(11,69)),68),10);
	TREE 'RAxML Bootstrap Tree++' = (((68,((((((43,(((((((6,5),7),8),((((((66,63),((65,67),64)),62),((41,(42,40)),70)),n83),(54,53))),(71,(((37,39),38),36))),((((73,75),72),76),74)),((((81,82),(3,4)),((((44,45),(49,(48,47))),(79,(80,78))),77)),46))),((52,50),51)),(58,(59,57))),((56,55),((((((29,(27,26)),((28,30),((21,((19,(15,16)),14)),17))),((23,22),(25,24))),(13,12)),((32,35),((33,34),31))),(60,61)))),83),(2,1))),(69,11)),9,10);
	TREE 'RAxML Bootstrap Tree++' = ((68,(((11,(1,2)),((58,(57,59)),(83,((((((77,71),((49,(47,48)),((((79,(80,78)),((3,4),(81,82))),(46,(45,44))),(((((27,26),29),(((((35,32),((34,33),31)),(21,((14,(15,16)),19))),17),(30,28))),((23,22),(24,25))),(12,13))))),(((6,7),(5,8)),((36,37),(38,39)))),(((41,(42,40)),((43,(((72,75),74),(76,73))),n83)),(53,54))),((((66,67),(64,63)),((65,(70,((52,51),50))),62)),(56,55))),(61,60))))),69)),9,10);
	TREE 'RAxML Bootstrap Tree++' = (9,(68,((11,69),((((51,(50,52)),(((83,((((((77,((49,(47,48)),((4,3),((((82,81),71),(23,(((17,((19,(16,(15,14))),21)),(28,30)),(((((31,(33,34)),((61,60),(32,35))),(29,(26,27))),((12,13),(25,24))),22)))),(79,(80,78)))))),((38,39),(36,37))),((43,((n83,(53,54)),(70,((40,42),41)))),((76,75),(74,(72,73))))),(62,(65,(64,(63,(67,66)))))),(45,44)),46)),((57,58),59)),(55,56))),((7,(6,5)),8)),(1,2)))),10);
	TREE 'RAxML Bootstrap Tree++' = (((((77,((50,(52,51)),((71,((37,(38,39)),36)),(((((8,7),6),5),(((((((23,22),(24,25)),(17,(21,(((34,33),31),(14,(19,(15,16))))))),(((26,27),29),((60,61),(32,35)))),(13,12)),(28,30)),(54,53))),((n83,(((58,(59,57)),(55,56)),(((41,(42,40)),70),(62,(((66,(64,67)),63),65))))),(((((73,75),74),76),72),((46,(((79,(80,78)),((44,((48,(47,49)),45)),(83,(81,82)))),(4,3))),43))))))),(1,2)),(69,11)),68),9,10);
	TREE 'RAxML Bootstrap Tree++' = ((((((((((55,56),(60,61)),((((31,(33,34)),(((26,27),((((12,13),((22,23),(24,25))),((28,30),(17,(21,(((16,15),19),14))))),29)),(35,32))),(((((70,((66,((64,63),67)),65)),62),((((45,44),(77,(79,(80,78)))),(((82,81),(4,3)),46)),(48,(49,47)))),((((73,74),(76,(75,(42,(40,41))))),72),(n83,(53,54)))),((((8,6),7),5),((37,39),(38,36))))),71)),(2,1)),((69,((58,57),59)),(52,(50,51)))),43),83),11),68),9,10);
	TREE 'RAxML Bootstrap Tree++' = ((68,((69,(11,(1,2))),((((51,(50,52)),43),(46,((((54,53),((40,(41,42)),n83)),(((((71,77),(79,(78,80))),(((49,(48,47)),45),44)),((((83,(59,(57,58))),((((((12,13),((22,23),(24,25))),((27,26),29)),(30,28)),(17,(21,((14,(16,15)),19)))),((32,35),((34,33),31)))),(((6,5),8),7)),(((72,75),74),(76,73)))),(((39,36),38),37))),((((4,3),(81,82)),(55,56)),(70,((64,((67,63),66)),(65,62))))))),(61,60)))),9,10);
	TREE 'RAxML Bootstrap Tree++' = (9,(68,(((2,1),(((60,61),((((52,(51,50)),(((81,82),(55,56)),(69,((57,59),58)))),((((39,((36,38),37)),(8,(5,(6,7)))),((((46,(((3,4),(((78,79),80),77)),(48,(47,49)))),(45,44)),((((67,62),66),65),(64,63))),((((((75,73),72),74),76),43),((n83,(70,(40,(41,42)))),(54,53))))),((((27,26),29),(((30,28),(((22,(24,25)),(23,(21,(14,(15,(19,16)))))),(13,12))),17)),((32,35),((34,33),31))))),71)),83)),11)),10);
	TREE 'RAxML Bootstrap Tree++' = ((68,(((1,2),((((n83,((((39,37),36),38),((((5,7),(6,8)),(54,53)),(((42,(41,40)),(70,((((67,66),63),(64,65)),62))),((((((47,(48,49)),((3,4),(82,81))),((77,(79,(78,80))),(((25,(24,22)),((((29,(26,27)),((35,32),((33,34),31))),(17,(28,30))),(((14,(19,(15,16))),21),(12,13)))),23))),(45,44)),46),(43,(((75,72),76),(74,73)))))))),((((57,(59,58)),83),((50,51),52)),(55,56))),71),(61,60))),(69,11))),9,10);
	TREE 'RAxML Bootstrap Tree++' = (9,(69,(68,((11,(2,1)),((((((77,((7,(6,8)),5)),(((((38,39),36),37),(((((49,(47,48)),((((79,80),78),((4,3),46)),((44,45),(82,81)))),((((76,(73,74)),75),72),((((((29,((32,35),(26,27))),(((31,(34,33)),(30,28)),17)),((22,23),(24,25))),(21,(19,(14,(15,16))))),(13,12)),(83,(58,(57,59)))))),(43,(70,(42,(41,40))))),(60,61))),(62,((((66,63),67),65),64)))),(n83,(53,54))),(56,55)),71),(51,(50,52)))))),10);
	TREE 'RAxML Bootstrap Tree++' = (9,((((((((24,(25,(22,(((17,(21,(((15,16),14),19))),(30,28)),(23,(29,(27,26))))))),(13,12)),((((56,55),(61,60)),(32,35)),(31,(34,33)))),(((40,(41,42)),(((46,(45,44)),((70,((65,62),(((63,66),67),64))),(((72,(73,74)),76),75))),((((50,(51,52)),n83),((((8,6),7),5),(54,53))),((43,((37,39),(38,36))),((((81,82),(4,3)),(48,(47,49))),((77,71),(79,(78,80)))))))),((57,(58,59)),83))),(1,2)),68),11),69),10);
	TREE 'RAxML Bootstrap Tree++' = (9,(68,((69,((43,83),(((((55,56),(46,((44,45),(((81,82),(3,4)),((77,((80,78),79)),(47,(49,48))))))),(((58,(59,57)),(((76,(73,(72,74))),75),((((17,(30,28)),((((32,35),((33,34),31)),29),(26,27))),((21,(14,(19,(15,16)))),(((23,24),22),25))),(12,13)))),((6,(5,7)),8))),(((60,61),71),((54,53),((((62,(67,(66,((65,63),64)))),(40,(42,41))),((51,(50,52)),70)),n83)))),(((38,39),37),36)))),((1,2),11))),10);
	TREE 'RAxML Bootstrap Tree++' = ((68,((11,69),((2,1),(83,(((((((36,38),37),39),(46,((44,45),(((((77,71),(79,(80,78))),(47,(49,48))),((82,81),(4,3))),((((28,30),(((((22,23),(24,25)),(13,12)),(29,(27,26))),17)),(21,(19,14))),(15,16)))))),((((7,5),(6,8)),((((62,(65,(64,(67,(66,63))))),(((41,42),40),70)),(43,(((73,74),(72,75)),76))),((54,53),n83))),(51,(52,50)))),(((35,32),((34,33),31)),((61,60),(56,55)))),(59,(57,58))))))),9,10);
	TREE 'RAxML Bootstrap Tree++' = (9,((68,(((((61,60),(((38,((36,39),37)),((((n83,(53,54)),(((40,41),42),((62,(65,((67,66),(64,63)))),70))),(43,(((7,5),(8,6)),((73,(72,(74,75))),76)))),((((55,56),46),(44,45)),(((79,(78,80)),77),(((48,49),47),((81,82),(3,4))))))),(71,(((57,59),58),((((((34,33),(31,(35,32))),((14,((19,16),15)),((23,(22,((12,13),(24,25)))),21))),(29,(26,27))),17),(28,30)))))),((51,52),50)),83),(1,2))),(11,69)),10);
	TREE 'RAxML Bootstrap Tree++' = ((((69,11),((((59,(58,57)),(83,(51,(50,52)))),((((3,4),46),(((55,56),(((74,73),(75,76)),72)),((((((22,23),(24,25)),((((32,35),((34,33),31)),(29,(26,27))),((30,28),(17,(21,(14,(19,(16,15)))))))),(12,13)),(((45,44),(81,82)),(((80,78),79),(47,(49,48))))),((((77,(71,(61,60))),(((41,(40,42)),(70,((((65,64),63),(66,67)),62))),n83)),(((5,8),(7,6)),(53,54))),(((39,38),36),37))))),43)),(2,1))),68),9,10);
	TREE 'RAxML Bootstrap Tree++' = ((68,(((((60,61),(83,((((22,23),(24,25)),(((28,30),(17,(((35,32),((33,34),31)),((14,(19,(15,16))),21)))),(29,(27,26)))),(12,13)))),((((7,((8,6),5)),((36,39),(38,37))),(((((n83,(54,53)),(((((72,75),76),(73,74)),((69,70),43)),((42,41),40))),(62,((64,(65,66)),(63,67)))),71),(52,(50,51)))),((((82,81),(55,56)),(48,(47,49))),(((3,4),46),((79,(80,78)),((45,77),44)))))),((58,57),59)),(11,(1,2)))),9,10);
	TREE 'RAxML Bootstrap Tree++' = (9,(((((((((74,76),(73,75)),72),((((24,(22,13)),12),25),(((28,30),((17,(((19,(15,16)),(26,27)),14)),(29,(((32,35),(57,(59,58))),(34,(33,31)))))),(21,23)))),(((37,(36,38)),39),((83,(61,60)),(((51,(52,50)),(77,71)),(((70,(((64,(66,63)),67),(65,62))),((40,41),42)),(n83,((((8,5),7),6),(53,54)))))))),(((((48,(47,49)),45),44),(46,(56,55))),((81,82),(3,4)))),(((79,78),80),43)),((11,69),(1,2))),68),10);
	TREE 'RAxML Bootstrap Tree++' = ((68,((83,(43,((((50,51),52),(58,(57,59))),((((70,((41,40),42)),((((63,66),(67,65)),64),62)),n83),((((75,(((7,5),6),8)),(72,73)),(74,76)),(((77,((82,81),(((49,47),48),((45,44),((79,(78,80)),(4,3)))))),(((1,2),((((((21,(14,(19,(16,15)))),((31,(32,35)),(33,34))),((30,28),((29,(26,27)),17))),(23,22)),(24,25)),(12,13))),((53,54),((46,(56,55)),(60,61))))),(71,((36,(37,39)),38)))))))),(69,11))),9,10);
	TREE 'RAxML Bootstrap Tree++' = (9,((11,((1,2),(((51,(52,50)),(((60,61),(((((43,n83),((54,53),((69,70),(41,(40,42))))),((76,(73,75)),(72,74))),((46,(56,55)),(62,((((64,67),63),66),65)))),(45,44))),(((23,(22,(((13,12),(24,25)),(((26,27),29),(((((21,(19,(15,16))),14),(((57,(58,59)),(32,35)),((34,33),31))),17),(30,28)))))),((((47,(48,49)),(82,81)),(3,4)),(77,(71,(79,(78,80)))))),(((7,(8,6)),5),((39,(38,37)),36))))),83))),68),10);
	TREE 'RAxML Bootstrap Tree++' = ((68,((((2,1),(((((((65,((64,67),(63,66))),(62,70)),(42,(40,41))),(49,(48,47))),((71,n83),((76,((((((54,53),((((23,(((34,33),31),(32,35))),(((((28,30),((50,(52,51)),(17,(21,(14,(19,(15,16))))))),(29,(26,27))),(22,(25,24))),(13,12))),(83,(((58,(57,59)),(56,55)),(61,60)))),(43,(((38,37),36),39)))),75),73),72),74)),(((4,3),(81,82)),((45,44),(46,((78,80),79))))))),((7,6),(8,5))),77)),11),69)),9,10);
	TREE 'RAxML Bootstrap Tree++' = ((((((41,(42,40)),(70,(((67,(63,64)),66),(62,65)))),((((53,54),(43,((73,(76,(74,75))),72))),((((37,39),(36,38)),(((50,(51,52)),(83,(58,(57,59)))),((71,(((30,28),(13,12)),((23,(25,(22,24))),(29,((27,26),(21,((14,(15,(19,16))),17))))))),(((((56,55),((79,(80,78)),46)),(45,44)),((48,(49,47)),((4,3),(82,81)))),77)))),((((61,60),(32,35)),((34,33),31)),((6,5),(8,7))))),n83)),((69,11),(1,2))),68),9,10);
	TREE 'RAxML Bootstrap Tree++' = ((((69,11),((((57,(59,58)),((((6,5),7),8),((((73,74),75),76),72))),((((((62,(((63,(66,67)),64),65)),70),(40,(42,41))),(((79,(80,78)),((77,((45,44),(49,(48,47)))),((3,4),(81,82)))),(((53,54),((60,61),((55,56),46))),((2,1),(((((22,23),(24,25)),((((27,26),29),((30,28),(17,(14,(15,(16,19)))))),21)),(12,13)),((35,32),(34,(31,33)))))))),((37,(36,39)),38)),(71,((50,(51,52)),n83)))),(83,43))),68),9,10);
	TREE 'RAxML Bootstrap Tree++' = (9,((((((43,(((52,(50,51)),46),(((4,3),((((63,65),((67,64),62)),66),70)),(((37,(38,(36,39))),((n83,(54,53)),(((6,5),(7,8)),((((74,76),72),75),73)))),(((81,82),(44,((48,(47,49)),45))),((77,71),((78,80),79))))))),((((56,55),(60,61)),(((35,32),((33,34),31)),(((((((15,16),19),14),21),((12,13),((22,23),(25,24)))),((27,26),29)),(17,(28,30))))),(42,(40,41)))),(83,(57,(59,58)))),((2,1),11)),69),68),10);
	TREE 'RAxML Bootstrap Tree++' = (9,(68,((((61,60),((77,71),(69,(11,(1,2))))),(((((43,(70,(42,(41,40)))),((((45,44),((48,(47,49)),((46,((78,80),79)),((4,3),((55,56),(81,82)))))),(((36,37),39),38)),(((((76,72),73),74),75),(((13,12),((28,30),((((17,(35,32)),((26,27),29)),(25,24)),((((19,((14,16),15)),21),22),(((34,33),31),23))))),(83,(58,(57,59))))))),n83),((53,54),((7,5),(6,8)))),((((63,64),66),(67,65)),62))),((50,51),52))),10);
	TREE 'RAxML Bootstrap Tree++' = (9,(((((61,60),((71,(((54,53),(((((((76,(74,72)),73),75),((((25,(((35,32),((31,(33,34)),((26,27),(59,(58,57))))),29)),24),((((83,21),((19,(15,16)),14)),(22,(17,23))),(((((5,8),6),7),28),30))),(13,12))),43),(((((47,(48,49)),(((45,44),(81,82)),((78,80),79))),((3,4),46)),((((67,((63,66),64)),(62,65)),70),(42,(40,41)))),((38,(37,39)),36))),n83)),(50,(52,51)))),(77,(56,55)))),(11,(1,2))),69),68),10);
	TREE 'RAxML Bootstrap Tree++' = (9,((((2,1),(((((58,(59,57)),83),(((21,(((24,25),22),23)),(((30,28),((19,((15,16),14)),17)),(((31,(34,33)),(35,32)),(29,(27,26))))),(12,13))),(61,60)),((50,(51,52)),((((54,53),(((40,(42,41)),n83),(43,((((73,74),75),72),76)))),(((6,(8,5)),7),(((39,38),36),37))),((((45,44),((70,62),(65,(((63,67),66),64)))),((55,56),46)),((((79,(80,78)),(77,71)),(49,(47,48))),((81,82),(3,4)))))))),68),(69,11)),10);
	TREE 'RAxML Bootstrap Tree++' = (9,(68,((69,11),((1,2),((41,(40,42)),(((83,(((52,50),51),((58,(59,57)),(56,55)))),(60,61)),(71,(n83,((((((29,((((34,33),31),(35,32)),(26,27))),((17,(((15,16),(19,14)),21)),(28,30))),(23,(25,(22,24)))),(13,12)),(54,53)),((((((4,3),(77,((81,82),((45,44),((79,(78,80)),46))))),(49,(48,47))),43),(((36,39),37),38)),(((70,62),(65,((67,66),(63,64)))),(((5,8),(7,6)),((((75,72),73),76),74)))))))))))),10);
	TREE 'RAxML Bootstrap Tree++' = ((((((((((((((((82,81),(45,44)),((78,80),79)),(46,(4,3))),77),(70,(40,(41,42)))),(((((62,(66,(65,(64,(67,63))))),(73,((72,(76,75)),74))),((((57,(59,58)),((51,(50,52)),43)),((56,55),71)),((49,(47,48)),n83))),((54,53),(((5,6),7),8))),(((38,39),36),37))),(12,(13,(((((30,(((31,(33,34)),(32,35)),(27,26))),(17,28)),29),((14,(19,(15,16))),21)),(24,((22,23),25)))))),83),(60,61)),2),1),11),69),68),9,10);
	TREE 'RAxML Bootstrap Tree++' = (9,(68,((69,11),((2,1),((((60,61),((((21,(14,(15,(19,16)))),(((30,28),17),((31,(33,34)),((27,26),(29,(32,35)))))),(23,((25,22),24))),(13,12))),((((7,5),(6,8)),((37,38),(36,39))),((((77,(((81,82),(3,4)),((45,44),(47,(49,48))))),((56,55),46)),(78,(79,80))),(((54,53),(n83,((41,(40,42)),(70,((65,((63,(66,67)),64)),62))))),((73,((75,72),74)),76))))),(43,((83,71),((58,(57,59)),(52,(50,51))))))))),10);
	TREE 'RAxML Bootstrap Tree++' = (9,(68,(69,(((1,2),(((28,30),(31,(33,34))),((21,((((25,24),(13,12)),(((((42,(41,40)),((45,44),(48,(47,49)))),(43,(((79,(78,80)),46),((70,(81,82)),(4,3))))),(((72,76),74),(75,73))),((((((5,(8,(6,7))),(52,(51,50))),(77,71)),((54,53),(((56,55),(62,((((67,65),66),64),63))),n83))),((61,60),83)),(((37,39),38),36)))),(22,23))),(((29,((27,26),((32,35),((57,58),59)))),17),(14,((15,16),19)))))),11))),10);
	TREE 'RAxML Bootstrap Tree++' = (9,((((((59,(58,57)),((81,82),(56,55))),(51,(52,50))),((((60,61),(77,71)),(((62,((((67,66),65),64),63)),((54,53),((6,(7,5)),8))),(n83,((40,(41,42)),((((((((73,76),75),74),72),((((25,24),(22,23)),((((14,((15,16),19)),21),((31,33),34)),(((29,((26,27),(32,35))),(28,30)),17))),(13,12))),((46,(79,(78,80))),((4,3),(44,45)))),(43,(((36,38),37),39))),((48,(47,49)),70)))))),83)),(68,(11,(2,1)))),69),10);
	TREE 'RAxML Bootstrap Tree++' = ((((11,69),((((51,52),50),(((55,56),(((60,61),(((49,(47,48)),(44,45)),((((12,13),(((25,24),(22,23)),(((21,(((19,16),15),14)),((34,33),31)),((30,28),(((35,32),(29,(26,27))),17))))),(2,1)),(((75,(72,(76,73))),74),(((42,(40,41)),70),(83,43)))))),((((39,37),(36,38)),71),((((5,6),7),8),((62,(65,((64,(66,63)),67))),(n83,(54,53))))))),((58,(59,57)),((46,(79,(80,78))),((81,82),(4,3)))))),77)),68),9,10);
	TREE 'RAxML Bootstrap Tree++' = (((((2,1),((61,60),((((59,(57,58)),(((13,12),(28,(30,((17,(21,(14,((16,15),19)))),(((23,22),(25,24)),(29,(27,26))))))),((32,35),((34,33),31)))),((((((42,(40,41)),n83),((62,((((66,64),(67,63)),65),((52,(51,50)),70))),((((5,6),7),8),((((76,74),72),75),73)))),((((37,38),36),39),((43,83),((44,45),(((49,(48,47)),((77,71),((80,78),79))),((82,81),(3,4))))))),(53,54)),46)),(55,56)))),(69,11)),68),9,10);
	TREE 'RAxML Bootstrap Tree++' = (9,(68,(((55,56),(((71,((((((21,(17,(14,(19,(16,15))))),(((13,12),((23,22),(24,25))),(((29,(27,26)),((((1,2),(34,33)),31),(32,35))),(28,30)))),(53,54)),(43,((((((8,7),6),5),(((36,38),39),37)),(((49,47),48),(((79,(78,80)),((44,45),(82,81))),(77,(46,(3,4)))))),(((72,(73,75)),74),76)))),((((((66,64),67),63),65),62),(70,(40,(41,42))))),n83)),((11,69),(60,61))),(83,(59,(57,58))))),(52,(50,51)))),10);
	TREE 'RAxML Bootstrap Tree++' = (((((((77,71),(n83,((((51,(50,52)),(53,54)),(62,(((63,64),65),(67,66)))),(((40,(42,41)),70),(((43,(((55,56),46),((3,4),(((82,81),((78,80),79)),((45,44),(48,(47,49))))))),(((73,75),76),(72,74))),((((39,36),37),38),((((31,(34,33)),((61,60),(35,32))),(23,(((((14,19),(15,16)),((28,30),17)),21),(((29,(27,26)),((24,25),(13,12))),22)))),(83,((58,59),57))))))))),(((5,6),8),7)),(2,1)),(69,11)),68),9,10);
	TREE 'RAxML Bootstrap Tree++' = ((68,(69,(((71,(((79,(((45,44),77),((47,(49,48)),((81,82),(4,3))))),80),78)),(((39,(36,37)),38),(((((61,60),((55,56),46)),(53,54)),((43,((50,(51,52)),n83)),((((5,(8,6)),7),((74,(72,76)),(73,75))),(((57,(58,59)),83),((35,32),((34,33),(31,((((28,30),(17,29)),((23,(22,(25,24))),((12,13),((14,(19,(16,15))),21)))),(27,26))))))))),(((65,62),(((67,63),64),66)),(70,(40,(41,42))))))),((1,2),11)))),9,10);
	TREE 'RAxML Bootstrap Tree++' = (9,(68,((11,69),((2,1),((57,(58,59)),(43,(((((37,(38,39)),36),((((((41,(40,42)),((6,7),(5,8))),(62,((66,65),((63,64),67)))),n83),((83,(61,60)),(53,54))),(74,(73,((72,76),75))))),(((44,45),(((82,81),(3,4)),((((((23,(((((((33,34),31),(35,32)),((17,(28,30)),(29,(26,27)))),(19,((16,15),14))),21),22)),(24,25)),(13,12)),((78,80),79)),(77,71)),(48,(47,49))))),(56,55))),((70,(52,(51,50))),46))))))),10);
	TREE 'RAxML Bootstrap Tree++' = (9,(((((((43,(((50,(52,51)),n83),(((74,(76,73)),(72,75)),(((35,32),(34,(33,31))),(59,(58,57)))))),(((37,39),38),36)),(((44,45),(((47,(48,49)),(((77,71),(79,(78,80))),((13,12),((21,(((17,(30,28)),(14,(19,(15,16)))),(29,(27,26)))),(23,(25,(24,22))))))),((81,82),(4,3)))),((55,56),46))),(((83,((((((65,64),67),63),(62,66)),70),((42,41),40))),(((7,6),8),5)),((61,60),(54,53)))),(2,1)),(69,11)),68),10);
	TREE 'RAxML Bootstrap Tree++' = ((68,((69,11),((83,43),((2,1),(((57,(58,59)),(50,(51,52))),((n83,(((74,(72,((75,73),76))),((((5,6),(8,7)),((39,36),(37,38))),((((46,(4,3)),((79,(78,80)),((44,45),(49,(47,48))))),77),((23,((31,(34,33)),(35,32))),((54,53),((13,12),(((26,27),29),((25,24),(((17,(21,(14,((16,19),15)))),(30,28)),22))))))))),((70,(62,(((66,63),(67,64)),65))),((41,40),42)))),(71,((60,61),((82,81),(55,56)))))))))),9,10);
	TREE 'RAxML Bootstrap Tree++' = (((((((((8,6),5),7),(((((((((3,4),(81,82)),((59,(58,57)),46)),((44,45),((48,49),47))),(79,(80,78))),(((43,70),((72,(73,(74,(76,((((60,61),83),(13,12)),(((21,(17,(14,(19,(16,15))))),(((24,25),22),23)),(((28,30),((34,33),31)),((27,26),(29,(35,32)))))))))),75)),((41,40),42))),(((39,36),37),38)),((((56,55),77),(62,(65,(64,((67,63),66))))),(n83,(54,53)))),71)),(52,(51,50))),(11,(2,1))),69),68),9,10);
	TREE 'RAxML Bootstrap Tree++' = (9,(68,(69,(((1,2),((((83,((12,13),(((28,30),((23,((25,24),22)),((((34,33),31),((14,(19,(15,16))),21)),(17,((60,61),(32,35)))))),(29,(27,26))))),((58,57),59)),(((((7,6),5),8),(((39,37),36),38)),((51,(50,52)),(((((((74,75),73),76),72),((40,(41,42)),((54,53),n83))),43),(((((47,(49,48)),(((80,78),79),(((81,82),45),44))),(4,3)),46),((56,55),((70,62),((((64,67),66),63),65)))))))),(77,71))),11))),10);
	TREE 'RAxML Bootstrap Tree++' = (9,((((((5,7),6),8),(((((((((44,45),((77,(4,3)),(((82,81),(79,(78,80))),(48,(49,47))))),((56,55),46)),(66,(((64,62),(67,65)),63))),(57,(58,59))),((((n83,(70,(41,(42,40)))),(43,(((72,(76,74)),75),73))),(54,53)),71)),(37,((39,36),38))),(((83,(61,60)),((((23,(22,(25,24))),(((27,26),(17,(19,(21,((16,15),14))))),(28,(30,(13,12))))),29),(((33,34),31),(35,32)))),(2,1))),(50,(51,52)))),68),(69,11)),10);
	TREE 'RAxML Bootstrap Tree++' = (((((((51,52),50),((59,(58,57)),((56,55),(((5,(7,(6,8))),(((((35,32),(31,(83,(33,34)))),(21,((15,(16,19)),14))),(17,(28,30))),((23,(22,(25,24))),((12,13),(29,((60,61),(27,26))))))),(((53,54),(((62,(65,((67,(66,64)),63))),((43,((((79,(80,78)),(45,44)),((3,4),46)),((42,(41,40)),((82,81),70)))),((((73,74),72),76),75))),(((48,49),47),n83))),((77,71),((39,37),(36,38)))))))),(11,(1,2))),69),68),9,10);
	TREE 'RAxML Bootstrap Tree++' = (9,(((((2,1),((((42,(41,40)),(n83,((54,53),(((((66,64),67),63),(65,((((51,52),50),70),62))),((43,((49,(47,48)),(((36,39),38),37))),(((((83,(58,(57,59))),((((23,22),(25,24)),((((30,28),17),(29,(((35,32),(31,(34,33))),(26,27)))),(21,(14,((15,16),19))))),(13,12))),((8,7),(5,6))),((72,((75,73),74)),76)),(46,((((81,82),(3,4)),(79,(80,78))),(45,44))))))))),(77,71)),((61,60),(55,56)))),69),11),68),10);
	TREE 'RAxML Bootstrap Tree++' = (((40,(41,42)),((8,(7,(6,5))),((((((51,(52,50)),(57,(59,58))),(((37,71),((36,39),38)),((((55,56),((53,54),(60,61))),n83),((((67,66),64),63),((69,70),(65,62)))))),(43,(((75,74),72),(73,76)))),(46,(((((26,27),77),(((78,80),79),(44,((49,(48,47)),45)))),((82,81),(3,4))),(((16,(((21,((((35,32),(33,(31,34))),29),(30,17))),15),((23,((25,22),24)),(28,19)))),14),(13,12))))),(((11,(2,1)),83),68)))),9,10);
	TREE 'RAxML Bootstrap Tree++' = (9,((((11,(2,1)),((((((37,38),(36,39)),71),((((72,73),((75,76),74)),(58,(59,57))),(83,((((31,33),34),(35,32)),(23,((((29,(27,26)),((14,(19,(16,15))),21)),((30,(17,28)),(12,13))),((25,22),24))))))),(((((56,55),((78,80),79)),((40,(42,41)),(((6,5),7),8))),(((44,(77,45)),((47,(49,48)),(46,(4,3)))),((62,(65,((63,64),(67,66)))),(70,(81,82))))),(43,(n83,((51,(50,52)),(53,54)))))),(61,60))),69),68),10);
	TREE 'RAxML Bootstrap Tree++' = (9,(((50,(51,52)),(((58,(59,57)),((69,((46,(43,(((((5,8),7),6),(((37,36),38),39)),(((n83,((54,53),(((41,(40,42)),70),(62,(65,((63,64),(66,67))))))),(((76,(73,75)),74),72)),((44,45),(((48,(49,47)),(77,(71,((78,80),79)))),((4,3),(81,82)))))))),((60,61),((34,(33,((((((29,(27,26)),(((21,(14,(19,(16,15)))),(13,12)),((24,25),(23,22)))),17),(30,28)),(32,35)),31))),(11,(2,1)))))),83)),(55,56))),68),10);
	TREE 'RAxML Bootstrap Tree++' = (9,((69,(((60,61),((((51,50),52),(83,(56,55))),(71,(n83,((53,54),((((((46,(44,45)),((77,((81,82),(3,4))),(79,(80,78)))),((((40,(41,42)),70),(((((67,66),64),65),63),62)),(48,(47,49)))),((((76,74),72),(73,75)),(((((22,(25,24)),23),((13,12),21)),((17,(((32,35),(59,(57,58))),(29,(27,26)))),(((14,((15,16),19)),(31,(34,33))),(28,30)))),(((7,6),8),5)))),(((39,37),38),36)),43)))))),(11,(2,1)))),68),10);
	TREE 'RAxML Bootstrap Tree++' = (9,(((68,(11,(1,2))),(((51,(50,52)),(55,56)),((83,(58,(59,57))),((60,61),(43,((((((32,35),((34,33),31)),46),(((77,(71,((78,80),79))),(((48,(49,47)),(((30,((17,28),(21,(14,(19,(15,16)))))),((25,(22,24)),(23,(29,(26,27))))),(12,13))),((82,81),(3,4)))),(45,44))),(((38,39),36),37)),(((n83,(54,53)),(((41,(42,40)),((6,5),(7,8))),((70,62),((((67,63),66),64),65)))),((((74,73),75),76),72)))))))),69),10);
	TREE 'RAxML Bootstrap Tree++' = (9,(68,(69,((11,(2,1)),((43,(((51,(50,52)),(59,(58,57))),((((48,(49,47)),(n83,((((((75,72),73),76),74),(((((29,(27,26)),((23,(((12,13),(25,24)),22)),((21,14),(15,(16,19))))),17),(28,30)),((32,35),((33,34),31)))),(((((46,((70,(62,(((66,65),63),(67,64)))),(3,4))),((79,(78,80)),((77,(44,45)),(81,82)))),((40,(41,42)),((6,5),(7,8)))),(((36,39),38),37)),(54,53))))),71),((60,61),(56,55))))),83)))),10);
	TREE 'RAxML Bootstrap Tree++' = (((68,((((43,83),((((71,(((77,(79,(78,80))),(((82,81),(4,3)),(44,45))),(47,(48,49)))),(17,(((((19,21),15),16),14),((30,28),((((22,23),(25,24)),(12,13)),(29,(26,27))))))),(((((((((8,6),5),7),(41,40)),42),(62,(70,(((65,66),67),(63,64))))),(n83,(((55,56),((35,32),(60,61))),(54,53)))),((75,73),((74,76),72))),(((39,38),36),37))),(46,((34,(31,33)),(57,(58,59)))))),(50,(52,51))),(2,1))),(69,11)),9,10);
	TREE 'RAxML Bootstrap Tree++' = ((68,(((2,1),(11,69)),(83,((59,(58,57)),(43,((((53,54),(((((40,(41,42)),(75,73)),76),(74,72)),n83)),(((56,55),((60,61),((12,13),(((23,(21,22)),(24,25)),((29,(27,26)),((28,30),(17,((19,((16,15),14)),((35,32),((34,33),31)))))))))),((((8,7),(6,5)),((39,38),(36,37))),((77,71),(((44,45),(49,(47,48))),(79,(80,78))))))),(46,((((64,67),63),(66,((65,62),(((81,82),(4,3)),70)))),(50,(51,52)))))))))),9,10);
	TREE 'RAxML Bootstrap Tree++' = (9,((69,((11,(1,2)),(((((((70,(40,(41,42))),((65,((63,66),(67,64))),62)),(n83,71)),(((((44,45),((77,((3,4),(48,(47,49)))),(((81,82),(55,56)),(46,((78,80),79))))),((60,61),(53,54))),(((38,37),36),39)),(((75,76),((74,72),73)),((58,(59,57)),((6,((8,5),7)),((((23,22),(25,24)),(((29,(27,26)),(35,32)),(((30,28),17),((31,(34,33)),((14,((16,19),15)),21))))),(12,13))))))),(51,(50,52))),43),83))),68),10);
	TREE 'RAxML Bootstrap Tree++' = (9,(68,(((1,2),11),(69,((79,(78,80)),((38,(37,(39,36))),((((n83,((((72,76),(73,75)),74),(((((56,55),(62,(65,((67,63),(64,66))))),((46,(77,(44,45))),((3,4),(70,(82,81))))),(((49,47),48),(57,(58,59)))),(((50,52),51),43)))),((((6,5),(8,7)),(53,54)),(42,(40,41)))),((60,61),(83,((13,12),(30,(28,((((31,(33,34)),(17,((27,26),(21,(14,((15,16),19)))))),((35,32),29)),(23,(22,(25,24)))))))))),71)))))),10);
	TREE 'RAxML Bootstrap Tree++' = (9,(((((1,2),(((((((7,5),6),8),((39,(37,36)),38)),((((55,56),46),(((4,3),((49,(48,47)),((82,81),(45,44)))),((77,71),(79,(78,80))))),(((((((32,35),((34,33),31)),((((((((16,14),15),19),21),(13,12)),(((24,25),22),23)),(30,(17,28))),(29,(26,27)))),(60,61)),(54,53)),(((41,(42,40)),(70,(62,(65,(((64,67),66),63))))),n83)),(((73,(72,75)),74),76)))),43),((83,(58,(59,57))),(50,(51,52))))),11),69),68),10);
	TREE 'RAxML Bootstrap Tree++' = (9,(68,(((11,(2,1)),((((((((38,39),36),37),((43,(((n83,(((41,40),42),((62,(65,((67,66),(63,64)))),70))),(54,53)),(((74,76),72),(73,75)))),(((((44,45),((4,3),(82,81))),((46,(79,(78,80))),77)),(49,(48,47))),((13,12),(((((32,35),(31,(34,33))),((30,28),(17,(14,((15,16),19))))),((26,27),29)),(21,((23,22),(24,25)))))))),(7,(8,(5,6)))),(((83,(58,(57,59))),((52,51),50)),(56,55))),71),(61,60))),69)),10);
	TREE 'RAxML Bootstrap Tree++' = (((((2,1),(70,((42,(41,40)),(((((7,(8,6)),5),(53,54)),((((43,(73,(76,((72,75),74)))),((55,56),((83,(57,(58,59))),(50,(51,52))))),(((((63,67),(66,64)),65),62),(((47,(49,48)),71),n83))),((((37,36),39),38),(46,((79,(80,78)),(((81,82),(3,4)),(((44,45),77),(((23,22),(24,25)),((((((35,32),31),(33,34)),((30,28),(17,(((14,(19,16)),15),21)))),(29,(26,27))),(12,13)))))))))),(60,61))))),68),(69,11)),9,10);
	TREE 'RAxML Bootstrap Tree++' = ((68,(((1,2),((((((51,(52,50)),(55,56)),(57,(59,58))),83),((((((82,81),77),((4,3),((45,44),(46,(79,(80,78)))))),((((73,75),76),74),72)),((((5,7),(8,6)),((39,(38,37)),36)),(((((47,(48,49)),70),(40,(42,41))),n83),((53,54),(62,(65,((63,(66,67)),64))))))),43)),(71,((((((26,27),((((23,22),(24,25)),(13,12)),29)),(30,((21,((16,15),(14,19))),((31,(34,33)),(35,32))))),28),17),(60,61))))),(69,11))),9,10);
	TREE 'RAxML Bootstrap Tree++' = ((68,(69,(11,((1,2),(((60,61),(71,(n83,((53,54),(((77,((((((28,30),(13,12)),((23,(21,((14,(19,(16,15))),17))),22)),(24,25)),(29,(26,27))),(((34,33),31),(32,35)))),((((5,6),7),8),((37,(38,39)),36))),((((46,(((74,(75,72)),73),76)),43),(((80,78),79),(((3,4),(81,82)),((44,45),(49,(48,47)))))),((40,(42,41)),(70,(62,((((64,65),67),63),66)))))))))),((56,55),((50,(51,52)),(83,(59,(58,57)))))))))),9,10);
	TREE 'RAxML Bootstrap Tree++' = ((((11,((1,2),((((((38,39),37),36),(((((40,42),41),70),(46,((44,45),(((49,47),48),((((80,78),79),77),((4,3),(82,81))))))),((43,(((73,76),72),(74,75))),(((((((21,(14,((16,15),19))),(((22,23),(25,24)),(13,12))),(17,(29,(26,27)))),(30,28)),((34,33),((32,35),31))),(53,54)),(n83,(((71,((50,51),52)),((7,(6,5)),8)),((55,56),(62,(65,(66,((63,67),64))))))))))),(61,60)),(83,(58,(57,59)))))),69),68),9,10);
	TREE 'RAxML Bootstrap Tree++' = (9,(68,((69,11),(((52,(50,51)),(58,(57,59))),((((((7,5),8),6),((36,(39,38)),37)),((((62,(64,(65,(67,(63,66))))),(70,(40,(42,41)))),(((((76,72),(73,74)),75),43),n83)),(((((44,(83,45)),(82,81)),((79,(78,80)),(49,(47,48)))),(4,3)),(77,71)))),((46,((60,61),(55,56))),((23,((32,35),(31,(33,34)))),((1,2),((54,53),((12,13),(((29,(26,27)),(22,((21,(14,(19,(16,15)))),(17,(30,28))))),(24,25))))))))))),10);
	TREE 'RAxML Bootstrap Tree++' = ((68,(69,(((71,(83,(60,61))),((((50,(51,52)),70),(41,(40,42))),((((54,53),(62,(((63,67),(65,64)),66))),(((((37,38),36),39),(((81,82),(56,55)),(((47,(49,48)),((4,3),77)),((45,44),((79,(78,80)),46))))),(43,(((((76,75),73),72),74),((((23,(22,(25,24))),((17,((((31,(33,34)),(35,32)),(28,30)),(29,(26,27)))),(((14,(16,15)),19),21))),(12,13)),((59,(58,57)),(((8,7),5),6))))))),n83))),(11,(1,2))))),9,10);
	TREE 'RAxML Bootstrap Tree++' = (9,(69,((11,((2,1),(83,(43,((46,((56,55),(((52,51),50),((57,59),58)))),(((((((71,(30,(((((21,((15,(16,19)),14)),(((((5,(6,7)),8),(32,35)),31),(33,34))),17),((((12,13),29),(27,26)),(23,((24,25),22)))),28))),((((81,82),(4,3)),((79,(78,80)),((77,45),44))),((48,49),47))),(((61,60),((37,(39,38)),36)),(53,54))),(((41,42),40),n83)),((72,73),(74,75))),76),((66,((64,63),67)),(65,(70,62))))))))),68)),10);
	TREE 'RAxML Bootstrap Tree++' = ((68,(69,(((1,2),11),((43,(((59,(57,58)),(((55,56),(60,61)),(((((7,6),8),5),(((29,(26,27)),((((((28,17),30),(21,(14,(15,(16,19))))),(((31,(33,34)),(35,32)),23)),22),(25,24))),(12,13))),((71,(((37,38),36),39)),(((47,(49,48)),(((81,82),(3,4)),(((79,(80,78)),46),(44,(77,45))))),(((70,(((64,(66,67)),63),(62,65))),((41,42),40)),((((((75,74),76),72),73),n83),(53,54)))))))),(50,(51,52)))),83)))),9,10);
	TREE 'RAxML Bootstrap Tree++' = (9,((((((43,((83,((35,32),(((((((13,12),(24,25)),((23,22),(21,(19,(16,(15,14)))))),((30,28),17)),29),(27,26)),(31,(33,34))))),((58,57),59))),((50,51),52)),(71,((61,60),(((((((((75,73),(76,72)),74),((45,44),(((55,56),46),(((49,47),48),((77,((78,80),79)),((81,82),(3,4))))))),((39,38),(36,37))),(((((63,67),(66,64)),(65,62)),70),(41,(40,42)))),(54,53)),n83),((6,(5,7)),8))))),(11,(1,2))),69),68),10);
	TREE 'RAxML Bootstrap Tree++' = ((((69,11),(((((77,(42,(40,41))),(((((79,(78,80)),46),(((48,(49,47)),((82,81),(44,45))),(4,3))),((50,(51,52)),70)),((((((53,54),n83),((62,(((64,63),(67,66)),65)),71)),((((72,73),76),75),74)),43),((((7,5),6),8),(((37,38),36),39))))),((56,55),(83,((((35,32),(60,61)),(23,((((((30,28),(17,(14,((15,16),19)))),(29,(26,27))),((24,25),(13,12))),22),21))),((33,34),31))))),(58,(57,59))),(1,2))),68),9,10);
	TREE 'RAxML Bootstrap Tree++' = ((11,((68,(((43,((((28,30),(((23,(22,(24,25))),((((34,(33,31)),(35,32)),(17,((26,27),(21,(14,(19,(16,15))))))),29)),(12,13))),((((39,36),37),38),((((((79,80),78),(44,45)),((81,82),(3,4))),(47,(49,48))),((((70,((((64,66),63),67),(62,65))),(41,(40,42))),((54,53),n83)),(((72,((73,75),74)),76),(46,(55,56))))))),((57,58),59))),((77,(((51,50),52),((8,7),(6,5)))),(71,(83,(61,60))))),(2,1))),69)),9,10);
	TREE 'RAxML Bootstrap Tree++' = (9,((((2,1),((((49,(47,48)),(58,(59,57))),((50,(51,52)),43)),((((39,(38,36)),37),((((45,44),77),((80,78),79)),(((40,(41,42)),(((7,5),6),8)),((71,(n83,((((73,75),72),(76,74)),((56,55),(((((82,81),70),(3,4)),(65,((66,63),(64,67)))),62))))),(53,54))))),(46,(83,((((14,(15,(19,16))),((17,((((60,61),28),30),((29,((26,27),(32,35))),((12,13),((22,23),(25,24)))))),21)),31),(34,33))))))),(11,69)),68),10);
	TREE 'RAxML Bootstrap Tree++' = (((((52,50),51),((71,(n83,((((((61,60),83),((((1,2),(((21,(((30,28),(29,((26,27),(((34,33),31),(35,32))))),(17,(15,(((11,69),14),(19,16)))))),(23,((25,22),24))),(12,13))),((70,((((73,(72,75)),43),(74,76)),(42,(41,40)))),((45,44),(46,(((81,82),(3,4)),(79,(78,80))))))),((37,(38,39)),36))),(54,53)),(((6,(7,5)),8),77)),((65,62),(64,(63,(66,67))))))),((((58,57),59),(47,(49,48))),(55,56)))),68),9,10);
	TREE 'RAxML Bootstrap Tree++' = (9,((68,(((2,1),69),(((7,(6,5)),8),(((((((((76,74),75),72),73),((43,(((((70,(62,(65,((67,63),(66,64))))),(81,82)),(3,4)),((45,44),46)),((49,(47,48)),(57,(58,59))))),(((((37,39),36),38),((83,(61,60)),((((35,32),(31,(34,33))),23),(((25,24),(((((27,26),((21,(14,(15,(19,16)))),17)),(28,30)),29),22)),(13,12))))),((78,80),79)))),(53,54)),(71,n83)),((51,(50,52)),(77,(56,55)))),(41,(42,40)))))),11),10);
	TREE 'RAxML Bootstrap Tree++' = (((((((56,55),((41,(40,42)),(7,((8,5),6)))),(50,(52,51))),(((((37,(38,(39,((n83,(((61,60),53),54)),(36,((12,(13,((((23,22),25),24),(((30,28),(17,((14,(19,(16,15))),21))),(29,(27,26)))))),(((77,71),((79,78),80)),(((4,3),(81,82)),(47,(49,48)))))))))),((((74,76),72),73),75)),43),(69,(2,1))),(((57,(59,58)),((83,(34,(33,((35,32),31)))),((44,45),46))),(70,(62,(((63,67),(66,64)),65)))))),68),11),9,10);
	TREE 'RAxML Bootstrap Tree++' = (9,(68,(69,((((((46,(((4,3),(82,81)),((79,(78,80)),((49,(48,47)),(45,44))))),(((65,62),((63,66),(64,67))),(43,(((((6,5),7),8),(((39,38),37),36)),(((76,((72,73),74)),75),((53,54),(71,n83))))))),((51,(52,50)),70)),(((((58,57),59),(55,56)),83),((41,(40,42)),(77,(((((32,35),((34,33),31)),23),((12,13),((((30,28),(17,(21,(14,(19,(16,15)))))),(29,(26,27))),(22,(24,25))))),(61,60)))))),(1,2)),11))),10);
	TREE 'RAxML Bootstrap Tree++' = ((68,((11,69),((2,1),((58,(59,57)),(43,(((((45,44),(((77,(79,(80,78))),((4,3),(81,82))),(48,(49,47)))),(46,(56,55))),((75,72),((76,74),73))),((((((7,6),5),8),(71,((62,(((65,64),67),(63,66))),n83))),((70,(50,(51,52))),(((((61,60),83),((((21,(((26,27),29),((17,(14,((15,16),19))),(30,28)))),(((24,22),25),23)),(12,13)),((34,(31,33)),(32,35)))),(53,54)),(42,(40,41))))),(((39,38),37),36)))))))),9,10);
	TREE 'RAxML Bootstrap Tree++' = (9,(((((11,(1,2)),((77,71),(60,61))),((n83,((((((5,8),6),7),(54,53)),((((((4,3),((((81,82),(56,55)),(79,(78,80))),((45,44),(47,(49,48))))),46),43),((69,70),(40,(41,42)))),((((75,(72,73)),74),76),(30,((13,12),(28,((((31,(33,34)),(21,((16,(19,15)),14))),((24,25),(23,22))),(((35,32),(29,(26,27))),17)))))))),(62,((((64,65),63),67),66)))),(39,(38,(37,36))))),(83,((58,(57,59)),(51,(50,52))))),68),10);
	TREE 'RAxML Bootstrap Tree++' = ((((((((51,(52,50)),(n83,((((((((35,32),((31,(33,34)),((17,((14,((16,15),19)),(((23,(29,(27,26))),21),(((24,12),22),(13,25))))),(28,30)))),(((74,72),(73,76)),75)),((46,(80,(79,78))),43)),((3,4),(45,44))),(((70,(81,82)),((42,41),40)),(48,(49,47)))),(37,(36,(39,38)))),((((((64,63),(66,67)),65),62),(77,(5,(7,(6,8))))),(53,54))))),71),((60,61),((58,(57,59)),(83,(56,55))))),(2,1)),(11,69)),68),9,10);
	TREE 'RAxML Bootstrap Tree++' = ((68,((11,69),((((71,((39,37),(38,36))),((50,52),51)),((((46,((48,(49,47)),((3,4),((45,44),77)))),(((70,(82,81)),((55,56),((62,65),(64,((63,67),66))))),(59,(57,58)))),(83,((((29,((28,30),((34,(31,33)),(35,32)))),(((27,26),(21,((15,16),(19,14)))),17)),((23,((24,22),25)),(13,12))),(61,60)))),(((((6,7),5),8),(54,53)),((((79,80),78),(41,(40,42))),((n83,(76,(75,(74,(73,72))))),43))))),(2,1)))),9,10);
	TREE 'RAxML Bootstrap Tree++' = (9,(68,((11,(1,2)),((((((7,5),(6,8)),((37,39),(36,38))),(((((70,((53,54),n83)),(42,(40,41))),(((((73,74),75),76),72),43)),(((56,55),(((((80,79),78),46),(3,4)),((81,82),(77,(45,44))))),(48,(47,49)))),(62,(((65,64),63),(66,67))))),((51,(50,52)),71)),((61,60),(((((22,23),(24,25)),(((29,(((69,(59,(57,58))),(26,27)),(((34,33),31),(32,35)))),(((14,(19,(16,15))),17),(28,30))),21)),(13,12)),83))))),10);
	TREE 'RAxML Bootstrap Tree++' = (9,(68,(((((((55,56),(58,(57,59))),(51,(50,52))),((((((77,71),(((37,38),36),39)),(((8,5),7),6)),(((62,(65,((70,(40,(41,42))),(63,(66,(67,64)))))),((((49,(47,48)),45),44),((46,((80,78),79)),((4,3),(82,81))))),(n83,((((76,73),75),(72,74)),((54,53),43))))),((13,12),(((((28,30),((((26,27),29),((21,(14,((15,16),19))),(((34,33),31),(32,35)))),17)),22),23),(24,25)))),(61,60))),83),((1,2),11)),69)),10);
	TREE 'RAxML Bootstrap Tree++' = ((68,((69,11),(((83,43),(((((n83,((((((33,34),31),(((((28,30),((21,(((16,15),19),14)),17)),(((((26,27),29),(24,25)),(13,12)),22)),23),(32,35))),(((8,7),5),6)),((75,(74,76)),(72,73))),(58,(57,59)))),((60,61),(53,54))),(((((47,49),48),((((3,4),(82,81)),(44,(77,45))),((78,80),79))),(46,(56,55))),((41,(40,42)),((62,70),((((63,64),66),67),65))))),(71,(((37,39),38),36))),(50,(52,51)))),(1,2)))),9,10);
	TREE 'RAxML Bootstrap Tree++' = (9,(((((((55,56),(58,(57,59))),(52,(51,50))),((83,((60,61),((((23,(25,22)),24),(((21,((15,16),(19,14))),((31,(35,32)),(33,34))),(17,(((27,26),29),(30,28))))),(12,13)))),(((((54,53),((n83,(41,(40,42))),((((76,74),(72,75)),73),43))),((46,((((78,80),79),(44,45)),(3,4))),(((62,((((64,63),66),67),65)),((81,82),70)),(49,(48,47))))),((((39,38),36),37),71)),(((5,7),6),8)))),77),(69,(11,(1,2)))),68),10);
	TREE 'RAxML Bootstrap Tree++' = (9,((((1,2),(83,(((51,50),52),(((43,(((77,(45,44)),((46,(79,(80,78))),(4,3))),(((72,(74,(75,73))),76),((((71,(((37,36),38),39)),(((12,13),(((14,(19,(16,15))),(17,((28,30),(((32,35),((33,34),31)),(29,(27,26)))))),(21,(23,(22,(25,24)))))),(53,54))),((7,(5,6)),8)),(((((42,(41,40)),(70,(62,(65,(((66,64),67),63))))),(48,(49,47))),(60,61)),n83))))),((81,82),(56,55))),(59,(58,57)))))),(11,69)),68),10);
	TREE 'RAxML Bootstrap Tree++' = (9,(68,(69,((((((((((((((((17,(15,(16,(14,19)))),21),(((30,28),((34,33),31)),((32,35),((27,26),29)))),23),22),(25,24)),(12,13)),(((38,39),(37,36)),(((5,7),(6,8)),(79,(80,78))))),(((((82,81),(4,3)),46),((45,44),77)),((((67,63),(66,64)),65),62))),(43,((76,72),(74,(75,73))))),(70,(40,(42,41)))),n83),((54,53),(((55,56),((48,47),49)),(61,60)))),71),(((50,(52,51)),((59,58),57)),83)),(11,(1,2))))),10);
	TREE 'RAxML Bootstrap Tree++' = ((((11,(((((51,50),52),(((83,(((49,(48,47)),((((3,4),(81,82)),(77,(79,(78,80)))),(((56,55),46),(45,44)))),(((((72,74),76),(73,75)),(43,((53,54),n83))),(((62,(65,((63,67),(64,66)))),70),((41,42),40))))),(38,(39,(37,36)))),(71,(28,(30,(((34,33),31),((17,(((16,15),21),(19,14))),(((26,27),((58,(59,57)),(35,32))),(29,((((61,60),((23,22),(24,25))),13),12)))))))))),((5,8),(6,7))),(2,1))),69),68),9,10);
	TREE 'RAxML Bootstrap Tree++' = (((68,(11,((2,1),(43,(((70,(62,((((63,67),65),64),66))),((41,(40,42)),((((((55,56),(61,60)),(48,(47,49))),(54,53)),n83),((((5,7),(6,8)),(36,(38,(37,39)))),((((28,30),(((((77,((((79,(78,80)),(46,(45,44))),(3,4)),(81,82))),((22,23),(24,25))),(12,13)),((26,27),29)),(71,(17,(21,(15,(16,(14,19)))))))),(((83,(33,34)),31),(35,32))),((((72,73),74),75),76)))))),((50,(52,51)),(57,(59,58)))))))),69),9,10);
	TREE 'RAxML Bootstrap Tree++' = (9,(((((11,(2,1)),((((n83,((((((((((31,(34,33)),(((16,15),19),(21,14))),(((28,30),((29,((32,35),(26,27))),(((22,23),(24,25)),(13,12)))),17)),((6,(5,7)),8)),((75,72),(73,(76,74)))),((77,((44,45),((((80,78),79),46),((82,81),(4,3))))),(49,(47,48)))),((39,38),(37,36))),(62,(((64,67),63),(65,66)))),(53,54)),(70,(42,(40,41))))),(71,(61,60))),((58,(57,59)),((50,(52,51)),(56,55)))),43)),68),69),83),10);
	TREE 'RAxML Bootstrap Tree++' = (((((1,2),11),(((71,((60,61),((((35,32),((34,33),31)),(((17,(21,((16,15),(19,14)))),(22,(((28,(((82,81),(8,(5,(6,7)))),30)),(12,13)),(((26,27),29),(25,24))))),23)),((37,((39,38),36)),((((47,(49,48)),(44,(77,45))),(((4,3),((79,(78,80)),46)),(62,(65,(66,((64,67),63)))))),(((53,54),n83),(((72,75),((76,73),74)),(43,(70,((40,42),41)))))))))),(((56,55),(83,((59,58),57))),((50,51),52))),69)),68),9,10);
	TREE 'RAxML Bootstrap Tree++' = (9,((69,(11,((1,2),(((((55,56),((58,59),57)),(50,(51,52))),((60,61),(((65,((67,63),(66,64))),62),((((((6,7),5),8),(((39,36),37),38)),(((49,(47,48)),(((45,44),(((81,82),(4,3)),((79,(78,80)),46))),77)),(71,((30,28),((12,13),((29,((26,27),(17,(((33,34),(31,(32,35))),(21,((19,(16,15)),14)))))),((23,22),(25,24)))))))),((43,(n83,(76,((72,75),(74,73))))),(((41,(42,40)),70),(54,53))))))),83)))),68),10);
	TREE 'RAxML Bootstrap Tree++' = (9,(68,((((40,(41,42)),(((((43,(((((74,72),75),73),76),((((63,(66,67)),64),(65,62)),((((((79,80),78),46),(45,44)),(((81,82),(3,4)),77)),((55,56),((50,(52,51)),(57,(59,58)))))))),(((7,((8,5),6)),((38,(36,37)),39)),((((((13,12),(24,(22,25))),(30,28)),((29,(83,(26,27))),23)),((((61,60),((17,(21,(14,((15,16),19)))),(33,34))),31),(32,35))),(54,53)))),n83),71),(70,(48,(49,47))))),(2,1)),(69,11))),10);
	TREE 'RAxML Bootstrap Tree++' = ((68,(((83,((2,1),(((((13,12),((23,(22,(24,25))),(((((21,(14,(19,(15,16)))),((33,34),((35,32),31))),17),(30,28)),(29,(26,27))))),((58,57),59)),(60,61)),(((n83,(((54,53),((((55,56),(49,(47,48))),(77,((((81,82),(4,3)),46),(((79,80),78),(44,45))))),(43,(((72,(75,76)),74),73)))),(((65,62),((64,67),(66,63))),((42,(41,40)),70)))),((51,(50,52)),71)),(((5,(8,6)),7),((37,38),(39,36))))))),11),69)),9,10);
	TREE 'RAxML Bootstrap Tree++' = (9,(68,(((((((((5,(8,7)),6),(((37,39),36),38)),((((77,((((3,4),46),((45,44),(79,(78,80)))),(81,82))),((48,(47,49)),(58,(59,57)))),((56,55),(((13,12),(((23,22),(25,24)),(((26,27),29),(17,((30,28),((21,((15,(16,19)),14)),((35,32),((34,33),31)))))))),(61,60)))),(((((76,74),(73,75)),72),43),(((42,(40,41)),70),(n83,(53,54)))))),71),(50,(51,52))),(83,((((64,67),62),(63,65)),66))),(2,1)),(11,69))),10);
	TREE 'RAxML Bootstrap Tree++' = ((68,(((69,11),(2,1)),((((52,(51,50)),(((71,((62,(65,((67,(66,64)),63))),((((70,(40,(41,42))),n83),(43,((76,((74,73),75)),72))),(((38,39),(36,37)),(((53,54),(((6,5),7),8)),(((48,(49,47)),(((45,77),(44,(82,81))),(79,(78,80)))),(46,(3,4)))))))),(((34,33),31),((28,30),((14,((19,(15,16)),(((60,61),17),21))),((((35,32),(27,26)),29),(((24,25),(22,23)),(13,12))))))),(56,55))),(57,(59,58))),83))),9,10);
	TREE 'RAxML Bootstrap Tree++' = ((68,((((61,60),(77,((((17,((29,(26,27)),((((32,35),31),(34,33)),(14,(21,((16,15),19)))))),(30,28)),((12,13),((23,22),(24,25)))),((((38,37),36),39),((43,(((54,53),((62,(((66,64),(67,65)),63)),((71,(47,(49,48))),(n83,((42,(40,41)),70))))),((((6,7),5),8),(((73,(72,74)),76),75)))),(((79,(80,78)),(45,44)),(46,(4,3)))))))),(((57,(59,58)),83),(((82,81),(51,(50,52))),(56,55)))),((69,11),(2,1)))),9,10);
	TREE 'RAxML Bootstrap Tree++' = ((((1,2),((11,69),((43,(46,(((((((13,12),((25,24),(22,23))),((17,(21,((15,(16,14)),19))),(28,30))),(29,(26,27))),((32,35),(31,(33,34)))),((5,6),(7,8))),((((49,(48,47)),(((4,3),(82,81)),(77,(79,(80,78))))),(45,44)),(((((75,73),74),(72,76)),((((56,55),(60,61)),(53,54)),((((65,((63,66),(67,64))),62),(71,(((36,37),38),39))),n83))),(70,(42,(41,40)))))))),(83,(((51,50),52),((57,58),59)))))),68),9,10);
	TREE 'RAxML Bootstrap Tree++' = (9,(68,(69,(11,(((((((42,40),41),(((((55,56),(70,((((66,67),63),64),(65,62)))),((5,((7,6),8)),((73,76),(75,(72,74))))),n83),((((48,(49,47)),(((81,82),(4,3)),((((45,44),46),(80,(79,78))),77))),((37,(39,(36,38))),(71,(43,(52,(51,50)))))),(53,54)))),((((26,27),(29,(((((23,(22,24)),25),13),12),(((15,16),(14,19)),21)))),((30,28),17)),(((31,34),33),((35,32),((57,58),59))))),83),(61,60)),(2,1))))),10);
	TREE 'RAxML Bootstrap Tree++' = (((69,(11,((1,2),((((71,(((7,8),(6,5)),((50,51),52))),(((53,54),n83),((66,((63,67),64)),(62,65)))),(((70,((41,(42,40)),(43,(((73,74),76),(72,75))))),((((55,56),46),(45,44)),((((3,4),(81,82)),(77,(79,(78,80)))),(47,(48,49))))),((36,37),(39,38)))),((83,(60,61)),((58,(59,57)),((32,35),(((((21,((((24,22),25),23),(13,12))),((19,(15,16)),14)),(17,(30,28))),(29,(27,26))),(34,(31,33)))))))))),68),9,10);
	TREE 'RAxML Bootstrap Tree++' = (9,((((69,11),(2,1)),((((((((72,((76,73),74)),75),(((22,((((28,30),(23,((32,35),(31,(33,34))))),(29,(27,26))),(17,(21,(14,(19,(16,15))))))),(25,24)),(12,13))),((((60,61),(77,71)),((((40,42),41),((62,(((64,(63,67)),66),65)),70)),n83)),((6,(8,(7,5))),(53,54)))),(((44,((49,(48,47)),45)),((81,82),(79,(80,78)))),((38,36),(37,39)))),((4,3),46)),43),(((52,(50,51)),(83,(58,(59,57)))),(55,56)))),68),10);
	TREE 'RAxML Bootstrap Tree++' = (((11,(((83,(((51,(50,52)),((59,(57,58)),(55,56))),(43,(46,(((((((44,(45,77)),((81,82),(4,3))),((80,78),79)),((((((74,75),73),72),76),(((71,(49,(47,48))),(n83,(41,(40,42)))),(54,53))),(((38,(36,(39,37))),((6,5),(7,8))),((60,61),(((32,35),(31,(33,34))),(23,((22,((25,24),((26,27),((12,13),29)))),((28,30),(21,(17,((19,(16,15)),14))))))))))),62),((((63,64),67),66),65)),70))))),69),(1,2))),68),9,10);
	TREE 'RAxML Bootstrap Tree++' = (((((45,44),(((((41,(42,40)),(70,(62,(63,(64,(67,(65,66))))))),(((((76,((74,72),73)),75),(5,((7,6),8))),(((((21,(23,(22,((13,12),(24,25))))),(14,(19,(16,15)))),((((27,26),29),17),(28,30))),((35,32),((34,33),31))),(59,(58,57)))),((((56,55),(60,61)),(54,53)),n83))),(((((36,38),37),39),((1,2),((50,(51,52)),(83,43)))),((77,71),(((81,82),(3,4)),(47,(49,48)))))),(46,(79,(80,78))))),(11,69)),68),9,10);
	TREE 'RAxML Bootstrap Tree++' = (((69,11),(68,((2,1),((((57,(58,59)),83),(((((38,36),37),39),(((((6,((8,5),7)),71),(n83,(53,54))),((55,56),(62,(((65,64),63),(66,67))))),((49,(48,47)),(((((75,73),76),74),72),(43,((40,(41,42)),70)))))),(((60,61),(((29,(26,27)),(((22,23),(((((44,45),((79,(80,78)),46)),((4,3),(81,82))),77),(24,25))),(((17,21),(19,((16,15),14))),(28,30)))),(13,12))),((32,35),((34,33),31))))),(51,(52,50)))))),9,10);
	TREE 'RAxML Bootstrap Tree++' = (9,(68,(((((60,61),((((77,71),(((4,3),((79,(78,80)),((47,(48,49)),((45,44),(82,81))))),((((((28,30),17),((((33,34),31),(32,35)),(29,(26,27)))),(21,(14,(19,(16,15))))),((25,24),(22,23))),(13,12)))),((((5,7),6),8),((38,39),(37,36)))),(((40,(42,41)),(((43,(((52,(51,50)),70),((46,(55,56)),((((67,66),64),63),(65,62))))),n83),((((73,75),76),74),72))),(53,54)))),((57,(59,58)),83)),((1,2),11)),69)),10);
	TREE 'RAxML Bootstrap Tree++' = ((68,((69,11),((83,(1,2)),(((52,(50,51)),70),(((37,((39,38),36)),(((55,56),((((45,44),(((79,(80,78)),77),((82,81),(4,3)))),46),(48,(49,47)))),(((((40,42),41),(62,((((67,64),63),66),65))),(((60,61),(54,53)),(71,n83))),(((75,(73,76)),(72,74)),((8,(6,(5,7))),((((31,(32,35)),(34,33)),((28,30),(17,(((26,27),29),(((12,13),((25,24),(23,22))),(21,((15,16),(19,14)))))))),(57,(58,59)))))))),43))))),9,10);
	TREE 'RAxML Bootstrap Tree++' = (9,(68,((((1,2),11),((((49,(47,48)),(((77,(((4,3),(82,81)),(46,(44,45)))),(79,(78,80))),71)),(((56,55),(61,60)),(((62,(((51,(50,52)),70),(((63,65),66),(64,67)))),((54,53),((41,(42,40)),n83))),(((38,37),(36,39)),(((((73,74),76),72),75),((((5,8),7),6),(((59,58),57),(83,(((((23,22),(25,24)),(((21,(17,(14,((16,15),19)))),(28,30)),(29,(27,26)))),(13,12)),(((33,34),31),(35,32))))))))))),43)),69)),10);
	TREE 'RAxML Bootstrap Tree++' = (9,((((11,(2,1)),(((61,60),((((27,26),29),((17,(21,((15,16),(14,19)))),(((28,30),((((43,(73,(((75,74),76),72))),((n83,(((((66,(64,63)),67),(65,62)),70),(41,(42,40)))),(54,53))),(((((7,8),5),6),(71,(((36,39),37),38))),(77,(((3,4),(81,82)),(46,(((45,(49,(47,48))),44),((78,79),80))))))),(13,12))),(24,(25,22))))),(34,(33,((32,35),31))))),(((57,(58,59)),((83,23),((50,51),52))),(55,56)))),69),68),10);
	TREE 'RAxML Bootstrap Tree++' = ((68,((69,11),((((60,61),((59,(57,58)),((((21,(((((27,26),29),(30,(28,17))),(14,(19,(15,16)))),((25,24),22))),(12,13)),(23,((32,35),(34,(31,33))))),(83,((7,(8,6)),5))))),(((50,(52,51)),(((36,37),38),39)),(((45,44),(((((71,77),(79,(78,80))),((82,81),(3,4))),((56,55),46)),(49,(47,48)))),(((((73,74),(75,72)),76),43),((n83,(53,54)),((((((64,63),66),(65,67)),62),70),(40,(41,42)))))))),(2,1)))),9,10);
	TREE 'RAxML Bootstrap Tree++' = ((68,(69,((50,(51,52)),((((((36,37),39),38),(((n83,((((67,63),((64,65),66)),62),(((55,56),(60,61)),(54,53)))),(((46,((((76,74),75),72),73)),((((47,(48,49)),(45,44)),(82,81)),(((11,(2,1)),43),(4,3)))),(70,(42,(41,40))))),((71,77),(79,(80,78))))),((((32,35),(((((23,22),(17,(14,(21,(19,(16,15)))))),((13,12),(30,28))),(25,24)),((26,27),29))),((34,33),31)),(((8,6),5),7))),(83,(57,(59,58))))))),9,10);
	TREE 'RAxML Bootstrap Tree++' = (9,((((2,1),(71,(n83,(((56,55),((((67,66),(63,64)),65),62)),((((38,(37,(36,39))),(((60,61),((83,(59,(58,57))),43)),(((((72,74),(76,73)),75),((42,(41,40)),((49,(47,48)),70))),((46,(4,3)),((79,(80,78)),((82,81),(44,45))))))),(((((6,8),7),5),(77,(52,(51,50)))),(((34,33),31),((28,30),((((24,25),(23,22)),((29,((32,35),(26,27))),(17,(21,((19,(15,16)),14))))),(12,13)))))),(54,53)))))),(69,11)),68),10);
	TREE 'RAxML Bootstrap Tree++' = ((((((((((39,(38,37)),36),(((((((50,(51,52)),(82,81)),(55,56)),(62,((((63,67),66),64),65))),(47,(49,48))),(((54,53),n83),((((75,76),(74,(72,73))),43),(70,((41,40),42))))),(83,((45,44),((3,4),(((78,79),80),46)))))),((57,(58,59)),(((23,((21,((19,(16,15)),14)),(22,((13,12),(((((28,30),17),(29,(26,27))),25),24))))),((35,32),(31,(34,33)))),((7,(5,6)),8)))),(61,60)),(77,71)),(11,(1,2))),69),68),9,10);
	TREE 'RAxML Bootstrap Tree++' = ((68,(((11,(2,1)),(((((((37,38),36),39),(((5,6),8),7)),(((53,54),((((43,(((74,(75,76)),73),72)),n83),((67,(64,(66,63))),(65,62))),((41,(40,42)),70))),(((77,(45,44)),(((81,82),(3,4)),(46,(79,(80,78))))),(((49,(47,48)),71),((((21,(19,((15,16),14))),(23,(24,(25,22)))),(17,((((26,27),((35,32),(31,(33,34)))),29),(28,30)))),(13,12)))))),((56,55),((50,(52,51)),(57,(59,58))))),((61,60),83))),69)),9,10);
	TREE 'RAxML Bootstrap Tree++' = (9,(68,((((((50,51),52),((60,61),(((((((17,(14,((15,16),19))),(29,((((59,(58,57)),((34,33),31)),(35,32)),(27,26)))),(28,30)),(((22,(12,24)),13),25)),23),21),83))),((((37,36),38),39),((((((62,(65,(((63,66),64),67))),70),(40,(42,41))),(n83,(53,54))),(43,(((74,72),76),(75,73)))),((((79,(78,80)),(77,71)),(((3,4),(82,81)),(48,(47,49)))),(((56,55),46),(45,44)))))),((5,((8,6),7)),(2,1))),(69,11))),10);
	TREE 'RAxML Bootstrap Tree++' = ((68,((((50,(51,52)),(((57,(59,58)),((46,((78,80),79)),((81,82),(3,4)))),((((((((77,71),(61,60)),((((41,(42,40)),62),(70,(65,(((66,67),64),63)))),(5,(8,(6,7))))),((54,53),n83)),(83,((45,44),(((32,35),((34,33),31)),((29,(26,27)),((17,(28,30)),((23,(((13,12),(25,24)),22)),(21,((19,(16,15)),14))))))))),((36,37),(38,39))),(((((76,74),75),73),72),43)),(((48,47),49),(55,56))))),(11,(2,1))),69)),9,10);
	TREE 'RAxML Bootstrap Tree++' = (9,(68,((((((n83,(((((7,6),5),8),(42,(41,40))),(((53,54),(((45,44),((((72,(75,74)),73),76),(62,((((66,63),67),64),65)))),(((49,(47,48)),((77,((4,3),(81,82))),(46,(79,(80,78))))),(((36,37),39),38)))),70))),71),(((((31,(34,33)),(32,35)),((29,(27,26)),(((21,(14,(19,(16,15)))),((13,12),(23,((25,24),22)))),((30,28),17)))),(55,56)),(61,60))),(((57,(58,59)),(83,(50,(51,52)))),43)),(1,2)),(11,69))),10);
	TREE 'RAxML Bootstrap Tree++' = (9,(68,(69,((((61,60),(((50,(52,51)),(55,56)),(83,((57,58),59)))),(((39,37),(36,38)),(((54,53),(((((6,((8,5),7)),((29,(((((21,((19,(15,16)),14)),17),((26,27),23)),(22,(13,(24,(25,12))))),(30,28))),((32,35),(31,(34,33))))),(((74,76),72),(75,73))),43),n83)),(((70,((41,42),40)),((65,62),((66,(63,64)),67))),(46,(((((79,(80,78)),(77,71)),((81,82),(3,4))),(49,(48,47))),(45,44))))))),(11,(2,1))))),10);
	TREE 'RAxML Bootstrap Tree++' = ((((69,11),(((83,(57,(59,58))),((((61,60),(40,(42,41))),((((((((12,13),((23,22),(24,25))),((30,28),(17,((14,(19,(15,16))),21)))),29),(27,26)),(35,32)),((34,33),31)),((((77,71),n83),(((54,53),(((7,5),8),6)),(62,(65,((67,63),(66,64)))))),(((((51,(50,52)),70),43),(((((49,(47,48)),((79,(80,78)),((3,4),(81,82)))),(45,44)),46),(((75,72),(73,76)),74))),(((37,39),38),36))))),(55,56))),(2,1))),68),9,10);
	TREE 'RAxML Bootstrap Tree++' = (((((((51,(50,52)),43),(((71,((38,39),(37,36))),((49,(47,48)),(((77,(45,44)),((81,82),(3,4))),(46,(79,(78,80)))))),((n83,((((70,62),((66,((67,64),63)),65)),(41,(42,40))),(((61,60),(56,55)),(53,54)))),((((((((24,25),(23,22)),((29,(26,27)),((30,28),(17,(21,(14,(19,(15,16)))))))),(12,13)),((57,(58,59)),83)),((32,35),((33,34),31))),(((5,7),6),8)),(76,((72,75),(73,74))))))),(1,2)),68),(69,11)),9,10);
	TREE 'RAxML Bootstrap Tree++' = (9,((68,((1,2),11)),(69,(83,(((52,(51,50)),(((62,((64,(67,(63,66))),65)),(((8,7),5),6)),(((71,((38,36),(39,37))),((((61,60),(55,56)),46),(((32,35),(31,(33,34))),((54,53),((((((82,81),((79,(80,78)),(((47,49),48),(45,44)))),((3,4),77)),((23,22),(24,25))),(12,13)),((((26,27),29),((21,(19,(14,(15,16)))),17)),(28,30))))))),(((70,(41,(42,40))),n83),(43,(((76,73),75),(72,74))))))),(58,(57,59)))))),10);
	TREE 'RAxML Bootstrap Tree++' = ((68,((((((51,(50,52)),(55,56)),71),((58,(59,57)),(((43,(((((73,76),(((5,(6,(7,8))),(((38,39),36),37)),(((((46,(4,3)),(79,(80,78))),((47,49),48)),((77,(44,45)),(82,81))),((13,12),((25,24),((((((17,(30,28)),(14,(15,(16,19)))),((((34,33),31),(32,35)),((27,26),29))),23),21),22)))))),(75,74)),72),(((54,53),((62,(67,(66,((63,64),65)))),n83)),(70,((42,41),40))))),83),(60,61)))),(2,1)),(69,11))),9,10);
	TREE 'RAxML Bootstrap Tree++' = (9,(((((((((38,39),36),37),(((((41,(40,42)),((70,((63,67),(64,(65,66)))),62)),n83),(((56,55),(61,60)),(54,53))),((46,(((47,(49,48)),(((81,82),(3,4)),((77,71),((78,80),79)))),(45,44))),((((74,73),75),(76,72)),((((59,(57,58)),83),((((28,((((16,15),(19,14)),21),17)),30),(((13,12),((24,25),(23,22))),((26,27),29))),(((34,33),31),(32,35)))),(5,(6,(8,7)))))))),43),((50,52),51)),(1,2)),(69,11)),68),10);
	TREE 'RAxML Bootstrap Tree++' = (((((((23,(((33,34),31),(35,32))),((13,12),((25,(22,24)),(21,(((50,(51,52)),70),(((26,27),29),((28,30),(17,(14,(19,(15,16))))))))))),((((((82,81),(4,3)),(46,((79,78),80))),(45,44)),((((75,76),73),(72,74)),43)),((((49,(47,48)),((57,58),59)),(56,55)),(((((((60,61),(83,(41,(40,42)))),n83),(53,54)),(77,71)),(((5,(6,7)),8),(62,(65,((63,(66,67)),64))))),(((36,38),39),37))))),(1,2)),(11,69)),68),9,10);
	TREE 'RAxML Bootstrap Tree++' = (((68,(((1,2),(((43,(((39,37),(36,38)),(((((6,(8,5)),7),((58,(57,59)),((((23,22),(24,25)),((29,(26,27)),(17,(((21,(14,((16,15),19))),(((33,34),31),(35,32))),(30,28))))),(13,12)))),(((76,74),75),(72,73))),(((55,56),((47,(49,48)),((((4,3),(82,81)),((((78,80),79),46),(45,44))),77))),((((40,(41,42)),(((((63,64),67),66),65),(62,70))),((n83,(54,53)),71)),(60,61)))))),(52,(50,51))),83)),69)),11),9,10);
	TREE 'RAxML Bootstrap Tree++' = (9,(68,((69,11),(83,((((1,2),((((((45,44),((((81,82),(3,4)),(((80,78),79),(71,77))),((48,(47,49)),(((23,((25,24),22)),((((26,27),(29,(((33,34),31),(35,32)))),((28,30),17)),(((16,15),(19,14)),21))),(12,13))))),46),(58,(57,59))),(((((67,64),65),(66,63)),62),((40,(42,41)),70))),(((60,61),(((56,55),(8,(7,(5,6)))),(n83,(54,53)))),((((73,75),72),(74,76)),(((38,37),39),36))))),(51,(52,50))),43)))),10);
	TREE 'RAxML Bootstrap Tree++' = ((68,(((((((((50,51),52),(56,55)),(58,(57,59))),83),(((((((45,77),44),(82,81)),((((78,80),79),46),(4,3))),((47,(48,49)),((62,(((65,64),66),(67,63))),(((53,54),(n83,(70,((42,40),41)))),((((76,74),75),(72,73)),43))))),((71,(38,(37,(39,36)))),(((8,5),(6,7)),(((((((28,30),(17,(21,((19,(15,16)),14)))),(27,26)),29),((25,24),22)),(13,12)),(23,(((34,33),31),(32,35))))))),(61,60))),(2,1)),69),11)),9,10);
	TREE 'RAxML Bootstrap Tree++' = (9,(((((77,(((((28,30),((12,13),(((22,23),(25,24)),(((17,((((32,35),31),(34,(83,33))),((19,(16,15)),(21,14)))),(27,26)),29)))),(59,(58,57))),((61,60),(56,55))),((((52,(50,51)),(71,n83)),((43,((((44,45),((4,3),(((62,((((64,67),66),63),65)),70),(82,81)))),(((78,80),79),46)),(((54,53),(48,(49,47))),(((39,36),38),37)))),(((7,5),(6,8)),((73,(76,72)),(74,75))))),(40,(42,41))))),(2,1)),11),69),68),10);
	TREE 'RAxML Bootstrap Tree++' = (((68,((2,1),11)),(69,((50,(52,51)),(((56,55),((((((13,12),(((22,23),(24,25)),(((30,28),((21,(((32,35),((34,(83,33)),31)),(14,(19,(15,16))))),17)),(29,(26,27))))),(((49,48),47),(((((79,(80,78)),46),(3,4)),(45,44)),(77,(82,81))))),71),((((8,(5,7)),6),(((38,36),37),39)),((((73,(74,72)),(76,75)),((54,53),(n83,((70,(62,(((64,67),(63,66)),65))),(41,(40,42)))))),43))),(60,61))),((59,58),57))))),9,10);
	TREE 'RAxML Bootstrap Tree++' = (9,(68,((11,((71,(58,(59,57))),((33,34),(((28,30),(((17,(14,((15,16),19))),((29,(26,27)),(35,32))),((((13,12),((2,1),(((53,54),(((n83,(83,((42,40),41))),(((65,(((63,66),67),64)),(((52,(51,50)),70),62)),((7,5),(6,8)))),(((77,(((4,3),(81,82)),(79,(80,78)))),(44,((47,(49,48)),45))),(((74,((76,72),73)),75),(43,(((38,36),39),37)))))),((61,60),(46,(55,56)))))),21),((22,23),(24,25))))),31)))),69)),10);
	TREE 'RAxML Bootstrap Tree++' = (9,(((69,11),((((((55,56),((79,(80,78)),((((39,38),37),36),(((((4,3),46),(((48,(47,49)),(44,45)),(((((29,((31,(34,33)),(35,32))),((30,((27,26),28)),((21,(14,(19,(15,16)))),17))),((23,22),(24,25))),(13,12)),77))),((((75,73),76),74),72)),(((70,(62,((65,((64,67),63)),66))),(40,(42,41))),(n83,((5,((8,6),7)),(54,53)))))))),((61,60),71)),((52,(50,51)),(59,(58,57)))),(2,1)),(43,((82,81),83)))),68),10);
	TREE 'RAxML Bootstrap Tree++' = ((68,((11,69),((77,(71,((83,((((((((49,(47,48)),(((4,3),(82,81)),(80,(79,78)))),((55,56),46)),(44,45)),(((((32,35),(34,(31,33))),((29,(17,((30,28),(((15,(19,16)),14),(21,((23,(25,(22,24))),(13,12))))))),(27,26))),(59,(57,58))),((((72,75),(73,74)),76),((52,(50,51)),(((53,54),(5,(6,(7,8)))),n83))))),((41,(42,40)),((((62,63),((65,67),64)),66),70))),(((37,36),38),39)),43)),(61,60)))),(2,1)))),9,10);
	TREE 'RAxML Bootstrap Tree++' = (((((77,(1,2)),(((((8,5),6),7),((40,(42,41)),((((63,66),(64,67)),65),(70,62)))),(((52,(50,51)),n83),(((((((((((14,((15,16),19)),21),(34,(33,31))),17),(28,30)),((23,(24,(25,22))),(12,13))),(29,(26,27))),(35,32)),((55,56),(60,61))),(54,53)),((((48,(49,47)),((58,57),59)),((83,43),(((74,(72,76)),(73,75)),(((45,44),((79,(80,78)),46)),((82,81),(3,4)))))),(71,((38,37),(39,36)))))))),(69,11)),68),9,10);
	TREE 'RAxML Bootstrap Tree++' = (((((2,1),((((60,61),((12,13),(((24,25),(23,22)),(((30,28),((((((34,33),31),(32,35)),29),(26,27)),17)),(((15,16),(19,14)),21))))),(77,((56,55),((42,40),41)))),(83,((((46,(70,(62,(((64,63),(65,67)),66)))),((52,(50,51)),43)),((71,((49,(47,48)),((44,45),(((82,81),(4,3)),((80,78),79))))),((((74,(72,73)),75),76),(n83,(((((7,6),5),8),((38,(36,37)),39)),(54,53)))))),(58,(59,57)))))),(11,69)),68),9,10);
	TREE 'RAxML Bootstrap Tree++' = (9,((69,(((((57,(58,59)),(83,((((8,5),6),7),((((33,34),31),(32,35)),((29,(27,26)),(((28,30),17),(((21,(19,(14,(15,16)))),(((25,22),24),23)),(12,13)))))))),((((((((39,36),37),38),((46,(((48,(49,47)),(((3,4),(82,81)),((71,77),((78,80),79)))),(45,44))),(((((73,75),72),76),74),43))),(53,54)),(((41,(40,42)),(70,(((((64,67),63),66),65),62))),n83)),(60,61)),(11,(2,1)))),(56,55)),(52,(51,50)))),68),10);
	TREE 'RAxML Bootstrap Tree++' = (9,(11,((((((((56,55),(81,82)),(69,(58,(57,59)))),(((83,23),(51,(52,50))),(26,27))),(33,34)),((71,(((61,60),(48,(47,49))),(n83,((40,(42,41)),(70,(62,(65,(67,(66,(64,63)))))))))),(((((((((((54,53),43),((((75,76),73),74),72)),((79,(78,80)),(46,(4,3)))),(((39,37),38),36)),(28,(((5,6),(8,7)),30))),(12,13)),((29,((22,(25,24)),(31,((44,45),77)))),(35,32))),(21,14)),17),((16,15),19)))),(2,1)),68)),10);
	TREE 'RAxML Bootstrap Tree++' = ((((69,11),(((((50,51),52),(((46,((58,(59,57)),((3,4),((62,(((67,63),(66,64)),65)),70)))),(((((((44,45),(47,(48,49))),(81,82)),((40,(42,41)),(((8,6),7),5))),(((77,((79,(80,78)),71)),n83),(((60,61),(56,55)),(53,54)))),(((38,39),37),36)),(((((((19,(16,(15,14))),17),(30,28)),(29,(26,27))),(31,((33,34),(32,35)))),(((22,((13,12),(25,24))),21),23)),(((72,73),(74,75)),76)))),43)),83),(2,1))),68),9,10);
	TREE 'RAxML Bootstrap Tree++' = ((((((52,(50,51)),(43,(((3,4),((45,44),(((((39,38),(37,36)),(((62,(70,(((67,63),(66,65)),64))),((81,82),(55,56))),((((77,71),(60,61)),(((42,41),40),n83)),(53,54)))),((((73,(76,72)),(75,74)),((22,(23,(17,(((31,(34,33)),(((21,14),19),(15,16))),((((6,5),8),7),(30,28)))))),(((32,35),(29,(27,26))),(((12,25),24),13)))),((47,48),49))),((78,80),79)))),46))),((58,(57,59)),83)),(68,(11,(1,2)))),69),9,10);
	TREE 'RAxML Bootstrap Tree++' = (9,(68,((69,11),((((58,(59,57)),(((51,50),52),(((((((53,54),(((61,60),((55,56),46)),(((21,(23,((24,25),22))),((14,((15,16),19)),(((28,30),17),((29,(26,27)),(((32,35),31),(34,33)))))),(12,13)))),(71,(((37,38),39),36))),((44,45),(((3,4),(82,81)),(77,(79,(78,80)))))),((((74,75),(73,72)),76),n83)),((70,((40,(41,42)),((7,(5,6)),8))),(((((63,(66,64)),67),65),62),((49,47),48)))),43))),83),(1,2)))),10);
	TREE 'RAxML Bootstrap Tree++' = (9,((((83,(58,(59,57))),((56,55),(61,60))),(((((((13,12),(((28,30),(((17,(14,(21,(19,(16,15))))),(27,26)),29)),(23,(25,(24,22))))),((35,32),(31,(34,33)))),(((7,8),(6,5)),((((73,75),74),72),76))),(43,(((38,(37,39)),36),(77,((4,3),((44,(46,((78,80),79))),(45,(48,(49,47))))))))),(((((66,(63,67)),64),(65,62)),(70,(41,(40,42)))),((71,n83),(53,54)))),((52,(50,51)),(82,81)))),((68,((1,2),11)),69)),10);
	TREE 'RAxML Bootstrap Tree++' = ((68,((11,69),((1,2),((((83,((23,((((25,24),22),((30,28),(13,12))),(((27,26),(17,(21,(14,((15,16),19))))),29))),((31,(34,33)),(35,32)))),(60,61)),((((((8,6),5),7),(((37,36),38),39)),(((46,(56,55)),(77,(((44,45),((79,(78,80)),((81,82),(48,(49,47))))),(3,4)))),((51,(50,52)),(59,(58,57))))),((n83,((54,53),(((((76,75),74),73),72),43))),71))),((62,((((65,67),66),64),63)),(70,(42,(40,41)))))))),9,10);
	TREE 'RAxML Bootstrap Tree++' = (9,(68,(69,(((1,2),((77,71),((52,(51,50)),(n83,(((55,56),(62,(((64,(66,65)),67),63))),((((39,38),(37,36)),((49,(47,48)),((((46,(((45,44),((79,(78,80)),(81,82))),(3,4))),(70,(40,(42,41)))),(83,43)),((((75,(74,73)),72),76),((58,(57,59)),((12,13),((((25,24),(22,23)),(14,(21,(16,(19,15))))),(17,((((33,34),31),(28,30)),(((61,60),(35,32)),(29,(26,27)))))))))))),(((6,(7,5)),8),(54,53)))))))),11))),10);
	TREE 'RAxML Bootstrap Tree++' = ((68,(69,((11,(2,1)),((28,(60,61)),(17,((((((83,33),34),((14,(16,(15,19))),21)),31),((8,((6,7),5)),((29,(13,12)),(46,((((81,82),23),22),(25,24)))))),(((43,30),((32,35),((27,26),((71,((55,56),(50,(52,51)))),(58,(57,59)))))),((39,((38,37),36)),((77,((3,4),(((78,80),79),(44,45)))),(((53,54),((62,(((64,67),(66,63)),65)),((75,(((76,74),73),72)),(n83,(49,(48,47)))))),(70,(42,(40,41))))))))))))),9,10);
	TREE 'RAxML Bootstrap Tree++' = (((69,11),(68,((1,2),(((((55,56),(60,61)),((((((48,(49,47)),((((6,(8,7)),5),(65,((66,67),(63,64)))),62)),((((54,53),(40,(41,42))),n83),((70,43),((73,72),(76,(75,74)))))),(((77,45),44),(((46,(79,(78,80))),(3,4)),(82,81)))),(71,(38,((37,39),36)))),((((22,23),(25,24)),(((((14,(15,16)),19),(((31,(33,34)),(35,32)),21)),(30,(((50,(52,51)),28),17))),((26,27),29))),(12,13)))),(59,(58,57))),83)))),9,10);
	TREE 'RAxML Bootstrap Tree++' = (9,((69,((((6,5),(7,8)),((((((38,(37,39)),36),(50,(51,52))),((((54,53),n83),((42,(40,41)),(70,(67,((65,64),(63,(62,66))))))),(43,(73,((72,75),(76,74)))))),((57,(59,58)),((83,((29,((((21,((14,(16,15)),19)),17),(27,26)),((13,(12,(28,30))),(((25,22),24),23)))),((32,35),(31,(34,33))))),(60,61)))),(71,((79,(78,80)),(77,(((48,(47,49)),((82,81),(3,4))),(((56,55),46),(44,45)))))))),(11,(1,2)))),68),10);
	TREE 'RAxML Bootstrap Tree++' = ((((11,(((43,((((((6,(7,(8,5))),(40,(41,42))),n83),((((13,12),(((((31,(34,33)),(35,32)),(((29,(26,27)),17),(30,28))),(21,(14,((16,15),19)))),((22,23),(25,24)))),(83,(61,60))),(53,54))),((71,(((37,36),38),39)),(((((48,49),47),(59,(58,57))),(((((67,63),66),(64,65)),62),70)),((77,((((45,44),((79,(80,78)),46)),(3,4)),(82,81))),(56,55))))),((75,(73,72)),(76,74)))),(50,(51,52))),(2,1))),69),68),9,10);
	TREE 'RAxML Bootstrap Tree++' = (((69,11),(((2,1),((71,(60,61)),(((36,(39,(38,37))),((((55,56),46),(((48,(49,47)),(((78,79),80),(77,((81,82),(3,4))))),(44,45))),(((54,53),((43,((((5,6),(8,7)),((((35,32),(31,(34,33))),((17,(30,28)),(((12,13),((23,((25,22),24)),(21,(19,(14,(16,15)))))),((26,27),29)))),(83,(59,(57,58))))),((73,(76,72)),(74,75)))),(n83,((65,(66,((67,63),64))),62)))),((41,(40,42)),70)))),(50,(52,51))))),68)),9,10);
	TREE 'RAxML Bootstrap Tree++' = ((11,(68,((83,(2,1)),((((((((n83,(54,53)),((((8,6),5),7),((40,(42,41)),(((((67,66),63),64),65),(62,70))))),((((75,72),76),(74,73)),43)),(((55,56),((((80,78),79),46),(3,4))),((82,81),(((47,48),49),(44,45))))),((39,37),(38,36))),((((25,24),(23,22)),(((17,(30,28)),(((69,(33,34)),31),(21,(14,((16,15),19))))),(29,((27,26),((58,(59,57)),(35,32)))))),(12,13))),((60,61),(77,71))),(52,(50,51)))))),9,10);
	TREE 'RAxML Bootstrap Tree++' = (9,(68,(69,(((71,(60,61)),((((51,(52,50)),((81,82),(55,56))),((58,(59,57)),(83,(((17,(((19,(16,15)),14),21)),(((30,28),((23,(((32,35),(((5,8),6),7)),(31,(33,34)))),(12,13))),(24,(22,25)))),(29,(26,27)))))),(((((((44,(45,(47,(49,48)))),(77,(78,(79,80)))),(4,3)),((((37,39),38),36),(n83,((53,54),((40,(42,41)),(((64,(65,(70,62))),(63,66)),67)))))),(((75,73),(76,74)),72)),46),43))),(11,(1,2))))),10);
	TREE 'RAxML Bootstrap Tree++' = (((69,((((((70,((((65,63),64),67),66)),(((42,41),40),((5,((8,7),6)),((((21,((((29,(27,26)),(32,35)),(17,(((28,30),(((57,(59,58)),(34,33)),31)),(14,((16,15),19))))),(((25,24),(((45,44),(81,82)),77)),(22,23)))),(((((((((55,56),62),73),74),76),72),75),(((((80,78),79),(49,(48,47))),(((39,(38,36)),37),71)),n83)),(53,54))),(61,60)),(13,12))))),((((3,4),46),((51,50),52)),43)),83),(1,2)),11)),68),9,10);
	TREE 'RAxML Bootstrap Tree++' = (9,(((((((83,(61,60)),(((35,32),((28,30),(31,(33,34)))),(23,(((29,(26,27)),((13,(12,24)),25)),((21,(17,((19,(15,16)),14))),22))))),((((56,55),(41,42)),40),(((43,((((48,(47,49)),45),(44,(46,(79,(80,78))))),((81,82),(3,4)))),(38,(36,(37,39)))),((((53,54),(((62,(65,((63,(66,67)),64))),(71,((52,(51,50)),((8,6),(5,7))))),n83)),((74,(76,(72,73))),75)),70)))),(57,(59,58))),(77,(1,2))),68),(11,69)),10);
	TREE 'RAxML Bootstrap Tree++' = (9,(68,(((11,(1,2)),(((((((48,(49,47)),(((81,82),((44,45),77)),((79,(78,80)),(46,(4,3))))),71),((((((8,5),6),7),(((((14,(((15,16),(((((26,27),29),((23,22),(24,25))),(12,13)),21)),19)),(30,28)),17),(((59,(57,58)),(32,35)),(31,(33,34)))),((76,(72,73)),(75,74)))),(62,((65,70),(63,((67,64),66))))),((((((55,56),(40,(41,42))),(60,61)),(53,54)),(((38,36),39),37)),n83))),(51,(52,50))),43),83)),69)),10);
	TREE 'RAxML Bootstrap Tree++' = (9,((69,(((2,1),(((64,67),((((70,62),65),63),66)),((50,(51,52)),(((((5,8),6),7),(54,53)),(((((41,42),40),((((30,28),((((27,26),(29,((83,(31,(34,33))),((60,61),(35,32))))),(13,12)),(((25,24),(23,22)),(17,(21,((16,15),(14,19))))))),((((81,82),(4,3)),(((47,(48,49)),(44,45)),(79,(80,78)))),(77,71))),(((59,(58,57)),43),((46,(56,55)),((74,(73,72)),(75,76)))))),(((39,37),38),36)),n83))))),11)),68),10);
	TREE 'RAxML Bootstrap Tree++' = (9,(((11,((2,1),(((((83,(59,(57,58))),(((81,82),(55,56)),(51,(50,52)))),((4,3),46)),(43,(((((30,28),((((32,35),(29,(26,27))),((13,12),((22,23),(24,25)))),(17,((14,((19,16),15)),21)))),(31,(33,34))),(73,(76,(74,(72,75))))),((((((71,(60,61)),((40,(42,41)),n83)),(53,54)),(((65,(((66,64),67),63)),62),((((8,5),7),6),77))),(((37,39),36),38)),((79,(78,80)),((44,45),(49,(48,47)))))))),70))),68),69),10);
	TREE 'RAxML Bootstrap Tree++' = ((68,((11,69),((((((36,(39,38)),37),71),((((((((((6,8),5),7),(54,53)),(n83,((40,(41,42)),(62,((((66,(67,63)),64),65),((50,(51,52)),70)))))),(73,(74,76))),75),72),43),((56,55),((47,(49,48)),((((79,80),78),((4,3),46)),(77,((82,81),(44,45)))))))),((83,(61,60)),((((59,(57,58)),(35,32)),(((26,27),(29,((((23,22),(25,24)),21),(13,12)))),((30,28),(17,(14,((16,15),19)))))),(31,(33,34))))),(2,1)))),9,10);
	TREE 'RAxML Bootstrap Tree++' = (9,(68,((69,11),((2,1),((((28,30),(((((61,60),83),(((27,26),(((34,33),31),(57,(59,58)))),(35,32))),29),(17,(21,(14,(19,(16,15))))))),((24,(23,(25,22))),(12,13))),((((46,(((80,78),79),(((77,(82,81)),(45,44)),(4,3)))),(((36,37),(38,39)),(((62,(((63,(64,65)),66),67)),((((52,(50,51)),((56,55),(5,((6,7),8)))),71),n83)),(53,54)))),(((49,47),48),(43,((((73,76),75),72),74)))),(70,(40,(42,41)))))))),10);
	TREE 'RAxML Bootstrap Tree++' = (9,((((((55,56),(((((n83,((66,((64,67),63)),(65,62))),(((12,(13,((((23,(25,(22,24))),((((32,35),(26,27)),29),17)),(21,(14,(15,(19,16))))),((((76,74),72),(73,75)),((((60,61),((59,(58,57)),((38,((39,37),36)),83))),43),(((((44,45),(((80,78),79),46)),((4,3),(81,82))),(70,((41,42),40))),(49,(47,48)))))))),(31,(33,34))),(28,30))),(53,54)),(77,71)),(50,(51,52)))),(((8,6),7),5)),(11,(2,1))),69),68),10);
	TREE 'RAxML Bootstrap Tree++' = (((((2,1),11),68),(((((56,55),((71,(60,61)),(n83,(((70,((((66,63),(67,64)),65),62)),(40,(42,41))),((54,53),((43,(((((32,35),((33,34),31)),(30,(28,((29,(26,27)),((((22,23),(24,25)),(13,12)),(((14,(19,(15,16))),17),21)))))),(((75,72),76),(74,73))),((((82,81),(4,3)),(77,(((45,44),(47,(49,48))),((80,78),79)))),46))),(((6,(5,8)),7),(((37,39),38),36)))))))),(52,(51,50))),((58,(57,59)),83)),69)),9,10);
	TREE 'RAxML Bootstrap Tree++' = (9,(68,(11,((69,((((32,35),(31,(((21,(19,(14,(15,16)))),(17,(((((23,(24,(25,22))),(12,13)),(27,26)),29),(30,28)))),(33,34)))),(59,(57,58))),(((((36,39),38),37),((71,((60,61),83)),((77,(51,(50,52))),(((5,8),6),7)))),(((81,82),43),(((56,55),46),(((((42,(40,41)),(((62,65),(67,(64,(63,66)))),70)),(n83,(54,53))),((((76,74),73),72),75)),((44,45),((((80,78),79),(49,(48,47))),(4,3))))))))),(1,2)))),10);
	TREE 'RAxML Bootstrap Tree++' = (9,(((1,2),((((((56,55),46),(((77,(47,(48,49))),(3,4)),((82,81),((79,80),78)))),(44,45)),((((37,39),38),36),((((21,(23,(22,(25,24)))),(13,12)),(83,(61,60))),((((((74,73),75),(76,72)),43),((n83,(53,54)),(70,(42,(40,41))))),((((59,57),58),((11,69),71)),(((31,(33,34)),(35,32)),(((29,(17,((19,(15,16)),14))),(26,27)),(28,30)))))))),((((52,50),51),(((8,6),7),5)),((67,64),(66,(63,(62,65))))))),68),10);
	TREE 'RAxML Bootstrap Tree++' = (9,(68,(((1,2),(((((((((14,((19,(15,16)),21)),((((33,34),31),(((6,7),(8,5)),(30,28))),((13,12),(23,((25,24),22))))),((29,(26,27)),(35,32))),(17,(59,(58,57)))),83),(60,61)),(55,56)),(((51,(50,52)),(n83,((53,54),((((62,(65,(64,((67,63),66)))),70),(40,(41,42))),(((((73,76),74),(75,72)),(((((80,78),79),((47,(48,49)),(45,44))),46),((3,4),(81,82)))),43))))),(((38,(36,39)),37),71))),77)),(11,69))),10);
	TREE 'RAxML Bootstrap Tree++' = (((69,11),((((((51,(50,52)),((((37,(36,39)),38),71),(((n83,(((((((((66,(67,63)),64),(65,62)),70),((47,49),48)),((42,40),41)),((45,44),((((81,82),(4,3)),77),((79,(78,80)),46)))),((((73,74),76),75),72)),(53,54))),((55,56),((21,((23,((24,25),22)),(((((33,34),31),(((26,27),((58,(57,59)),(35,32))),29)),((17,(14,(19,(16,15)))),(30,28))),(13,12)))),(60,61)))),(((7,5),6),8)))),43),83),(1,2)),68)),9,10);
	TREE 'RAxML Bootstrap Tree++' = ((((((50,(51,52)),((43,83),(71,(((((37,38),36),39),(((53,54),n83),((40,(42,41)),(62,(70,(((66,64),63),(65,67))))))),((((((((74,73),76),75),72),(((((((28,30),((34,33),31)),(((59,(58,57)),17),(14,(19,(15,16))))),(29,((32,35),(27,26)))),((22,23),(24,25))),21),(12,13))),((5,(8,6)),7)),(61,60)),(((((78,80),79),((44,45),(48,(47,49)))),((4,3),77)),(46,((81,82),(55,56))))))))),(1,2)),(69,11)),68),9,10);
	TREE 'RAxML Bootstrap Tree++' = (9,((((1,2),(((50,(51,52)),(83,(58,(57,59)))),((((34,33),31),((61,60),(35,32))),((((8,7),5),6),((((((41,(42,40)),n83),(53,54)),(43,(((74,(76,75)),73),72))),(((56,55),(62,(70,(64,((66,(65,67)),63))))),(46,((45,44),((48,(49,47)),((77,((79,(80,78)),(71,((((23,22),(25,24)),((29,(26,27)),((30,28),((21,(((15,16),19),14)),17)))),(12,13))))),((4,3),(81,82)))))))),(((37,39),36),38)))))),68),(11,69)),10);
	TREE 'RAxML Bootstrap Tree++' = (9,(68,((11,((1,2),((((((78,80),79),77),71),(60,61)),((83,(((5,6),(7,8)),(((22,((25,24),((21,(13,12)),((((14,(19,(15,16))),17),(30,28)),(29,(27,26)))))),23),(((57,59),58),(((34,33),31),(35,32)))))),((50,(52,51)),((((36,37),39),38),((((n83,((((42,(41,40)),70),(62,(65,((64,(63,66)),67)))),(53,54))),(((74,75),(72,73)),76)),(((82,81),(56,55)),((((4,3),46),(45,44)),((47,48),49)))),43))))))),69)),10);
	TREE 'RAxML Bootstrap Tree++' = ((((11,69),((2,1),(77,((((71,(((36,38),37),39)),((43,(74,((76,73),(72,75)))),((41,(42,40)),((70,((((((64,66),65),67),63),62),(((((57,(59,58)),((48,49),47)),((81,82),(56,55))),((4,3),46)),(45,44)))),(((5,(7,(6,8))),(54,53)),n83))))),((79,(80,78)),(52,(50,51)))),(((((25,24),(23,22)),((((30,28),((26,27),(17,(21,((16,(15,14)),19))))),(((33,34),31),(35,32))),29)),(12,13)),(83,(61,60))))))),68),9,10);
	TREE 'RAxML Bootstrap Tree++' = (9,((((((((82,81),(4,3)),(46,((78,79),80))),(77,(((51,(52,50)),((48,(49,47)),((58,59),57))),(55,56)))),(((((37,38),39),36),((6,7),(5,8))),(((((((((21,(15,((14,16),19))),((26,27),17)),((23,(12,13)),((24,22),25))),30),28),29),(((34,33),31),(35,32))),(((71,(2,1)),83),(61,60))),(((((42,41),40),(70,((((64,63),67),66),(65,62)))),(n83,(43,(74,((76,72),(75,73)))))),(54,53))))),(44,(45,69))),11),68),10);
	TREE 'RAxML Bootstrap Tree++' = (9,((((((57,(59,58)),(83,(((35,32),(61,60)),(34,(31,33))))),((((((38,36),39),37),((77,71),((23,((((((30,28),(17,(21,(14,(16,(15,19)))))),(13,12)),((27,26),29)),(25,24)),22)),((79,(80,78)),(((45,44),(47,(48,49))),((4,3),(82,81))))))),(51,(52,50))),(43,(((n83,(53,54)),(((62,(65,((63,64),(66,67)))),70),(40,(41,42)))),((46,(56,55)),((74,(73,(75,76))),72)))))),(5,((6,7),8))),(11,((1,2),69))),68),10);
	TREE 'RAxML Bootstrap Tree++' = ((((((((((71,((39,(36,37)),38)),((((82,81),((62,((((67,63),66),64),65)),((49,(47,48)),70))),((3,4),((45,44),46))),(((52,(51,50)),43),(((53,54),n83),(((76,73),72),(75,74)))))),(79,(78,80))),(((((61,60),83),((((33,34),31),(32,35)),23)),(((((30,28),(((27,26),((21,(14,(19,(15,16)))),17)),29)),22),(24,25)),(13,12))),(((56,55),77),(58,(59,57))))),(42,(41,40))),(((8,5),6),7)),(1,2)),(11,69)),68),9,10);
	TREE 'RAxML Bootstrap Tree++' = ((68,(69,(((((52,(51,50)),(((59,58),57),(47,(48,49)))),((60,61),(((35,32),((34,33),31)),(((((55,56),(70,(62,(65,(((66,63),67),64))))),((54,53),(((((76,(74,73)),75),72),((40,(41,42)),43)),n83))),(((5,6),(7,8)),(71,((39,37),(38,36))))),((((21,(19,(14,(15,16)))),((23,((24,25),22)),((30,(28,17)),(29,(26,27))))),(12,13)),(((4,3),(81,82)),((77,(79,(78,80))),(46,(45,44))))))))),83),(11,(1,2))))),9,10);
	TREE 'RAxML Bootstrap Tree++' = ((((((((1,2),(((43,46),(((((37,(36,39)),38),((n83,(53,54)),((((66,(64,67)),63),65),(70,62)))),((45,44),((((77,71),(79,(80,78))),(47,(49,48))),((82,81),(3,4))))),(((5,6),(8,7)),((((76,75),73),72),74)))),((61,60),(((83,((34,33),((35,32),31))),(57,(59,58))),((13,12),(((((24,25),22),23),(((27,26),29),(21,(((15,16),19),(14,17))))),(30,28))))))),((55,56),(40,(42,41)))),((51,52),50)),68),69),11),9,10);
	TREE 'RAxML Bootstrap Tree++' = (9,((((1,2),((46,(43,(((((((72,75),((74,73),76)),(((((((31,(34,33)),(((32,35),(61,60)),(((21,((30,28),((((14,15),16),19),(71,17)))),((((12,13),(25,24)),((26,27),29)),22)),23))),((39,38),(36,37))),(79,(78,80))),(((41,(42,40)),(77,((5,7),(8,6)))),(45,44))),(54,53)),((49,(48,47)),n83))),((81,82),(55,56))),62),(((64,67),(66,63)),65)),((3,4),70)))),(83,((50,(51,52)),((58,57),59))))),(69,11)),68),10);
	TREE 'RAxML Bootstrap Tree++' = (9,(68,(11,(69,(((((51,(52,50)),(((4,3),46),(43,((((76,(73,74)),75),72),((((81,82),(48,(49,47))),(((40,(41,42)),(7,(5,(8,6)))),((70,((63,((67,66),64)),65)),62))),(((((44,45),(((((22,((25,24),((12,13),(((26,27),29),((30,28),(17,((21,14),((15,16),19)))))))),23),((32,35),((34,33),31))),(61,60)),((((80,78),79),(77,71)),(39,((36,38),37))))),(53,54)),(56,55)),n83)))))),(57,(59,58))),83),(2,1))))),10);
	TREE 'RAxML Bootstrap Tree++' = ((69,(68,(((83,(((35,32),((((26,27),29),((17,(30,28)),((((14,(19,(16,15))),21),(((24,22),(12,25)),13)),23))),(34,(33,31)))),(60,61))),((((((((45,44),(46,((((62,(65,(((67,66),64),63))),70),((81,82),(4,3))),(56,55)))),((53,54),((((47,(49,48)),(58,(59,57))),n83),(43,(((75,73),72),(76,74)))))),(42,(40,41))),(((36,39),38),37)),((71,77),((79,78),80))),(((5,7),8),6)),(51,(50,52)))),(11,(1,2))))),9,10);
	TREE 'RAxML Bootstrap Tree++' = ((68,(69,((11,(1,2)),(83,(((50,52),51),((59,(58,57)),(((71,(61,60)),(((((((7,8),5),6),(38,(39,(37,36)))),((62,(((40,(41,42)),n83),(54,53))),(((((65,(((66,63),64),67)),(70,(3,4))),(46,43)),(((78,80),79),((47,(48,49)),(45,44)))),(((72,74),(76,73)),75)))),77),(((31,(33,34)),23),(((30,28),((((14,21),19),(16,15)),17)),(22,((29,((27,26),(35,32))),((13,12),(25,24)))))))),((81,82),(56,55))))))))),9,10);
	TREE 'RAxML Bootstrap Tree++' = (9,((68,((1,2),(((((((((8,7),(6,5)),(36,((39,38),37))),(((40,(42,41)),(70,((((63,62),(67,65)),66),64))),(((((23,((24,22),25)),(21,(((16,15),(19,14)),(17,(((((33,31),34),(32,35)),((28,30),(27,26))),29))))),(13,12)),(54,53)),((((75,74),72),(73,76)),n83)))),((((47,(48,49)),((44,45),(((79,80),78),(81,82)))),(77,(3,4))),46)),(((52,(51,50)),43),71)),((55,56),(61,60))),(58,(59,57))),83))),(69,11)),10);
	TREE 'RAxML Bootstrap Tree++' = (9,(68,(69,(11,(((((((23,((22,((14,(19,(16,15))),21)),((24,25),(((((31,(33,34)),(28,30)),17),(29,((27,26),(32,35)))),(13,12))))),(79,(78,80))),((((41,(42,40)),n83),(53,54)),(((46,(((3,4),((81,82),70)),43)),((((62,(65,(((67,66),63),64))),(56,55)),(45,44)),(((73,(76,75)),74),72))),(49,(47,48))))),((39,36),(37,38))),((71,(60,61)),(77,(((7,8),6),5)))),(83,((52,(51,50)),(57,(58,59))))),(1,2))))),10);
	TREE 'RAxML Bootstrap Tree++' = (9,(68,(((11,(1,2)),((((((39,38),37),36),(((54,53),(((((56,55),((((48,(47,49)),(70,(82,81))),62),((((67,66),64),63),65))),n83),(43,(((74,(75,73)),76),72))),((40,(41,42)),((45,44),((((78,80),79),46),(4,3)))))),(((6,5),(8,7)),(((83,((30,28),((((31,(34,33)),(((26,27),(32,35)),29)),((23,(25,(24,22))),(21,(17,(14,(19,(16,15))))))),(12,13)))),(61,60)),(58,(57,59)))))),(71,((51,50),52))),77)),69)),10);
	TREE 'RAxML Bootstrap Tree++' = (9,(68,((11,(((83,(59,(58,57))),(((55,56),(40,(42,41))),(((((72,((73,(43,((45,44),((((49,(48,47)),((79,(78,80)),(82,81))),(77,(4,3))),46)))),75)),76),74),(((71,n83),(((((5,6),7),8),(53,54)),(62,(((51,(50,52)),70),(65,(((67,66),64),63)))))),(((36,37),38),39))),(((60,61),(35,32)),(((33,34),31),((28,30),((17,(21,((19,(15,16)),14))),(((27,26),29),(((24,25),(23,22)),(13,12)))))))))),(1,2))),69)),10);
	TREE 'RAxML Bootstrap Tree++' = ((((52,(50,51)),((((60,61),((((n83,(62,(65,(64,(66,(63,67)))))),((((38,39),36),37),((((4,3),(((82,81),((44,45),77)),(79,(80,78)))),(47,(48,49))),((((76,75),72),(73,74)),((70,(41,(40,42))),(((13,12),(((25,24),(22,23)),(21,((14,(19,(15,16))),(((30,28),(29,((32,35),(((57,(58,59)),((69,(33,34)),31)),(27,26))))),17))))),(43,((83,(11,(1,2))),46)))))))),(53,54)),(56,55))),71),((7,8),(5,6)))),68),9,10);
	TREE 'RAxML Bootstrap Tree++' = (9,(68,(69,(((1,2),((71,(60,61)),(((52,(51,50)),((58,(57,59)),83)),((((35,32),((34,33),31)),(((29,((17,(28,30)),(27,26))),((((21,(14,(19,(16,15)))),(24,(13,12))),25),22)),23)),(43,((((39,37),36),38),(((54,53),((((75,(76,73)),74),(72,((((63,64),67),66),(62,65)))),(n83,(70,(40,(42,41)))))),(((56,55),46),((77,(3,4)),((((48,(47,49)),(45,44)),(79,(80,78))),(81,82))))))))))),(11,(7,((8,5),6)))))),10);
	TREE 'RAxML Bootstrap Tree++' = (((((83,(((41,40),42),(((51,(52,50)),70),((((7,(6,5)),8),(62,(65,(67,((63,64),66))))),((54,53),(((43,((((74,75),73),72),76)),(((55,56),(46,((45,44),(((81,82),(4,3)),((((71,77),(79,(78,80))),((13,12),(((22,(((28,30),(17,((14,((15,16),19)),21))),23)),(25,24)),((27,26),29)))),((48,47),49)))))),((((60,61),(((33,34),31),(35,32))),(59,(57,58))),((38,(39,37)),36)))),n83)))))),(11,(1,2))),69),68),9,10);
	TREE 'RAxML Bootstrap Tree++' = ((68,(((((6,7),(5,8)),(((((((13,12),(30,(28,(29,(((23,((24,22),25)),(((27,26),17),(21,(19,((15,16),14))))),((35,32),(34,(33,31)))))))),(61,60)),83),((52,(51,50)),(71,((38,39),(36,37))))),((62,(((64,63),(66,67)),65)),(((57,59),58),((((45,44),(46,((78,80),79))),((81,82),((4,3),(77,((48,49),47))))),(56,55))))),((54,53),(((43,(((73,75),72),(76,74))),n83),((40,(42,41)),70))))),(2,1)),(11,69))),9,10);
	TREE 'RAxML Bootstrap Tree++' = ((68,((69,11),(((70,((40,(42,41)),(((((n83,71),(51,(52,50))),(((((6,8),5),7),(53,54)),(62,(65,(63,(67,(66,64))))))),((43,((74,(73,(72,(76,75)))),(((55,56),46),((45,44),((48,(47,49)),((77,((78,80),79)),((81,82),(4,3)))))))),(37,((39,38),36)))),((61,60),((((33,34),31),(35,32)),((((21,(17,(14,((16,15),19)))),((13,12),((24,25),(23,22)))),(30,28)),(29,(27,26)))))))),((58,(59,57)),83)),(2,1)))),9,10);
	TREE 'RAxML Bootstrap Tree++' = (((((2,1),(((51,(52,50)),(((37,(36,(38,39))),71),((((n83,(((83,(61,60)),(((31,(33,34)),(29,(((17,(21,(19,(14,(16,15))))),(27,26)),((((12,13),(24,25)),(22,23)),(30,28))))),(32,35))),(54,53))),(76,(72,(75,(74,73))))),((62,(((67,(65,66)),(64,63)),(((81,82),70),(((58,59),57),(((3,4),(((45,44),(48,(47,49))),77)),46))))),(55,56))),(((41,(40,42)),(((6,5),7),8)),(79,(78,80)))))),43)),68),(11,69)),9,10);
	TREE 'RAxML Bootstrap Tree++' = (9,((((2,1),((((52,(50,51)),(((47,(49,48)),(59,(57,58))),(55,56))),43),((((71,(((36,37),39),38)),((((76,73),(72,75)),74),(((41,(42,40)),((62,(((67,63),(66,64)),65)),70)),(n83,(((5,8),(7,6)),(53,54)))))),((44,45),((((82,81),77),(46,(79,(78,80)))),(4,3)))),((83,(61,60)),(((((17,((31,(33,34)),(28,30))),(29,((32,35),(26,27)))),(21,((16,15),(19,14)))),(23,((24,25),22))),(13,12)))))),(69,11)),68),10);
	TREE 'RAxML Bootstrap Tree++' = (((((((((((51,(52,50)),(((6,5),8),7)),((71,77),((62,(65,(((63,67),64),66))),((54,53),n83)))),(56,55)),(((35,32),(58,(57,59))),((((61,60),83),(41,(42,40))),(((((44,45),((78,(79,80)),((49,(47,48)),((3,4),(82,81))))),46),(70,(43,(((73,74),72),(75,76))))),(((38,39),36),37))))),(33,(34,((28,((17,((19,((15,16),14)),(((23,(25,(24,22))),(13,12)),((29,(26,27)),21)))),30)),31)))),(1,2)),69),11),68),9,10);
	TREE 'RAxML Bootstrap Tree++' = ((68,(69,(((((((((79,(80,78)),((3,4),(81,82))),(45,44)),(49,(47,48))),((((71,77),(n83,((60,61),((55,56),(53,54))))),((40,(42,41)),(70,(62,(65,(64,((63,67),66))))))),((37,36),(39,38)))),((((7,((8,5),6)),((((83,(34,33)),31),(35,32)),(((((14,(15,(19,16))),21),17),(28,30)),(((22,(25,24)),23),(((26,27),29),(13,12)))))),((58,57),59)),(((74,76),73),(72,75)))),46),(((50,52),51),43)),(11,(1,2))))),9,10);
	TREE 'RAxML Bootstrap Tree++' = (9,(68,(((((61,60),((((58,57),59),(51,(50,52))),(((((((((((49,(47,48)),((((28,30),((((25,22),24),23),((17,(21,(14,((19,15),16)))),((26,27),29)))),(13,12)),(77,71))),(81,82)),((4,3),(79,(78,80)))),(45,44)),46),(((72,76),(73,(75,74))),(((35,32),(31,(34,33))),(((5,6),7),8)))),(n83,((((41,(42,40)),70),(62,((66,((63,64),67)),65))),(53,54)))),(((37,39),38),36)),43),(56,55)))),83),((2,1),11)),69)),10);
	TREE 'RAxML Bootstrap Tree++' = (9,(68,((((((60,61),46),(55,56)),(((((51,50),52),71),43),(((83,(((35,32),((34,(31,33)),(((30,17),(((((12,13),(23,(22,(25,24)))),21),29),((27,26),28))),(14,((15,19),16))))),(57,(59,58)))),(((6,8),(7,5)),(((75,(76,74)),73),72))),(((70,((53,54),(41,(40,42)))),(((45,44),((47,(48,49)),(77,(((81,82),(3,4)),((78,80),79))))),((36,38),(39,37)))),(n83,((((67,65),66),64),(62,63))))))),(11,(2,1))),69)),10);
	TREE 'RAxML Bootstrap Tree++' = (9,(68,(11,(69,((43,(((((((75,72),74),73),76),((((((60,61),71),n83),((53,54),(77,(((5,7),6),8)))),(((40,(42,41)),70),((65,(((66,63),67),64)),62))),(((36,39),38),37))),((((48,(47,49)),(45,44)),(79,(80,78))),(46,(4,3)))),(((81,82),(((55,56),((52,(51,50)),(83,(58,(57,59))))),23)),(((((21,((19,(15,16)),14)),17),(22,((24,25),(((26,27),((32,35),29)),(13,12))))),(28,30)),((33,34),31))))),(2,1))))),10);
	TREE 'RAxML Bootstrap Tree++' = (9,((68,((((77,71),((51,(52,50)),((56,55),((n83,(53,54)),(((67,63),64),((62,65),66)))))),(11,(2,(1,(((7,((6,8),5)),(28,30)),(31,(34,33))))))),((((((((((72,74),76),73),75),43),(70,(42,(41,40)))),(46,(((3,4),(82,81)),(((78,80),79),((45,44),(49,(48,47))))))),(36,((37,38),39))),(83,((13,(12,(((((27,26),29),17),((14,(19,(16,15))),21)),(23,((25,22),24))))),((35,32),(58,(59,57)))))),(60,61)))),69),10);
	TREE 'RAxML Bootstrap Tree++' = (9,(68,((69,11),(((43,(((n83,(53,54)),(((70,(65,((64,63),(66,67)))),62),((((38,39),37),36),((30,(28,((17,((31,(33,34)),(21,(14,((15,16),19))))),((23,22),(((12,13),(29,(((60,61),(32,35)),(27,26)))),(24,25)))))),((((56,55),((48,47),49)),(((44,45),(((79,(78,80)),46),((82,81),(3,4)))),77)),71))))),(((((5,8),6),7),(41,(40,42))),(((76,75),73),(74,72))))),((52,(50,51)),(83,(58,(59,57))))),(1,2)))),10);
	TREE 'RAxML Bootstrap Tree++' = (9,((((((((60,61),(((13,((22,((24,25),23)),((((16,15),19),14),(17,(((32,35),29),((((33,34),31),((27,26),((57,58),59))),(30,28))))))),12),21)),(((56,55),46),((3,4),((((77,(82,81)),(45,44)),((47,48),49)),((78,80),79))))),((62,(65,(((66,63),67),64))),(52,(51,50)))),((((n83,(43,(((76,74),72),(75,73)))),(53,54)),(70,(41,(40,42)))),(((5,(7,8)),6),((37,(36,38)),39)))),(71,83)),((2,1),(11,69))),68),10);
	TREE 'RAxML Bootstrap Tree++' = ((68,(((((40,(41,42)),(((((54,53),(((((8,6),(5,7)),71),n83),((70,(62,(65,((63,64),(66,67))))),((46,(((3,4),(82,81)),(((44,45),((49,48),47)),(79,(78,80))))),((76,((72,73),(74,75))),((((37,36),39),38),((51,(52,50)),43))))))),(56,55)),(61,60)),(((12,13),(((21,(14,(19,(16,15)))),(22,((23,(((33,34),31),(35,32))),(17,(28,30))))),((25,24),(29,(26,27))))),(83,(59,(57,58)))))),77),(11,(2,1))),69)),9,10);
	TREE 'RAxML Bootstrap Tree++' = (9,((((((((52,(51,50)),(((57,58),59),71)),(56,55)),83),(((((n83,(43,((((72,74),73),75),76))),(((69,70),(42,(40,41))),(53,54))),((79,(78,80)),(((82,81),46),((3,4),((44,45),77))))),(((37,39),(38,36)),((48,(47,49)),((65,((62,67),63)),(64,66))))),((((6,8),5),7),((((23,(25,(24,22))),((14,(19,(15,16))),(29,(((((31,(33,34)),(35,32)),(27,26)),30),(17,28))))),21),(13,12))))),((60,61),(1,2))),11),68),10);
	TREE 'RAxML Bootstrap Tree++' = ((68,(69,(11,((1,2),(((21,(((((28,30),((31,34),33)),(14,(19,(15,16)))),(((27,26),((35,32),29)),17)),(((25,24),23),22))),(12,13)),(((56,55),(61,60)),((59,(58,57)),((71,83),(((((51,(50,52)),77),(((6,7),(8,5)),(37,(39,(36,38))))),(((n83,(53,54)),((40,(41,42)),(70,(62,((63,64),((67,65),66)))))),(43,(((81,82),(3,4)),(((45,44),(49,(48,47))),(46,((74,(72,73)),(75,76)))))))),((80,78),79)))))))))),9,10);
	TREE 'RAxML Bootstrap Tree++' = (((68,(11,(((71,(n83,(((53,54),((((42,(41,40)),((((58,(59,57)),83),43),70)),(((12,13),((21,(14,(((((28,30),((34,33),31)),((35,32),(29,(27,26)))),17),(19,(15,16))))),(23,(22,(25,24))))),((((72,73),75),76),74))),(((39,(38,36)),37),(((61,60),(49,(47,48))),(((46,(3,4)),((78,80),79)),(77,((82,81),(44,45)))))))),(((8,5),(6,7)),(62,(65,(64,((63,66),67)))))))),((55,56),(50,(52,51)))),(1,2)))),69),9,10);
	TREE 'RAxML Bootstrap Tree++' = (9,(68,(11,(((2,1),((43,(((58,(59,57)),((((30,(28,((17,(21,(14,((15,16),19)))),(23,(22,(((26,27),29),((13,12),(25,24)))))))),((31,(34,33)),(32,35))),(((74,73),76),(75,72))),(((((42,(41,40)),((8,5),(7,6))),((60,61),(53,54))),((((37,38),36),39),((((((81,82),(4,3)),77),((47,48),49)),(79,(78,80))),(((56,55),46),(44,45))))),(71,((62,(70,((67,((66,64),63)),65))),n83))))),(51,(52,50)))),83)),69))),10);
	TREE 'RAxML Bootstrap Tree++' = (9,(68,(69,(((((51,(52,50)),(57,(59,58))),(43,(((((75,74),73),72),76),((((77,(((79,(78,80)),(45,44)),((3,4),46))),((81,82),(55,56))),(49,(47,48))),((((((70,((40,41),42)),(62,((66,64),((63,67),65)))),(((6,5),7),8)),((54,53),(n83,71))),(((36,38),37),39)),(((23,(22,(((((60,61),(35,32)),(29,(26,27))),(12,13)),(25,24)))),((((83,(33,34)),31),(21,(((16,14),19),15))),17)),(28,30))))))),(2,1)),11))),10);
	TREE 'RAxML Bootstrap Tree++' = ((((((55,56),((46,((44,45),(((77,((82,81),(3,4))),((48,47),49)),((78,80),79)))),(((((((40,(42,41)),(62,((((67,64),63),66),65))),70),((60,61),(54,53))),(n83,71)),(((((26,27),(((17,((21,((19,(16,15)),14)),((13,12),((23,22),(25,24))))),29),(28,30))),((35,32),(31,(33,34)))),(58,(57,59))),((((8,5),6),7),((76,75),((72,74),73))))),((((11,(1,2)),83),43),(((36,38),39),37))))),(50,(52,51))),69),68),9,10);
	TREE 'RAxML Bootstrap Tree++' = ((68,(((2,1),(11,69)),(((((((((61,60),(32,35)),(26,27)),29),(((23,(25,(24,22))),(13,12)),(((34,(31,33)),(17,((19,14),((16,15),21)))),(28,30)))),83),(58,(59,57))),(((77,(52,(50,51))),(71,(((38,37),36),39))),((54,53),(((41,(42,40)),((43,((74,72),(76,(75,73)))),(((56,55),((((81,82),70),((65,(63,(67,(64,66)))),62)),(4,3))),((((78,80),79),((45,(47,(49,48))),44)),46)))),n83)))),(((5,6),7),8)))),9,10);
	TREE 'RAxML Bootstrap Tree++' = (9,((((((83,(57,(59,58))),(((35,32),((34,33),31)),((29,(27,26)),((21,((17,(30,28)),(14,(19,(15,16))))),((13,12),(23,((22,25),24))))))),(60,61)),((71,(50,(52,51))),((((39,(36,37)),38),(77,(((5,6),7),8))),((((79,(80,78)),((45,(47,(49,48))),44)),(((56,55),46),((3,4),(82,81)))),((62,(((64,(66,67)),63),65)),((((43,((((74,73),76),72),75)),((69,70),(41,(42,40)))),(53,54)),n83)))))),(11,(1,2))),68),10);
	TREE 'RAxML Bootstrap Tree++' = (9,((((((58,(57,59)),((71,((((38,((36,39),37)),(((((3,4),(45,44)),((48,49),47)),(62,(65,((67,(66,63)),64)))),((((73,76),(72,74)),75),((n83,(53,54)),(70,(42,(40,41))))))),(77,(79,(80,78)))),(((60,61),(23,(((((((27,26),(((34,33),31),(35,32))),29),(17,(30,28))),((12,13),(25,24))),(21,(14,(19,(15,16))))),22))),83))),(43,((81,82),((55,56),46))))),((50,52),51)),((8,(7,6)),5)),((2,1),(69,11))),68),10);
	TREE 'RAxML Bootstrap Tree++' = ((((69,11),((83,((31,(((71,((43,((57,(58,59)),((51,(52,50)),(46,(56,55))))),((((37,38),36),39),(((45,44),((77,((47,(49,48)),(4,3))),(79,(80,78)))),((((75,76),72),(73,74)),(((62,(((67,64),(63,66)),65)),(54,53)),(((41,(40,42)),((82,81),70)),n83))))))),(((7,6),5),8)),((28,30),(((((24,25),(23,22)),(13,12)),(((61,60),(35,32)),(29,(27,26)))),(17,(((14,(15,16)),19),21)))))),(34,33))),(2,1))),68),9,10);
	TREE 'RAxML Bootstrap Tree++' = (9,((((11,(1,2)),(((n83,((42,(40,41)),(70,(62,(((63,(64,67)),66),65))))),(((43,(((((56,55),46),(((45,44),(47,(48,49))),((81,82),(4,3)))),(77,(79,(78,80)))),(((((72,73),74),(((6,7),5),8)),(75,76)),((83,(58,(59,57))),(((25,(22,(24,23))),(21,((17,((30,28),(29,(((35,32),((33,34),31)),(26,27))))),((19,14),(16,15))))),(12,13)))))),(((37,38),36),39)),(53,54))),(((52,(50,51)),71),(61,60)))),69),68),10);
	TREE 'RAxML Bootstrap Tree++' = (((68,((((57,(58,59)),((((((((75,76),73),74),72),((70,(40,(41,42))),(n83,(53,54)))),69),43),(46,(2,1)))),((55,56),(((((82,81),(((49,(47,48)),(44,45)),((80,78),79))),((4,3),77)),((36,39),(37,38))),((71,((62,((64,((66,67),63)),65)),((((7,5),6),8),(83,(60,61))))),(((((((17,(15,(14,(16,19)))),(28,30)),((13,12),(21,((23,22),(24,25))))),29),(27,26)),(35,32)),(31,(33,34))))))),(51,(50,52)))),11),9,10);
	TREE 'RAxML Bootstrap Tree++' = ((((11,69),((1,2),(43,(((51,50),52),((4,3),(46,((((((n83,71),((42,(41,40)),((70,(81,82)),(62,((((64,65),67),63),66))))),(((60,61),(56,55)),(53,54))),(77,(38,((37,36),39)))),(((8,(7,(5,6))),(((24,25),((29,((83,((57,59),58)),(27,26))),(((23,((35,32),((33,34),31))),22),((17,(21,(14,((15,16),19)))),(28,30))))),(13,12))),(74,((72,(73,75)),76)))),(((45,(49,(48,47))),44),(79,(80,78)))))))))),68),9,10);
	TREE 'RAxML Bootstrap Tree++' = (9,(68,((11,((2,1),((52,(51,50)),(((((39,38),37),36),(((n83,((42,(40,41)),(70,(62,(65,(63,(67,(66,64)))))))),((77,71),(((56,55),(61,60)),(54,53)))),((((83,((59,58),57)),((((35,32),23),((34,33),31)),((12,13),(28,((((29,(26,27)),(22,(24,25))),(17,(21,((16,15),(14,19))))),30))))),((6,(5,(7,8))),((((73,75),72),76),74))),((((81,82),((49,(48,47)),(45,44))),((78,80),79)),((4,3),46))))),43)))),69)),10);
	TREE 'RAxML Bootstrap Tree++' = (9,((((1,2),(11,69)),(((((41,40),42),((57,(58,59)),(83,((61,60),(((((25,22),24),23),(((21,((19,(15,16)),14)),(17,(27,26))),(((((34,33),31),30),28),(29,(35,32))))),(13,12)))))),(71,((50,(52,51)),(n83,((((54,53),((6,(7,5)),8)),(((((72,73),75),(74,76)),(46,(((3,4),(81,82)),(((47,(48,49)),(44,45)),(79,(80,78)))))),((39,(37,(38,36))),43))),((55,56),((63,((64,67),66)),(65,(70,62))))))))),77)),68),10);
	TREE 'RAxML Bootstrap Tree++' = (((69,((11,(1,2)),((((52,(51,50)),(55,56)),((59,(58,57)),83)),(((((((64,(66,67)),65),63),62),((((((((7,(8,5)),6),(((17,(((((33,34),31),(35,32)),(29,(26,27))),(28,30))),(((23,22),(24,25)),((19,(16,15)),(14,21)))),(13,12))),(((72,74),(75,73)),76)),43),(((46,(79,(78,80))),((81,82),(3,4))),((44,45),(70,(48,(49,47)))))),(40,(41,42))),((53,54),n83))),((77,71),(((39,37),36),38))),(60,61))))),68),9,10);
	TREE 'RAxML Bootstrap Tree++' = (9,(68,(((((((((73,(74,(72,76))),75),((57,(59,58)),((32,35),((31,(34,33)),((30,28),((((21,(19,((14,16),15))),17),(27,26)),(29,((23,(22,(24,25))),(12,13))))))))),(((6,5),7),8)),43),(((((((39,37),36),38),((77,(62,(65,(67,((66,63),64))))),((54,53),(n83,(70,(40,(42,41))))))),((((44,45),(3,4)),(78,(79,80))),(48,(49,47)))),46),((55,56),(82,81)))),((51,(52,50)),((83,(61,60)),71))),(1,2)),(11,69))),10);
	TREE 'RAxML Bootstrap Tree++' = (9,(11,(68,((((6,((8,5),7)),77),((42,(41,40)),((((((13,12),(((29,((27,26),(32,35))),((((21,(14,(19,(16,15)))),(31,(34,33))),17),(28,30))),((25,24),(23,22)))),((((2,1),83),46),((53,54),(((47,48),49),((61,60),(55,56)))))),(((43,((((74,75),(72,76)),73),(57,(58,59)))),n83),(71,((37,38),(36,39))))),((45,44),(69,(79,(80,78))))),((((81,82),(3,4)),70),((65,((63,66),(67,64))),62))))),((52,50),51)))),10);
	TREE 'RAxML Bootstrap Tree++' = ((68,((11,69),((83,(43,((71,((60,61),((79,(78,80)),(((((6,7),5),8),(41,(40,42))),(56,55))))),((57,(59,58)),((((44,45),((((22,23),(((21,(14,((19,(16,15)),(((28,17),30),((33,34),31))))),((26,27),(29,(32,35)))),(13,12))),(24,25)),77)),46),(((((76,74),((73,72),75)),(n83,(53,54))),((49,(47,48)),((36,(37,39)),38))),((50,(51,52)),((70,((81,82),(3,4))),(62,((((63,64),67),66),65)))))))))),(1,2)))),9,10);
	TREE 'RAxML Bootstrap Tree++' = (9,((((69,11),(1,2)),(((((((38,37),36),39),((((((5,7),8),6),(41,(40,42))),((((51,(52,50)),70),62),(83,(65,((66,64),(63,67)))))),((53,54),n83))),(((((73,72),76),(74,75)),((((17,((28,30),(((26,27),29),(23,(((33,34),31),(35,32)))))),((24,25),22)),(21,(14,(16,(15,19))))),(13,12))),(46,(((4,3),77),(((79,(78,80)),((45,(49,(47,48))),44)),(82,81)))))),43),(((61,60),71),((56,55),(57,(58,59)))))),68),10);
	TREE 'RAxML Bootstrap Tree++' = ((((11,((((7,5),6),8),(((83,((((60,61),(46,(55,56))),((((53,54),((27,26),((((21,(((30,28),17),(14,(15,(16,19))))),((25,24),(23,22))),(12,13)),29))),((31,(33,34)),(32,35))),(1,2))),(((((((42,41),40),70),(62,(((64,63),(66,65)),67))),(n83,(43,((76,((72,75),74)),73)))),((44,45),((47,(49,48)),((4,3),((81,82),(77,(79,(78,80)))))))),(71,(((37,36),38),39))))),(58,(59,57))),(51,(50,52))))),69),68),9,10);
	TREE 'RAxML Bootstrap Tree++' = ((68,((69,11),((2,1),(83,((43,((53,54),((((74,72),(75,73)),76),((((((5,8),7),6),(23,((21,22),(((13,12),((17,(((14,((15,16),19)),(((57,(59,58)),(34,33)),31)),(28,30))),((26,27),((32,35),29)))),(25,24))))),((((((38,36),37),39),71),((62,(70,((67,66),((65,63),64)))),(61,60))),(((44,45),((77,(80,(79,78))),((3,4),46))),(((81,82),(56,55)),(48,(47,49)))))),((41,(42,40)),n83))))),(52,(50,51))))))),9,10);
	TREE 'RAxML Bootstrap Tree++' = ((68,(69,(11,(((43,(((49,(48,47)),(((37,38),36),39)),((((62,(65,((64,63),(66,67)))),((71,n83),(((((6,8),7),5),((55,56),(41,(40,42)))),(83,((52,(51,50)),70))))),((54,53),(60,61))),(((46,(44,45)),((79,(80,78)),((81,82),(3,4)))),(((59,(58,57)),(30,(28,((((22,23),(24,25)),(12,13)),((29,(26,27)),((((33,34),((32,35),31)),(21,(14,(19,(16,15))))),17)))))),(75,(74,((76,73),72)))))))),77),(2,1))))),9,10);
	TREE 'RAxML Bootstrap Tree++' = ((68,(69,((11,(2,1)),(77,(((38,37),(39,36)),(((((((75,73),76),74),72),(((54,53),(n83,(41,(42,40)))),43)),((((79,(80,78)),(44,(83,45))),(47,(49,48))),(46,((((70,62),(67,(64,(63,(65,66))))),(55,56)),((3,4),(82,81)))))),((((30,((50,(52,51)),28)),((((24,22),25),23),((((((60,61),71),(35,32)),29),(27,26)),(21,(((15,(19,16)),(17,14)),(33,(31,34))))))),(13,12)),((57,(59,58)),(((5,7),6),8))))))))),9,10);
	TREE 'RAxML Bootstrap Tree++' = ((((((((59,(58,57)),(61,60)),((((((71,(77,(79,(80,78)))),(((82,81),(4,3)),(49,(48,47)))),((13,12),(((((30,28),17),((26,27),29)),(((31,(34,33)),(32,35)),(21,(14,(19,(16,15)))))),(((24,22),25),23)))),((70,(41,(42,40))),((76,(72,(((((46,(45,44)),((56,55),(((((65,63),64),66),67),62))),74),73),75))),(((52,(50,51)),n83),(54,53))))),(((39,38),37),36)),(43,83))),((8,(6,7)),5)),(1,2)),68),(69,11)),9,10);
	TREE 'RAxML Bootstrap Tree++' = (9,(((11,69),(((((((((64,66),65),63),67),((48,(47,49)),((((((55,56),(54,53)),n83),(43,((((72,74),76),73),75))),(((((((((81,82),(45,44)),((4,3),((79,(80,78)),46))),((((30,28),((29,((32,35),((31,(33,34)),((26,27),(59,(58,57)))))),(17,(21,((15,16),(19,14)))))),(((22,23),(25,24)),(12,13))),(60,61))),37),38),39),36),((50,(52,51)),(77,71)))),62))),70),((41,(40,42)),((7,(5,6)),8))),83),(1,2))),68),10);
	TREE 'RAxML Bootstrap Tree++' = (9,(68,(69,((11,(1,2)),((((83,(((56,55),(52,(50,51))),(58,(57,59)))),(((((((65,66),63),(64,67)),62),((((70,((42,41),40)),(43,((75,73),(76,(72,74))))),n83),(53,54))),(((37,39),(36,38)),((5,7),(8,6)))),(((((47,(49,48)),(45,44)),((3,4),(46,((80,78),79)))),((82,81),77)),((((17,(((35,32),(27,26)),29)),(30,28)),((((15,(16,19)),(14,21)),(31,(33,34))),(((23,22),25),24))),(13,12))))),(61,60)),71)))),10);
	TREE 'RAxML Bootstrap Tree++' = (9,(68,((((2,1),(((51,(52,50)),(((34,(33,31)),(30,(((17,(((((((61,60),(59,(57,58))),(43,83)),((((48,(49,47)),((45,44),(((81,82),(3,4)),(46,(79,(78,80)))))),(((((73,75),74),76),72),(70,(41,(40,42))))),((39,(37,38)),36))),(32,35)),29),(26,27))),(((12,13),(21,(14,(15,(19,16))))),(23,((25,22),24)))),28))),(((55,56),((65,62),(66,(67,(64,63))))),((((8,(7,5)),6),(54,53)),n83)))),(77,71))),11),69)),10);
	TREE 'RAxML Bootstrap Tree++' = ((((((((50,(51,52)),((((((33,34),31),(((35,32),(((8,5),7),6)),(((((((30,28),17),(23,22)),((14,(15,(16,19))),21)),((24,25),(13,12))),29),(27,26)))),((((37,39),38),36),(((((44,45),(((4,3),(82,81)),((79,(80,78)),(49,(48,47))))),(46,(56,55))),((76,(75,72)),(73,74))),(((((42,41),40),70),(62,(65,((63,66),(64,67))))),(n83,(54,53)))))),((77,71),(61,60))),(58,(57,59)))),43),83),(11,(1,2))),69),68),9,10);
	TREE 'RAxML Bootstrap Tree++' = (9,((((((((61,60),(53,54)),((7,(5,(8,6))),((77,71),(n83,((42,(41,40)),(((65,(((50,(51,52)),70),62)),((66,63),67)),64)))))),((((((22,(25,24)),23),((((27,26),17),(29,(((32,35),(34,(33,31))),(30,28)))),(21,(14,(19,(16,15)))))),(12,13)),(((76,(73,75)),(74,72)),(58,(59,57)))),((46,(((81,82),(4,3)),(((83,(49,(48,47))),((79,80),78)),(44,45)))),(43,(((36,39),37),38))))),(56,55)),((11,1),2)),69),68),10);
	TREE 'RAxML Bootstrap Tree++' = (9,(((((11,69),(2,1)),(43,(((((55,56),(49,(47,48))),(77,((45,44),((46,(79,(78,80))),((81,82),(3,4)))))),((((((5,8),6),7),((58,(59,57)),(83,((((33,34),31),(32,35)),(30,(28,((((21,(14,(19,(16,15)))),((13,12),((25,24),(23,22)))),(29,(27,26))),17))))))),((72,76),(75,(74,73)))),((36,(38,39)),37))),((((((63,(66,67)),(64,65)),62),70),(41,(42,40))),((71,n83),((61,60),(53,54))))))),(52,(51,50))),68),10);
	TREE 'RAxML Bootstrap Tree++' = ((((((((((83,(((51,(50,52)),((82,81),(55,56))),(59,(57,58)))),43),(((((((5,6),8),7),77),((((21,(14,(15,(19,16)))),(((29,(26,27)),((30,28),17)),((34,33),(31,(35,32))))),(23,((25,24),22))),(12,13))),((((37,39),38),36),((((44,45),(46,(3,4))),(54,53)),((((72,(((((65,((64,66),(63,67))),62),(70,(40,(41,42)))),75),76)),74),73),((48,(47,49)),n83))))),((80,78),79))),71),(61,60)),(1,2)),11),69),68),9,10);
	TREE 'RAxML Bootstrap Tree++' = (9,(68,(69,(((1,2),((((58,(57,59)),(((50,51),52),((82,81),(55,56)))),((43,((((37,36),(39,38)),(77,(46,((4,3),(((78,80),79),((49,(47,48)),(44,45))))))),((((72,76),75),(73,74)),((n83,((70,((42,41),40)),((65,62),(66,(64,(63,67)))))),(53,54))))),71)),((83,(((30,((13,12),((((35,32),(((6,8),5),7)),((26,27),29)),(((21,(14,((16,15),19))),((34,33),31)),((22,(25,24)),23))))),28),17)),(60,61)))),11))),10);
	TREE 'RAxML Bootstrap Tree++' = (9,(68,(69,(((71,(61,60)),((((51,50),52),((83,(59,(57,58))),(55,56))),(n83,(((37,38),(39,36)),(((70,62),((((66,67),64),63),65)),((((((13,12),((23,(22,(24,25))),((((30,28),17),(((26,27),29),(((33,34),31),(35,32)))),((14,(19,(16,15))),21)))),((5,(8,(7,6))),(((76,(74,72)),73),75))),((((((47,48),49),(44,45)),(((3,4),(82,81)),(77,(79,(78,80))))),46),43)),((41,40),42)),(53,54))))))),((2,1),11)))),10);
	TREE 'RAxML Bootstrap Tree++' = ((68,(((1,2),((5,(8,(6,7))),(((62,(65,((66,(63,67)),64))),(70,((42,41),40))),(((71,((((54,53),n83),((((76,74),75),(73,72)),43)),((57,(58,59)),((52,51),50)))),((((((((14,(15,(19,16))),21),((17,(28,30)),((27,26),29))),(22,(25,(24,(((32,35),(31,(33,34))),23))))),(12,13)),(61,60)),((46,((45,44),((((81,82),(4,3)),(49,(48,47))),(77,((80,78),79))))),(56,55))),((37,36),(39,38)))),83)))),(69,11))),9,10);
	TREE 'RAxML Bootstrap Tree++' = (9,(68,(69,(((52,(51,50)),((82,81),(56,55))),(((57,(58,59)),83),((17,((61,60),(71,((1,2),11)))),(43,((((((45,44),(78,(79,80))),(((((((67,65),66),(63,64)),62),n83),((8,(6,(5,7))),(54,53))),(((37,38),(39,36)),(77,((4,3),(48,(49,47))))))),((75,(72,76)),(73,74))),(70,(42,(40,41)))),(((28,30),((((21,(14,((16,15),19))),((31,33),34)),(((35,32),((27,26),29)),(23,(24,(22,25))))),(13,12))),46)))))))),10);
	TREE 'RAxML Bootstrap Tree++' = (9,(68,(69,(((43,(((51,(50,52)),(4,3)),((71,(((((((74,73),75),(76,72)),((((5,6),8),7),((((((14,(19,(16,15))),(((30,28),((26,27),29)),17)),(((35,32),31),(((58,(57,59)),33),34))),21),((24,25),(23,22))),(13,12)))),n83),((((62,((66,((63,67),64)),65)),70),(40,(41,42))),(((48,(47,49)),((61,60),(56,55))),(54,53)))),(((82,81),(44,(45,77))),(((78,80),79),46)))),((38,39),(36,37))))),83),(11,(2,1))))),10);
	TREE 'RAxML Bootstrap Tree++' = ((68,(((11,(2,1)),((((50,(52,51)),((59,(58,57)),83)),(55,56)),(((42,(40,41)),(((((71,(70,n83)),(53,54)),(((((38,36),37),39),((8,7),(5,6))),((((65,62),67),64),(63,66)))),43),((46,((77,((4,3),((82,81),((49,(48,47)),(79,(80,78)))))),(44,45))),((74,76),((72,73),75))))),(((32,35),((((21,((12,13),(((25,22),24),23))),(((14,((15,16),19)),17),(28,30))),((26,27),29)),((33,34),31))),(60,61))))),69)),9,10);
	TREE 'RAxML Bootstrap Tree++' = ((69,((((((((75,(72,((74,76),73))),(((((5,8),7),6),(53,54)),(((70,(62,((((64,65),67),63),66))),((42,41),40)),n83))),(((71,(((38,37),39),36)),(30,(((17,(21,(((16,15),19),14))),(((13,12),((22,23),(25,24))),(((27,26),29),((35,32),(61,60))))),28))),(((49,(48,47)),((46,((81,82),(4,3))),((44,(77,45)),((78,80),79)))),(55,56)))),43),((51,52),50)),(83,((31,(34,33)),(57,(59,58))))),((2,1),11)),68)),9,10);
	TREE 'RAxML Bootstrap Tree++' = (((((11,(1,2)),((((71,(((37,39),36),38)),((((81,82),((56,55),(46,(((79,(78,80)),((49,(47,48)),(77,(4,3)))),(45,44))))),(((((76,74),75),73),72),((53,54),(n83,(((40,(41,42)),70),(62,(((66,64),(67,63)),65))))))),((((((((((((33,34),31),(32,35)),21),(14,(19,(15,16)))),(30,28)),17),((27,26),29)),((23,22),(24,25))),(13,12)),((59,(58,57)),((5,(8,6)),7))),(61,60)))),(43,(50,(52,51)))),83)),69),68),9,10);
	TREE 'RAxML Bootstrap Tree++' = (9,((((((((41,(42,40)),((((32,35),(31,(34,33))),(60,61)),(((((29,(27,26)),((77,23),((24,25),22))),(17,(21,((16,15),(14,19))))),(28,30)),(13,12)))),((((71,(50,(52,51))),((((65,((67,(66,64)),63)),62),70),((((((75,73),76),74),72),43),(n83,(54,53))))),((6,(8,(7,5))),(((36,37),38),39))),(46,((((78,80),79),((81,82),(3,4))),((48,(47,49)),(44,45)))))),(55,56)),(57,(59,58))),(83,(11,(1,2)))),69),68),10);
	TREE 'RAxML Bootstrap Tree++' = (9,(((((((21,(61,60)),((31,((30,28),(14,((19,(16,15)),17)))),(((((6,7),5),8),((((39,36),37),38),((53,54),((((47,(49,48)),(71,(((((67,65),(64,(63,66))),62),((40,(42,41)),70)),n83))),((((72,74),76),(75,73)),43)),(((46,(3,4)),((79,(78,80)),((45,44),(82,81)))),77))))),(((((22,23),(24,25)),12),13),(29,((26,27),(32,35))))))),(83,((52,(51,50)),((55,56),(58,(57,59)))))),(33,34)),(1,2)),(11,69)),68),10);
	TREE 'RAxML Bootstrap Tree++' = (9,(68,(69,(((1,2),((52,(50,51)),((8,(6,(7,5))),(((((((23,22),(24,25)),(13,12)),((((27,26),((21,(14,(19,(15,16)))),17)),(28,30)),(29,((31,(34,33)),((((60,61),83),35),32))))),((79,(78,80)),71)),(((((49,(48,47)),(59,(57,58))),(((44,(77,((82,81),(4,3)))),45),46)),((56,55),(70,(62,(((66,63),65),(64,67)))))),((((42,(40,41)),43),((76,74),((73,75),72))),(n83,(54,53))))),(((38,39),37),36))))),11))),10);
	TREE 'RAxML Bootstrap Tree++' = (9,(((11,69),((1,2),(((((51,(52,50)),(77,(((8,7),5),6))),((n83,(53,54)),(62,((((66,67),65),64),63)))),71),((56,55),(((60,61),((13,12),(((29,((35,32),(27,26))),(17,((31,(33,34)),(28,30)))),((((19,(14,16)),15),21),((25,24),(22,23)))))),((((70,((40,41),42)),(((72,74),73),(75,76))),((((36,39),38),37),(((((81,82),(4,3)),(45,44)),((57,(58,59)),(49,(47,48)))),(79,(80,78))))),(46,(83,43)))))))),68),10);
	TREE 'RAxML Bootstrap Tree++' = (9,((((((2,1),((46,(55,56)),(((23,(((29,((17,(14,((15,16),19))),(((26,27),28),30))),(((25,24),22),21)),(12,13))),((32,35),(34,(31,33)))),(83,(61,60))))),(59,(57,58))),(((((((((75,(73,74)),76),72),(69,43)),((54,53),(n83,((42,(41,40)),((((63,67),(66,64)),(65,62)),70))))),((39,37),(36,38))),((77,71),((((81,82),(3,4)),((44,45),(48,(49,47)))),(80,(78,79))))),11),(((6,8),7),5))),(52,(51,50))),68),10);
	TREE 'RAxML Bootstrap Tree++' = (9,(68,(69,((((((((((((6,5),7),8),(53,54)),(n83,(62,((((67,63),65),66),64)))),((((73,75),72),76),74)),(((45,44),(((81,82),(3,4)),((48,(47,49)),((79,(78,80)),(77,71))))),((70,(43,46)),(41,(40,42))))),((38,36),(37,39))),(((56,55),(61,60)),(((32,35),((34,33),31)),((((14,(19,(15,16))),(21,((((13,12),(25,24)),22),23))),((28,30),17)),((26,27),29))))),(83,((58,59),57))),(51,(50,52))),(11,(1,2))))),10);
	TREE 'RAxML Bootstrap Tree++' = (((((11,(2,1)),((((57,(58,59)),((((8,5),6),7),(83,(((31,(33,34)),(32,35)),(((30,28),(17,(29,(26,27)))),((12,13),((21,(14,(19,(16,15)))),(23,((25,22),24))))))))),(((((55,56),46),((45,44),((((80,78),79),((82,81),(47,(48,49)))),(77,(4,3))))),(((((40,(41,42)),((62,((((64,67),66),63),65)),70)),n83),(54,53)),(43,((((76,72),74),73),75)))),(60,61))),(((52,51),50),(71,((36,38),(39,37)))))),68),69),9,10);
	TREE 'RAxML Bootstrap Tree++' = (9,((((2,1),(((((((((((55,56),46),44),45),(47,(48,49))),((82,81),(4,3))),(((79,78),80),77)),((((((28,30),(((26,27),(17,((((14,16),15),19),21))),29)),((25,24),22)),(12,13)),23),71)),(((((5,6),7),8),((57,(58,59)),(((((76,75),74),(72,73)),(43,((n83,(70,(40,(42,41)))),((53,54),((((62,67),63),(65,66)),64))))),((35,32),((((60,61),33),34),31))))),((37,(36,38)),39))),(50,(51,52))),83)),(69,11)),68),10);
	TREE 'RAxML Bootstrap Tree++' = ((68,(((11,(1,2)),((((56,55),((((23,((((21,14),(19,(16,15))),(17,(28,30))),(((25,24),((12,13),(29,(27,26)))),22))),(((34,33),31),(35,32))),(((7,5),6),8)),((60,61),(77,71)))),(50,(52,51))),((57,(59,58)),((43,((((((76,72),((75,74),73)),((((38,37),36),39),(n83,((62,((64,(67,65)),(66,63))),(53,54))))),(70,(42,(40,41)))),((((3,4),(82,81)),((47,(48,49)),(79,(78,80)))),(44,45))),46)),83)))),69)),9,10);
	TREE 'RAxML Bootstrap Tree++' = (9,(68,(69,(((((((58,(57,59)),(48,(47,49))),((37,(36,(39,38))),(71,(n83,(((53,54),(55,56)),(((62,(70,(65,(((63,66),67),64)))),(41,(40,42))),((51,(52,50)),((7,8),(6,5))))))))),((((73,74),72),(76,75)),((60,61),(((35,32),(83,(31,(34,33)))),((((30,28),((21,((19,(15,16)),14)),17)),((26,27),29)),(((22,(((77,(82,81)),(((3,4),46),((44,45),(79,(78,80))))),23)),(25,24)),(13,12))))))),43),(1,2)),11))),10);
	TREE 'RAxML Bootstrap Tree++' = ((68,((11,69),((((((70,(40,(42,41))),83),((61,60),((((82,81),(56,55)),((46,((80,78),79)),(45,44))),((((((74,72),((75,76),73)),((53,54),n83)),43),((31,(34,33)),((32,35),(58,(57,59))))),(((36,(39,37)),38),((23,(22,(((21,(((28,30),(17,(14,(19,(16,15))))),((27,26),29))),(13,12)),(25,24)))),(71,((48,(49,47)),(77,(3,4)))))))))),((67,(66,(64,63))),(65,(((51,50),52),62)))),((8,7),(5,6))),(2,1)))),9,10);
	TREE 'RAxML Bootstrap Tree++' = ((68,(69,((11,(2,1)),(((((71,77),(79,(80,78))),((50,(52,51)),((((37,36),38),39),((((53,54),((40,(41,42)),n83)),((47,(48,49)),(43,(((4,3),(82,81)),70)))),(((62,(65,(64,(63,(67,66))))),(((7,6),(5,8)),((((76,73),72),75),74))),(((55,56),46),(45,44))))))),(60,61)),((83,(59,(57,58))),(13,(12,((22,((30,28),(23,(((((15,16),19),14),(21,(31,(34,33)))),17)))),(((29,((32,35),(27,26))),24),25))))))))),9,10);
	TREE 'RAxML Bootstrap Tree++' = ((68,(69,((((51,(50,52)),((83,((((26,27),29),(17,((21,(14,(19,(15,16)))),((23,(25,(24,22))),((13,12),(30,28)))))),((35,32),((34,33),31)))),(((8,6),7),5))),((((56,55),(54,53)),(60,61)),((71,(((36,39),38),37)),(((77,(((79,(80,78)),((81,82),((47,(48,49)),(44,45)))),(3,4))),46),(((42,(40,41)),(70,((65,((63,67),(66,64))),62))),((((73,(74,(75,(76,72)))),(59,(57,58))),n83),43)))))),(11,(2,1))))),9,10);
	TREE 'RAxML Bootstrap Tree++' = (((69,(((((7,5),8),6),(((77,71),(n83,((54,53),(((61,60),(((((((((83,((32,35),((33,31),34))),29),(((21,((19,(16,15)),14)),((26,27),17)),(23,((22,25),24)))),((28,30),(13,12))),(57,(58,59))),((((75,73),76),74),72)),43),((44,45),((47,(49,48)),((46,((79,78),80)),((3,4),((55,56),(81,82))))))),(((37,38),36),39))),((((((64,(65,67)),63),66),62),70),(40,(41,42))))))),(52,(51,50)))),((2,1),11))),68),9,10);
	TREE 'RAxML Bootstrap Tree++' = ((68,((((2,1),11),(((52,51),50),(((((((29,(27,26)),((((23,22),(24,25)),(13,12)),((28,30),(17,(21,(14,(19,(15,16)))))))),((32,35),(60,61))),31),(33,34)),83),(((42,(40,41)),70),((59,(57,58)),((((54,53),n83),((((46,(((((82,81),(48,(47,49))),((71,77),(79,(78,80)))),(3,4)),(44,45))),((55,56),(((63,64),(67,(65,66))),62))),(((5,7),(8,6)),(((75,73),74),(72,76)))),((38,37),(39,36)))),43)))))),69)),9,10);
	TREE 'RAxML Bootstrap Tree++' = (9,((68,(((1,2),11),((51,(50,52)),(((48,(47,49)),((((38,39),37),36),(((46,((81,82),(45,44))),(79,(80,78))),((((70,((41,40),42)),(((((6,8),7),5),(53,54)),(((56,55),(62,((((63,66),64),65),67))),((77,71),n83)))),(60,61)),(((((72,76),75),73),74),((((21,(22,(23,(24,25)))),((17,(14,((16,15),19))),((((26,27),(32,35)),29),((31,(34,33)),(28,30))))),(12,13)),(58,(57,59)))))))),((43,(3,4)),83))))),69),10);
	TREE 'RAxML Bootstrap Tree++' = (9,(((((((46,(56,55)),((60,61),((12,13),((23,(22,(25,24))),((((31,((32,35),(34,33))),(28,30)),((29,(27,26)),17)),(21,((19,(16,15)),14))))))),(((((5,8),7),6),((39,37),(38,36))),(((((66,64),(67,63)),65),62),(((70,43),(((40,(41,42)),((54,53),n83)),((((76,72),73),74),75))),((45,44),(((77,71),(79,(80,78))),(((4,3),(81,82)),(48,(47,49))))))))),((83,(58,(59,57))),(52,(51,50)))),(2,1)),68),(69,11)),10);
	TREE 'RAxML Bootstrap Tree++' = ((((((((47,(49,48)),((((36,39),37),38),(((((((29,(27,26)),((32,35),((33,34),31))),((28,17),30)),(((23,((25,24),22)),((14,((15,16),19)),21)),(13,12))),((((75,74),76),73),72)),((46,(79,(78,80))),(((4,3),(81,82)),(44,45)))),(((77,71),n83),((((61,60),(55,56)),(53,54)),((((8,7),6),5),((42,(40,41)),(70,(62,((((67,66),65),63),64)))))))))),43),((52,(50,51)),(83,((59,58),57)))),(2,1)),68),(69,11)),9,10);
	TREE 'RAxML Bootstrap Tree++' = (9,(68,(((((61,60),(83,((58,(57,59)),((((((((n83,((54,53),(7,((8,6),5)))),(71,((38,36),(39,37)))),((72,75),((74,73),76))),((62,((65,((66,67),63)),64)),(70,(42,(41,40))))),43),(((((44,45),((82,81),((48,49),47))),(79,(78,80))),(3,4)),46)),(52,(51,50))),(56,55))))),((((28,30),((((((((21,((16,15),(14,19))),22),23),24),25),(13,12)),(29,(26,27))),17)),(31,(35,32))),(34,33))),(77,(2,1))),(11,69))),10);
	TREE 'RAxML Bootstrap Tree++' = (((((2,1),11),68),(((50,(51,52)),(((n83,71),((((77,((7,(8,5)),6)),(53,54)),((((39,38),37),36),((((((((74,75),76),73),72),43),((42,(40,41)),70)),((((83,(82,81)),(((49,(47,48)),45),44)),((80,78),79)),((4,3),46))),((60,61),((12,13),((23,(((((17,(((16,15),19),14)),((30,28),((33,34),31))),(29,((32,35),((27,26),(57,(59,58)))))),21),22)),(24,25))))))),(((((67,65),64),66),63),62))),(56,55))),69)),9,10);
	TREE 'RAxML Bootstrap Tree++' = ((68,(((11,83),(2,1)),((((57,(58,59)),((((62,(((64,63),(66,67)),65)),(((46,((80,78),79)),(((77,45),44),((81,82),(4,3)))),((55,56),(48,(47,49))))),(((54,53),(((43,(69,70)),(40,(41,42))),(((73,76),((75,74),n83)),72))),(71,(((38,36),37),39)))),(((((23,22),(25,24)),((29,(27,26)),((((32,35),((34,33),31)),((21,14),((15,16),19))),((30,28),17)))),(12,13)),(60,61)))),(52,(50,51))),(((6,8),7),5)))),9,10);
	TREE 'RAxML Bootstrap Tree++' = (9,((((77,((2,1),11)),((61,60),((((((41,40),42),(56,55)),((((6,5),7),8),(79,(78,80)))),(71,((43,((47,(49,48)),((((((73,74),76),(72,75)),((((46,((4,3),(82,81))),(45,44)),(53,54)),(38,((39,37),36)))),((70,62),(65,((64,66),(67,63))))),n83))),(50,(52,51))))),((83,(58,(57,59))),((((33,34),31),(32,35)),(23,(((24,(22,25)),((21,((19,(14,(15,16))),((30,28),17))),((27,26),29))),(12,13)))))))),69),68),10);
	TREE 'RAxML Bootstrap Tree++' = (9,(68,(((2,1),(69,11)),(((60,61),71),(((((51,(52,50)),((58,57),59)),83),((81,82),(55,56))),(((70,(47,(49,48))),(40,(42,41))),(n83,((54,53),(((43,(((73,75),(74,72)),76)),(((13,12),((((29,(26,27)),(32,35)),((17,(21,(((14,16),15),19))),((28,30),((33,34),31)))),((23,22),(24,25)))),((44,45),(77,((4,3),(46,(79,(78,80)))))))),(((((5,6),7),8),(62,(65,(67,(64,(66,63)))))),(37,((36,39),38))))))))))),10);
	TREE 'RAxML Bootstrap Tree++' = (9,((((((((43,71),((52,(51,50)),(57,(58,59)))),((((70,(62,(((66,(65,67)),63),64))),((((55,56),46),((((47,(48,49)),((78,(79,80)),(81,82))),(3,4)),77)),(44,45))),((((6,5),(7,8)),(((36,39),38),37)),((((((75,74),76),73),72),((54,53),n83)),(41,(42,40))))),((((((26,27),29),17),((28,30),((21,(14,((15,16),19))),((12,(23,(25,(22,24)))),13)))),((61,60),(35,32))),((31,34),33)))),83),(1,2)),69),11),68),10);
	TREE 'RAxML Bootstrap Tree++' = (((69,(11,((1,2),(83,((49,(47,48)),(((81,82),(((((8,6),(5,7)),(40,(41,42))),((62,70),(65,((63,64),(66,67))))),(((((((((((((30,((17,(((16,15),19),14)),(50,(51,52)))),28),((22,(24,25)),21)),((27,26),29)),(13,12)),(53,54)),(60,61)),((32,35),(23,(31,(33,34))))),((77,71),(79,(78,80)))),(((38,36),39),37)),(43,((n83,(72,73)),(76,(75,74))))),44),((59,(58,57)),((3,4),((55,56),46)))))),45)))))),68),9,10);
	TREE 'RAxML Bootstrap Tree++' = (((68,(((83,((((82,81),(3,4)),((62,((((67,66),64),63),65)),70)),((((41,(42,40)),(((7,8),5),6)),((((44,45),(47,(48,49))),(79,(80,78))),(n83,(43,((72,((74,73),76)),75))))),(((77,71),((38,(39,37)),36)),((((12,13),(((23,22),(24,25)),(((26,27),29),((17,(21,((19,(16,15)),14))),(30,28))))),(54,53)),(((2,1),(((33,34),31),(35,32))),((61,60),((55,56),46)))))))),(58,(57,59))),((50,52),51))),(11,69)),9,10);
	TREE 'RAxML Bootstrap Tree++' = (9,(68,((69,11),((((50,(51,52)),(((((((((73,75),74),72),76),((3,4),(((45,44),(48,(47,49))),(79,(80,78))))),(((37,38),39),36)),(((13,12),(((24,25),22),(((26,27),29),((28,30),(17,(21,((19,(15,16)),14))))))),((((33,34),31),(35,32)),23))),46),((59,(57,58)),43))),(((81,82),(55,56)),((n83,((((((41,40),42),70),((65,((67,66),(63,64))),62)),(77,((5,8),(7,6)))),(53,54))),(71,(83,(60,61)))))),(1,2)))),10);
	TREE 'RAxML Bootstrap Tree++' = ((68,((11,69),((2,1),((((33,34),31),((((26,27),29),(((23,22),(24,25)),(13,12))),((30,28),(((14,(19,(16,15))),21),17)))),(((((((50,(51,52)),70),(83,((42,40),41))),(((62,(65,(((64,66),63),67))),(71,n83)),(((61,60),(53,54)),(77,(((6,8),5),7))))),(((59,(58,57)),43),((((72,73),(76,74)),75),((35,32),((56,55),(49,(48,47))))))),(((45,44),((79,(80,78)),(81,82))),(46,(3,4)))),(((36,38),39),37)))))),9,10);
	TREE 'RAxML Bootstrap Tree++' = ((((69,11),((1,2),(((((54,53),(((((62,((((67,66),65),64),63)),70),(41,(42,40))),n83),(((((75,73),76),74),72),43))),(83,((((35,32),(31,(34,33))),((((28,30),(17,((14,(16,(15,19))),21))),(((22,25),24),((29,(26,27)),23))),(12,13))),(61,60)))),(((51,(52,50)),(57,(58,59))),(((39,37),(36,38)),(71,((((((44,45),(46,(56,55))),((81,82),(3,4))),(49,(48,47))),77),(79,(80,78))))))),(((5,7),6),8)))),68),9,10);
	TREE 'RAxML Bootstrap Tree++' = (9,(((83,(((71,(69,11)),((58,(57,59)),(((35,32),(34,(33,31))),(((14,(19,(16,15))),(28,(30,17))),(29,(26,27)))))),((50,(51,52)),(((((5,7),8),6),(((36,39),37),38)),(((46,(56,55)),((47,(49,48)),((45,44),((77,(79,(80,78))),((81,82),(4,3)))))),(43,((((72,75),(73,74)),76),(((70,((41,(40,42)),((65,((67,63),(66,64))),62))),(54,53)),n83)))))))),(((21,(23,((24,22),25))),(12,13)),((61,60),(1,2)))),68),10);
	TREE 'RAxML Bootstrap Tree++' = (9,((69,11),((((((((((((37,38),36),39),71),((49,(47,48)),(77,((((78,80),79),((46,(3,4)),(44,45))),(81,82))))),((((42,(40,41)),(70,(62,(63,(65,((66,64),67)))))),(n83,(((55,56),((((28,30),(((21,((16,15),(19,14))),17),((29,(27,26)),((13,12),((23,22),(24,25)))))),((32,35),((34,33),31))),(61,60))),(53,54)))),(((5,8),(6,7)),((73,75),(76,(72,74)))))),43),(52,(50,51))),(58,(59,57))),83),(2,1)),68)),10);
	TREE 'RAxML Bootstrap Tree++' = ((68,(69,(11,((2,1),(83,((71,(60,61)),(((51,(50,52)),(57,(58,59))),((((((((16,15),19),14),21),(23,(25,(22,24)))),((((27,26),(((33,34),(31,(35,32))),29)),(30,28)),17)),(12,13)),((((6,7),8),5),((((37,36),38),39),((((65,62),((66,(63,64)),67)),(((((49,(47,48)),((82,81),(4,3))),(77,(79,(80,78)))),((56,55),46)),(45,44))),((54,53),((70,(41,(42,40))),(n83,(43,(((76,74),72),(73,75))))))))))))))))),9,10);
	TREE 'RAxML Bootstrap Tree++' = ((68,((11,69),((((((42,(41,40)),(((((74,(76,((((5,(8,(7,6))),((37,(38,36)),39)),(((((81,82),(3,4)),(46,(79,(78,80)))),((47,(49,48)),(45,44))),(((((67,64),63),66),65),(70,62)))),((71,n83),(54,53))))),75),72),73),((51,(50,52)),43))),((59,(58,57)),(56,55))),(83,((13,12),((((28,((26,27),(61,60))),((35,32),29)),((((34,33),31),(21,(17,(14,(19,(16,15)))))),30)),((23,22),(24,25)))))),77),(2,1)))),9,10);
	TREE 'RAxML Bootstrap Tree++' = (9,((11,69),(68,((((((((((26,27),29),(17,(30,28))),((23,(22,((13,12),(24,25)))),(21,(19,(14,(15,16)))))),((35,32),(31,(34,33)))),(((43,((55,56),(((46,(44,45)),73),(75,(76,(74,72)))))),(((((78,80),79),((81,82),(3,4))),(47,(48,49))),((71,n83),((((((52,(50,51)),70),(41,(42,40))),(62,(65,((67,64),(63,66))))),(7,((8,6),5))),(53,54))))),((38,36),(39,37)))),(77,(60,61))),(57,(58,59))),83),(1,2)))),10);
	TREE 'RAxML Bootstrap Tree++' = ((((((62,(65,((63,67),(64,66)))),((((((((29,(26,27)),(((28,30),17),(((13,12),(21,(14,(15,(16,19))))),((22,(25,24)),23)))),((31,(33,34)),(32,35))),(((83,(50,(51,52))),(59,(57,58))),(((37,39),36),38))),((46,((((49,(47,48)),((77,71),(79,(78,80)))),((81,82),(4,3))),(45,44))),(((70,(40,(42,41))),43),(74,(72,(73,(76,75))))))),n83),(((61,60),(56,55)),(53,54))),((6,(8,5)),7))),(2,1)),(11,69)),68),9,10);
	TREE 'RAxML Bootstrap Tree++' = ((68,(69,((11,(2,1)),(((56,55),((62,(65,(67,(66,(63,64))))),(((54,53),(((((((74,72),(76,(73,75))),((12,13),((83,(57,(59,58))),((28,30),((((29,(26,27)),(((6,5),(7,8)),(35,32))),(17,(21,(((33,34),31),(14,((16,15),19)))))),((24,25),(22,23))))))),(((((4,3),46),43),70),((((47,48),49),((45,44),((78,80),79))),(82,81)))),(42,(40,41))),((60,61),((39,37),(36,38)))),n83)),(77,71)))),((52,50),51))))),9,10);
	TREE 'RAxML Bootstrap Tree++' = (9,((((((77,(55,56)),(50,(51,52))),(((83,(2,1)),(61,60)),((((69,(45,44)),(((46,((80,79),78)),((81,82),(4,3))),(49,(48,47)))),(((63,66),((65,67),64)),62)),((71,((39,(37,38)),36)),((((((75,76),(74,(73,72))),(((13,12),((((((((33,34),31),(32,35)),29),(27,26)),(23,((24,22),25))),(17,(21,(19,(14,(15,16)))))),(28,30))),((59,57),58))),43),(54,53)),(70,n83)))))),((6,((8,7),5)),((42,40),41))),11),68),10);
	TREE 'RAxML Bootstrap Tree++' = (9,(68,(((((((59,58),57),((((47,(49,48)),71),(80,(78,79))),((n83,((43,((((56,55),((66,((64,63),67)),((65,62),(((82,81),(4,3)),70)))),((45,44),46)),(76,((74,75),(72,73))))),((53,54),((6,((8,5),7)),((39,(37,36)),38))))),(52,(50,51))))),((61,60),((83,(((31,(35,32)),33),34)),((12,13),(((22,24),(((29,(((77,(26,27)),(21,((15,16),(19,14)))),17)),23),25)),(28,30)))))),(40,(42,41))),(11,(1,2))),69)),10);
	TREE 'RAxML Bootstrap Tree++' = ((68,(69,((11,(2,1)),(((70,(50,(51,52))),(43,((((39,((36,37),38)),(((((((81,82),44),45),(46,(4,3))),(77,(79,(78,80)))),((48,49),47)),(56,55))),((7,(5,(6,8))),((73,((72,74),75)),76))),((((((63,64),67),66),65),62),((((71,(60,61)),((41,42),40)),n83),(54,53)))))),((83,(59,(58,57))),((((32,35),((((17,(21,(19,((16,15),14)))),(28,30)),(((27,26),29),((23,22),(24,25)))),(13,12))),31),(33,34))))))),9,10);
	TREE 'RAxML Bootstrap Tree++' = (9,((68,((((((56,55),((58,57),59)),(((71,(52,(50,51))),43),((70,(48,(49,47))),(n83,((((63,((67,64),66)),(62,65)),(72,((76,74),(73,75)))),((((36,37),38),39),(((((82,81),(3,4)),((45,44),46)),(77,((80,78),79))),(((6,(8,5)),7),(53,54))))))))),(83,(((13,12),((((((29,(27,26)),((35,32),(31,(34,33)))),(28,30)),17),(21,((15,16),(19,14)))),(23,((25,22),24)))),(60,61)))),(41,(42,40))),(11,(2,1)))),69),10);
	TREE 'RAxML Bootstrap Tree++' = ((68,((11,69),(((83,(((((35,32),(23,((22,((14,(19,(16,15))),21)),(((13,12),(25,24)),(((28,30),17),(29,(27,26))))))),((33,34),31)),((1,2),(61,60))),(46,(56,55)))),((51,(52,50)),((((5,6),(8,7)),((38,((36,37),39)),((((77,71),(79,(80,78))),((3,4),((82,81),(48,(47,49))))),((44,45),((((((40,(42,41)),70),(62,(65,((67,(63,66)),64)))),n83),(54,53)),(((72,74),75),(73,76))))))),43))),(57,(59,58))))),9,10);
	TREE 'RAxML Bootstrap Tree++' = (9,(68,((69,11),((1,2),((((((75,74),72),(76,73)),((((39,36),38),37),(((((83,((35,32),((34,33),31))),(60,61)),((55,56),(53,54))),(((50,(52,51)),n83),((6,((7,5),8)),(((41,40),42),(70,(62,(((66,63),(67,64)),65))))))),(58,(59,57))))),43),(71,((((82,81),(77,((46,((80,78),79)),((3,4),(45,44))))),((49,48),47)),(((23,((24,22),25)),((29,(27,26)),((28,30),(17,((14,(15,(19,16))),21))))),(13,12)))))))),10);
	TREE 'RAxML Bootstrap Tree++' = (9,(68,(69,((((51,52),50),(43,(((((60,61),((40,(42,41)),((((4,3),(82,81)),70),((55,56),(62,(((63,(64,67)),65),66)))))),(n83,(53,54))),((((83,(((((((28,30),((29,(27,26)),((31,(33,34)),(35,32)))),17),(14,(19,(16,15)))),21),(((25,24),22),23)),(12,13))),(59,(58,57))),(((74,(72,(76,73))),75),(((7,6),5),8))),(77,((((79,(80,78)),(48,(47,49))),(45,44)),46)))),(71,(((39,38),37),36))))),(11,(1,2))))),10);
	TREE 'RAxML Bootstrap Tree++' = (9,(68,((69,11),((2,1),(70,((((((35,32),((33,34),31)),(53,54)),(60,61)),(((71,((((30,28),(((29,(27,26)),(17,(((16,15),(19,14)),21))),((23,22),(25,24)))),(13,12)),((((45,44),(82,81)),((47,(49,48)),(79,(78,80)))),((4,3),77)))),(((39,38),36),37)),(((83,43),(((57,58),59),(51,(52,50)))),(n83,((((75,73),76),(72,74)),((62,(((63,65),(64,67)),66)),(46,(56,55)))))))),(((6,(8,5)),7),(41,(42,40)))))))),10);
	TREE 'RAxML Bootstrap Tree++' = (9,(68,(69,(((2,1),(((57,(59,58)),((51,(52,50)),83)),(43,(((((4,3),(82,81)),(70,(((56,55),62),(63,((66,(65,67)),64))))),(((((76,(75,72)),74),73),((((49,(48,47)),(((60,61),71),n83)),(54,53)),((38,39),(37,36)))),((((79,(78,80)),(45,44)),(((31,(34,33)),(35,32)),((((23,(((28,30),((21,(15,((14,16),19))),17)),22)),(24,25)),(29,(27,26))),(13,12)))),(77,(((6,5),(7,8)),((41,42),40)))))),46)))),11))),10);
	TREE 'RAxML Bootstrap Tree++' = ((68,((69,11),(((((52,50),51),((61,60),((71,((59,(58,57)),((((33,31),34),(32,35)),(29,((26,27),((21,((13,12),(22,(25,(24,23))))),((((19,16),15),14),(30,(28,17))))))))),(((((((7,(5,(6,8))),((56,55),((40,42),41))),(((64,63),(66,67)),(65,62))),(((70,(43,(((76,73),75),(74,72)))),(54,53)),n83)),((((44,45),(49,(48,47))),((82,81),(4,3))),(((79,78),80),46))),(((36,37),38),39)),83)))),77),(2,1)))),9,10);
	TREE 'RAxML Bootstrap Tree++' = (((69,(((55,56),(59,(58,57))),((52,(51,50)),((((63,67),(62,(((54,53),(((40,(42,41)),(43,((72,(73,(75,74))),76))),(70,n83))),(((((6,8),7),5),(83,(((34,33),31),(((61,60),(35,32)),((29,(27,26)),(((23,22),(25,24)),(((28,30),(13,12)),(17,(21,((16,15),(14,19))))))))))),(71,(((39,38),36),37)))))),((66,65),64)),(46,(((81,82),(3,4)),((((78,80),79),(((48,(47,49)),45),44)),77))))))),((11,(1,2)),68)),9,10);
	TREE 'RAxML Bootstrap Tree++' = ((((11,69),(((43,(46,(4,3))),((83,((58,(57,59)),(50,(52,51)))),(((61,60),(((77,71),((80,78),79)),(((((7,8),5),6),(39,(37,(36,38)))),((((((76,72),75),(73,74)),((55,56),((70,(((64,(63,67)),66),65)),62))),(n83,(47,(48,49)))),((((40,41),42),((44,45),(81,82))),(54,53)))))),(((30,(((29,((35,32),(27,26))),17),28)),((31,(34,33)),((19,(15,16)),(21,14)))),((22,23),((13,12),(24,25))))))),(2,1))),68),9,10);
	TREE 'RAxML Bootstrap Tree++' = ((68,(((2,1),((((66,(65,70)),(67,64)),63),((((58,(59,57)),(48,(49,47))),((n83,(43,((42,(40,41)),(((74,75),(72,76)),73)))),(((((53,54),(((60,61),(((35,32),(31,(34,33))),((29,(26,27)),((((22,23),(25,24)),(((28,30),(13,12)),(21,((19,(16,15)),14)))),17)))),(56,55))),(83,(46,((45,44),(((81,82),(4,3)),(79,(78,80))))))),((77,71),(38,(37,(36,39))))),(52,(50,51))))),((((5,6),7),8),62)))),(69,11))),9,10);
	TREE 'RAxML Bootstrap Tree++' = (9,(68,(69,((((((52,51),50),(43,(71,((((61,60),(23,(22,(((29,(26,27)),(17,((((35,32),((33,34),31)),(21,(14,(19,(15,16))))),(28,30)))),(12,(24,(13,25))))))),((((48,(49,47)),(((81,82),(55,56)),(77,(((46,(79,(80,78))),(4,3)),(44,45))))),((((70,((11,(62,65)),(((67,64),63),66))),(40,(41,42))),(n83,(53,54))),(((74,76),(73,75)),72))),((38,(37,39)),36))),((7,(8,6)),5))))),(57,(59,58))),83),(1,2)))),10);
	TREE 'RAxML Bootstrap Tree++' = (((((11,(61,60)),69),((1,2),((40,(41,42)),((((((((72,75),76),(74,73)),(((51,(52,50)),((57,(59,58)),(55,56))),43)),((((66,64),63),((70,(65,62)),67)),(71,n83))),(((17,(29,((30,28),((26,27),((31,(34,(33,(21,(14,(19,(16,15))))))),(35,32)))))),((23,((22,24),25)),(13,12))),(53,54))),(((6,((8,7),5)),(36,((38,37),39))),((44,45),(((4,3),(81,82)),((47,(48,49)),((46,(79,(78,80))),77)))))),83)))),68),9,10);
	TREE 'RAxML Bootstrap Tree++' = (((68,((((83,(((56,55),((51,52),50)),((48,(49,47)),(58,(59,57))))),(((71,(((37,36),39),38)),(((45,44),(((77,(79,(80,78))),((82,81),(4,3))),46)),(43,(((((72,76),73),74),75),((53,54),(n83,((40,(41,42)),(((65,62),(67,(66,(64,63)))),70)))))))),((60,61),(((23,(25,(22,24))),((30,28),((27,26),(29,(17,(((33,34),(31,(32,35))),(21,((19,(15,16)),14)))))))),(13,12))))),((5,(8,6)),7)),(69,(2,1)))),11),9,10);
	TREE 'RAxML Bootstrap Tree++' = (9,(68,(69,(((((((7,5),6),8),((52,50),51)),(((58,(59,57)),(((32,35),((33,31),34)),(46,(((53,54),(61,60)),(55,56))))),((((((((17,(21,(14,(15,(16,19))))),(((26,27),29),((25,(24,22)),23))),28),30),(12,13)),71),(((79,78),80),(77,((48,(49,47)),((81,82),(4,3)))))),((45,44),((((74,(76,73)),(72,75)),(((70,(62,((((66,63),64),65),67))),(40,(42,41))),n83)),(((37,36),38),39)))))),(43,83)),(11,(2,1))))),10);
	TREE 'RAxML Bootstrap Tree++' = (9,(68,((((2,1),11),((7,((8,5),6)),((77,71),(((50,(52,51)),(55,56)),((((60,61),((((35,32),((34,33),31)),((((12,13),((22,23),(24,25))),(29,(27,26))),(((21,(((15,14),16),19)),17),(30,28)))),(83,((58,59),57)))),(((38,(36,39)),37),((((44,45),46),(((81,82),(3,4)),(((78,80),79),((47,49),48)))),(((((n83,(54,53)),((65,(((66,67),63),64)),62)),(40,(41,42))),70),((((74,73),72),76),75))))),43))))),69)),10);
	TREE 'RAxML Bootstrap Tree++' = ((((51,(52,50)),((55,56),(((83,(11,(2,1))),(((7,(8,(5,6))),(37,((36,38),39))),((((n83,(((72,43),(74,75)),(76,73))),((40,(42,41)),((62,(65,((67,(66,64)),63))),70))),(54,53)),(46,((4,3),(((71,77),((((((((33,34),31),((60,61),(32,35))),((26,27),29)),((24,(22,25)),23)),(17,((15,(16,(14,19))),21))),(12,13)),(28,30))),(((79,(78,80)),((44,45),(49,(48,47)))),(82,81)))))))),((58,(57,59)),69)))),68),9,10);
	TREE 'RAxML Bootstrap Tree++' = (9,(68,(((((51,(52,50)),((43,46),(((((73,74),(5,((7,6),8))),((75,72),76)),(((41,(42,40)),((70,(65,(((66,67),64),63))),62)),((((55,56),(60,61)),(53,54)),n83))),(((77,71),(39,(37,(36,38)))),((45,44),(((79,(78,80)),(47,(48,49))),((4,3),(81,82)))))))),(((59,(57,58)),((((((27,26),29),((28,30),((((16,15),(19,14)),((((24,25),(13,12)),(22,23)),21)),17))),(35,32)),31),(33,34))),83)),(11,(1,2))),69)),10);
	TREE 'RAxML Bootstrap Tree++' = (9,(11,(68,((50,(51,52)),(((55,56),((42,(40,41)),(7,(6,(8,5))))),((((23,(((28,30),(21,((14,(19,(16,15))),17))),((((27,26),29),((12,13),(25,24))),22))),(((33,34),31),((60,61),(35,32)))),((((53,54),((70,n83),((43,69),(((74,75),76),(73,72))))),((62,(64,(63,((67,65),66)))),((((((45,44),(82,81)),(((80,78),79),((49,48),47))),77),(4,3)),46))),(71,((37,36),(39,38))))),((83,(1,2)),(57,(58,59)))))))),10);
	TREE 'RAxML Bootstrap Tree++' = (((((((37,((38,39),36)),(((50,51),52),43)),(83,(11,(2,1)))),((((42,40),41),(71,(n83,(((((48,(49,47)),(55,56)),(53,54)),(61,60)),((62,((((67,66),65),63),64)),((((((73,75),74),(72,76)),((12,13),(((23,((((45,44),((77,((82,81),(4,3))),(((78,80),79),46))),(24,25)),22)),(((19,(15,16)),14),(21,(17,((27,26),29))))),(28,30)))),(57,(58,59))),((((5,6),8),7),((32,35),((34,33),31))))))))),70)),69),68),9,10);
	TREE 'RAxML Bootstrap Tree++' = (9,((((83,(59,(57,58))),(((56,55),(60,61)),(71,(((((65,62),((63,67),(64,66))),(((6,7),5),8)),(((43,(((((73,75),72),74),76),((70,(((44,45),46),((77,((47,(48,49)),(79,(78,80)))),((3,4),(82,81))))),((((((((33,34),31),((((16,15),19),14),21)),17),(29,((27,26),(32,35)))),((25,24),(22,23))),((30,28),(13,12))),(41,(40,42)))))),((53,54),n83)),(((36,37),39),38))),(52,(51,50)))))),(11,(2,1))),(68,69)),10);
	TREE 'RAxML Bootstrap Tree++' = (9,(68,(69,((11,(1,2)),(83,((((46,(70,(((55,56),62),((((64,63),66),67),65)))),((((60,61),((((((73,75),(72,74)),76),((((31,(34,((57,(59,58)),33))),(((((27,26),((14,21),(19,(15,16)))),17),(28,30)),(29,((13,12),((22,23),(24,25)))))),(32,35)),(((6,7),5),8))),((40,(42,41)),n83)),(53,54))),(((39,37),36),38)),(((49,(48,47)),(((79,(78,80)),(77,(44,45))),((3,4),(81,82)))),71))),(52,(51,50))),43))))),10);
	TREE 'RAxML Bootstrap Tree++' = (((69,(((58,(59,57)),((((((7,8),(6,5)),(52,(50,51))),(71,(((39,37),38),36))),((((41,(40,42)),n83),((53,54),(43,(((74,73),(75,76)),72)))),((62,(70,((((64,65),66),67),63))),((49,(47,48)),((((46,((82,81),(3,4))),(77,(79,(80,78)))),44),45))))),(((83,((((22,(24,25)),23),(((28,((((33,34),31),(32,35)),((27,26),29))),30),(17,(21,(14,(19,(15,16))))))),(12,13))),(60,61)),(56,55)))),((2,1),11))),68),9,10);
	TREE 'RAxML Bootstrap Tree++' = ((69,((11,(((((42,(40,41)),(((((47,49),48),(((3,4),(81,82)),((46,((80,78),79)),(45,44)))),70),(((((53,54),(7,(5,(8,6)))),(71,((51,(50,52)),n83))),(62,(65,((64,63),(66,67))))),((((76,72),(75,74)),73),(((37,(36,39)),38),43))))),((83,((60,61),(((14,(19,(16,15))),21),(((23,(25,(24,22))),(12,13)),(17,(((31,(34,33)),(30,28)),(29,((35,32),(26,27))))))))),(57,(58,59)))),(77,(56,55))),(2,1))),68)),9,10);
	TREE 'RAxML Bootstrap Tree++' = (9,(68,(69,(((((((49,(48,47)),(((37,36),39),38)),(((((54,53),((6,(8,5)),7)),((62,(((63,66),65),(67,64))),((n83,(77,71)),((82,81),(55,56))))),((61,60),(70,(42,(40,41))))),((((((72,73),75),(74,76)),(59,(58,57))),(((((28,30),(31,(34,33))),17),(29,((27,26),(32,35)))),((23,(22,(25,24))),((21,(14,(19,(16,15)))),(13,12))))),((44,45),((4,3),((79,(78,80)),46)))))),83),43),(51,(50,52))),(11,(2,1))))),10);
	TREE 'RAxML Bootstrap Tree++' = (((69,(((83,((29,(27,26)),(((((32,35),((33,34),31)),((((((((6,7),5),8),28),30),((((75,(72,73)),(76,74)),(43,(((45,44),(((48,(47,49)),((77,(78,(79,80))),(4,3))),(46,((82,81),(56,55))))),(((53,54),((62,(((67,66),(64,65)),63)),(((70,(41,(40,42))),n83),((11,(1,2)),(71,(61,60)))))),(((37,38),36),39))))),(12,13))),(25,24)),22)),((21,(14,(15,(16,19)))),17)),23))),(59,(58,57))),(52,(51,50)))),68),9,10);
	TREE 'RAxML Bootstrap Tree++' = (9,(((69,11),(((50,(51,52)),(57,(58,59))),(71,((((6,5),7),8),(43,((((36,38),39),37),((77,((3,4),((49,(47,48)),((82,81),((79,(80,78)),(83,(45,44))))))),(((((2,1),(((13,12),((((((34,33),31),(35,32)),(((19,14),(16,15)),21)),(23,((24,22),25))),(17,((27,26),29)))),(28,30))),((61,60),((55,56),46))),(53,54)),(((((74,73),76),72),75),(n83,((70,(62,(65,(((63,67),66),64)))),(42,(41,40))))))))))))),68),10);
	TREE 'RAxML Bootstrap Tree++' = (9,(69,(68,(11,((83,(((((23,(22,(24,25))),(17,((28,30),((31,((34,33),((26,27),(59,(57,58))))),((32,35),29))))),(21,(14,(19,(16,15))))),(12,13)),((60,61),((((55,56),(51,(50,52))),((40,(42,41)),((8,(5,6)),7))),(n83,(((54,53),(62,(65,(70,(((67,66),63),64))))),((43,(((73,76),72),(75,74))),(((48,(47,49)),((46,((78,80),79)),((77,(44,45)),((81,82),(3,4))))),(71,(((37,36),39),38)))))))))),(1,2))))),10);
	TREE 'RAxML Bootstrap Tree++' = (9,(68,(69,(((1,2),((((((32,35),((((55,56),(51,(50,52))),((43,(((((63,64),66),(67,65)),62),(n83,((74,72),((76,73),75))))),((((27,26),30),71),(48,(47,49))))),(58,(59,57)))),31),(33,34)),(46,(((((28,(17,(21,(14,((16,15),19))))),(29,((22,23),(25,24)))),(13,12)),(((82,81),(3,4)),((77,(44,45)),(79,(78,80))))),(((((8,6),(5,7)),(((37,36),38),39)),((53,54),(70,((41,42),40)))),(60,61))))),83)),11))),10);
	TREE 'RAxML Bootstrap Tree++' = (9,((69,(11,(((50,(51,52)),((83,(59,(58,57))),((((38,(37,39)),36),((((((41,(40,42)),70),((((5,(8,6)),7),(53,54)),(((62,(((63,65),(67,64)),66)),(55,56)),((77,71),n83)))),(((73,72),(75,74)),76)),(((3,4),46),((((47,48),49),(44,45)),((81,82),(79,(80,78)))))),((((29,((35,32),(26,27))),((((31,(34,33)),(30,28)),(23,(22,(24,25)))),(17,(21,(14,(16,(19,15))))))),(12,13)),(60,61)))),43))),(2,1)))),68),10);
	TREE 'RAxML Bootstrap Tree++' = ((68,((69,11),((2,1),(((((((55,56),((((63,(66,67)),64),65),62)),(49,(48,47))),(((43,((57,(59,58)),((74,((76,72),75)),73))),n83),((50,(51,52)),71))),((((45,44),(46,(70,((4,3),(82,81))))),(((((7,6),8),5),(79,(80,78))),((41,42),40))),(((38,39),36),37))),(((61,60),((((32,35),(31,(33,34))),(((29,(((13,12),((23,22),(25,24))),(((((15,16),19),14),17),21))),(26,27)),(28,30))),83)),(54,53))),77)))),9,10);
	TREE 'RAxML Bootstrap Tree++' = (9,((69,(11,((1,2),(17,((((23,((25,24),22)),(12,13)),(28,30)),(((29,(26,27)),((((((77,(((((44,45),46),((79,80),78)),(4,3)),(47,(49,48)))),((((60,61),71),(62,(65,(63,((67,66),64))))),(((((5,7),6),8),((37,(38,39)),36)),(((54,53),((70,(42,(41,40))),n83)),(43,((((74,75),76),73),72)))))),(50,(51,52))),((81,82),(56,55))),83),(58,(59,57)))),((34,(33,((32,35),31))),(21,(14,((16,15),19)))))))))),68),10);
	TREE 'RAxML Bootstrap Tree++' = ((((83,(((43,(52,(51,50))),(71,(((61,60),(55,56)),((n83,((62,(70,(((64,63),(66,67)),65))),(54,53))),(((((72,74),(75,(73,76))),(((77,((81,82),(((4,3),46),(((78,80),79),(44,45))))),((12,13),(((35,32),(29,(27,26))),((23,((25,24),22)),((((34,33),31),((14,(19,(15,16))),21)),(30,(28,17))))))),((((8,5),6),7),(40,(41,42))))),(47,(48,49))),((39,(36,37)),38)))))),(59,(58,57)))),((2,1),(69,11))),68),9,10);
	TREE 'RAxML Bootstrap Tree++' = (9,(((11,(((((((((((48,(47,49)),(45,44)),((78,80),79)),(81,82)),(77,(3,4))),46),(55,56)),(69,(57,(59,58)))),((((29,(((24,25),22),23)),((((17,((14,(19,(15,16))),21)),(27,26)),28),30)),(12,13)),((60,61),(83,((32,35),(31,(34,33))))))),(((6,((8,7),5)),(71,(((38,36),37),39))),(43,(((75,(74,73)),(72,76)),((54,53),((((62,(65,(((64,67),66),63))),70),(42,(41,40))),n83)))))),(1,2))),(52,(51,50))),68),10);
	TREE 'RAxML Bootstrap Tree++' = (9,(((((83,(50,(52,51))),((((61,60),((8,(5,(6,7))),(((70,n83),(((43,((76,75),((73,74),72))),((41,42),40)),(54,53))),(65,((67,(63,(62,64))),66))))),(((((((14,((19,16),15)),17),(((21,(23,((25,24),22))),(((78,(80,79)),(((45,44),(48,(47,49))),((82,81),(3,4)))),(13,12))),(28,30))),(71,29)),(77,(26,27))),((57,(58,59)),(35,32))),((33,34),31))),(((11,(1,2)),46),(((38,37),39),36)))),(55,56)),68),69),10);
	TREE 'RAxML Bootstrap Tree++' = (9,(68,(69,(((1,2),11),(((((((((23,((25,22),24)),((29,((27,26),(32,35))),(((31,(33,34)),(30,28)),(17,(21,((15,16),(19,14))))))),(12,13)),(83,(57,(59,58)))),(61,60)),(((((70,(49,(47,48))),(42,(41,40))),(43,(((73,76),(75,72)),74))),((((4,3),(82,81)),(46,(45,44))),((79,78),80))),(39,((38,36),37)))),(71,(((66,(65,62)),(64,(63,67))),(n83,((55,56),(53,54)))))),(77,(52,(50,51)))),((8,7),(6,5)))))),10);
	TREE 'RAxML Bootstrap Tree++' = (9,(((((6,(7,(5,8))),(((((((((38,37),(36,39)),((((82,81),((79,(80,78)),((4,3),(46,(45,44))))),43),((((48,(49,47)),((57,59),58)),(((23,((25,22),24)),(((30,28),((21,((19,(15,16)),14)),17)),((29,(26,27)),(((31,34),33),(35,32))))),(12,13))),(((75,73),76),(74,72))))),((40,(41,42)),70)),((60,61),83)),(n83,(53,54))),((55,56),(62,((63,((64,67),65)),66)))),71),(77,(51,(50,52))))),(11,(2,1))),69),68),10);
	TREE 'RAxML Bootstrap Tree++' = (9,(((((((((5,8),6),7),((62,(((63,67),(64,65)),66)),((n83,((40,(41,42)),(((70,43),(73,(76,((74,75),72)))),(((39,(36,37)),38),(((44,45),(((((77,71),((80,78),79)),(48,(49,47))),((((((21,(((15,16),19),(17,14))),23),22),(25,24)),((30,28),(29,(27,26)))),(12,13))),((81,82),(3,4)))),(((60,61),((35,32),((34,33),31))),((83,(58,(57,59))),46))))))),(54,53)))),((51,(50,52)),(55,56))),(1,2)),11),68),69),10);
	TREE 'RAxML Bootstrap Tree++' = (9,((68,((((41,(42,40)),((((62,((((64,67),66),63),65)),(70,(82,81))),((((55,56),((58,(57,59)),(51,(50,52)))),(60,61)),((77,((71,(((39,36),38),37)),((((((((28,30),((((34,33),31),17),((32,35),(29,(27,26))))),((14,(15,16)),19)),21),((23,22),(25,24))),(12,13)),(43,(46,((3,4),((45,44),(79,(78,80))))))),(((76,74),(72,73)),75)))),(n83,(53,54))))),(83,(47,(49,48))))),((7,(8,6)),5)),(2,1))),(11,69)),10);
	TREE 'RAxML Bootstrap Tree++' = (9,(((11,((2,1),((((51,(50,52)),((46,((59,(57,58)),(70,(62,(65,(((64,67),63),66)))))),((((41,(40,42)),n83),(((74,72),76),(75,73))),(((((((17,(28,30)),(29,((27,26),((31,(34,33)),(35,32))))),((13,12),(((((19,16),15),14),21),(((25,24),22),23)))),71),((48,(47,49)),((((4,3),77),((81,82),(45,44))),(79,(78,80))))),((54,53),((56,55),(60,61)))),((((8,6),5),7),(((36,39),38),37)))))),43),83))),68),69),10);
	TREE 'RAxML Bootstrap Tree++' = (((((((((((((38,(39,37)),36),((53,54),(((74,(72,75)),(76,73)),((((27,26),(((21,((19,(15,16)),14)),(((25,24),(22,23)),(12,13))),29)),((30,28),17)),(((34,33),31),(35,32)))))),n83),(71,((55,56),(60,61)))),((57,(58,59)),((51,50),52))),((((77,((45,44),(79,(80,78)))),(4,3)),46),43)),(((47,(49,48)),((41,(42,40)),(((5,8),6),7))),(((81,82),70),((65,62),((67,66),(64,63)))))),83),(1,2)),(69,11)),68),9,10);
	TREE 'RAxML Bootstrap Tree++' = (9,(68,((69,(11,(2,1))),((((((((5,7),6),8),((71,(((((((82,81),44),45),((48,(49,47)),(79,(78,80)))),(4,3)),77),((((29,(26,27)),((28,30),(17,((14,(19,(16,15))),21)))),((23,22),(24,25))),(13,12)))),(((39,(37,38)),36),((((75,74),72),(76,73)),((((70,(62,((((64,67),66),65),63))),(42,(40,41))),n83),(53,54)))))),((51,(52,50)),46)),43),(83,((31,(34,33)),(59,(58,57))))),((55,56),((32,35),(61,60)))))),10);
	TREE 'RAxML Bootstrap Tree++' = (9,(68,(((((1,2),((31,((32,35),(((60,61),(((((45,44),(((4,3),(81,82)),(((77,71),(79,(78,80))),(47,(48,49))))),((((36,37),38),39),(((((74,72),73),75),76),(((53,54),(((((63,64),(66,67)),65),62),n83)),(70,(40,(41,42))))))),(43,(83,((58,59),57)))),((56,55),46))),((28,30),((((13,12),((23,22),(25,24))),(29,(27,26))),(17,(21,(19,(14,(15,16)))))))))),(33,34))),(((7,5),(8,6)),((50,52),51))),11),69)),10);
	TREE 'RAxML Bootstrap Tree++' = ((68,(((33,(34,((((n83,(((56,55),(53,54)),(((42,(41,40)),70),(((((((13,12),(((29,(27,26)),((19,(((15,((47,(48,49)),16)),21),14)),17)),((((44,45),(79,(80,78))),(((3,4),(82,81)),46)),((25,24),(22,23))))),((35,32),(60,61))),(83,(59,(58,57)))),((39,38),(37,36))),((((73,75),76),72),74)),43)))),(((65,(((64,67),63),66)),62),((51,(50,52)),(((6,5),7),8)))),((30,28),(77,71))),31))),(2,1)),(69,11))),9,10);
	TREE 'RAxML Bootstrap Tree++' = (9,((((11,(2,1)),(((((39,36),37),38),(((77,((52,(51,50)),(((5,8),7),6))),(71,(83,((((13,12),(28,30)),(((((((27,26),(((58,57),59),(32,35))),(33,(31,34))),29),(17,(14,((16,15),19)))),21),(23,(24,(22,25))))),(60,61))))),(((70,(53,54)),(42,(41,40))),((n83,(43,((75,(74,(73,72))),76))),(62,(((67,63),(66,64)),65)))))),(((44,45),((48,(49,47)),(((81,82),(3,4)),((80,78),79)))),((56,55),46)))),69),68),10);
	TREE 'RAxML Bootstrap Tree++' = (9,(11,(((71,((51,(50,52)),(n83,(((65,(66,(63,(67,64)))),62),((((7,6),5),8),(((61,60),(53,54)),((((56,55),46),((44,45),((77,((80,78),79)),(((4,3),(81,82)),((49,47),48))))),(((43,((73,(72,((76,74),75))),((83,(59,(57,58))),((((23,((25,22),24)),((28,30),(((29,(26,27)),17),(21,(14,(15,(16,19))))))),(13,12)),((32,35),((33,34),31)))))),(70,(41,(40,42)))),((37,(36,38)),39))))))))),(69,(1,2))),68)),10);
	TREE 'RAxML Bootstrap Tree++' = (((((1,2),((((57,(58,59)),71),(((77,((((((56,55),46),(44,(69,45))),((48,(47,49)),((((3,4),((81,82),70)),(65,62)),((63,64),(66,67))))),(((((73,((72,74),76)),75),43),(n83,(40,(41,42)))),(54,53))),((((8,6),5),7),(((38,36),39),37)))),((80,78),79)),(50,(52,51)))),(((((((((34,33),31),(32,35)),(((17,(26,27)),((((15,16),19),14),21)),29)),28),30),(23,((25,22),24))),(13,12)),((61,60),83)))),11),68),9,10);
	TREE 'RAxML Bootstrap Tree++' = (9,(68,(((11,(2,1)),((8,(5,(6,7))),(((((67,(66,63)),64),((65,62),(70,(51,(50,52))))),((((56,55),46),(((81,82),(3,4)),(77,(((44,45),(49,(48,47))),(79,(80,78)))))),(((((((((23,22),(24,25)),(13,12)),((17,(((15,(16,19)),14),21)),(30,28))),((26,27),29)),((32,35),((34,33),31))),(61,60)),83),((58,57),59)))),((n83,((54,53),((42,(41,40)),(43,((73,((74,75),72)),76))))),(71,((39,37),(38,36))))))),69)),10);
	TREE 'RAxML Bootstrap Tree++' = ((((52,(51,50)),(((((((70,(62,((66,65),(63,(67,64))))),(41,(42,40))),n83),((54,53),((7,(8,5)),6))),(((((73,72),(76,74)),75),43),((((56,55),46),(44,45)),((77,((79,78),80)),((82,81),(4,3)))))),(71,(((36,39),38),37))),(((57,(59,58)),(47,(48,49))),((((12,13),((((24,22),25),23),((((15,16),(14,19)),21),((17,((27,26),(29,((32,35),((33,34),31))))),(30,28))))),(83,(61,60))),((69,11),(1,2)))))),68),9,10);
	TREE 'RAxML Bootstrap Tree++' = ((68,((11,69),((1,2),(((59,(57,58)),((43,((52,51),50)),(71,((((38,39),36),37),((((41,(42,40)),(70,((((66,(65,67)),64),63),62))),((((5,(7,6)),8),((((75,73),72),74),76)),(n83,(((60,61),(((35,32),((34,33),31)),((29,(26,27)),(((((25,24),(23,22)),(13,12)),(21,((16,15),(14,19)))),(30,(28,17)))))),(53,54))))),((((56,55),46),(3,4)),((77,((78,80),79)),((81,82),(((48,49),47),(44,45)))))))))),83)))),9,10);
	TREE 'RAxML Bootstrap Tree++' = ((68,((((((((54,53),(((5,(6,7)),8),n83)),((((71,77),(((4,3),(82,81)),((79,(80,78)),((47,(49,48)),(44,45))))),(((((31,(33,34)),((29,(((12,13),(23,(22,(25,24)))),((17,((27,26),(21,(14,((16,15),19))))),(28,30)))),(35,32))),(60,61)),46),(55,56))),(((70,(((63,(67,64)),66),(62,65))),((40,42),41)),((((76,72),74),(75,73)),43)))),(((37,38),36),39)),((83,((58,59),57)),(50,(51,52)))),(2,1)),11),69)),9,10);
	TREE 'RAxML Bootstrap Tree++' = (9,(((69,11),((2,1),((71,((((((36,37),((39,(((8,7),5),6)),38)),((((46,((((73,76),74),72),75)),((65,(63,((67,64),66))),62)),43),(77,((((47,(48,49)),(44,45)),((80,78),79)),(3,4))))),((54,53),((((((17,((((16,19),15),14),(21,(((32,35),31),(33,34))))),(28,30)),(23,(29,(27,26)))),22),(24,25)),(12,13)))),(n83,(70,(40,(42,41))))),((56,55),((83,(82,81)),((59,(57,58)),(50,(52,51))))))),(60,61)))),68),10);
	TREE 'RAxML Bootstrap Tree++' = (9,(68,((((((((82,81),(3,4)),(46,(79,(78,80)))),(43,(((((((44,45),((((63,(64,66)),67),65),62)),((48,(47,49)),((53,54),((61,60),(56,55))))),((77,71),(38,(37,(39,36))))),n83),(70,((41,42),40))),(((72,74),76),(75,73))))),(((((7,6),5),8),(83,((((26,27),29),(17,(((13,12),(((24,25),(23,22)),(21,((19,(16,15)),14)))),(30,28)))),(((34,33),31),(32,35))))),(57,(59,58)))),(50,(52,51))),((2,1),11)),69)),10);
	TREE 'RAxML Bootstrap Tree++' = (9,((69,((11,(2,1)),((52,(51,50)),((43,(((60,61),71),((((70,(62,(((67,(65,66)),64),63))),(41,(40,42))),(((((76,74),75),72),73),(((56,55),((47,(48,49)),(((45,44),((46,(79,(80,78))),((3,4),(81,82)))),77))),((((5,(6,7)),8),((36,39),(37,38))),(54,53))))),n83))),((83,((33,34),(((((((22,23),(25,24)),(13,12)),(29,(27,26))),((28,30),(((21,14),(19,(16,15))),17))),(35,32)),31))),(57,(58,59))))))),68),10);
	TREE 'RAxML Bootstrap Tree++' = (9,(((((((30,((((29,(27,26)),((21,((19,(15,16)),14)),17)),28),((13,12),((((24,22),25),23),((82,81),(77,(((3,4),((45,44),46)),((79,80),78)))))))),((35,32),((33,34),31))),((((37,36),38),39),((((((76,73),74),72),75),43),((62,((65,((67,66),63)),64)),(((54,53),(7,((8,6),5))),((61,60),((n83,(70,(40,(41,42)))),((47,(49,48)),71)))))))),((83,(52,(51,50))),(57,(58,59)))),(55,56)),(68,((2,1),11))),69),10);
	TREE 'RAxML Bootstrap Tree++' = ((68,(69,(11,((83,(43,(((59,(58,57)),(46,(52,(51,50)))),((((72,73),(75,74)),76),(n83,(((62,((70,((67,64),63)),(66,65))),(41,(40,42))),((((((5,7),6),8),(((36,39),37),38)),((77,((3,4),((((81,82),(44,45)),(49,(48,47))),((79,78),80)))),71)),(((((((17,(30,((29,((27,26),((12,13),((23,22),(25,24))))),28))),(21,((14,19),(16,15)))),(34,33)),31),(35,32)),((55,56),(61,60))),(54,53))))))))),(2,1))))),9,10);
	TREE 'RAxML Bootstrap Tree++' = (9,((69,(11,(((((47,(48,49)),(((71,77),(79,(78,80))),((3,4),(82,81)))),((((1,2),(23,((13,12),(((21,(((28,30),(((26,27),29),((32,35),((34,33),31)))),(17,(14,(15,(19,16)))))),25),(24,22))))),(((60,61),(56,55)),46)),(53,54))),((((62,((64,((63,66),67)),65)),(n83,((((40,41),42),70),(43,((75,72),(76,(73,74))))))),((5,(6,7)),8)),(((((58,57),59),83),(50,(52,51))),((39,38),(37,36))))),(44,45)))),68),10);
	TREE 'RAxML Bootstrap Tree++' = (9,((((83,((57,(59,58)),((((35,32),31),((28,30),(17,(((19,(16,15)),(14,(21,((12,13),(23,((24,25),22)))))),(29,(26,27)))))),(34,33)))),((((77,(71,((80,78),79))),(((((38,36),39),37),(((44,45),(((3,4),(81,82)),(47,(49,48)))),((((43,n83),(((6,(7,5)),8),(76,((73,(74,75)),72)))),(54,53)),((70,((65,62),(63,((66,67),64)))),46)))),(50,(52,51)))),((56,55),(40,(42,41)))),(60,61))),(69,(11,(2,1)))),68),10);
	TREE 'RAxML Bootstrap Tree++' = ((68,((69,11),(((((6,5),8),7),((((39,38),36),37),(((((50,(52,51)),((59,58),57)),(71,((45,44),(((48,(47,49)),((3,4),(81,82))),(77,(79,(78,80))))))),((((34,(31,33)),((23,(((24,22),25),(((29,(27,26)),((12,13),(28,30))),((21,(((14,16),15),19)),17)))),(32,35))),(83,(61,60))),(46,(55,56)))),((((((72,73),74),76),75),((((62,(65,(((64,63),67),66))),70),(42,(40,41))),43)),((53,54),n83))))),(2,1)))),9,10);
	TREE 'RAxML Bootstrap Tree++' = (9,(((11,((2,1),(77,((((((((47,(49,48)),43),(((39,38),36),37)),((46,(79,(80,78))),((45,44),((3,4),(82,81))))),((((7,5),(6,8)),(((73,75),76),(72,74))),((((31,(34,33)),(28,30)),((((21,((23,(22,(25,24))),(13,12))),((16,15),(14,19))),17),((35,32),(29,(26,27))))),(83,(58,(57,59)))))),(n83,(((60,61),((55,56),(54,53))),((62,((64,67),(66,(65,63)))),((40,(41,42)),70))))),71),(52,(50,51)))))),69),68),10);
	TREE 'RAxML Bootstrap Tree++' = (((((1,2),(((43,(46,((4,3),((77,((78,80),79)),((((49,47),48),(82,81)),(45,44)))))),((((52,50),51),((59,(58,57)),83)),(((36,(37,(38,39))),(((((72,73),74),76),75),(((40,(42,41)),n83),((54,53),(((7,6),(5,8)),(62,(70,((63,((64,66),67)),65)))))))),(((56,55),(60,61)),(71,((21,((19,(15,16)),14)),(((30,28),(((26,27),29),((13,12),((22,23),(25,24))))),17))))))),(((32,35),31),(34,33)))),68),(11,69)),9,10);
	TREE 'RAxML Bootstrap Tree++' = (((11,((71,(((((((((38,37),(39,36)),((83,(61,60)),(23,(22,((24,25),(((17,((26,27),((((15,16),19),14),21))),((((34,33),31),(28,30)),(29,(32,35)))),(12,13))))))),43),((70,((44,45),(((49,48),47),(((77,(56,55)),((78,80),79)),((57,(58,59)),(((81,82),(4,3)),46)))))),(((72,74),(75,73)),76))),(40,(42,41))),(n83,(54,53))),(62,((((65,64),67),66),63))),((((6,7),5),8),(51,(50,52))))),(69,(2,1)))),68),9,10);
	TREE 'RAxML Bootstrap Tree++' = (9,(((50,(51,52)),((69,(58,(57,59))),(((((((76,73),((75,72),74)),(((48,(47,49)),(((46,(45,44)),((82,81),(4,3))),(77,(79,(80,78))))),(((21,(14,(19,(16,15)))),((((28,30),17),((26,27),(((35,32),(31,(34,33))),29))),((25,24),(22,23)))),(12,13)))),((((7,8),6),5),((71,n83),((((61,60),(55,56)),(53,54)),(((41,(42,40)),((64,((63,67),66)),(65,70))),62))))),((39,37),(38,36))),((11,(2,1)),43)),83))),68),10);
	TREE 'RAxML Bootstrap Tree++' = (9,(((11,69),(((((50,(52,51)),43),(((((31,(33,34)),(35,32)),(60,61)),(((36,(37,(39,38))),((((((22,23),((21,((19,(16,15)),14)),((30,28),17))),(24,25)),(29,(27,26))),(13,12)),((((47,48),49),((81,82),(3,4))),((77,71),(79,(78,80)))))),((((((6,5),7),8),((42,41),40)),((54,53),n83)),((46,(45,44)),(((70,(((67,(66,(63,64))),65),62)),(55,56)),((((75,76),73),74),72)))))),((58,57),59))),83),(2,1))),68),10);
	TREE 'RAxML Bootstrap Tree++' = (9,(68,(((11,(2,1)),((((((37,(36,38)),39),(((((59,(57,58)),(((35,32),(((26,27),((17,((((24,25),(23,22)),((30,28),(12,13))),((14,(19,(15,16))),21))),29)),((34,33),31))),(5,(7,(6,8))))),(((76,74),(73,72)),75)),n83),((((62,(((66,67),(64,63)),65)),70),(41,(40,42))),(((56,55),(60,61)),(53,54))))),((77,((3,4),(46,(((82,81),(79,(78,80))),(44,((47,(49,48)),45)))))),71)),(51,(50,52))),(83,43))),69)),10);
	TREE 'RAxML Bootstrap Tree++' = (9,((((2,1),(((54,53),((70,((45,44),(46,(((82,81),(3,4)),((49,(47,48)),(((78,80),79),77)))))),(((((38,37),36),39),(n83,(((43,((50,(52,51)),((58,57),59))),((74,72),(73,(75,76)))),(62,((((64,65),67),66),63))))),(((56,55),(40,(42,41))),(((5,6),7),8))))),(((((((29,(71,((((34,33),31),(32,35)),(27,26)))),30),(17,(19,((21,14),(15,16))))),28),(12,13)),(23,((25,24),22))),(83,(60,61))))),(69,11)),68),10);
	TREE 'RAxML Bootstrap Tree++' = (9,(68,((69,11),(((((55,56),(59,(58,57))),(((((26,27),(29,((28,30),(((14,(19,(15,16))),(21,((((25,24),22),23),(13,12)))),17)))),((31,(33,34)),(35,32))),(83,(61,60))),(((70,((54,53),(((((5,8),(7,6)),(((75,74),(76,72)),73)),(62,(((64,65),66),(67,63)))),n83))),(((49,(48,47)),((((45,44),46),((4,3),(82,81))),(79,(80,78)))),((71,((51,(50,52)),43)),((37,(39,36)),38)))),(42,(40,41))))),77),(1,2)))),10);
	TREE 'RAxML Bootstrap Tree++' = ((((11,69),((((((2,1),((((((23,((21,(((71,17),(14,(19,(15,16)))),(((26,27),29),(28,30)))),22)),(25,24)),((81,82),((4,3),(((79,(80,78)),77),(((70,(42,(40,41))),((((37,38),36),39),((53,54),(((((76,74),72),(73,75)),(62,((63,((64,66),67)),65))),n83)))),((49,(47,48)),(45,44))))))),(13,12)),(((56,55),(((6,5),7),8)),(((33,34),31),(35,32)))),(61,60))),46),((52,(50,51)),(58,(57,59)))),83),43)),68),9,10);
	TREE 'RAxML Bootstrap Tree++' = ((68,(69,(11,(77,(((71,(((57,(58,59)),((50,(52,51)),(43,(83,(81,82))))),(((48,49),47),(n83,(((75,76),((73,74),72)),((62,(((67,64),66),(63,65))),(((((39,37),(36,38)),(70,((45,44),((3,4),(46,(79,(78,80))))))),(((5,(7,6)),8),((55,56),(40,(42,41))))),(53,54)))))))),((17,(28,(30,(((35,32),(31,((21,(14,((15,16),19))),(34,33)))),((26,27),(29,((12,13),((22,23),(25,24))))))))),(61,60))),(2,1)))))),9,10);
	TREE 'RAxML Bootstrap Tree++' = ((((((1,2),69),((70,((((42,40),41),(((6,5),7),8)),(((((47,(48,49)),((81,82),(3,4))),(77,((80,78),79))),(45,44)),(((((62,((64,67),((63,65),66))),((((76,75),74),72),73)),(((((50,51),52),((57,59),58)),43),n83)),(71,((39,37),(36,38)))),(((46,(55,56)),(61,60)),(((13,12),((23,(22,(25,24))),((((15,(16,14)),19),(((29,(27,26)),(((((35,32),31),(34,33)),28),30)),17)),21))),(53,54))))))),83)),11),68),9,10);
	TREE 'RAxML Bootstrap Tree++' = ((((69,((2,1),(83,(43,((52,(51,50)),((((55,56),71),((((61,60),((32,35),(((7,5),8),6))),(((33,34),31),((30,((14,((15,16),17)),(28,19))),(((22,(25,24)),23),(21,((29,(27,26)),(13,12))))))),((((37,38),39),36),((((72,76),(75,(74,73))),((((82,81),(4,3)),(77,(46,(79,(80,78))))),((44,45),(47,(49,48))))),((53,54),(n83,((42,(41,40)),(((67,63),(66,64)),(70,(65,62)))))))))),(57,(59,58)))))))),11),68),9,10);
	TREE 'RAxML Bootstrap Tree++' = ((68,(((((57,(59,58)),83),(((61,60),71),(((((43,(((((75,76),74),(72,73)),((55,56),(62,(((65,64),66),(63,67))))),(n83,(((41,(40,42)),70),((49,47),48))))),(53,54)),(77,((23,(22,(((((17,(21,(((19,14),16),15))),(30,28)),(13,12)),(29,((50,(52,51)),(26,27)))),(24,25)))),((((82,81),(3,4)),(46,(45,44))),((78,80),79))))),((((5,6),8),7),(((39,38),36),37))),((31,(32,35)),(34,33))))),(1,2)),(69,11))),9,10);
	TREE 'RAxML Bootstrap Tree++' = (9,(68,((11,69),((((((((38,39),36),37),((((n83,((((42,(40,41)),((6,(8,7)),5)),70),(((((75,73),74),76),72),((((((65,67),66),64),63),62),(((55,56),46),(45,44)))))),(54,53)),(((35,32),(61,60)),(31,(34,33)))),(((((((26,27),29),(((25,24),13),12)),(((17,(21,(14,((15,19),16)))),30),22)),23),28),(((((4,3),(81,82)),(48,(47,49))),(77,(79,(78,80)))),71)))),(50,(51,52))),(58,(59,57))),(83,43)),(1,2)))),10);
	TREE 'RAxML Bootstrap Tree++' = (9,(11,(68,((((((31,(33,34)),(35,32)),((30,28),(((13,12),(23,((22,25),24))),((((26,27),29),(14,(21,((16,15),19)))),17)))),(2,1)),(61,60)),(((((37,(36,39)),38),((7,5),(6,8))),((62,((((66,67),64),63),65)),((((48,(47,49)),((((82,81),(3,4)),(46,((79,80),78))),(44,45))),77),(n83,((53,54),((43,(((73,75),(74,72)),76)),(((42,40),41),(69,70)))))))),(71,((((55,56),(52,(50,51))),(59,(57,58))),83)))))),10);
	TREE 'RAxML Bootstrap Tree++' = ((68,((69,(((43,(83,(58,(59,57)))),(((82,81),(55,56)),(((60,61),(77,71)),(n83,((62,(65,(63,(66,(67,64))))),(((((((44,45),(48,(49,47))),((3,4),(46,(79,(78,80))))),(42,(41,40))),(((8,5),(7,6)),((((75,(76,73)),74),72),((((((33,34),((35,32),31)),23),(22,(25,24))),((21,(14,(15,(16,19)))),(((28,30),(29,(27,26))),17))),(13,12))))),((38,36),(37,39))),(53,54))))))),(70,(51,(50,52))))),(11,(1,2)))),9,10);
	TREE 'RAxML Bootstrap Tree++' = (9,(68,((69,11),((1,2),(((58,(57,59)),(56,55)),((((((36,39),37),38),(((((49,(48,47)),((81,82),(79,(78,80)))),(44,45)),((3,4),46)),(((n83,(62,(65,(64,(67,(66,63)))))),(((5,((7,6),8)),(42,(41,40))),(((50,(51,52)),70),(54,53)))),((((73,75),(72,76)),74),43)))),(((((((34,33),31),(32,35)),29),((((26,27),28),30),((21,(14,(19,(16,15)))),17))),((23,22),(25,24))),(13,12))),((61,60),(83,(77,71)))))))),10);
	TREE 'RAxML Bootstrap Tree++' = ((68,((11,(1,2)),(((60,61),(((71,((37,38),(39,36))),(((62,(65,((63,64),(67,66)))),((((((42,41),40),70),n83),(54,53)),(43,(((73,(75,74)),76),72)))),((49,(48,47)),(((80,78),79),(((45,44),77),(46,(4,3))))))),(((5,(8,6)),7),((12,13),((24,25),(((((14,((16,15),19)),(17,(((((34,33),31),(35,32)),((27,26),29)),(30,28)))),21),23),22)))))),(((82,81),(55,56)),(((50,(52,51)),(((57,58),59),69)),83))))),9,10);
	TREE 'RAxML Bootstrap Tree++' = (9,(68,(((2,1),(83,(((((((53,54),((n83,(70,((41,40),42))),((((74,(75,73)),76),72),43))),(((64,(66,(63,67))),65),62)),((((45,44),((((78,80),79),77),(46,((81,82),(4,3))))),((((22,(24,25)),(((((34,33),31),(32,35)),23),((17,(((15,16),(14,19)),21)),(29,(26,27))))),(28,30)),(13,12))),((((5,6),8),7),(((38,39),36),37)))),71),(60,61)),((51,(50,52)),(((49,(47,48)),(59,(58,57))),(55,56)))))),(69,11))),10);
	TREE 'RAxML Bootstrap Tree++' = (9,((((2,1),(((((((((6,8),7),5),(((56,55),(60,61)),(((36,(38,(39,37))),((54,53),((((70,(40,(42,41))),(62,(65,(64,((63,67),66))))),(72,(((73,74),75),76))),n83))),((((77,(71,(79,(78,80)))),((12,13),(((22,23),(24,25)),(((26,27),29),((17,(21,((16,15),(14,19)))),(30,28)))))),(((81,82),(3,4)),(49,(48,47)))),(45,44))))),46),43),((51,50),52)),(((58,57),59),(((32,35),31),(34,33)))),83)),(11,69)),68),10);
	TREE 'RAxML Bootstrap Tree++' = (9,(68,(((70,((46,(43,((40,(41,42)),(((((23,(22,((17,(21,(15,(16,(19,14))))),((29,(26,27)),(28,(((32,35),(31,(33,34))),30)))))),(24,25)),(13,12)),((((81,82),(45,44)),77),((79,(78,80)),((48,(49,47)),(4,3))))),(((76,((75,74),72)),73),(((((55,56),(61,60)),(54,53)),(((5,(6,7)),8),((62,(((63,(66,67)),64),65)),n83))),(71,(((38,37),36),39)))))))),((52,(50,51)),((59,(57,58)),83)))),(11,(1,2))),69)),10);
	TREE 'RAxML Bootstrap Tree++' = (9,(68,(69,((((1,2),((43,(75,((76,(74,73)),72))),(((((((41,(42,40)),n83),(53,54)),((71,(83,(60,61))),((((52,(50,51)),77),((8,5),(6,7))),((((67,66),(64,63)),65),(70,62))))),(36,((37,39),38))),((((35,32),((29,((21,((12,13),(23,((25,22),24)))),(((14,(19,(15,16))),17),(30,28)))),(27,26))),(31,(33,34))),(57,(58,59)))),((((81,82),(4,3)),((((49,47),48),(44,45)),((78,80),79))),46)))),(55,56)),11))),10);
	TREE 'RAxML Bootstrap Tree++' = (9,((((51,52),50),((((((((((41,42),40),(((((63,67),(66,64)),65),62),70)),n83),(43,(((72,75),76),(74,73)))),(((6,5),(7,8)),(53,54))),((((49,48),47),(45,44)),(((55,56),(79,(80,78))),(((4,3),(81,82)),46)))),(((13,12),(((23,((((15,16),14),19),21)),(22,((28,30),(((35,32),((33,34),31)),(17,(29,(27,26))))))),(24,25))),(((39,37),36),38))),(((60,61),(77,71)),(69,(11,(1,2))))),(83,(57,(58,59))))),68),10);
	TREE 'RAxML Bootstrap Tree++' = ((68,(((2,1),(69,11)),((83,(((59,(58,57)),(56,55)),(52,(50,51)))),(((((((25,24),(23,22)),(12,13)),(((29,((32,35),(27,26))),((17,((34,33),31)),(28,30))),(21,((19,(15,16)),14)))),(((74,(76,72)),75),73)),((((((41,(40,42)),(62,(70,(((67,65),63),(66,64))))),((71,(61,60)),n83)),((53,54),(((8,6),5),7))),(((38,36),37),39)),(((45,44),((77,((80,78),79)),(46,((3,4),(82,81))))),(49,(47,48))))),43)))),9,10);
	TREE 'RAxML Bootstrap Tree++' = ((68,(((11,69),(1,2)),((((((((42,(40,41)),(((8,6),5),7)),((53,54),(n83,((62,((((64,67),63),66),65)),(55,56))))),(43,(((73,72),(74,76)),75))),(((49,(48,47)),((79,(80,78)),(45,44))),(46,(((4,3),((50,(52,51)),70)),(82,81))))),(((((35,32),((33,34),31)),((12,13),(((22,23),(25,24)),((((28,30),17),((26,27),29)),(21,(14,(19,(15,16)))))))),(83,((57,59),58))),(60,61))),((37,36),(39,38))),(77,71)))),9,10);
	TREE 'RAxML Bootstrap Tree++' = ((((((60,61),((69,11),(1,2))),((((53,54),(((((30,28),17),((26,27),29)),(((14,((16,15),19)),21),(23,((22,24),25)))),(13,12))),((((36,37),(39,38)),((6,7),(5,8))),(((((((58,(59,57)),((35,32),(31,(33,34)))),(((76,74),73),(72,75))),((56,55),(62,(65,(64,((66,67),63)))))),(((50,51),52),((((48,49),47),71),n83))),43),((44,(77,45)),(((81,82),(4,3)),(((80,79),78),46)))))),(70,(42,(41,40))))),83),68),9,10);
	TREE 'RAxML Bootstrap Tree++' = ((68,((((2,1),(((60,61),(71,(((((40,(41,42)),(62,((((67,64),65),(63,66)),70))),((((4,3),((55,56),(82,81))),(((44,45),((79,(80,78)),(48,(49,47)))),77)),(((5,(6,(7,8))),((36,38),(37,39))),((((83,(((58,59),57),((50,52),51))),43),46),(((73,75),74),(76,72)))))),(53,54)),n83))),((33,34),((((((22,((((14,(15,(19,16))),17),21),23)),((13,12),(24,25))),(29,(27,26))),(30,28)),31),(35,32))))),11),69)),9,10);
	TREE 'RAxML Bootstrap Tree++' = ((68,((((1,2),(83,((((62,(65,(64,((66,63),67)))),70),((((((71,n83),(54,53)),(((73,75),76),(74,72))),(((36,37),(39,38)),((((5,7),(6,8)),(40,(42,41))),(((((23,22),(25,24)),(((17,(((34,33),31),((14,(19,(16,15))),21))),(((60,61),28),30)),(29,((26,27),(35,32))))),(13,12)),((79,(78,80)),((77,(45,44)),(82,81))))))),((49,(48,47)),(56,55))),((46,(4,3)),((52,(51,50)),((57,58),59))))),43))),11),69)),9,10);
	TREE 'RAxML Bootstrap Tree++' = (((((((83,(58,(59,57))),((((37,((36,39),38)),((((((((5,6),8),7),(53,54)),(62,((((50,51),52),70),((((66,63),64),65),67)))),(71,n83)),(43,((73,75),(72,(76,74))))),((48,(47,49)),(((56,55),(82,81)),((44,45),((79,(80,78)),((3,4),46))))))),((((23,22),(24,25)),(((((32,35),((34,33),31)),((26,27),29)),(17,(30,28))),(21,(14,(19,(15,16)))))),(13,12))),((60,61),(41,(42,40))))),77),(2,1)),(69,11)),68),9,10);
	TREE 'RAxML Bootstrap Tree++' = ((68,(69,(11,(((((((77,((((79,(78,80)),(44,45)),((4,3),46)),(81,82))),(48,(49,47))),(((((38,39),(36,37)),(((7,6),8),5)),((62,(65,(((64,67),63),66))),((53,54),((n83,(42,(41,40))),(71,(61,60)))))),(((((29,(26,27)),((12,13),((21,(14,(19,(15,16)))),((22,(24,25)),23)))),((17,28),30)),(((33,34),31),(32,35))),((73,((75,74),72)),76)))),70),((83,(58,(59,57))),((55,56),(52,(51,50))))),43),(1,2))))),9,10);
	TREE 'RAxML Bootstrap Tree++' = (((68,(((((((49,(47,48)),(71,77)),((((45,44),((80,78),79)),(((76,(73,72)),(75,74)),(((53,54),n83),((41,(40,42)),(70,((65,(((66,63),64),67)),62)))))),(((59,(57,58)),(((60,61),((((24,25),(23,22)),(((29,(27,26)),((28,30),(17,((((34,33),31),(35,32)),(14,(19,(15,16))))))),21)),(13,12))),((55,56),46))),(81,82)))),((6,(8,(7,5))),(((38,39),37),36))),43),(((4,3),83),(50,(52,51)))),(2,1))),(69,11)),9,10);
	TREE 'RAxML Bootstrap Tree++' = ((((((((((12,13),(((29,(27,26)),((25,22),24)),((30,28),(((((15,16),19),14),21),17)))),(60,61)),((83,((34,(31,33)),(32,35))),23)),((((((72,((74,75),73)),76),(((54,53),n83),((((66,67),(62,(65,63))),64),((82,81),70)))),(((49,(47,48)),(((((7,5),6),8),((36,(38,39)),37)),(71,(51,(52,50))))),43)),((79,(80,78)),(((44,45),(3,4)),46))),(40,(42,41)))),((57,(59,58)),(55,56))),((11,(1,2)),77)),69),68),9,10);
	TREE 'RAxML Bootstrap Tree++' = ((68,((52,(50,51)),(((39,((((8,((7,5),6)),37),36),38)),((((55,56),46),(((48,(47,49)),((((78,80),79),((82,81),(3,4))),77)),(45,44))),((72,(((73,76),74),75)),(43,(((((62,(65,(63,(66,(64,67))))),70),(42,(41,40))),n83),(53,54)))))),((1,2),(((21,(((23,(22,(25,24))),12),13)),(((11,((69,(59,(58,57))),71)),((34,31),33)),((29,((((30,28),17),(14,(19,(16,15)))),(26,27))),(35,32)))),(83,(60,61))))))),9,10);
	TREE 'RAxML Bootstrap Tree++' = (9,(68,((11,69),(43,((((34,(33,((32,35),((((((26,27),17),(14,(19,(15,16)))),(((12,13),(21,((23,22),(24,25)))),29)),(28,30)),31)))),((58,57),59)),((((((((73,75),72),76),74),(((36,37),(39,38)),((45,44),(((3,4),(81,82)),(((77,71),(79,(78,80))),(49,(47,48))))))),(((70,(62,(67,(((66,65),64),63)))),(42,(41,40))),(n83,((((6,5),7),8),(54,53))))),(52,(51,50))),(((56,55),46),((2,1),(61,60))))),83)))),10);
	TREE 'RAxML Bootstrap Tree++' = ((((83,((69,43),((((52,(50,51)),(58,(57,59))),(((61,60),(((((7,(8,5)),6),(((37,36),38),39)),(((62,(65,((63,(66,64)),67))),(((56,55),(47,(49,48))),((((79,(80,78)),77),(44,45)),(46,((82,81),(3,4)))))),((75,((72,73),(76,74))),(n83,(70,((41,(40,42)),(53,54))))))),((13,12),((22,((24,25),23)),((21,((16,(19,15)),14)),((((28,17),((26,27),29)),30),((34,33),((32,35),31)))))))),71)),(1,2)))),11),68),9,10);
	TREE 'RAxML Bootstrap Tree++' = (9,(68,((((1,2),83),(((58,(59,57)),(43,((((((74,(76,(72,75))),73),((n83,(54,53)),(42,(41,40)))),((62,(((66,65),(67,70)),(64,63))),((((46,(79,(80,78))),((3,4),(81,82))),((45,44),77)),(49,(47,48))))),((6,(5,(8,7))),(((36,39),38),37))),(((56,55),((61,60),((13,12),(((22,23),(24,25)),((29,((32,35),((33,34),31))),((28,30),((27,26),(17,(((16,15),21),(14,19)))))))))),71)))),(50,(51,52)))),(69,11))),10);
	TREE 'RAxML Bootstrap Tree++' = ((68,((11,(2,1)),((((n83,(42,(40,41))),(((71,(37,(36,(39,38)))),((43,(((62,(((64,66),67),(63,65))),70),(46,((4,3),((44,((45,77),((47,49),48))),(79,(80,78))))))),((73,(75,(74,(72,76)))),((((((((22,23),(24,25)),(12,13)),29),(28,30)),(17,((27,26),(21,(14,(15,(16,19))))))),((35,32),((34,33),31))),(6,(5,(7,8))))))),(53,54))),(60,61)),(((51,(50,52)),69),(((82,81),(56,55)),(83,(57,(59,58)))))))),9,10);
	TREE 'RAxML Bootstrap Tree++' = (9,(68,(((2,1),((43,(((77,((81,82),((45,44),((46,(4,3)),((78,80),79))))),(47,(48,49))),(((((38,39),37),36),((n83,((61,60),71)),((((8,7),(5,6)),(53,54)),((42,(40,41)),(62,(70,((((63,67),64),66),65))))))),((((28,((((27,26),29),((13,12),((22,23),(24,25)))),(17,(14,(21,(19,(15,16))))))),30),((35,32),((33,34),31))),((74,((75,72),73)),76))))),(83,(((55,56),(52,(51,50))),(58,(59,57)))))),(69,11))),10);
	TREE 'RAxML Bootstrap Tree++' = (((11,(69,(((((((((76,73),75),74),72),((57,(58,59)),(((35,32),(23,(22,((25,24),(((28,30),(21,((17,14),(19,(15,16))))),((12,13),(29,(26,27)))))))),(31,(33,34))))),((46,(55,56)),(((48,(47,49)),(((78,80),79),((4,3),(82,81)))),(45,44)))),(((83,((5,8),(6,7))),((77,71),(((42,(40,41)),((70,(51,(50,52))),(62,(65,(67,((66,63),64)))))),(((60,61),(54,53)),n83)))),(((38,39),36),37))),43),(2,1)))),68),9,10);
	TREE 'RAxML Bootstrap Tree++' = (9,((11,((1,2),((((71,(38,(39,(36,37)))),(((((46,(((44,(77,45)),(4,3)),((79,80),78))),((70,62),(65,((63,67),(66,64))))),((((5,7),8),6),((((75,73),74),72),76))),(((((56,55),(81,82)),((51,(50,52)),(69,(59,(58,57))))),((42,(41,40)),n83)),(((60,61),(((33,34),31),(35,32))),((54,53),((((((21,(14,(15,(16,19)))),17),28),30),((((25,22),24),23),((26,27),29))),(13,12)))))),(47,(48,49)))),43),83))),68),10);
	TREE 'RAxML Bootstrap Tree++' = (9,(68,((11,69),((2,1),(((71,(n83,((((41,(42,40)),((70,(((65,67),66),(63,64))),62)),(53,54)),(((((17,((((15,16),14),19),21)),((((27,26),(29,(32,35))),((12,13),(24,25))),(22,23))),((31,(33,34)),(28,30))),(((5,8),(7,6)),((75,(73,76)),(72,74)))),(((48,(47,49)),((46,(79,(78,80))),(((4,3),(81,82)),(77,(45,44))))),((36,38),(37,39))))))),((61,60),(56,55))),((50,(52,51)),(43,(83,((59,57),58)))))))),10);
	TREE 'RAxML Bootstrap Tree++' = ((68,((11,69),((1,2),(((((((30,(((56,55),((((44,45),(82,81)),(47,(49,48))),(77,((3,4),(46,(79,(80,78))))))),(((54,53),((n83,(43,((73,72),((75,76),74)))),((((5,7),8),6),(((37,38),36),39)))),((((65,((66,63),(67,64))),62),70),(40,(41,42)))))),((((26,27),29),(((24,25),(22,23)),(17,(21,(14,(19,(15,16))))))),(12,13))),(71,28)),(61,60)),(83,(34,((31,(32,35)),33)))),(52,(50,51))),(58,(57,59)))))),9,10);
	TREE 'RAxML Bootstrap Tree++' = (9,(((11,69),(((((59,(58,57)),((34,33),(31,((32,35),(((30,28),(((14,((16,15),19)),(((13,12),((25,24),(22,23))),21)),17)),(29,(27,26))))))),83),((50,(52,51)),(43,(((((56,55),(81,82)),(((((60,61),(53,54)),(((70,(((((6,7),5),8),62),((((67,66),65),64),63))),(42,(40,41))),n83)),((((75,76),74),72),73)),((44,45),(46,(79,(78,80)))))),((77,(71,(39,(38,(37,36))))),(47,(49,48)))),(3,4))))),(1,2))),68),10);
	TREE 'RAxML Bootstrap Tree++' = (((((((5,(7,6)),8),(((51,52),50),((((71,(((28,30),((23,((25,24),22)),((29,(26,27)),(17,((83,((34,33),((35,32),31))),(21,((19,(15,16)),14))))))),(13,12))),(61,60)),(((39,38),(36,37)),(((((((45,44),(46,((78,80),79))),(3,4)),(77,(82,81))),(49,(47,48))),(55,56)),((43,(((75,(74,72)),76),73)),((53,54),(((((40,42),41),70),n83),((((63,(66,67)),65),64),62))))))),((57,58),59)))),(11,(2,1))),69),68),9,10);
	TREE 'RAxML Bootstrap Tree++' = ((68,((51,(50,52)),((57,(58,59)),((((81,82),(55,56)),(((60,61),(71,(11,(2,1)))),((((((23,22),(25,24)),(((17,((83,((32,35),((34,33),31))),(21,(14,(19,(16,15)))))),(28,30)),(29,(26,27)))),(12,13)),(((7,5),6),8)),(((39,(38,36)),37),(((43,((((76,73),74),75),72)),((54,53),((70,(40,(41,42))),n83))),((62,(65,(((64,63),66),67))),((48,(49,47)),(77,((44,45),((3,4),((79,(78,80)),46))))))))))),69)))),9,10);
	TREE 'RAxML Bootstrap Tree++' = ((68,((((((4,3),((79,(78,80)),46)),43),((83,(1,2)),((11,69),(58,(57,59))))),(((((((42,(41,40)),((((81,82),44),45),(49,(48,47)))),(((75,(72,73)),76),74)),n83),((((((23,22),(25,24)),(13,12)),((((((((27,26),29),(32,35)),(31,(34,33))),(30,28)),17),((19,(16,15)),14)),21)),(60,61)),(54,53))),(((7,(8,(5,6))),77),(71,(38,(37,(36,39)))))),(((((((56,55),62),64),(65,67)),66),63),70))),(52,(51,50)))),9,10);
	TREE 'RAxML Bootstrap Tree++' = (((((1,(2,(((41,(42,40)),((((((((52,(51,50)),71),n83),((67,((63,64),66)),(65,62))),(53,54)),((70,((48,(49,47)),(45,44))),((((8,5),7),6),(((38,39),36),37)))),(46,(((4,3),(81,82)),((78,79),80)))),(((72,74),((76,73),75)),43))),(83,((60,61),((((33,(34,31)),((27,26),(((55,56),77),(57,(58,59))))),(32,35)),((17,((30,28),(((14,(19,(16,15))),21),((23,((24,25),22)),(12,13))))),29))))))),11),69),68),9,10);
	TREE 'RAxML Bootstrap Tree++' = ((((((((60,61),((39,(37,(38,36))),((5,(8,7)),6))),((71,(((((22,23),(25,24)),(((((16,19),15),14),21),((17,((((33,34),31),(35,32)),(29,(26,27)))),(28,30)))),(13,12)),(((((44,45),(48,(49,47))),((4,3),(81,82))),(79,(80,78))),77))),(((55,56),46),(43,((((72,(74,73)),75),76),((53,54),((((65,(((67,64),66),63)),62),((42,(40,41)),70)),n83))))))),((83,(59,(57,58))),(50,(51,52)))),(2,1)),68),(11,69)),9,10);
	TREE 'RAxML Bootstrap Tree++' = ((68,(((2,1),((((70,(40,(41,42))),n83),(((((((80,78),79),46),(((4,3),((56,55),(81,82))),(77,((47,(49,48)),(44,45))))),((((73,(72,75)),74),76),43)),((((23,((32,35),(31,(33,34)))),(((22,(24,25)),(((29,((51,(52,50)),(27,26))),((17,(28,30)),(14,(19,(15,16))))),21)),(13,12))),(83,(69,(57,(59,58))))),(((38,36),37),39))),(((53,54),(((6,7),5),8)),(62,((65,(66,67)),(64,63)))))),(71,(61,60)))),11)),9,10);
	TREE 'RAxML Bootstrap Tree++' = (9,(((69,11),(((60,61),((56,55),((((((41,(40,42)),((62,(65,((64,67),(66,63)))),70)),((54,53),((50,(52,51)),n83))),(((((5,(6,(7,8))),((83,((58,59),57)),((((23,((24,22),25)),((21,(14,(19,(15,16)))),(12,13))),((29,(27,26)),(17,(28,30)))),((35,32),(31,(34,33)))))),((74,73),((75,72),76))),(((((4,3),(81,82)),(47,(49,48))),((77,71),((78,80),79))),(44,45))),(((39,38),36),37))),43),46))),(1,2))),68),10);
	TREE 'RAxML Bootstrap Tree++' = (9,((11,69),(68,((((((((23,22),((((17,(14,((16,15),19))),(((31,(33,34)),(32,35)),(30,28))),((26,27),29)),((24,25),(13,12)))),21),(61,60)),83),(((71,((39,(36,38)),37)),(((n83,((55,56),(54,53))),((74,(((75,((((((78,80),79),46),(4,3)),(((50,(52,51)),(58,(57,59))),(47,(48,49)))),43)),72),76)),73)),(((((62,(((64,67),65),(63,66))),((81,82),70)),(41,(40,42))),45),44))),(7,(6,(8,5))))),77),(2,1)))),10);
	TREE 'RAxML Bootstrap Tree++' = (9,((((((((46,(44,45)),((3,4),(82,81))),((79,(78,80)),77)),(((23,((22,25),24)),((((27,26),((34,(31,33)),(32,35))),29),((30,28),(17,(21,((19,(15,16)),14)))))),(13,12))),(((((51,(52,50)),((47,(48,49)),(58,(57,59)))),(56,55)),((83,(61,60)),(((7,8),(5,6)),(((70,(40,(42,41))),(53,54)),(n83,((43,((((72,74),75),73),76)),((65,62),((67,64),(63,66))))))))),(71,((39,38),(36,37))))),((1,2),69)),11),68),10);
	TREE 'RAxML Bootstrap Tree++' = (9,(68,(((51,52),50),((((((55,56),(((35,32),(((26,27),(29,(((22,23),(25,24)),(((28,30),(12,13)),(21,(17,(14,(19,(15,16))))))))),((33,34),31))),(60,61))),(77,71)),((((5,(8,6)),7),(((36,38),37),39)),(((62,(((65,63),(67,64)),66)),((46,(3,4)),((((45,44),(81,82)),((78,80),79)),((49,48),47)))),((53,54),((n83,((41,(40,42)),(69,70))),(43,(((72,75),76),(73,74)))))))),((57,58),59)),(83,(11,(1,2)))))),10);
	TREE 'RAxML Bootstrap Tree++' = ((68,(((83,(43,((((57,59),58),((52,(51,50)),(46,(55,56)))),(((((4,3),(82,81)),(77,((49,(48,47)),(78,(80,79))))),((39,38),(36,37))),((((((32,35),((34,33),31)),((17,((21,(16,15)),(19,14))),((28,30),(((13,12),((23,22),(24,25))),(29,(27,26)))))),((8,(6,(5,7))),((((72,74),73),75),76))),(44,45)),((((70,(62,(65,(((64,67),66),63)))),(40,(41,42))),(71,n83)),((60,61),(53,54)))))))),(2,1)),(69,11))),9,10);
	TREE 'RAxML Bootstrap Tree++' = ((68,(((((8,6),(7,5)),(((39,38),(36,37)),(((65,62),((66,63),(64,67))),(((((69,(n83,(54,53))),43),(((74,72),73),(76,75))),(((42,41),40),70)),((49,(48,47)),(((82,81),(4,3)),((46,(79,(80,78))),((44,(77,45)),(((((((51,(50,52)),(30,28)),(13,12)),17),(29,((27,26),((34,(33,31)),(21,((16,15),(14,19))))))),(25,(22,24))),23))))))))),(83,(58,(57,59)))),((71,(2,1)),(11,(((35,32),(61,60)),(56,55)))))),9,10);
	TREE 'RAxML Bootstrap Tree++' = (9,(68,(((1,2),(43,(((((77,((5,(8,7)),6)),(79,(78,80))),(((((((26,27),29),(25,24)),(22,(((30,28),(17,(21,(14,(19,(15,16)))))),(23,(((33,34),31),(32,35)))))),(13,12)),(53,54)),((((73,75),(72,(76,74))),((62,((((63,67),66),65),64)),(44,45))),((48,(47,49)),(((61,60),(71,n83)),(70,(42,(40,41)))))))),(((39,38),37),36)),(((50,(52,51)),((69,(57,(58,59))),(83,((82,81),(56,55))))),(46,(4,3)))))),11)),10);
	TREE 'RAxML Bootstrap Tree++' = (9,((69,(((((((((61,60),((31,(83,(33,34))),((((22,23),(24,25)),(29,(((12,13),(28,30)),((17,(((15,(16,19)),14),21)),(26,27))))),(35,32)))),(53,54)),(((42,41),40),n83)),((((6,8),5),7),((72,(74,75)),(76,73)))),(71,(((39,38),37),36))),((59,(58,57)),((70,(((65,(67,(63,((55,56),62)))),66),64)),((((48,(49,47)),((((80,78),79),77),((3,4),(82,81)))),(45,44)),46)))),((52,(50,51)),43)),(11,(1,2)))),68),10);
	TREE 'RAxML Bootstrap Tree++' = (9,(((69,11),(((((((70,(82,81)),((43,(n83,((53,54),((((((66,67),65),62),64),63),((77,71),(50,(52,51))))))),((73,72),((74,75),76)))),((((38,37),36),39),(((46,((78,80),79)),((48,(47,49)),(44,45))),(4,3)))),((((8,6),5),7),((55,56),(40,(42,41))))),(60,61)),(83,(((((27,26),(((13,12),((((24,22),25),23),(21,(19,(14,(16,15)))))),29)),(17,(30,28))),((34,(33,31)),(32,35))),(58,(59,57))))),(1,2))),68),10);
	TREE 'RAxML Bootstrap Tree++' = ((68,(((((60,61),((((((26,27),17),(21,(14,(19,(16,15))))),((((12,13),((23,22),(25,24))),29),(30,28))),((35,32),(31,(33,34)))),((((8,6),(5,7)),(((38,39),36),37)),((53,54),((((70,(((((52,(51,50)),(55,56)),((57,(58,59)),69)),(46,((4,3),(77,((((48,(49,47)),(44,45)),(81,82)),((80,78),79)))))),(((((65,62),66),67),63),64))),43),(76,((73,(74,72)),75))),((41,(40,42)),n83)))))),71),(83,(1,2))),11)),9,10);
	TREE 'RAxML Bootstrap Tree++' = ((68,(((69,11),(1,2)),(((((41,(40,42)),((((6,(5,(8,7))),((72,((74,75),73)),76)),(((49,(47,48)),(45,44)),((((81,82),(3,4)),77),(46,(79,(80,78)))))),((71,(36,(37,(39,38)))),(((70,((67,((63,64),66)),(65,62))),(43,(52,(50,51)))),(n83,(53,54)))))),((((21,(((23,22),(24,25)),(12,13))),((14,((16,15),19)),((17,28),30))),((26,27),29)),((35,32),((34,33),31)))),((56,55),(61,60))),(83,(58,(57,59)))))),9,10);
	TREE 'RAxML Bootstrap Tree++' = ((68,(((2,1),(((((39,(38,37)),36),(((62,(70,(65,(64,((63,66),67))))),((74,(((73,76),75),72)),(((((((17,((28,30),((14,((16,15),19)),(21,((22,((12,13),(25,24))),23))))),(29,(27,26))),(((32,35),31),(34,33))),(59,(58,57))),71),n83),(((54,53),((55,56),(61,60))),(48,(47,49)))))),((((((82,81),(4,3)),46),(79,(78,80))),(44,45)),((41,(42,40)),((((51,50),52),77),(((5,7),8),6)))))),43),83)),(11,69))),9,10);
	TREE 'RAxML Bootstrap Tree++' = ((((69,((1,2),(83,((((((63,(65,((67,66),64))),62),70),((4,3),(81,82))),43),(((((17,(((((23,22),(25,24)),(13,12)),(29,((26,27),(35,32)))),28)),((34,33),((14,(21,((15,16),19))),31))),30),(((59,(58,57)),(47,(49,48))),(((((75,(73,72)),76),74),((((78,80),79),46),(45,44))),(((((56,55),((((7,8),6),5),((42,41),40))),((51,(52,50)),77)),((60,61),(53,54))),(71,n83))))),(36,((37,38),39))))))),11),68),9,10);
	TREE 'RAxML Bootstrap Tree++' = (9,((68,((1,2),((((61,60),((12,13),(((((32,35),((33,34),31)),((17,(14,((16,15),19))),(30,28))),((26,27),29)),(21,((23,22),(24,25)))))),((((((36,39),37),38),71),((77,(((79,(78,80)),((49,(47,48)),(45,44))),(46,(4,3)))),((62,(65,(66,((67,64),63)))),((n83,(70,(42,(41,40)))),((53,54),(43,(((75,72),(76,74)),73))))))),(8,(7,(5,6))))),(83,(((52,(50,51)),(58,(57,59))),((82,81),(55,56))))))),(69,11)),10);
	TREE 'RAxML Bootstrap Tree++' = (9,(68,(((2,1),(69,11)),(((83,((61,60),71)),(((50,(51,52)),(56,55)),((58,57),59))),(((36,38),(39,37)),((43,(((((75,72),76),74),73),(n83,(((53,54),((6,7),(5,8))),((62,(((64,65),66),(63,67))),(70,(42,(40,41)))))))),((((((24,22),25),23),((((29,(((32,35),(31,(33,34))),(27,26))),30),(28,17)),(21,((19,(15,16)),14)))),(13,12)),(77,((((4,3),(82,81)),(46,(44,((48,(49,47)),45)))),((79,78),80))))))))),10);
	TREE 'RAxML Bootstrap Tree++' = ((68,((69,11),(((((((53,54),((43,((((72,75),74),73),76)),((70,((62,(65,((67,(64,66)),63))),(41,(42,40)))),n83))),(((((12,13),((22,(24,25)),((((52,(50,51)),(((19,(15,16)),14),((17,28),30))),(29,(26,27))),21))),(((35,32),((34,33),31)),23)),((47,(49,48)),((((81,82),(4,3)),(46,(45,44))),((79,(80,78)),77)))),((((6,5),8),7),(((38,36),37),39)))),(83,((58,(59,57)),(56,55)))),71),(60,61)),(2,1)))),9,10);
	TREE 'RAxML Bootstrap Tree++' = (9,((((((61,60),(83,(((((30,28),(17,(14,((16,15),19)))),((29,(26,27)),(21,(((23,22),(24,25)),(12,13))))),((57,(59,58)),(32,35))),(31,(34,33))))),(((((39,38),36),37),((((70,62),(65,(66,(63,(67,64))))),((44,45),((46,(56,55)),(((3,4),(82,81)),(((71,77),(79,(78,80))),((48,47),49)))))),((53,54),((43,(((74,72),76),(73,75))),(n83,(41,(40,42))))))),(((52,50),51),((6,5),(8,7))))),(1,2)),(11,69)),68),10);
	TREE 'RAxML Bootstrap Tree++' = (9,(68,((69,11),((1,2),(43,(46,((((81,82),(56,55)),(((47,(49,48)),((45,44),(79,(78,80)))),(((77,(((61,60),71),((62,(((((7,5),6),8),(40,(41,42))),(((65,((64,66),(63,67))),83),((50,(51,52)),70)))),(n83,(53,54))))),((37,(38,36)),39)),(((((75,73),76),74),72),((((29,((35,32),(26,27))),(((31,((59,(57,58)),(33,34))),((15,(16,19)),14)),(17,(28,30)))),(21,(22,((13,12),(25,24))))),23))))),(4,3))))))),10);
	TREE 'RAxML Bootstrap Tree++' = (9,(69,(68,((11,(1,2)),((70,(62,((65,((66,67),63)),64))),(((40,42),41),(((((((((47,(49,48)),(81,82)),(55,56)),(77,(46,(((45,44),((78,79),80)),(3,4))))),(((58,(57,59)),((((((((((((15,16),19),(83,21)),14),(34,(33,(31,(35,32))))),17),(((26,27),29),23)),((24,25),22)),(13,12)),28),30),((((75,73),74),72),76))),(((8,5),7),6))),((71,(((38,39),36),37)),(51,(50,52)))),43),((61,60),(54,53))),n83)))))),10);
	TREE 'RAxML Bootstrap Tree++' = (9,(((((71,(((((70,(62,(65,(((67,64),63),66)))),(((36,38),(37,39)),((42,(41,40)),(((46,((77,((79,(80,78)),((81,82),(((48,47),49),(44,45))))),(3,4))),((1,2),43)),((((73,74),(76,75)),72),((83,((8,7),(6,5))),((((59,(57,58)),(32,35)),((34,33),31)),((12,13),(((30,28),(((29,(27,26)),17),(21,(14,(15,(19,16)))))),(((25,22),24),23)))))))))),(54,53)),n83),(61,60))),(55,56)),((52,50),51)),(11,69)),68),10);
	TREE 'RAxML Bootstrap Tree++' = (9,((((1,2),(83,((57,(58,59)),((61,60),(((31,(33,34)),((32,35),(23,(((17,(28,30)),(((13,12),(25,24)),(((14,(19,(16,15))),21),22))),((26,27),29))))),(((((((((75,(74,72)),76),73),(((41,(40,42)),(70,43)),(n83,(53,54)))),(((45,44),((77,(79,(80,78))),(((4,3),(81,82)),(48,(49,47))))),((56,55),46))),(62,(65,((64,67),(66,63))))),(((38,37),39),36)),((((5,7),8),6),(51,(50,52)))),71)))))),(69,11)),68),10);
	TREE 'RAxML Bootstrap Tree++' = (9,((69,((11,(2,1)),(((60,61),((23,83),((57,(58,59)),(((((((24,22),(12,13)),25),21),(28,((17,(14,(19,(16,15)))),30))),((27,26),29)),((31,(34,33)),(35,32)))))),(71,((51,(50,52)),(n83,(((((41,(42,40)),(76,((74,75),(73,72)))),43),(((55,56),(((((82,81),(4,3)),(((80,78),79),77)),((48,(49,47)),(44,45))),46)),((65,(67,((66,63),64))),(70,62)))),((((36,38),(37,39)),((7,(5,6)),8)),(54,53))))))))),68),10);
	TREE 'RAxML Bootstrap Tree++' = (9,((69,(11,(((((((((60,61),(77,71)),n83),(((5,8),(7,6)),(54,53))),((62,((70,((63,67),(64,66))),65)),(42,(40,41)))),(((38,36),37),39)),(((((76,74),72),73),75),((((14,(21,(15,(19,16)))),17),(((23,((25,24),22)),((13,12),(29,(26,27)))),(30,28))),((35,32),((34,33),31))))),((((59,(58,57)),(50,(51,52))),((56,55),(((4,3),(((80,78),79),((81,82),((47,(49,48)),(44,45))))),46))),(1,2))),(83,43)))),68),10);
	TREE 'RAxML Bootstrap Tree++' = ((68,((43,((((((72,75),(73,76)),74),(((4,3),((46,((80,78),79)),(44,45))),(((36,39),38),37))),((((47,(49,48)),(57,(58,59))),((56,55),((((61,60),(77,71)),(((((70,(52,(50,51))),(41,(42,40))),((53,54),n83)),(62,((((67,65),66),64),63))),(((8,6),7),5))),83))),(((12,13),((22,(25,24)),(((14,(19,(15,16))),(17,(28,30))),((29,(26,27)),21)))),(23,((32,35),((34,33),31)))))),(82,81))),((2,1),(11,69)))),9,10);
	TREE 'RAxML Bootstrap Tree++' = ((68,((69,11),((2,1),((43,((((((((47,(49,48)),(44,45)),(77,(79,(80,78)))),(82,81)),(3,4)),((55,56),46)),(((51,50),52),(57,(59,58)))),((((((((7,8),5),6),75),(74,73)),76),72),((71,(((39,38),37),36)),((((((35,32),((33,34),31)),(((29,(26,27)),(((21,(23,22)),(25,24)),(13,12))),((((14,19),(16,15)),17),(28,30)))),(60,61)),(54,53)),(((70,(62,(65,((66,63),(67,64))))),(42,(41,40))),n83)))))),83)))),9,10);
	TREE 'RAxML Bootstrap Tree++' = (9,(68,((51,(50,52)),((58,(59,57)),(((61,60),((11,(1,2)),83)),(((56,55),46),((((((29,(26,27)),((71,(((23,((24,22),25)),(14,((19,(16,15)),21))),(13,12))),(28,30))),17),((33,34),31)),((((8,6),5),7),(35,32))),((((((44,(45,(47,(48,49)))),((3,4),(81,82))),((79,78),80)),77),((69,43),(((54,53),(((((((63,(66,67)),64),65),62),70),(41,(42,40))),n83)),(((74,(72,76)),75),73)))),(((39,38),36),37)))))))),10);
	TREE 'RAxML Bootstrap Tree++' = ((68,((((((((34,(31,33)),(23,(((29,(27,26)),((28,((24,22),25)),(30,(17,(14,(21,(19,(15,16)))))))),(13,12)))),((60,61),(35,32))),83),((58,57),59)),((50,(52,51)),(((((42,41),40),(((((56,55),46),(((49,(47,48)),(((77,71),((78,80),79)),((4,3),(81,82)))),(44,45))),((73,74),(75,(72,76)))),43)),(n83,((54,53),((62,(((63,65),(66,64)),67)),70)))),((((8,6),5),7),(((38,39),36),37))))),(2,1)),(11,69))),9,10);
	TREE 'RAxML Bootstrap Tree++' = ((((((43,(((((3,4),((55,56),(81,82))),(70,(62,(65,(((63,64),66),67))))),(46,(45,44))),(((((74,(75,73)),72),76),((54,53),((41,(40,42)),n83))),(((((((6,5),7),8),(((37,36),38),39)),(77,(71,((80,78),79)))),(((83,23),(22,((((25,12),13),24),((((((21,((16,15),19)),14),17),((((59,(57,58)),33),34),31)),(28,30)),((32,35),(29,(27,26))))))),(61,60))),(47,(48,49)))))),(52,(51,50))),(1,2)),(11,69)),68),9,10);
	TREE 'RAxML Bootstrap Tree++' = (9,((((((59,(57,58)),((((((31,34),33),(32,35)),(61,60)),((56,55),46)),(((50,(52,51)),(((71,(21,(((((17,(((16,15),(14,19)),(27,26))),29),(28,30)),(12,13)),(23,((22,25),24))))),(77,((4,3),(((48,(49,47)),((44,45),(82,81))),((80,79),78))))),((((39,37),36),38),(((n83,(54,53)),(((((65,64),63),(66,(62,67))),70),(42,(40,41)))),((((73,75),76),72),74))))),(83,43)))),(((6,5),7),8)),(1,2)),68),(69,11)),10);
	TREE 'RAxML Bootstrap Tree++' = (((69,((((((6,5),8),7),(((((43,((((((41,42),40),((62,((64,63),((67,65),66))),70)),n83),(53,54)),((((75,76),73),74),72))),((((46,(45,44)),(((81,82),(3,4)),((80,78),79))),77),((47,48),49))),(71,(((37,36),38),39))),((56,55),((61,60),(((17,(28,30)),((29,(26,27)),(((21,((19,(16,15)),14)),((23,22),(25,24))),(12,13)))),((32,35),(31,(33,34))))))),((51,(50,52)),(57,(58,59))))),(83,(1,2))),68)),11),9,10);
	TREE 'RAxML Bootstrap Tree++' = (9,(68,(69,((((59,(58,57)),((((35,32),31),(34,33)),(83,(((((((((71,((16,15),(19,(14,(21,(23,((22,(((25,13),24),12)),((((26,27),29),(30,28)),17)))))))),((48,(47,49)),(((82,81),(3,4)),(79,(80,78))))),(44,45)),46),(((((73,74),76),75),72),(((51,(52,50)),70),43))),(((36,38),39),37)),((n83,(54,53)),((((5,7),8),6),(62,(((63,(65,67)),64),66))))),((77,(55,56)),((41,42),40))),(60,61))))),(1,2)),11))),10);
	TREE 'RAxML Bootstrap Tree++' = (9,((69,((((71,(60,61)),((((6,(7,5)),8),((((25,24),((21,(((15,14),16),19)),((((27,26),29),((23,((35,32),((33,34),31))),((28,30),17))),22))),(13,12)),((43,(83,(82,81))),((58,(59,57)),((50,52),51))))),(((n83,(((40,41),42),70)),((53,54),((((75,72),(76,74)),73),((62,(65,((67,63),(66,64)))),((46,(56,55)),(45,44)))))),(((39,37),(36,38)),(((79,(78,80)),77),((3,4),((48,49),47))))))),(1,2)),11)),68),10);
	TREE 'RAxML Bootstrap Tree++' = ((68,((((((51,(50,52)),70),(83,((((5,8),6),7),(40,(41,42))))),(((60,61),(53,54)),(((77,71),n83),(62,((67,65),((63,66),64)))))),((37,((38,39),36)),(((45,44),((((56,55),(82,81)),(3,4)),(46,(79,(78,80))))),(43,((((59,58),57),((48,47),49)),(((23,((((21,(14,(15,(16,19)))),17),(29,(27,26))),((((30,28),(13,12)),(25,24)),22))),((31,(33,34)),(35,32))),((73,75),((74,72),76)))))))),((69,11),(2,1)))),9,10);
	TREE 'RAxML Bootstrap Tree++' = (((((83,((((((71,(((56,55),((48,(49,47)),((46,(4,3)),(79,(80,78))))),(((35,32),(29,(((31,(33,34)),((77,((44,45),(82,81))),(69,((58,57),59)))),(26,27)))),(((13,12),((23,((25,24),22)),((14,((16,15),19)),21))),(17,(28,30)))))),(62,(((64,66),(67,63)),65))),((n83,(53,54)),(((42,(41,40)),70),(43,(((73,(72,74)),75),76))))),((((8,6),5),7),((37,38),(39,36)))),(60,61)),(51,(52,50)))),(2,1)),11),68),9,10);
	TREE 'RAxML Bootstrap Tree++' = (9,(68,((((((77,71),(((((56,55),(52,(50,51))),((58,57),59)),83),((((53,54),((7,6),(5,8))),((((63,67),66),(64,65)),62)),((((((((((73,74),72),76),75),(46,((45,44),(((21,((16,15),(14,19))),(((23,((22,24),25)),(12,13)),((17,(((32,35),((34,33),31)),((26,27),29))),(28,30)))),((48,(49,47)),(((80,78),79),((3,4),(81,82)))))))),43),(((36,37),39),38)),(40,(41,42))),70),n83)))),(61,60)),(2,1)),69),11)),10);
	TREE 'RAxML Bootstrap Tree++' = (9,(68,((69,(((83,(((60,61),(55,56)),((28,(((((12,13),((23,22),(25,24))),(29,((26,27),(32,35)))),((21,(19,(14,(16,15)))),((34,33),31))),30)),17))),(((71,(((6,(5,7)),8),(((36,(39,37)),38),(((49,(47,48)),((77,(44,45)),(((81,82),(3,4)),(46,(79,(80,78)))))),(((((76,74),73),75),72),(n83,((54,53),((41,(40,42)),((62,(((66,(65,67)),64),63)),70))))))))),(43,(50,(52,51)))),(58,(57,59)))),(1,2))),11)),10);
	TREE 'RAxML Bootstrap Tree++' = (9,(68,((69,(((83,43),((58,(57,59)),((((((17,(29,((((31,(34,33)),(32,35)),(30,28)),(26,27)))),(((15,(19,16)),14),21)),((22,23),(24,25))),(12,13)),(((((((6,5),7),8),(40,41)),42),(((60,61),(53,54)),(71,(n83,((62,((65,66),((63,64),67))),(((74,(75,(72,76))),73),((((56,55),46),((((80,78),79),(47,(48,49))),((4,3),((81,82),77)))),(45,44)))))))),((37,36),(38,39)))),(70,(52,(50,51)))))),(1,2))),11)),10);
	TREE 'RAxML Bootstrap Tree++' = (9,(((11,69),((2,1),((((60,61),(((((((79,78),80),(44,(83,45))),(48,(49,47))),(((81,82),(4,3)),46)),((50,(52,51)),(((55,56),((((64,(65,62)),67),66),63)),((((70,(41,(40,42))),(((((76,73),75),74),72),43)),n83),(54,53))))),((((7,6),5),8),(((36,38),39),37)))),((((((28,30),(17,(((15,16),(14,19)),((26,27),((21,((((23,24),22),25),(12,13))),29))))),((31,33),34)),(32,35)),(59,(57,58))),71)),77))),68),10);
	TREE 'RAxML Bootstrap Tree++' = (9,(((51,(52,50)),((((2,1),(69,11)),83),(((((((7,6),5),8),((38,39),(37,36))),((77,71),(((((40,41),42),(43,(((((((81,82),(3,4)),((78,80),79)),(49,(47,48))),(44,45)),46),(((76,73),(74,72)),75)))),(n83,(54,53))),(62,(70,(65,((64,66),(63,67)))))))),((31,(34,33)),(((29,(26,27)),((12,13),((22,(23,((30,28),((21,(14,(19,(16,15)))),17)))),(25,24)))),((55,56),((61,60),(32,35)))))),(59,(58,57))))),68),10);
	TREE 'RAxML Bootstrap Tree++' = (9,(68,((11,(2,1)),(69,(((((7,5),6),8),(((46,(((((74,73),((((n83,((62,(65,((66,63),(67,64)))),(53,54))),75),72),76)),43),(70,(42,(41,40)))),(((37,36),38),39))),((((3,4),((((79,80),78),(45,(((82,81),77),44))),(49,(47,48)))),((((23,((22,24),25)),(((21,((19,(15,16)),14)),17),(29,(27,26)))),(28,(71,30))),(13,12))),((32,35),(61,60)))),(((52,(51,50)),(56,55)),((59,(58,57)),83)))),((34,33),31))))),10);
	TREE 'RAxML Bootstrap Tree++' = (9,((69,(((1,2),((((((70,((((81,82),(44,45)),77),((4,3),(46,(79,(80,78)))))),((((((56,55),(((41,40),42),(7,(6,(5,8))))),(62,(63,(67,(64,(66,65)))))),(n83,(53,54))),(((76,75),((72,74),73)),(30,((28,(17,(60,61))),((((((12,13),((22,23),(24,25))),(27,26)),29),(32,35)),(((34,33),31),((14,((15,16),21)),19))))))),((49,(47,48)),(71,(38,(36,(37,39))))))),43),(51,(50,52))),((57,58),59)),83)),11)),68),10);
	TREE 'RAxML Bootstrap Tree++' = (9,(68,((((((51,(50,52)),70),((((13,12),(((22,23),(24,25)),((29,(26,27)),(((((21,14),((15,16),19)),((35,32),((33,34),31))),(28,30)),17)))),((((49,(48,47)),(((81,82),(4,3)),((45,44),(46,(79,(80,78)))))),(37,((36,39),38))),(43,((76,((73,75),72)),74)))),(((71,((n83,(54,53)),(62,(65,(63,((66,67),64)))))),(((((7,(8,6)),5),77),(40,(42,41))),(83,(61,60)))),(56,55)))),(59,(57,58))),(2,1)),(69,11))),10);
	TREE 'RAxML Bootstrap Tree++' = ((68,((((71,((n83,((53,54),((37,((36,38),39)),((((46,((((63,64),(66,67)),(65,(70,62))),(3,4))),(77,((81,82),((79,(78,80)),((49,(47,48)),(44,45)))))),(40,(42,41))),(((((8,5),6),7),((((23,(((28,30),(17,(21,(14,(19,(16,15)))))),22)),(24,25)),(29,((27,26),(((34,33),31),(32,35))))),(12,13))),((((76,73),72),74),75)))))),((55,56),(60,61)))),((83,((50,(51,52)),(58,(57,59)))),43)),(1,2)),(69,11))),9,10);
	TREE 'RAxML Bootstrap Tree++' = (9,(68,((69,(((((((((((53,54),(13,(12,((((26,27),29),(22,(24,25))),(((((50,(52,51)),(17,28)),30),(((19,16),14),15)),21))))),((32,35),(23,(31,(33,34))))),(((75,74),72),73)),76),((((38,37),36),39),(n83,((((7,5),6),8),((40,(41,42)),(70,(62,(((66,67),(63,64)),65)))))))),(46,(((((47,(48,49)),(44,45)),((79,(80,78)),(82,81))),77),(4,3)))),(43,83)),(59,(57,58))),(71,((61,60),(55,56)))),(1,2))),11)),10);
	TREE 'RAxML Bootstrap Tree++' = (9,(((69,11),((2,1),((((((44,45),(31,(34,33))),(48,(47,49))),((37,((36,39),38)),(77,(((((75,(73,((76,72),74))),43),((70,(41,(40,42))),n83)),(54,53)),((8,(7,(5,6))),(62,(((67,65),64),(66,63)))))))),(((((4,3),(((80,78),79),46)),((82,81),23)),(((22,(25,24)),((28,30),(((21,(29,(26,27))),17),(((14,15),16),19)))),(13,12))),((60,61),(35,32)))),((71,83),((58,(59,57)),((52,(50,51)),(55,56))))))),68),10);
	TREE 'RAxML Bootstrap Tree++' = (9,((((((71,((37,(36,(39,38))),((((((72,73),74),(75,76)),((((((63,67),(65,64)),66),70),62),((46,(55,56)),(((4,3),77),(((45,44),((81,82),(49,(47,48)))),(79,(78,80))))))),(((((5,7),8),6),(40,(41,42))),n83)),(((61,60),((((24,25),(23,22)),(((30,28),(((29,(26,27)),((32,35),((33,34),31))),((19,(14,17)),(15,16)))),21)),(13,12))),(53,54))))),43),(83,((59,(58,57)),(52,(51,50))))),(1,2)),68),(69,11)),10);
	TREE 'RAxML Bootstrap Tree++' = (9,(((((((6,(5,8)),7),(42,(41,40))),((((23,((24,22),25)),(((28,30),(((27,26),(29,(35,32))),(((21,(14,((16,15),19))),(34,(33,31))),17))),(12,13))),((53,54),(61,60))),((((((39,38),37),36),(83,((46,(79,(78,80))),((48,(49,47)),(44,45))))),(((71,n83),(43,(((73,76),(72,75)),74))),((50,(51,52)),(57,(59,58))))),(70,(((3,4),((82,81),(55,56))),(62,(65,((67,(63,64)),66)))))))),77),((1,2),(69,11))),68),10);
	TREE 'RAxML Bootstrap Tree++' = ((68,(((83,(43,((52,(50,51)),((((38,(37,39)),36),((48,(47,49)),(((4,3),(81,82)),((71,(79,(80,78))),77)))),(((((((66,63),(65,64)),67),62),((((44,45),46),(55,56)),(((8,5),(6,7)),((74,((76,73),72)),75)))),n83),(((40,(42,41)),70),((60,61),((((29,(((((34,33),31),(((57,58),59),(32,35))),(26,27)),((17,(28,30)),(14,(19,(16,15)))))),(21,((22,23),(25,24)))),(13,12)),(53,54))))))))),((2,1),11)),69)),9,10);
	TREE 'RAxML Bootstrap Tree++' = (9,((((11,(2,1)),(((((39,(37,38)),36),((62,((66,((67,65),63)),64)),(((54,53),((43,(((75,72),(74,76)),73)),(70,((41,(42,40)),n83)))),(46,((((49,(48,47)),45),44),(((4,3),(82,81)),(77,(79,(80,78))))))))),(71,(51,(50,52)))),(((56,55),(60,61)),(((((33,34),31),(35,32)),(83,(58,(59,57)))),(((((28,30),(17,((29,(26,27)),(19,(((15,16),21),14))))),((24,25),(22,23))),(12,13)),((5,(7,6)),8)))))),69),68),10);
	TREE 'RAxML Bootstrap Tree++' = (((((11,(2,1)),(((n83,((((((76,73),75),74),72),(((70,(40,(41,42))),((((71,77),((46,(4,3)),(((79,(80,78)),(81,82)),((49,(48,47)),(45,44))))),(((22,((25,24),23)),((17,((29,(27,26)),((((35,32),31),(34,33)),(28,30)))),(21,(14,(19,(16,15)))))),(12,13))),(((38,39),37),36))),43)),(((54,53),((8,(6,7)),5)),(((((67,64),66),65),63),62)))),(61,60)),((56,55),((52,(50,51)),(83,(57,(59,58))))))),69),68),9,10);
	TREE 'RAxML Bootstrap Tree++' = (((68,69),(11,((((33,((31,(35,32)),34)),(((((22,23),(25,24)),((((21,(17,(14,(19,(16,15))))),(26,27)),(((60,61),28),30)),29)),(12,13)),83)),((((6,(5,7)),8),(50,(51,52))),((((59,(58,57)),(46,((4,3),(81,82)))),((((47,(49,48)),((((66,(64,63)),67),65),(70,62))),(((((72,73),((74,n83),76)),75),((40,(42,41)),((71,(((36,37),39),38)),(54,53)))),((((79,78),80),77),(44,45)))),(55,56))),43))),(2,1)))),9,10);
	TREE 'RAxML Bootstrap Tree++' = (9,((((((((38,39),37),36),((60,61),(((59,(58,57)),(((74,75),((72,73),76)),((((6,7),5),8),((12,13),((((29,(27,26)),(17,(30,28))),(21,((19,(14,15)),16))),((25,24),(((((34,33),31),(32,35)),23),22))))))),(((((44,45),((56,55),46)),((((79,(78,80)),(71,77)),(48,(47,49))),((4,3),(82,81)))),((70,(62,(65,((63,(66,64)),67)))),(41,(40,42)))),(n83,(54,53)))))),((43,83),(50,(52,51)))),(1,2)),68),(11,69)),10);
	TREE 'RAxML Bootstrap Tree++' = (9,((((1,2),(((((38,((37,36),39)),(((((62,(65,(63,(64,(66,67))))),70),(42,(40,41))),(((n83,((55,56),(54,53))),((((8,7),6),5),((77,71),(52,(50,51))))),(43,(((73,75),(72,76)),74)))),((48,(49,47)),((((81,82),(4,3)),((79,(80,78)),46)),(44,45))))),((60,61),((12,13),((((17,(30,28)),(((31,(34,33)),(35,32)),(29,(27,26)))),(21,(14,(19,(15,16))))),((22,23),(25,24)))))),(58,(59,57))),83)),68),(69,11)),10);
	TREE 'RAxML Bootstrap Tree++' = (9,((69,(((2,1),(((43,((((((76,72),(74,73)),75),(((((67,(64,66)),63),(62,65)),((53,54),((5,7),(6,8)))),(70,((40,(42,41)),n83)))),((((48,49),47),((44,45),(((71,77),(79,(80,78))),(4,3)))),((37,(38,36)),39))),((((((23,((24,22),25)),((21,((19,(16,15)),14)),(13,12))),(17,((26,27),29))),(30,28)),((31,(34,33)),(35,32))),46))),((((55,56),(59,(57,58))),((50,(52,51)),(81,82))),83)),(61,60))),11)),68),10);
	TREE 'RAxML Bootstrap Tree++' = ((68,(((50,51),52),(69,(((83,(1,2)),11),((((55,56),(60,61)),(71,(n83,(((((12,(13,(((23,22),(24,25)),(((21,(14,((15,16),19))),17),(((32,35),(31,(34,33))),((27,26),29)))))),(30,28)),(53,54)),((43,((76,(73,74)),(75,72))),(((47,(48,49)),((77,(44,45)),(((78,80),79),(46,((81,82),(3,4)))))),((((5,6),7),8),(((36,37),39),38))))),((70,((62,65),((67,66),(64,63)))),((42,40),41)))))),(58,(59,57))))))),9,10);
	TREE 'RAxML Bootstrap Tree++' = (9,(((((((((58,(57,59)),(31,(33,34))),(((61,60),(32,35)),((((39,((36,37),38)),(((5,8),7),6)),(((((63,67),66),(64,65)),62),((((70,43),((41,(40,42)),(n83,(54,53)))),((72,75),((76,74),73))),((56,55),(46,(44,45)))))),(((77,71),((((81,82),(4,3)),(47,(49,48))),(79,(78,80)))),((12,13),((23,(22,(25,24))),((21,((19,(16,15)),14)),(30,((29,(27,26)),(28,17)))))))))),(51,(52,50))),83),(1,2)),11),69),68),10);
	TREE 'RAxML Bootstrap Tree++' = (9,(68,(11,((69,((56,55),(((((53,54),(((40,(42,41)),(83,(61,60))),(n83,71))),(62,(((63,64),(66,67)),65))),(77,(((7,5),6),8))),((43,((((74,75),76),73),72)),(((((57,(58,59)),((13,12),(((((32,35),(27,26)),29),(((31,(34,33)),(30,28)),(17,(21,((16,15),(14,19)))))),((22,23),(24,25))))),((((51,(52,50)),70),((4,3),(81,82))),(((79,(78,80)),46),(44,45)))),(49,(48,47))),(((38,37),36),39)))))),(1,2)))),10);
	TREE 'RAxML Bootstrap Tree++' = (9,(68,(69,(((45,44),(((((55,56),(62,(65,(64,((67,66),63))))),((n83,(83,71)),((60,61),(53,54)))),((((47,(49,48)),(57,(59,58))),((((42,(41,40)),(46,(((78,80),79),((70,(81,82)),(3,4))))),43),(((13,12),(((23,(24,(25,22))),(((((27,26),29),((31,(33,34)),(32,35))),17),((14,(15,(16,19))),21))),(30,28))),(((76,72),(74,75)),73)))),(((36,37),39),38))),((77,((50,51),52)),(((5,7),6),8)))),(11,(1,2))))),10);
	TREE 'RAxML Bootstrap Tree++' = (9,(68,((((2,1),11),(((((46,(83,(((35,32),31),(34,33)))),(((((53,54),((60,61),(55,56))),((((5,7),6),8),(((37,38),36),39))),(((41,(40,42)),(62,(((65,(66,(67,63))),64),70))),n83)),(((23,(22,(((12,13),((((21,(14,(19,(16,15)))),17),(30,28)),(29,(26,27)))),(25,24)))),((((44,45),((4,3),(79,(80,78)))),((82,81),(47,(49,48)))),(77,71))),(((76,74),75),(72,73))))),(57,(59,58))),43),(50,(52,51)))),69)),10);
	TREE 'RAxML Bootstrap Tree++' = (9,(68,(69,((((5,(7,6)),8),((((((39,38),36),37),(((((54,53),n83),((42,(40,41)),(43,((((76,72),74),75),73)))),((30,(28,((17,((35,32),((((31,(34,33)),(58,(59,57))),(27,26)),29))),(((12,13),((25,24),(23,22))),(21,((16,15),(19,14))))))),(((((81,82),(4,3)),(70,(62,(((67,(66,63)),64),65)))),(56,55)),(46,((49,(48,47)),((45,44),((80,78),79))))))),(61,60))),(71,77)),(50,(52,51)))),((11,(2,1)),83)))),10);
	TREE 'RAxML Bootstrap Tree++' = (((((52,(50,51)),83),((57,(59,58)),((55,56),((37,(38,(39,36))),(((62,(65,(63,(64,(66,67))))),((((60,61),(77,71)),(n83,(70,(41,(40,42))))),((54,53),(((7,5),6),8)))),((((74,(76,(75,72))),73),43),(((12,13),((((25,24),(23,22)),((((32,35),((33,34),31)),(29,(26,27))),(30,28))),(17,(21,((15,16),(14,19)))))),((79,(78,80)),(((48,(47,49)),(44,45)),(((4,3),(82,81)),46)))))))))),((68,(11,(1,2))),69)),9,10);
	TREE 'RAxML Bootstrap Tree++' = (9,(68,((11,(69,(1,2))),(((55,56),(50,(52,51))),(((62,(65,(67,((66,63),64)))),(((((38,37),(36,39)),(((70,(40,(42,41))),(43,(((83,(58,(57,59))),(((((24,22),25),23),(((35,32),(29,(26,27))),(((21,(14,((15,16),19))),17),((((33,34),31),30),28)))),(12,13))),(74,(76,(73,(72,75))))))),(((80,78),79),(46,(((45,44),(49,(48,47))),((3,4),(82,81))))))),(60,61)),((71,n83),(54,53)))),(77,(((8,7),5),6)))))),10);
	TREE 'RAxML Bootstrap Tree++' = (9,(68,(11,(69,(((2,1),83),((((((((77,((79,(80,78)),((49,(48,47)),(45,44)))),(3,4)),46),((82,81),(55,56))),((50,(51,52)),(58,(57,59)))),((71,(((39,37),38),36)),(43,((((54,53),n83),((70,(62,((((64,63),66),67),65))),(42,(41,40)))),(((73,(75,72)),76),74))))),((61,60),(((21,(14,((15,19),16))),((((((35,32),(31,(33,34))),(26,27)),29),(17,(28,30))),(23,(22,(24,25))))),(13,12)))),(((8,7),6),5)))))),10);
	TREE 'RAxML Bootstrap Tree++' = (((68,((50,(52,51)),(77,((56,55),((((37,(36,39)),38),71),(((((40,42),41),(70,((65,(64,((67,63),66))),62))),(((60,61),(54,53)),n83)),((((2,1),(((45,44),(((82,81),(3,4)),(46,(79,(78,80))))),43)),((((74,76),72),(73,75)),(((13,12),((23,(22,(25,24))),(((((5,6),(7,8)),30),28),(17,((((33,34),31),(21,(14,(15,(16,19))))),((32,35),(29,(27,26)))))))),(83,(57,(59,58)))))),((48,49),47)))))))),(11,69)),9,10);
	TREE 'RAxML Bootstrap Tree++' = ((68,(((((((((32,35),((33,34),31)),(((27,26),29),((28,30),((((15,16),(14,19)),(((13,12),(23,(24,(25,22)))),21)),17)))),((59,(58,57)),71)),((51,(50,52)),(83,(55,56)))),(((36,39),(38,37)),(((((((40,(42,41)),70),n83),(53,54)),((65,((67,63),(64,66))),62)),(8,(7,(5,6)))),((46,((45,44),(((82,81),(3,4)),((48,(47,49)),(77,(78,(80,79))))))),((74,(((76,72),75),73)),43))))),(60,61)),(1,2)),(11,69))),9,10);
	TREE 'RAxML Bootstrap Tree++' = ((68,(((83,((59,(57,58)),((((6,7),5),8),((((((((((35,32),31),(34,33)),(21,((16,15),(19,14)))),17),(28,30)),29),(26,27)),((22,23),(25,24))),(13,12))))),(((51,(52,50)),((46,((3,4),(77,((44,45),((82,81),((78,80),79)))))),((((n83,((((56,55),(47,(49,48))),(61,60)),(54,53))),(((73,(72,75)),76),74)),43),((70,(62,(66,(64,((65,63),67))))),(40,(41,42)))))),(71,(((38,37),36),39)))),(69,(11,(1,2))))),9,10);
	TREE 'RAxML Bootstrap Tree++' = ((((((83,(50,(52,51))),(43,((71,(((39,38),37),36)),((((58,(57,59)),(((30,(12,13)),((25,24),(((26,27),29),(((17,(21,(((31,(32,35)),(34,33)),((19,(16,15)),14)))),22),(28,23))))),((8,7),(6,5)))),(((75,(74,76)),73),72)),(((70,((42,41),40)),((n83,(62,(65,((64,67),(66,63))))),((54,53),(61,60)))),((((55,56),(81,82)),((3,4),((45,44),(46,(79,(80,78)))))),(77,(49,(48,47))))))))),(1,2)),(69,11)),68),9,10);
	TREE 'RAxML Bootstrap Tree++' = ((68,((11,69),((2,1),((((51,(50,52)),83),(((((62,(65,((64,67),(66,63)))),(70,(40,(42,41)))),(n83,((54,53),((((75,((76,73),74)),72),(43,(((82,81),(4,3)),(46,(56,55))))),(44,((49,(48,47)),45)))))),(((79,(80,78)),((((21,((22,23),(25,24))),((29,(((59,(57,58)),(35,32)),(27,26))),((30,28),(((14,(15,(16,19))),(31,(34,33))),17)))),(12,13)),(((36,38),37),39))),(((6,5),7),8))),(71,(60,61)))),77)))),9,10);
	TREE 'RAxML Bootstrap Tree++' = (((((2,1),((61,60),(((54,53),(((70,(41,(40,42))),n83),((((55,56),46),(((((8,6),5),7),((75,(72,76)),(73,74))),(62,(((67,66),(63,64)),65)))),(((43,(50,(51,52))),(71,(((39,37),36),38))),((4,3),(((81,82),((44,45),77)),(((78,80),79),(48,(49,47))))))))),(83,((13,12),((((17,(14,(19,(15,16)))),(30,28)),(((((58,(59,57)),(33,34)),31),(26,27)),((35,32),29))),(21,(23,(24,(25,22)))))))))),(69,11)),68),9,10);
	TREE 'RAxML Bootstrap Tree++' = (9,(((68,((2,1),(((n83,(((65,62),(66,(67,(64,63)))),((54,53),(((((39,36),38),37),43),(((((47,48),49),70),(40,(41,42))),(((((((21,17),(14,(19,(15,16)))),(((24,22),25),23)),(((27,26),(((35,32),((33,34),31)),29)),(28,30))),(13,12)),(((8,(7,5)),6),(((73,76),(75,72)),74))),(46,((77,(3,4)),((44,45),(((80,78),79),(82,81))))))))))),(((51,(50,52)),((55,56),(59,(57,58)))),71)),(83,(60,61))))),11),69),10);
	TREE 'RAxML Bootstrap Tree++' = ((68,(69,((((51,(50,52)),((59,(58,57)),((((31,(34,33)),(32,35)),((71,((((60,61),((((39,37),38),36),(((13,12),((23,(22,(25,24))),(21,(((29,(27,26)),(17,(28,30))),(19,(15,(14,16))))))),((48,(49,47)),((((45,44),77),((3,4),(81,82))),(46,(79,(78,80)))))))),83),(((((42,(41,40)),((((73,76),(75,72)),74),(70,43))),n83),(54,53)),((65,(67,((66,63),64))),62)))),((8,(7,5)),6))),(56,55)))),(1,2)),11))),9,10);
	TREE 'RAxML Bootstrap Tree++' = (((11,69),((((((29,((((27,26),30),(17,28)),(((23,(25,(22,24))),(13,12)),(21,(14,((15,16),19)))))),(((32,35),31),(33,34))),((38,37),(36,39))),((46,((((79,80),78),((81,82),(4,3))),(44,45))),(((55,56),(49,(47,48))),(((71,((((((51,(50,52)),70),(40,(41,42))),(83,((((7,5),6),8),77))),((61,60),(54,53))),n83)),(62,(((65,67),63),(64,66)))),((((72,74),((76,75),73)),(58,(59,57))),43))))),68),(1,2))),9,10);
	TREE 'RAxML Bootstrap Tree++' = (9,(68,(11,((((83,43),(((((39,38),(36,37)),(((((((7,(6,(8,5))),(40,(42,41))),(62,((64,((66,63),67)),65))),(n83,((61,60),(53,54)))),(77,71)),(((75,76),((72,74),73)),((45,44),((((78,80),79),(56,55)),46)))),(((35,32),((34,33),31)),((13,12),((((17,(30,28)),(21,(19,((16,14),15)))),((25,24),22)),((26,27),29)))))),((((82,81),((3,4),(70,(51,(50,52))))),23),(47,(48,49)))),(58,(57,59)))),(1,2)),69))),10);
	TREE 'RAxML Bootstrap Tree++' = (9,(68,(11,((((((36,37),39),38),((60,61),((83,((6,((8,7),5)),((35,32),(((((21,((14,(15,19)),16)),((13,12),(23,(25,(22,24))))),((28,30),17)),29),((((57,59),58),(27,26)),((33,34),31)))))),((((82,81),(55,56)),((48,(47,49)),((77,(44,45)),((3,4),(46,((79,78),80)))))),(((62,65),((66,(67,63)),64)),(43,((((76,74),72),(75,73)),((((40,42),41),70),(69,(n83,(53,54))))))))))),((51,(52,50)),71)),(2,1)))),10);
	TREE 'RAxML Bootstrap Tree++' = (9,(68,(69,((11,(1,2)),((((51,52),50),(((((41,(42,40)),(n83,(53,54))),((((74,76),75),(73,72)),43)),((((((78,(79,80)),46),((77,45),44)),((((70,(81,82)),(62,(65,((64,63),(67,66))))),(56,55)),(3,4))),((48,(47,49)),(59,(57,58)))),((83,((30,28),(((((24,22),25),23),((21,(14,(19,(15,16)))),(17,((((34,31),33),(35,32)),((26,27),29))))),(13,12)))),(61,60)))),(71,((39,37),(38,36))))),(5,(6,(7,8))))))),10);
	TREE 'RAxML Bootstrap Tree++' = (9,((((((7,5),(8,6)),((41,(42,40)),((((61,60),(((((21,((29,(26,27)),(((30,28),17),(14,(19,(16,15)))))),(23,(22,(25,24)))),(13,12)),(53,54)),((35,32),(31,(34,33))))),((((((59,(57,58)),(52,(51,50))),(83,43)),(((56,55),(62,(70,(65,(((63,66),64),67))))),(((76,75),(73,72)),74))),(((47,(48,49)),71),n83)),((38,39),(37,36)))),(((44,45),((77,(79,(78,80))),((82,81),(3,4)))),46)))),(11,(2,1))),68),69),10);
	TREE 'RAxML Bootstrap Tree++' = (9,(68,(((2,1),((43,(((((((30,(28,(17,(((14,(21,(19,(16,15)))),(((22,23),(25,24)),(12,13))),((27,26),29))))),((31,(33,34)),(32,35))),(58,(57,59))),(72,(73,((74,75),76)))),((6,(8,7)),5)),(((((81,82),(3,4)),(((48,(49,47)),77),(46,(79,(78,80))))),(45,44)),((71,(((38,36),37),39)),((((41,(40,42)),(62,(70,(((66,64),(63,67)),65)))),((61,60),((56,55),(54,53)))),n83)))),((52,50),51))),83)),(69,11))),10);
	TREE 'RAxML Bootstrap Tree++' = ((((69,11),(((((((39,37),38),36),71),(((((6,5),7),8),((52,51),50)),((43,(((n83,(54,53)),(((41,42),40),((62,(65,((67,63),(64,66)))),70))),(((75,74),(76,73)),72))),(((4,3),(77,((81,82),((79,(78,80)),((48,(47,49)),(45,44)))))),46)))),((((58,(59,57)),((31,(33,34)),((32,35),(((27,26),29),((30,28),(((((((13,12),(25,24)),22),23),21),(14,(19,(16,15)))),17)))))),(2,1)),((55,56),(61,60)))),83)),68),9,10);
	TREE 'RAxML Bootstrap Tree++' = (9,(((69,((((8,7),(6,5)),(((n83,((((((37,(36,39)),38),(((56,55),(60,61)),(((((((14,((15,16),19)),(83,21)),((35,32),((33,34),31))),17),((((29,(27,26)),23),22),(24,25))),(28,((54,53),30))),(12,13)))),(((58,(59,57)),(52,(51,50))),(77,((79,(80,78)),((44,45),(46,(4,3))))))),71),((((75,73),(76,74)),72),43))),((70,(62,(((65,(66,63)),64),67))),(42,(40,41)))),((81,82),(48,(47,49))))),(2,1))),11),68),10);
	TREE 'RAxML Bootstrap Tree++' = (9,((11,69),(((2,1),((83,43),((((((((8,6),5),7),(((57,(59,58)),(((74,73),75),(76,72))),(((12,13),((((30,28),(17,(14,(21,(19,(16,15)))))),((26,27),29)),((23,22),(24,25)))),((31,(34,33)),(35,32))))),(60,61)),((((55,56),46),(77,(((82,81),(4,3)),((79,(78,80)),((48,49),47))))),(((n83,(53,54)),((42,(41,40)),(70,(62,(65,((67,(64,63)),66)))))),(45,44)))),(71,(36,((37,39),38)))),(50,(51,52))))),68)),10);
	TREE 'RAxML Bootstrap Tree++' = (9,(68,(11,(69,(83,((((((39,37),36),38),((((76,(74,73)),72),75),(((((2,1),((61,60),((((35,32),31),(33,34)),((((((21,(19,((15,16),14))),(((24,25),22),23)),(12,13)),(17,(29,(26,27)))),30),28)))),(53,54)),(((62,(((63,(67,66)),64),65)),((41,(40,42)),(8,(6,(7,5))))),70)),(71,n83)))),(((59,(58,57)),(52,(51,50))),(((56,55),46),(((3,4),(((79,(78,80)),((81,82),((47,48),49))),(44,45))),77)))),43))))),10);
	TREE 'RAxML Bootstrap Tree++' = ((68,((((((((53,54),n83),((((56,55),(62,(((65,66),63),(64,67)))),((46,(44,45)),((74,(72,75)),(76,73)))),((70,(42,(41,40))),43))),((60,61),(((58,57),59),((31,(33,34)),(35,32))))),(((71,(77,((80,78),79))),(((81,82),(3,4)),(49,(48,47)))),((13,12),(((((29,(27,26)),(17,(28,30))),((15,16),(14,19))),(23,(25,(24,22)))),21)))),((((36,37),(39,38)),(52,(51,50))),83)),(6,((7,5),8))),((69,11),(1,2)))),9,10);
	TREE 'RAxML Bootstrap Tree++' = (9,((((43,((51,(50,52)),(((38,(36,37)),39),(((((77,71),((78,80),79)),((40,(42,41)),n83)),((((7,5),6),8),(53,54))),((((73,((75,(((61,60),((32,35),(31,(34,(83,33))))),((((17,((14,(16,(19,15))),21)),(27,26)),(28,30)),((29,(13,12)),((23,22),(25,24)))))),74)),76),72),(((((82,81),(56,55)),((3,4),(70,(62,(65,((66,(67,63)),64)))))),(46,(59,(57,58)))),((49,(47,48)),(45,44)))))))),(1,2)),(69,11)),68),10);
	TREE 'RAxML Bootstrap Tree++' = (((((((((60,61),(((23,(((34,31),33),(35,32))),(58,(59,57))),(((53,54),(((22,(24,25)),(((((19,(15,16)),14),(30,(((50,(51,52)),17),28))),(29,(26,27))),21)),(12,13))),((((45,44),(((((81,82),(4,3)),(77,((78,79),80))),(47,(49,48))),46)),(71,(39,(37,(36,38))))),((((((73,75),76),(74,72)),n83),43),(70,(62,((65,67),((66,64),63))))))))),((41,(42,40)),((((5,6),7),8),(56,55)))),83),(2,1)),11),69),68),9,10);
	TREE 'RAxML Bootstrap Tree++' = ((((((2,1),11),((61,60),((43,((((53,54),(n83,((41,(42,40)),(70,((((65,66),67),(64,63)),62))))),(37,(38,(39,36)))),((((((73,75),76),(72,74)),((57,(58,59)),(83,(((28,30),(17,(((((14,((16,15),19)),21),(23,((25,22),24))),(13,12)),(29,(27,26))))),((35,32),(31,(33,34))))))),(((6,7),8),5)),((((44,45),((((71,77),((78,79),80)),((82,81),(4,3))),(49,(48,47)))),46),(50,(51,52)))))),(55,56)))),69),68),9,10);
	TREE 'RAxML Bootstrap Tree++' = (9,(68,((11,69),((1,2),((((50,(52,51)),(((((47,(48,49)),(((81,82),77),(45,44))),(4,3)),46),43)),(83,((57,59),58))),((((56,55),((80,78),79)),(((60,61),71),((((70,(62,((64,67),((66,63),65)))),(42,(41,40))),((((30,((28,17),(((((22,23),(25,24)),(12,13)),(29,((35,32),(26,27)))),(((34,33),31),(21,(14,(19,(16,15)))))))),((((76,74),72),75),73)),n83),(53,54))),(((5,7),6),8)))),((36,38),(39,37))))))),10);
	TREE 'RAxML Bootstrap Tree++' = (9,((((((((31,(33,34)),(35,32)),((28,30),((17,(21,(19,(15,(14,16))))),((((12,13),(25,24)),(((26,27),29),23)),22)))),(((61,60),(((((((71,77),(79,(80,78))),((49,(47,48)),((82,81),(3,4)))),(45,44)),((70,(41,(42,40))),(((62,(((65,63),(66,64)),67)),n83),((((83,(57,(59,58))),(51,(52,50))),43),(((72,73),(75,74)),76))))),((((5,7),6),8),((39,38),(36,37)))),((55,56),46))),(53,54))),(2,1)),11),68),69),10);
	TREE 'RAxML Bootstrap Tree++' = ((68,(((46,(((61,60),(56,55)),((((((17,((14,(19,(16,15))),(((((24,25),22),23),(12,13)),21))),(((32,35),(27,26)),29)),(28,30)),31),(34,33)),(2,1)))),(((58,(57,59)),83),((52,(51,50)),(43,((((((42,(40,41)),62),(((((67,65),66),64),63),70)),(((((39,38),36),37),((48,(49,47)),((((3,4),(81,82)),((44,45),77)),(79,(80,78))))),((((75,73),(76,74)),72),((53,54),n83)))),(((5,6),7),8)),71))))),(69,11))),9,10);
	TREE 'RAxML Bootstrap Tree++' = (9,(68,(((83,((51,(50,52)),(59,(58,57)))),((((7,5),(8,6)),((37,36),(39,38))),(((((((46,(45,44)),(((81,82),(4,3)),((80,78),79))),77),(47,(49,48))),(71,(23,((((12,13),(((27,26),29),((30,28),(((19,(15,16)),14),17)))),21),(25,(24,22)))))),((((((63,(66,(64,67))),(65,62)),70),(40,(41,42))),n83),(43,(((73,(72,76)),74),75)))),(((32,35),((54,53),((56,55),(60,61)))),((33,34),31))))),((69,11),(1,2)))),10);
	TREE 'RAxML Bootstrap Tree++' = ((11,(69,(((2,1),((((((71,(((78,80),79),(((48,(49,47)),(3,4)),((81,82),((44,45),77))))),((((21,((30,28),(((16,15),19),(17,14)))),(((24,22),25),23)),(29,(27,26))),(13,12))),(((n83,(43,(((46,(56,55)),((65,62),((63,(67,64)),66))),((73,(76,74)),(72,75))))),(70,(40,(41,42)))),(54,53))),((((37,38),39),36),((52,50),51))),((83,(61,60)),(((35,32),(34,(31,33))),((58,59),57)))),((5,6),(7,8)))),68))),9,10);
	TREE 'RAxML Bootstrap Tree++' = ((68,(((1,2),(((23,((((22,(25,21)),24),((19,((14,16),15)),((((((32,35),((33,34),31)),29),(26,27)),(28,30)),17))),(13,12))),((((((44,45),((81,82),83)),(47,(49,48))),(46,(79,(78,80)))),(3,4)),(43,(((n83,((40,(41,42)),(70,((64,(67,63)),((66,62),65))))),(((56,55),(61,60)),(53,54))),(74,(((72,73),76),75)))))),((((57,(58,59)),(50,(52,51))),(71,77)),(((6,(5,8)),7),(((39,38),36),37))))),(69,11))),9,10);
	TREE 'RAxML Bootstrap Tree++' = (9,(68,(((11,(2,1)),69),(77,(((55,56),(60,61)),(((((21,((22,23),(24,25))),((29,((((58,57),59),(32,35)),(27,26))),(17,((((33,34),31),(14,((15,16),19))),(28,30))))),(13,12)),(((42,40),41),(((46,(79,(78,80))),((4,3),(81,82))),((43,(((((8,5),6),7),((74,75),(73,72))),76)),((70,((44,45),(48,(47,49)))),(((((62,(((65,64),(63,67)),66)),n83),71),((51,(50,52)),(53,54))),((38,37),(39,36)))))))),83))))),10);
	TREE 'RAxML Bootstrap Tree++' = (((11,(43,(83,((((69,(59,(57,58))),(((81,82),(55,56)),(50,(52,51)))),(46,((4,3),(77,(((44,45),(48,(47,49))),(79,(78,80))))))),(((1,2),((((((((7,6),5),8),((37,(36,38)),39)),((53,54),((((74,76),75),73),72))),n83),((40,(42,41)),((((((67,65),66),64),63),62),70))),(71,(61,60)))),(((((26,27),29),(30,((((((35,32),31),(33,34)),(21,((19,(16,15)),14))),17),28))),((22,23),(24,25))),(12,13))))))),68),9,10);
	TREE 'RAxML Bootstrap Tree++' = ((((51,(50,52)),(((((57,58),59),((56,55),((((48,(49,47)),(45,44)),(((4,3),(81,82)),(46,((78,80),79)))),77))),(((((63,64),(67,66)),65),70),62)),((n83,((((41,40),42),(((72,(74,(((((23,(22,(24,25))),((((((35,32),(61,60)),(83,((34,33),31))),(29,(26,27))),(30,28)),(17,((14,(19,(15,16))),21)))),(12,13)),76),75))),73),(((1,2),(69,11)),43))),(54,53))),(71,((7,((8,6),5)),(39,(38,(36,37)))))))),68),9,10);
	TREE 'RAxML Bootstrap Tree++' = (((((1,2),((((58,(59,57)),((((35,32),(31,(83,(33,34)))),23),((61,60),((((24,25),(29,(((27,26),((21,(14,(19,(15,16)))),17)),(28,30)))),22),(13,12))))),((6,((7,5),8)),(((((55,56),((62,((((4,3),(81,82)),70),65)),((66,(67,63)),64))),((((80,78),79),46),(((49,(47,48)),45),44))),((40,(41,42)),((n83,(43,((72,(73,76)),(74,75)))),(54,53)))),(((51,50),52),((((36,39),37),38),71))))),77)),(69,11)),68),9,10);
	TREE 'RAxML Bootstrap Tree++' = ((68,(69,(((43,((((50,(52,51)),((57,58),59)),(71,((((((39,38),36),37),(((56,55),(((4,3),(81,82)),(70,(62,(65,((64,63),(67,66))))))),((53,54),(n83,(((41,(42,40)),(((46,(79,(78,80))),(45,44)),(75,(((73,74),72),76)))),(47,(49,48))))))),77),(((5,6),(7,8)),((61,60),(((27,26),(((((22,23),(25,24)),(13,12)),((((((16,15),21),14),19),((34,33),31)),(30,(28,17)))),29)),(35,32))))))),83)),(1,2)),11))),9,10);
	TREE 'RAxML Bootstrap Tree++' = (9,((((2,1),(((42,(40,41)),((((((54,53),((56,55),(61,60))),(n83,(71,(50,(51,52))))),((((((((((17,(((21,(15,16)),19),14)),(28,30)),(29,(26,27))),((13,12),(24,(25,(23,22))))),(35,32)),((33,34),31)),(59,(57,58))),((((73,74),76),72),75)),((39,37),(38,36))),(43,((46,(45,44)),(((4,3),(82,81)),((79,(80,78)),77)))))),((48,(47,49)),((62,((((67,64),66),63),65)),70))),83)),((8,6),(7,5)))),68),(11,69)),10);
	TREE 'RAxML Bootstrap Tree++' = (9,(((69,11),((1,2),(((((47,(49,48)),(((((81,82),(3,4)),(77,(46,(79,(80,78))))),(45,44)),(55,56))),(((74,73),(72,(75,76))),((((6,(7,5)),8),(39,(36,(38,37)))),(((((61,60),71),((42,(40,41)),n83)),(62,(70,(((66,(63,64)),67),65)))),((30,((28,17),(((34,33),31),((((14,(19,(15,16))),21),((13,12),((22,23),(24,25)))),(29,((35,32),(26,27))))))),(53,54)))))),43),((83,(51,(52,50))),(58,(59,57)))))),68),10);
	TREE 'RAxML Bootstrap Tree++' = (9,(68,(69,(((((52,(51,50)),70),(46,(((56,55),(((39,38),(37,36)),((((65,((63,64),(66,67))),62),(83,(((77,71),(60,61)),(((54,53),n83),(41,(42,40)))))),(((7,8),6),5)))),(((((3,4),(81,82)),(((79,78),80),((48,(49,47)),(45,44)))),((13,12),(21,((23,(22,(24,25))),((29,(26,27)),((30,28),(17,((19,(16,15)),14)))))))),((((75,73),(74,76)),72),((57,(58,59)),((32,35),((34,33),31)))))))),43),(11,(2,1))))),10);
	TREE 'RAxML Bootstrap Tree++' = (9,(68,((69,11),((2,1),(((50,(51,52)),((43,((46,(4,3)),((((49,(48,47)),(((44,45),(82,81)),((78,80),79))),((((73,76),(72,75)),74),((17,(((21,(14,(19,(15,16)))),((12,13),(((23,22),(24,25)),(((27,26),29),(35,32))))),(30,28))),((33,34),31)))),(((38,36),(37,39)),((56,55),(((41,(40,42)),(((65,(((63,64),67),66)),70),62)),((((77,71),(61,60)),(((5,7),(8,6)),(53,54))),n83))))))),((57,58),59))),83)))),10);
	TREE 'RAxML Bootstrap Tree++' = ((68,((51,(52,50)),((((11,(2,1)),((43,(69,70)),((3,4),46))),((((((8,5),7),6),(((36,39),37),38)),((71,(60,61)),((62,(65,((67,63),(64,66)))),(((((22,23),(((12,13),((25,24),((35,32),((26,27),29)))),(21,(((17,(28,30)),((33,34),31)),(14,((16,15),19)))))),((((73,74),75),72),76)),((42,(41,40)),n83)),(53,54))))),(((77,((81,82),(45,44))),((79,(78,80)),(48,(49,47)))),(55,56)))),(83,(59,(57,58)))))),9,10);
	TREE 'RAxML Bootstrap Tree++' = ((68,((((83,(71,(61,60))),(((52,(50,51)),((58,(59,57)),(56,55))),(43,(((n83,((70,(40,(42,41))),(62,(((67,(64,65)),66),63)))),((30,((((35,32),((26,27),(31,(34,33)))),29),(((22,((12,13),(25,24))),(((23,21),14),((15,16),19))),(28,17)))),((((73,75),76),74),72))),(((46,(4,3)),(((49,(48,47)),(77,((81,82),(44,45)))),((78,80),79))),(((((6,7),8),5),(((38,37),36),39)),(53,54))))))),(11,(2,1))),69)),9,10);
	TREE 'RAxML Bootstrap Tree++' = (9,(((50,(52,51)),(((((((38,39),(36,37)),71),(((6,(5,8)),7),(((((63,(64,65)),66),(62,67)),((77,(((82,81),(4,3)),((((47,49),48),45),44))),(46,(79,(80,78))))),(((((69,(40,(41,42))),70),n83),(43,(74,(75,(72,(76,73)))))),(53,54))))),((((30,((28,17),((21,(14,((15,16),19))),((12,13),(23,((22,25),24)))))),29),(26,27)),((35,32),(31,(33,34))))),(((2,1),11),(60,61))),(83,((55,56),((57,59),58))))),68),10);
	TREE 'RAxML Bootstrap Tree++' = (9,(((((2,1),(77,((83,(40,(42,41))),((((37,38),(36,39)),(((((52,(50,51)),71),(n83,(((((8,6),5),7),(62,(70,(((63,64),(67,66)),65)))),(53,54)))),(43,((72,75),(74,(76,73))))),((((82,81),((45,44),((49,48),47))),(79,(80,78))),(46,(3,4))))),((13,12),((23,(22,(25,24))),(((29,(61,60)),((26,27),((32,35),(59,(58,57))))),((17,((19,(16,15)),((31,(33,34)),(14,21)))),(28,((56,55),30)))))))))),69),11),68),10);
	TREE 'RAxML Bootstrap Tree++' = (9,((68,(((8,(5,7)),6),((42,(40,41)),(((71,(n83,(((43,((((28,30),((12,13),((23,((24,25),22)),((((19,(16,15)),(21,14)),(34,(31,33))),(((1,2),(17,((60,61),(32,35)))),((83,(27,26)),29)))))),(69,(57,(58,59)))),(((73,(76,72)),75),74))),((54,53),((38,(39,(36,37))),(((81,82),(4,3)),(((79,(78,80)),(44,((48,(49,47)),45))),46))))),((65,(70,62)),((64,63),(67,66)))))),((55,56),(50,(52,51)))),77)))),11),10);
	TREE 'RAxML Bootstrap Tree++' = ((11,(69,(((((52,(50,51)),(83,(57,(58,59)))),((((((7,6),5),8),(37,(38,(36,39)))),(((((17,((14,(19,(16,15))),21)),(((24,25),(23,22)),((((32,35),((33,34),31)),29),(26,27)))),(30,28)),(13,12)),((((3,4),((((77,(45,44)),(82,81)),(48,(49,47))),(79,(80,78)))),((56,55),46)),(((((74,(73,75)),76),72),43),((((42,(40,41)),(70,(62,(65,((67,64),(63,66)))))),n83),(53,54)))))),((60,61),71))),(2,1)),68))),9,10);
	TREE 'RAxML Bootstrap Tree++' = ((68,(((50,52),51),((((43,(((n83,(((53,54),((37,((39,38),36)),(5,((8,7),6)))),((70,62),(((40,41),42),(65,((63,67),(64,66))))))),((74,(75,72)),(73,76))),(71,((30,(((26,27),(61,60)),28)),((12,13),((29,(35,32)),((17,((31,(33,34)),(((16,15),19),(14,21)))),((22,((82,81),23)),(((77,(((49,(48,47)),(46,(3,4))),((80,78),79))),(45,44)),(25,24)))))))))),(83,((11,69),(1,2)))),(58,(57,59))),(56,55)))),9,10);
	TREE 'RAxML Bootstrap Tree++' = (((69,((11,(2,1)),(((41,(42,40)),((62,(65,((67,(66,64)),63))),70)),(((((55,56),(61,60)),(54,53)),n83),((((((76,72),75),74),73),((6,(8,(5,7))),((58,(59,57)),(((32,35),(83,(34,(33,31)))),((((30,28),(13,12)),((23,((25,22),24)),((((16,15),(14,19)),21),17))),((26,27),29)))))),(((52,(51,50)),((((49,(48,47)),(((46,((80,78),79)),((4,3),(81,82))),(77,(44,45)))),71),(((38,39),36),37))),43)))))),68),9,10);
	TREE 'RAxML Bootstrap Tree++' = ((68,((69,11),((2,1),((((63,64),66),67),((70,65),(62,(((((52,(51,50)),(((6,5),(8,7)),(39,(38,(36,37))))),71),(((((73,74),72),(76,75)),(43,(((40,41),42),((((48,(49,47)),(81,82)),((((4,3),46),(45,44)),((78,80),79))),((((29,(26,27)),((25,24),(((61,60),(22,23)),((17,((((83,(34,33)),31),(35,32)),((14,((16,15),19)),21))),(30,28))))),(13,12)),(((58,59),57),77)))))),(n83,(53,54)))),(55,56)))))))),9,10);
	TREE 'RAxML Bootstrap Tree++' = (9,((((((60,61),(55,56)),((41,(42,40)),((((((((45,44),(46,(((77,(49,(48,47))),((82,81),(3,4))),(79,(78,80))))),(((((8,5),7),6),(((76,75),(73,74)),72)),((83,(58,(57,59))),((((26,27),(29,(((30,28),(13,12)),((23,(25,(22,24))),((17,(19,((15,16),14))),21))))),((34,33),31)),(32,35))))),(43,(71,((36,(39,38)),37)))),((((64,63),66),67),(62,65))),(54,53)),((52,(50,51)),70)),n83))),(11,(1,2))),69),68),10);
	TREE 'RAxML Bootstrap Tree++' = ((((11,(((2,1),(((((((37,39),(36,38)),((((70,(52,(51,50))),43),((((72,73),76),(75,74)),(((71,n83),(62,((((66,63),64),67),65))),((54,53),(((5,6),7),8))))),(46,(45,(((79,(80,78)),((47,(48,49)),((82,81),(3,4)))),44))))),(83,((41,(40,42)),(61,60)))),((((57,58),59),(32,35)),((((28,30),((21,(17,((15,16),(19,14)))),((25,24),(22,23)))),((26,27),29)),(13,12)))),((55,56),31)),(33,34))),77)),69),68),9,10);
	TREE 'RAxML Bootstrap Tree++' = (((69,((11,(1,2)),(((((38,39),(37,36)),((((((49,47),48),(59,(58,57))),((70,(42,(41,40))),(62,((((67,63),65),66),64)))),((46,(4,3)),(((82,81),(79,(80,78))),(45,44)))),((((75,76),(73,74)),72),43))),(((12,13),((23,(22,(24,25))),(((17,(21,(((16,15),19),14))),(((26,27),29),(35,32))),(((34,33),31),(28,30))))),(83,(61,60)))),(((53,54),n83),((((77,((5,(8,7)),6)),(51,(52,50))),(56,55)),71))))),68),9,10);
	TREE 'RAxML Bootstrap Tree++' = ((11,(69,(((((((83,(34,(31,33))),(((61,60),(32,35)),((29,(((((14,((15,16),19)),17),21),(28,30)),(((23,22),(24,25)),(12,13)))),(26,27)))),(59,(58,57))),((50,(51,52)),(((62,(((41,(40,42)),70),(((67,63),(66,64)),65))),(((54,53),(n83,(43,((((72,75),74),76),73)))),((((44,45),((49,47),48)),(77,(((81,82),(4,3)),(46,((80,78),79))))),(55,56)))),(71,(((36,39),38),37))))),(((6,5),8),7)),(2,1)),68))),9,10);
	TREE 'RAxML Bootstrap Tree++' = ((68,(69,(((83,(59,(57,58))),(((56,55),((42,(41,40)),(7,(5,(8,6))))),((((71,((38,36),(39,37))),((52,(51,50)),43)),(((((12,13),((17,(((30,28),((33,34),31)),((29,(26,27)),(32,35)))),((21,(19,(14,(15,16)))),((25,24),(22,23))))),((72,75),((73,74),76))),((62,(70,((67,(63,(64,66))),65))),(n83,(53,54)))),(46,(((79,(78,80)),((45,(47,(49,48))),44)),(((3,4),(81,82)),77))))),(60,61)))),((1,2),11)))),9,10);
	TREE 'RAxML Bootstrap Tree++' = ((68,((((((((((((28,30),(17,((26,27),(((32,35),(31,(33,34))),29)))),((((19,16),15),14),21)),((24,25),(23,22))),(12,13)),(83,(60,61))),((36,((38,39),37)),71)),(((77,(44,45)),((((49,47),48),((79,(78,80)),(55,56))),(((81,82),(3,4)),46))),((n83,(53,54)),((43,(((6,(8,5)),7),(40,(42,41)))),(73,(75,((76,74),72))))))),(50,(52,51))),(((63,((66,67),64)),(65,(70,62))),(59,(58,57)))),(11,(1,2))),69)),9,10);
	TREE 'RAxML Bootstrap Tree++' = ((68,(69,((11,(1,2)),(((((79,(78,80)),(44,((82,81),(83,45)))),(46,(3,4))),(((61,60),((70,(41,(42,40))),((43,((n83,(((49,(47,48)),(71,(50,(51,52)))),((55,56),(((66,65),((64,63),67)),62)))),((((32,35),(((26,27),30),(((33,34),(8,(5,(6,7)))),((28,(29,((((23,22),(24,25)),(12,13)),(((14,(15,(19,16))),17),21)))),31)))),(59,(58,57))),((((75,74),73),72),76)))),(54,53)))),(((39,36),38),37))),77)))),9,10);
	TREE 'RAxML Bootstrap Tree++' = ((68,(((((((((43,(((76,(74,73)),72),75)),((23,((12,13),(((22,24),25),(21,(((14,(19,(15,16))),((28,30),17)),((26,27),29)))))),((32,35),(34,(33,31))))),(57,(59,58))),(((39,(36,38)),37),((((82,81),(4,3)),(48,(47,49))),((46,((79,78),80)),(45,44))))),((83,(60,61)),(70,(40,(41,42))))),(((50,(51,52)),(77,71)),((n83,(54,53)),((56,55),(62,(66,((64,67),(63,65)))))))),(((7,8),6),5)),(11,(2,1))),69)),9,10);
	TREE 'RAxML Bootstrap Tree++' = (9,((68,((1,2),((59,(58,57)),(((83,((61,60),((((30,28),17),(((12,13),((21,(14,((15,16),19))),(23,((24,25),22)))),((26,27),29))),(((34,33),31),(32,35))))),((((37,36),39),38),((((62,(((67,((66,64),63)),70),65)),((42,41),40)),((71,n83),((54,53),(((5,7),6),8)))),(((56,55),(((4,3),((((81,82),(45,44)),((79,(78,80)),(47,(48,49)))),77)),46)),(((73,74),76),(72,75)))))),((52,(51,50)),43))))),(11,69)),10);
	TREE 'RAxML Bootstrap Tree++' = (9,(68,((69,11),(((((((7,5),8),6),(((((64,63),(67,65)),66),62),((((70,(40,(42,41))),n83),((((76,73),74),(72,75)),43)),(53,54)))),((36,((37,((77,71),((((47,(49,48)),(81,82)),((((44,45),46),(4,3)),((79,78),80))),(((28,30),(((25,24),22),((17,((21,((14,19),(15,16))),((34,33),((32,35),31)))),(23,((26,27),29))))),(13,12))))),39)),38)),((60,61),(((52,(51,50)),(83,(59,(57,58)))),(56,55)))),(1,2)))),10);
	TREE 'RAxML Bootstrap Tree++' = (9,(((((2,1),((83,43),((((55,56),((59,(58,57)),(50,(52,51)))),(46,((3,4),((((47,(49,48)),(44,45)),((79,(78,80)),(81,82))),77)))),((((74,(72,75)),(73,76)),((((28,30),(17,(21,((19,(16,15)),14)))),(((26,27),29),(((23,22),(25,24)),(13,12)))),((35,32),(31,(34,33))))),((((((7,5),6),8),(53,54)),((((((63,(64,65)),67),66),62),(70,(42,(40,41)))),(((60,61),71),n83))),(36,(39,(37,38)))))))),68),69),11),10);
	TREE 'RAxML Bootstrap Tree++' = ((68,((51,(50,52)),(((2,1),(11,69)),(43,((((4,3),(((46,((80,78),79)),44),45)),(49,(47,48))),(((((59,(58,57)),((73,(75,74)),(72,76))),(30,((((((23,22),(24,25)),29),(((21,(14,(19,(16,15)))),((31,(34,(83,33))),(35,32))),(17,(27,26)))),(12,13)),28))),((((41,(40,42)),((5,6),(7,8))),((53,54),(((((82,81),70),(62,(((66,67),(64,63)),65))),(55,56)),n83))),((71,77),(61,60)))),((38,(39,36)),37))))))),9,10);
	TREE 'RAxML Bootstrap Tree++' = ((68,(((2,1),(11,69)),(((((46,((77,(((44,45),(49,(47,48))),(79,(78,80)))),((4,3),(82,81)))),(56,55)),(60,61)),(83,((((5,7),6),8),((57,(59,58)),(((((28,30),(17,(19,(14,(15,16))))),((23,((24,22),25)),(21,(12,13)))),(29,(26,27))),((35,32),((33,31),34))))))),((((52,(51,50)),71),((((37,36),38),39),(((53,54),(n83,((70,62),(65,((64,(67,63)),66))))),((((73,75),74),(72,76)),(41,(40,42)))))),43)))),9,10);
	TREE 'RAxML Bootstrap Tree++' = ((83,(((((68,(11,69)),(2,1)),((7,(5,(8,6))),(((((39,(36,37)),38),((47,(49,48)),((79,(78,80)),(((82,81),(4,3)),(46,(77,(44,45))))))),(((43,((75,72),((73,76),74))),((62,((66,65),((67,64),63))),n83)),((53,54),((40,(42,41)),70)))),((((((((32,35),((61,60),(26,27))),29),17),((28,30),(31,(34,33)))),((25,(22,24)),23)),(21,(14,((15,16),19)))),(12,13))))),(((55,56),(57,(59,58))),(51,(50,52)))),71)),9,10);
	TREE 'RAxML Bootstrap Tree++' = (9,(((69,11),((((59,(57,58)),((50,(51,52)),(46,(((((31,(33,34)),(35,32)),((61,60),(55,56))),(((44,45),((((82,81),(4,3)),((49,48),47)),((79,(80,78)),77))),((((14,(21,19)),((((25,24),((29,(26,27)),(13,12))),(22,(28,23))),(17,30))),(16,15)),71))),((((7,(6,5)),8),((36,39),(37,38))),((n83,(43,((((75,74),76),73),72))),((53,54),(((62,(66,(67,(65,(63,64))))),70),(40,(42,41)))))))))),83),(1,2))),68),10);
	TREE 'RAxML Bootstrap Tree++' = ((11,((((1,2),((((((55,56),46),(((((79,80),78),(71,77)),((47,(49,48)),((81,82),(3,4)))),(44,45))),((69,43),((((41,(40,42)),(((66,(65,67)),(63,(64,62))),70)),((54,53),n83)),(((73,72),76),(75,74))))),(((83,((32,35),((31,(34,33)),(29,(((12,13),(23,((22,25),24))),(((27,26),(17,(21,(15,(16,(14,19)))))),(28,30))))))),(60,61)),(((39,37),36),38))),(((50,51),52),(57,(59,58))))),((5,(6,8)),7)),68)),9,10);
	TREE 'RAxML Bootstrap Tree++' = (9,((69,((11,(1,2)),((((71,(((38,36),39),37)),((((((5,8),6),7),((59,(57,58)),((12,13),(((23,22),(25,24)),((((32,35),((33,34),31)),((28,30),((26,27),(17,(21,(14,(15,(16,19)))))))),29))))),(((72,76),(74,75)),73)),(((((((64,63),66),67),(65,(70,62))),(40,(41,42))),(n83,((54,53),(61,60)))),(((79,(78,80)),(((81,82),(4,3)),((46,(56,55)),((77,45),44)))),(49,(47,48)))))),((51,(52,50)),43)),83))),68),10);
	TREE 'RAxML Bootstrap Tree++' = ((68,(69,(11,(((((57,(58,59)),(((43,(((50,(51,52)),(n83,((((55,56),(((3,4),(81,82)),((47,(48,49)),(77,((44,(46,(79,(78,80)))),45))))),((((64,67),66),63),(65,(70,62)))),(53,54)))),(((75,74),76),(72,73)))),(42,(40,41))),(71,(((38,36),39),37)))),(83,((((((((27,26),17),29),((30,28),((34,(33,31)),(35,32)))),(23,((24,22),25))),(21,((15,16),(19,14)))),(12,13)),(60,61)))),(((7,5),6),8)),(2,1))))),9,10);
	TREE 'RAxML Bootstrap Tree++' = (9,((69,((((70,(62,((66,(63,(67,64))),65))),(43,((((((53,54),(((((48,49),47),(56,55)),(46,((((4,3),(81,82)),(77,(79,(80,78)))),(45,44)))),((71,(36,((39,38),37))),((61,60),(((((14,((16,15),19)),21),(31,(33,34))),17),((28,30),((((35,32),29),(27,26)),(12,(((22,23),(24,25)),13))))))))),((40,(41,42)),(6,((7,8),5)))),n83),74),(((75,73),72),76)))),(((52,(51,50)),(59,(58,57))),83)),(11,(1,2)))),68),10);
	TREE 'RAxML Bootstrap Tree++' = (9,((50,(52,51)),((55,56),(((((((73,74),72),(75,76)),(((n83,((71,((60,61),(((69,11),68),(1,2)))),(70,(42,(40,41))))),((62,(65,((67,(66,63)),64))),((53,54),((8,6),(7,5))))),((((37,36),39),38),((((34,33),31),(32,35)),((13,12),((((23,22),(((((81,82),(3,4)),(46,(79,(80,78)))),((44,45),77)),(24,25))),((29,(27,26)),(17,((47,(48,49)),((19,(15,(14,16))),21))))),(30,28))))))),43),((57,58),59)),83))),10);
	TREE 'RAxML Bootstrap Tree++' = ((((11,69),((1,2),((71,((51,(50,52)),(((((8,(5,7)),6),((38,(39,37)),36)),(((42,(40,41)),((43,((((76,75),73),74),72)),(n83,(53,54)))),((((80,78),79),((44,45),(49,(47,48)))),(46,((70,(62,(((63,(66,67)),64),65))),(((55,56),(81,82)),(4,3))))))),(83,((61,60),(23,(((((12,13),25),24),(((26,27),(((58,59),57),(32,35))),29)),((21,(((31,(34,33)),(30,28)),(17,(19,(15,(14,16)))))),22)))))))),77))),68),9,10);
	TREE 'RAxML Bootstrap Tree++' = (9,(((2,1),(11,(83,(((((51,(52,50)),70),((4,3),(81,82))),43),(((((79,(80,78)),(((49,47),48),(45,44))),(((38,39),(36,37)),(((71,(n83,(40,(42,41)))),((77,((5,6),(7,8))),(62,(((67,63),(66,64)),65)))),((53,54),((56,55),(60,61)))))),(((((23,((25,24),22)),21),(((17,((15,16),(14,19))),(30,28)),(((((33,34),(69,(59,(58,57)))),31),(32,35)),((27,26),29)))),(13,12)),((76,75),((73,74),72)))),46))))),68),10);
	TREE 'RAxML Bootstrap Tree++' = (9,((11,(83,(((((50,(52,51)),(56,55)),(58,(59,57))),(((71,((((((8,7),5),6),(((36,38),37),39)),((((42,(41,40)),(((53,54),n83),70)),((((72,75),74),73),76)),((62,((66,(67,63)),(64,65))),((((46,((82,81),(3,4))),(77,(79,(78,80)))),(47,(49,48))),(45,44))))),(((32,35),(31,(33,34))),(((21,((15,16),(19,14))),17),((((27,26),29),((13,12),((23,22),(25,24)))),(28,30)))))),(60,61)),(2,1))),(69,43)))),68),10);
	TREE 'RAxML Bootstrap Tree++' = (((11,69),((((((55,56),46),(((58,(59,57)),((((44,45),(((49,(47,48)),((79,80),78)),((3,4),(81,82)))),((39,37),(38,36))),(((50,(51,52)),((77,71),83)),((((((7,8),5),6),(54,53)),(70,((42,41),40))),(n83,((((65,62),((64,67),66)),63),(43,((75,72),((74,73),76))))))))),(((33,31),34),((35,32),(((27,26),29),(((((((25,22),24),23),(21,(13,12))),(14,(16,(19,15)))),17),(30,28))))))),(61,60)),(1,2)),68)),9,10);
	TREE 'RAxML Bootstrap Tree++' = (9,((11,(((43,(((((((13,25),12),24),((23,(21,(((15,16),(19,14)),(17,((29,((27,26),((59,(57,58)),(35,32)))),((30,28),((34,33),31))))))),22)),((((7,5),6),8),(75,(73,((74,76),72))))),(((((((((66,65),63),64),67),62),(((42,41),40),70)),(61,60)),((53,54),((((77,(56,55)),(52,(50,51))),71),n83))),((39,36),(38,37)))),((((44,45),((47,(48,49)),(83,(81,82)))),(79,(78,80))),(46,(3,4))))),(2,1)),69)),68),10);
	TREE 'RAxML Bootstrap Tree++' = (((((((56,55),((58,(57,59)),(((((32,35),(33,(31,34))),83),(61,60)),(((30,28),(29,((23,((22,25),24)),(17,((21,(19,(14,(15,16)))),(26,27)))))),(12,13))))),(((((66,67),(64,63)),(65,62)),(n83,((54,53),((70,(40,(42,41))),(((43,(((37,39),38),36)),(((((4,3),(81,82)),(46,(79,(80,78)))),(45,44)),(49,(47,48)))),(((73,(74,75)),72),76)))))),(((52,(51,50)),((7,5),(8,6))),(77,71)))),(2,1)),(69,11)),68),9,10);
	TREE 'RAxML Bootstrap Tree++' = (((((83,(((71,((59,(57,58)),(((29,(27,26)),(((28,30),17),(((15,16),(19,14)),(21,((13,12),(23,(24,(25,22)))))))),(((34,31),33),(32,35))))),((((((((73,75),74),72),76),((55,56),(46,((44,45),((77,(3,4)),(((78,80),79),((49,(48,47)),(81,82)))))))),43),(((41,(42,40)),((62,(65,(63,(64,(67,66))))),70)),(n83,((50,(52,51)),(53,54))))),((6,((5,7),8)),((39,(38,36)),37)))),(61,60))),(2,1)),(69,11)),68),9,10);
	TREE 'RAxML Bootstrap Tree++' = (9,(68,(((((59,(58,57)),(83,(((32,35),((56,55),(61,60))),(((13,12),((((22,23),(25,24)),(((27,26),((21,17),(14,((15,16),19)))),29)),(28,30))),((34,33),31))))),((46,43),((((((73,(75,(76,(74,72)))),((((42,(40,41)),(((64,(67,63)),66),(65,(70,62)))),((49,(48,47)),(54,53))),n83)),(77,(((78,80),79),((44,45),((4,3),(82,81)))))),(((37,38),36),39)),71),((50,(52,51)),((7,(8,5)),6))))),(11,(2,1))),69)),10);
	TREE 'RAxML Bootstrap Tree++' = (9,(((51,(50,52)),((8,((5,7),6)),(((57,(59,58)),(((60,61),(((30,28),((23,(24,(22,25))),(((14,(19,(15,16))),21),(17,((26,27),(29,((34,(33,31)),(35,32)))))))),(13,12))),(((((64,((67,66),63)),(65,62)),((((69,70),(40,(42,41))),(((72,76),(75,(73,74))),43)),(n83,(53,54)))),(77,(((((48,(49,47)),(45,44)),((56,55),46)),((4,3),(81,82))),(79,(78,80))))),(71,(((39,37),38),36))))),(((1,2),11),83)))),68),10);
	TREE 'RAxML Bootstrap Tree++' = (9,((((((((37,(36,38)),39),((((70,(42,(40,41))),((69,n83),(53,54))),(43,((((75,72),73),74),76))),((44,((81,82),(((48,49),47),45))),((4,3),((79,(78,80)),46))))),(((((5,(8,6)),7),((((((21,((16,19),(15,14))),23),22),((17,(28,30)),(((32,35),(31,(34,33))),(29,(27,26))))),(25,24)),(13,12))),(83,(57,(59,58)))),(61,60))),((77,71),((55,56),(62,(((66,64),65),(63,67)))))),((50,52),51)),(11,(1,2))),68),10);
	TREE 'RAxML Bootstrap Tree++' = ((68,(11,(((((((52,(51,50)),(55,56)),(((6,8),(7,5)),((42,40),41))),(((64,((67,62),(66,63))),65),70)),(((53,54),n83),(((((((((47,(49,48)),((79,(78,80)),((3,4),(82,81)))),(71,77)),(((28,30),((((12,(24,22)),(((26,27),23),29)),13),25)),(17,(((19,(15,16)),14),21)))),(44,45)),46),(43,(((76,(75,74)),73),72))),(((36,37),39),38)),((83,((32,35),((58,(57,59)),((33,34),31)))),(61,60))))),69),(2,1)))),9,10);
	TREE 'RAxML Bootstrap Tree++' = (((69,11),(68,(((((28,30),((17,(((14,19),(15,16)),21)),(((12,13),((25,24),(23,22))),((27,26),29)))),(((61,60),(32,35)),((34,(83,33)),31))),(((71,(39,((37,36),38))),(50,(52,51))),(((43,(((54,53),(n83,(41,(42,40)))),((74,(72,(73,75))),76))),((70,(62,(65,((64,(66,67)),63)))),((57,(58,59)),((77,((((4,3),(82,81)),(45,44)),(46,((80,78),79)))),((55,56),(49,(47,48))))))),(((7,5),8),6)))),(2,1)))),9,10);
	TREE 'RAxML Bootstrap Tree++' = (((69,68),(((57,(58,59)),((((71,((78,80),79)),(((38,(37,36)),39),(((46,((((61,60),(55,56)),(54,53)),((28,30),((((23,22),(25,24)),(((26,27),((32,35),29)),(17,((31,(34,33)),(21,(14,(19,(15,16)))))))),(13,12))))),((((62,(((64,65),66),(67,63))),70),(3,4)),((47,(48,49)),((81,82),(44,(45,77)))))),((72,(73,(76,(75,74)))),(((5,(7,(6,8))),(41,(42,40))),n83))))),43),(83,(11,(1,2))))),(52,(50,51)))),9,10);
	TREE 'RAxML Bootstrap Tree++' = ((68,((((71,((((55,56),(62,((65,((63,67),64)),66))),((n83,((((6,8),7),5),(54,53))),((((58,(57,59)),(49,(47,48))),(43,(((74,(76,75)),73),72))),(((38,(36,37)),39),(((((45,44),46),((82,81),(3,4))),((78,80),79)),(((61,60),((70,(42,(41,40))),83)),((((21,((15,16),(19,14))),((((30,28),(31,(34,33))),(29,((35,32),(26,27)))),17)),((25,24),(22,23))),(13,12)))))))),(50,(52,51)))),77),(11,(2,1))),69)),9,10);
	TREE 'RAxML Bootstrap Tree++' = (9,((68,((1,2),(71,((61,60),((((5,((7,8),6)),((((27,26),(((28,30),((((((24,25),22),23),(12,13)),(14,(21,(15,(16,19))))),17)),29)),((32,35),(31,(33,34)))),(83,(57,(59,58))))),((((48,(49,47)),n83),((53,54),((((((((66,62),67),65),64),63),(70,(40,(41,42)))),((46,(((((75,73),76),74),72),(45,44))),(((81,82),(77,((79,78),80))),(3,4)))),(38,((39,37),36))))),(43,(56,55)))),(51,(52,50))))))),(69,11)),10);
	TREE 'RAxML Bootstrap Tree++' = (9,(68,(((((((((57,(59,58)),46),70),(83,43)),((((((76,72),(73,75)),74),(((37,36),(38,39)),((60,61),((53,(n83,54)),((62,((((67,63),66),65),64)),(56,55)))))),((((6,8),7),5),(40,(42,41)))),((((((((71,(30,28)),(17,(21,(14,(19,(15,16)))))),(22,23)),(24,25)),(((48,(47,49)),((((3,4),((78,80),79)),(45,44)),(81,82))),77)),(12,13)),((26,27),29)),(35,32)))),(50,(52,51))),(31,(33,34))),(2,1)),(69,11))),10);
	TREE 'RAxML Bootstrap Tree++' = (((((83,(((((40,(41,42)),(((7,5),8),6)),(((47,(48,49)),(45,44)),(82,81))),(70,(62,((((63,65),67),66),64)))),(43,(((50,(52,51)),((4,3),(46,(79,(78,80))))),((((((25,24),((((59,(57,58)),(32,35)),(29,(27,26))),(13,12))),(23,22)),((28,30),(17,(((((16,15),21),19),14),(31,(33,34)))))),((76,74),((73,75),72))),(77,((71,(36,(37,(38,39)))),((((56,55),(61,60)),n83),(53,54))))))))),(1,2)),(11,69)),68),9,10);
	TREE 'RAxML Bootstrap Tree++' = (9,((68,((((57,(59,58)),43),((((((((((63,67),66),64),65),62),((54,53),(61,60))),(((77,((50,(52,51)),(5,(6,(7,8))))),(41,(42,40))),((83,71),n83))),((39,(36,37)),38)),((((49,(48,47)),((56,55),(81,82))),((45,44),(((3,4),46),(79,(80,78))))),((((72,74),75),(76,73)),(((((((14,(15,(16,19))),21),17),(29,((26,27),(((33,34),31),(35,32))))),(30,28)),((22,23),(25,24))),(13,12))))),70)),(1,2))),(11,69)),10);
	TREE 'RAxML Bootstrap Tree++' = (9,(((((61,60),((((77,(51,(52,50))),(((7,5),8),6)),(((((62,(65,(63,((66,64),67)))),70),(42,(40,41))),((((((83,((23,(((24,22),25),((((28,30),((29,(26,27)),((34,(33,31)),(32,35)))),17),(((16,15),19),(21,14))))),(13,12))),(58,(59,57))),(((76,74),75),(72,73))),(43,((((4,3),(81,82)),((79,(78,80)),((44,45),(47,(48,49))))),((56,55),46)))),n83),(54,53))),(36,(39,(37,38))))),71)),(11,(1,2))),69),68),10);
	TREE 'RAxML Bootstrap Tree++' = (9,(68,(((((61,60),(55,56)),((n83,((62,(((63,65),67),(66,64))),(((((((70,(47,(49,48))),(45,(69,44))),(((3,4),(82,81)),(46,(79,(78,80))))),((((76,75),((72,74),73)),((((23,22),(24,25)),(((14,(19,(16,15))),(((((31,(34,33)),((7,(6,(8,5))),(35,32))),((26,27),29)),(30,28)),17)),21)),(12,13))),((11,(2,1)),43))),(41,(40,42))),(77,(((36,38),37),39))),(54,53)))),71)),(83,(58,(57,59)))),(52,(50,51)))),10);
	TREE 'RAxML Bootstrap Tree++' = (((((((50,(51,52)),((7,(5,6)),8)),(83,(2,1))),((((((((((23,22),(25,24)),21),(13,12)),((14,(19,(15,16))),((30,28),17))),((27,26),29)),(35,32)),(31,(33,34))),(58,(57,59))),(((71,(((36,39),37),38)),((((n83,((70,(41,(40,42))),(54,53))),((73,((75,(76,72)),74)),43)),(((46,((((4,3),(82,81)),((79,(78,80)),77)),(45,44))),(47,(48,49))),(56,55))),((((67,63),65),(66,64)),62))),(61,60)))),(11,69)),68),9,10);
	TREE 'RAxML Bootstrap Tree++' = ((68,(69,(((1,2),11),(((83,(50,(51,52))),(58,(59,57))),(((((((7,6),5),8),(((36,39),38),37)),((((70,(42,(41,40))),n83),((43,((72,(76,73)),(74,75))),(54,53))),((46,((55,56),((45,44),(((49,(47,48)),((82,81),(3,4))),(77,(79,(78,80))))))),(62,((63,(67,(66,64))),65))))),71),((60,61),((((28,30),((29,(27,26)),(17,(((19,14),21),(16,15))))),((13,12),((22,23),(25,24)))),((35,32),(31,(34,33)))))))))),9,10);
	TREE 'RAxML Bootstrap Tree++' = (9,(68,((((((71,(43,(52,(51,50)))),((((41,(40,42)),(70,((54,53),((((((((63,64),67),66),65),62),(55,56)),(((72,76),(73,75)),74)),n83)))),(((59,57),58),((((((22,24),(25,23)),(((((32,35),(34,(31,33))),(((19,(16,15)),14),21)),17),29)),((((61,60),28),(26,27)),30)),(12,13)),(((6,5),7),8)))),(((((44,45),(46,((79,80),78))),(((82,81),83),((49,47),48))),(4,3)),(((36,38),39),37)))),77),(1,2)),11),69)),10);
	TREE 'RAxML Bootstrap Tree++' = ((68,((((77,(2,1)),(((((40,(41,42)),(55,56)),((46,((((79,78),80),((49,(47,48)),((81,82),(45,44)))),(3,4))),(((74,(((76,75),72),73)),(((50,(52,51)),(71,((38,37),(36,39)))),43)),((70,(62,(((64,67),65),(66,63)))),(n83,((((5,7),8),6),(53,54))))))),((83,(((35,32),(34,(33,31))),(((((16,15),(19,14)),21),(((17,(30,28)),(29,(27,26))),((22,24),(25,23)))),(13,12)))),(59,(57,58)))),(60,61))),69),11)),9,10);
	TREE 'RAxML Bootstrap Tree++' = ((68,(((1,2),((((40,42),41),(70,(((((45,44),(((79,80),78),((3,4),((49,(47,48)),((82,81),(((((29,((17,(19,(14,(16,15)))),((71,((26,27),30)),28))),21),(23,(25,(22,24)))),(13,12)),77)))))),46),((38,(37,39)),36)),((54,53),(((5,(6,7)),8),((62,(65,(63,(66,(64,67))))),((n83,((((76,(73,72)),74),75),43)),((((31,(34,33)),(35,32)),(57,(58,59))),((51,(52,50)),(56,55)))))))))),(83,(60,61)))),(69,11))),9,10);
	TREE 'RAxML Bootstrap Tree++' = ((68,((((((((79,(78,80)),46),(((3,4),(82,81)),(70,((52,51),50)))),(((((((35,32),((33,34),31)),(((17,28),30),((((25,24),((13,12),((26,27),29))),(21,((19,(15,16)),14))),(22,23)))),(((75,76),74),(73,72))),((7,(5,8)),6)),((71,((39,37),(36,38))),(((62,((((63,64),67),66),65)),(54,53)),n83))),((44,45),(48,(49,47))))),43),(83,(57,(59,58)))),((1,2),((60,61),(11,69)))),((56,55),(77,(42,(41,40)))))),9,10);
	TREE 'RAxML Bootstrap Tree++' = ((68,(((11,(1,2)),((((46,(55,56)),((4,3),((79,(80,78)),(((45,44),(82,81)),(49,(48,47)))))),(((((37,38),39),36),((61,60),(((42,40),41),(((77,71),(n83,(54,53))),((65,((64,63),(67,66))),62))))),(((((13,12),((((24,25),(22,23)),(17,((28,30),(21,(14,(19,(15,16))))))),((26,27),29))),((35,32),(31,(33,34)))),(83,(57,(58,59)))),((((5,6),7),8),(76,(((74,73),72),75)))))),((70,((52,51),50)),43))),69)),9,10);
	TREE 'RAxML Bootstrap Tree++' = ((((11,69),(((((46,43),((((37,36),(39,38)),(77,(((54,53),((((80,78),79),((45,44),(49,(48,47)))),((3,4),((70,((40,41),42)),(62,(65,((67,66),(63,64)))))))),(n83,(((75,72),76),(73,74)))))),((((6,5),7),8),((((21,(19,((15,14),16))),(13,12)),((25,24),(23,22))),((29,((32,35),(26,27))),((31,(34,33)),((28,30),17))))))),(((56,55),((52,(51,50)),(59,(57,58)))),((81,82),83))),(71,(60,61))),(2,1))),68),9,10);
	TREE 'RAxML Bootstrap Tree++' = (9,((((58,(59,57)),(((43,(((((76,75),74),73),72),(((((41,(42,40)),n83),71),((62,(70,(((65,(64,67)),66),63))),((53,54),(((6,7),8),5)))),(38,(39,(36,(37,(((47,(48,49)),((((44,45),((46,(4,3)),(79,(80,78)))),77),(82,81))),(28,((((((29,(27,26)),((23,22),(25,24))),12),13),30),((60,61),(17,(21,((19,((16,15),14)),((83,(34,33)),(31,(32,35))))))))))))))))),(51,(50,52))),(56,55))),69),(11,((2,1),68))),10);
	TREE 'RAxML Bootstrap Tree++' = (9,(68,((11,(1,2)),(((43,(((((((70,(40,(41,42))),(62,(((63,67),64),(66,65)))),n83),(54,53)),((((76,73),72),74),75)),((((39,37),36),38),((47,(48,49)),((((46,((78,79),80)),44),(77,45)),(4,3))))),((((5,8),6),7),(((23,((25,22),24)),(12,13)),((30,28),((((17,(((16,15),21),(14,19))),(34,33)),31),(29,((32,35),(26,27))))))))),(((50,52),51),(83,(((82,81),(56,55)),(69,(59,(58,57))))))),(71,(61,60))))),10);
	TREE 'RAxML Bootstrap Tree++' = (9,(11,(((69,(2,1)),((((((52,51),50),((59,(57,58)),((56,55),(((77,((44,(45,((48,47),49))),((80,78),79))),((82,81),(4,3))),46)))),((71,((37,36),(38,39))),(43,((n83,(54,53)),(((73,74),76),(72,75)))))),((60,61),(((((29,(27,26)),((((31,33),34),(35,32)),((28,30),((14,((15,16),19)),17)))),21),(23,(25,(22,24)))),(12,13)))),(83,((((8,5),6),7),((70,(((((66,64),65),67),63),62)),(42,(40,41))))))),68)),10);
	TREE 'RAxML Bootstrap Tree++' = ((68,(69,((11,(1,2)),(((71,((((51,(50,52)),70),((((66,63),64),67),(65,62))),(((40,(42,41)),(77,((8,7),(5,6)))),(n83,(54,53))))),(83,(60,61))),((43,((((36,37),39),38),((((44,45),((80,(78,79)),((48,47),49))),((4,3),((82,81),(55,56)))),46))),((((75,72),76),(73,74)),(((59,57),58),((12,13),(((((17,(26,27)),((14,((16,15),19)),21)),29),(28,30)),((23,((32,35),((34,33),31))),((25,24),22))))))))))),9,10);
	TREE 'RAxML Bootstrap Tree++' = (((69,(((((61,60),(32,35)),(((33,31),34),(((58,(59,57)),(83,((((((73,((76,74),(75,72))),((((54,53),((5,6),(8,7))),n83),(((40,42),41),((62,(65,(64,(63,(67,66))))),70)))),43),((44,45),(((81,82),(4,3)),(((77,71),(79,(80,78))),(48,(47,49)))))),((36,39),(38,37))),((46,(55,56)),((50,52),51))))),((((16,15),17),((19,28),(30,14))),(((22,24),(25,23)),((12,13),(((27,26),29),21))))))),(1,2)),11)),68),9,10);
	TREE 'RAxML Bootstrap Tree++' = ((((((2,1),((((((((((((45,44),(((3,4),(82,81)),46)),((51,(50,52)),((((62,(65,((63,66),(64,67)))),(55,56)),((59,(57,58)),((48,49),47))),((n83,((54,53),(70,(42,(41,40))))),(43,((((76,72),74),73),75)))))),((7,8),(5,6))),36),39),37),38),((((((16,(21,19)),15),14),((24,25),(22,23))),(((28,30),17),(29,(((31,(34,33)),(35,32)),(27,26))))),(12,13))),(83,(79,(78,80)))),(60,61)),(77,71))),11),69),68),9,10);
	TREE 'RAxML Bootstrap Tree++' = ((69,(68,(((((((((((67,66),63),64),65),62),((((11,(2,1)),(61,60)),71),(n83,(41,(42,40))))),((54,53),((5,(6,8)),7))),(43,(((((73,76),72),(74,75)),((12,13),(((30,28),(((26,27),29),(17,(21,(14,((16,19),15)))))),(((25,22),24),(((35,32),(31,(33,34))),23))))),((((46,(56,55)),(((48,49),47),(45,44))),(77,((78,79),80))),((82,81),(4,3)))))),(((36,39),38),37)),((57,(59,58)),83)),(70,(52,(50,51)))))),9,10);
	TREE 'RAxML Bootstrap Tree++' = (((68,(69,(((((59,(58,57)),(51,(52,50))),(((61,60),(((13,12),((29,(((17,(26,27)),(21,(14,(19,(16,15))))),((23,22),(24,25)))),(28,30))),(((34,33),31),(35,32)))),(71,((((((6,7),(5,8)),(36,39)),38),37),(43,(((53,54),(((42,(40,41)),(70,(62,(((67,63),(66,65)),64)))),n83)),(((((73,76),75),74),72),((46,((((82,81),(4,3)),((77,((79,80),78)),(47,(49,48)))),(45,44))),(55,56))))))))),83),(1,2)))),11),9,10);
	TREE 'RAxML Bootstrap Tree++' = ((68,((((50,(52,51)),(43,((((61,60),(56,55)),((((((((40,(42,41)),70),n83),(54,53)),(62,((((65,64),66),67),63))),((((((33,34),(83,(59,(58,57)))),31),((35,32),(((6,5),7),8))),((((((23,22),(25,24)),(12,13)),(29,(26,27))),(28,30)),(17,((14,(19,(15,16))),21)))),((74,76),((75,72),73)))),((45,44),((49,(48,47)),(((82,81),(3,4)),(71,(77,(79,(80,78)))))))),(((36,39),37),38))),46))),(11,(2,1))),69)),9,10);
	TREE 'RAxML Bootstrap Tree++' = ((68,(((((8,5),(6,7)),(((38,37),39),36)),(((59,(57,58)),((56,55),((n83,((53,54),(((62,((((64,63),67),66),65)),70),(42,(40,41))))),(43,((((72,73),75),76),74))))),(52,(50,51)))),(((((23,((((24,25),(((27,26),29),(21,((17,(28,30)),(14,(16,(19,15))))))),13),(12,22))),((((48,(47,49)),(45,44)),((82,81),(4,3))),(79,(80,78)))),46),(83,((34,(33,31)),(32,35)))),(((77,71),(60,61)),((1,2),(69,11)))))),9,10);
	TREE 'RAxML Bootstrap Tree++' = (9,(11,((69,((2,1),(((((55,56),(60,61)),((((n83,(54,53)),((40,(42,41)),(70,(62,(65,((63,67),(64,66))))))),((44,45),(((72,76),73),(75,74)))),(((37,39),(38,36)),(((71,(((((21,22),((28,30),(17,(19,((16,14),15))))),(((26,27),29),(24,25))),(12,13)),(82,81))),23),((77,(((78,80),79),(3,4))),(49,(47,48))))))),((((51,(52,50)),46),(((59,58),57),(((32,35),31),(34,33)))),(83,43))),((7,(5,6)),8)))),68)),10);
	TREE 'RAxML Bootstrap Tree++' = (9,(((52,(51,50)),((69,(58,(57,59))),(56,55))),(((n83,((53,54),(((((75,(73,74)),72),76),(43,((37,(38,(39,36))),((48,(47,49)),((((46,(81,82)),((79,78),80)),(4,3)),(77,(44,45))))))),((((62,66),63),((67,65),64)),((42,(41,40)),70))))),71),(((60,61),((((24,(22,25)),23),((((28,30),17),((26,27),(((35,32),((33,34),31)),29))),((15,(14,(19,16))),21))),(13,12))),((((8,5),6),7),(68,(83,(11,(2,1)))))))),10);
	TREE 'RAxML Bootstrap Tree++' = (9,(68,(11,(69,((2,1),(83,((70,(62,(65,((66,(64,63)),67)))),((((((((51,(52,50)),(58,(59,57))),43),(((75,(72,73)),74),76)),(71,n83)),(((36,37),(39,38)),(((60,61),(55,56)),((((((((34,33),(31,(35,32))),23),22),(25,24)),(((28,30),(17,(21,(14,(15,(19,16)))))),((26,27),29))),(12,13)),(53,54))))),((77,(((48,(47,49)),45),44)),((46,(79,(78,80))),((3,4),(81,82))))),((((5,7),6),8),(42,(41,40)))))))))),10);
	TREE 'RAxML Bootstrap Tree++' = (9,(68,(((2,1),11),(((((38,(37,(39,36))),(5,((8,6),7))),(((52,51),50),(((((62,((66,(63,(64,67))),65)),70),((42,41),40)),(((76,(72,74)),(73,75)),((n83,(54,53)),(69,43)))),((((49,(47,48)),((77,45),44)),(((81,82),(56,55)),(4,3))),46)))),((79,78),80)),((71,(59,(57,58))),(83,((((32,35),(34,(33,31))),(29,(((((15,((19,14),16)),21),17),(26,27)),((((23,(25,22)),24),(13,12)),(28,30))))),(61,60))))))),10);
	TREE 'RAxML Bootstrap Tree++' = (9,(68,(69,(((2,1),11),(((6,7),(5,8)),((((54,53),(((42,(41,40)),n83),((((44,(77,45)),(((47,(48,49)),((81,82),(4,3))),((55,56),((79,(80,78)),46)))),((70,62),(65,((66,67),(63,64))))),(((72,75),(73,74)),76)))),((43,(52,(50,51))),(((36,38),(37,39)),71))),(((((59,57),58),(33,34)),31),((23,83),((21,(17,((19,(16,15)),14))),((((28,30),(13,12)),((24,25),((26,27),(((35,32),(61,60)),29)))),22))))))))),10);
	TREE 'RAxML Bootstrap Tree++' = (9,(68,(11,(69,((2,1),((83,((50,(51,52)),(58,(57,59)))),(((((((37,36),39),38),((((((41,(42,40)),70),(62,(65,((63,(64,67)),66)))),(n83,(54,53))),((74,72),((73,76),75))),((46,(56,55)),((((79,(80,78)),(77,((81,82),(44,45)))),(49,(47,48))),(3,4))))),((((((23,22),(25,24)),(((30,28),((21,((15,16),(14,19))),17)),(29,(27,26)))),(13,12)),((31,(34,33)),(32,35))),(60,61))),((((6,5),7),8),71)),43)))))),10);
	TREE 'RAxML Bootstrap Tree++' = ((68,(((((52,50),51),((58,(59,57)),(((((((42,(41,40)),(62,(70,(65,((67,66),(63,64)))))),(((53,54),((7,6),(5,8))),(71,n83))),(((38,39),36),37)),(43,(((((22,(24,25)),23),(((29,(26,27)),(12,13)),((17,((((15,19),14),16),21)),(28,30)))),(((60,61),(35,32)),((83,(34,33)),31))),(((75,(73,74)),76),72)))),(((44,45),((77,(79,(80,78))),(((82,81),(3,4)),46))),(49,(47,48)))),(56,55)))),69),(11,(1,2)))),9,10);
	TREE 'RAxML Bootstrap Tree++' = (9,((((55,56),((69,(58,(59,57))),(83,((43,(((39,38),(36,37)),(76,(75,(73,(72,(((((62,(((66,63),65),(64,67))),(((70,((42,41),40)),((48,(47,49)),n83)),(77,((5,7),(8,6))))),((54,53),(((17,28),30),(((((21,(19,(14,(16,15)))),(23,(29,(26,27)))),22),(24,25)),(13,12))))),((((4,3),((44,45),((80,78),79))),46),(((34,33),31),(32,35)))),74))))))),((71,(60,61)),(68,(11,(2,1)))))))),(81,82)),((51,52),50)),10);
	TREE 'RAxML Bootstrap Tree++' = (((69,(11,(((((50,51),52),71),((((60,61),((23,((((((27,26),(21,(14,(19,(16,15))))),17),(29,(28,30))),((22,25),24)),(13,12))),(83,((31,(33,34)),(32,35))))),((((78,80),79),((8,(7,6)),5)),(((((((82,81),(4,3)),77),(46,((56,55),(58,(59,57))))),(44,(45,(48,(49,47))))),((((66,64),67),63),((70,62),65))),(((((73,76),(72,75)),74),((n83,(41,(42,40))),(53,54))),43)))),((36,39),(38,37)))),(1,2)))),68),9,10);
	TREE 'RAxML Bootstrap Tree++' = (((69,((71,((61,60),(((((55,56),((((66,64),63),67),(65,62))),(((70,((40,41),42)),((((((83,(((((35,32),((27,26),29)),(17,((33,(31,34)),(((((8,6),5),7),30),28)))),((21,(14,(15,(16,19)))),(23,((25,22),24)))),(12,13))),(59,(58,57))),((((73,74),76),72),75)),(((38,39),36),37)),(46,(((82,81),(4,3)),(((80,78),79),((45,44),(47,(49,48))))))),43)),((54,53),n83))),(52,(50,51))),77))),((1,2),11))),68),9,10);
	TREE 'RAxML Bootstrap Tree++' = (9,((((11,(2,1)),((((((((24,23),(22,25)),12),13),(((((32,35),29),(26,27)),((((((16,15),14),19),21),(31,(33,34))),17)),(30,28))),(((71,((37,(39,38)),36)),((62,(65,((63,66),(64,67)))),(((((82,81),(3,4)),(46,(79,(78,80)))),(44,45)),(n83,((((40,(41,42)),70),(43,((((75,72),73),74),76))),(53,54)))))),((51,(50,52)),(((8,6),5),7)))),77),((((55,56),(61,60)),((49,(47,48)),(57,(59,58)))),83))),69),68),10);
	TREE 'RAxML Bootstrap Tree++' = ((68,(((((((n83,(54,53)),((((70,(62,(65,(67,(66,(63,64)))))),(41,(42,40))),((((73,74),75),72),76)),43)),(((37,38),36),39)),(((33,34),31),(((((28,30),71),((17,(21,(14,(15,(19,16))))),(29,(26,27)))),((13,12),(((23,22),(24,25)),(((((47,(48,49)),((81,82),(3,4))),((46,(56,55)),(44,45))),(79,(80,78))),77)))),((61,60),((((6,8),7),5),(35,32)))))),(((52,(51,50)),(57,(59,58))),83)),(2,1)),(69,11))),9,10);
	TREE 'RAxML Bootstrap Tree++' = ((68,(((((6,8),5),7),((52,(51,50)),((56,55),(((49,(48,47)),(59,(57,58))),(((((43,((73,75),(76,(72,74)))),((((28,30),((25,22),(24,(((17,((26,27),29)),(21,(14,(19,(15,16))))),(((35,32),(31,(33,34))),23))))),(13,12)),((82,81),((3,4),((78,(80,79)),((45,44),46)))))),(((70,((42,40),41)),(((63,(64,67)),66),(65,62))),(n83,(53,54)))),(60,61)),(((11,(1,2)),83),((77,71),((36,(39,37)),38)))))))),69)),9,10);
	TREE 'RAxML Bootstrap Tree++' = ((68,(69,((11,(2,1)),((((51,(50,52)),((5,6),(7,8))),((((n83,(53,54)),(((((55,56),((((60,61),(((30,28),(((29,((25,22),24)),((27,26),(17,(((19,(15,16)),14),21)))),23)),(13,12))),(((35,32),(34,(33,31))),83)),46)),(((44,45),((3,4),(82,81))),(79,(80,78)))),((40,(41,42)),((((73,75),(76,74)),72),43))),((39,(38,(36,37))),(((48,47),49),(58,(59,57)))))),((65,(62,70)),(63,(64,(67,66))))),71)),77)))),9,10);
	TREE 'RAxML Bootstrap Tree++' = (9,(((69,11),((((71,(((37,38),39),36)),(((5,((8,7),6)),(((((61,60),((((((28,17),(30,(((34,33),31),(32,35)))),(29,(27,26))),(25,((23,24),22))),((19,((16,15),14)),21)),(13,12))),53),54),((((((65,67),64),66),63),62),((42,(41,40)),70)))),((43,(n83,(((76,73),72),(75,74)))),(((81,82),(44,45)),(((79,(80,78)),((47,(49,48)),(77,(3,4)))),((56,55),46)))))),(((50,(52,51)),(59,(58,57))),83)),(2,1))),68),10);
	TREE 'RAxML Bootstrap Tree++' = (9,((68,(11,(((((59,58),57),((43,((71,(36,((39,37),38))),(((77,(44,45)),(((56,55),(79,(80,78))),(46,(((82,81),(4,3)),(49,(47,48)))))),((((((65,67),66),(63,64)),(70,62)),((((((42,40),41),(7,((8,6),5))),n83),(52,(51,50))),(54,53))),((75,(74,(73,76))),72))))),((61,60),(((((((33,34),31),(35,32)),29),((((21,14),(19,(15,16))),((26,27),17)),(23,((24,22),25)))),(28,30)),(13,12))))),83),(2,1)))),69),10);
	TREE 'RAxML Bootstrap Tree++' = (9,(((69,11),((((((((6,(5,7)),8),(56,55)),((71,((((80,78),79),(77,((48,(49,47)),(((4,3),(82,81)),(45,44))))),((22,(((29,(((17,(30,28)),((((19,14),21),(15,16)),((31,((58,(57,59)),(83,(34,33)))),(35,32)))),(27,26))),(13,12)),(25,24))),23))),((61,60),((((37,38),39),36),((n83,((53,54),((((75,73),74),76),72))),((41,(42,40)),(70,((62,65),(((64,67),66),63))))))))),46),(51,(50,52))),43),(1,2))),68),10);
	TREE 'RAxML Bootstrap Tree++' = (9,(68,(((11,(2,1)),(17,((((((((80,78),79),((((44,45),((47,49),48)),(3,4)),77)),((37,(38,36)),39)),((23,(52,(50,51))),28)),(22,(((((6,7),5),8),((((59,(57,58)),(26,27)),(32,35)),29)),((((30,(((((72,75),(74,73)),76),(n83,((53,54),((40,(41,42)),((62,(65,(((64,63),67),66))),70))))),43)),(46,((81,82),(55,56)))),(13,12)),(25,24))))),(((((15,16),19),14),21),(31,(34,33)))),((83,71),(61,60))))),69)),10);
	TREE 'RAxML Bootstrap Tree++' = (((((83,((51,(52,50)),(((((((((((77,(45,44)),(82,81)),(46,(4,3))),(79,(80,78))),(23,(22,(25,24)))),(((21,(14,(15,(19,16)))),17),((((26,27),29),(13,12)),(30,28)))),(((32,35),((61,60),71)),((34,33),31))),((((53,54),(((8,7),6),5)),((62,(((67,63),(66,64)),65)),(n83,(40,(41,42))))),((((73,74),72),(76,75)),(70,43)))),((36,((38,39),37)),(48,(47,49)))),(56,55)),(57,(58,59))))),(2,1)),(69,11)),68),9,10);
	TREE 'RAxML Bootstrap Tree++' = (9,((11,69),(68,((51,(52,50)),(((58,59),57),(((((77,71),((((n83,(((6,((5,7),8)),(41,(42,40))),(53,54))),((62,(70,(((64,66),(67,63)),65))),(55,56))),(43,(((76,72),(75,73)),74))),(((48,(49,47)),(82,81)),(((79,(80,78)),((3,4),46)),(44,45))))),(((36,37),39),38)),((((29,(26,27)),(((22,23),(((21,((15,(16,19)),14)),((34,33),((32,35),31))),((28,30),17))),(25,24))),(12,13)),(61,60))),(83,(1,2))))))),10);
	TREE 'RAxML Bootstrap Tree++' = (9,(68,(((1,2),((((47,(49,48)),(57,(58,59))),(((81,82),(50,(52,51))),83)),(43,(((61,60),(56,55)),((n83,((((((((74,72),(75,73)),76),((((29,(26,27)),((((23,((25,24),22)),(13,12)),(21,(14,(19,(16,15))))),((28,17),30))),((32,35),((33,34),31))),((6,5),(8,7)))),(((36,38),39),37)),(77,((79,(80,78)),(((4,3),46),(44,45))))),(53,54)),((70,(41,(40,42))),(62,((((66,67),64),63),65))))),71))))),(69,11))),10);
	TREE 'RAxML Bootstrap Tree++' = ((((69,11),((((7,6),(8,5)),(((((12,13),((28,30),(29,(((24,25),(22,23)),(((27,26),17),(21,(14,(19,(16,15))))))))),((32,35),((34,(83,33)),31))),(60,61)),(((52,(51,50)),(((55,56),((((((4,3),((79,(78,80)),46)),(44,45)),(81,82)),77),(49,(47,48)))),(57,(58,59)))),((71,((39,36),(38,37))),(43,(((54,53),(n83,(((62,(65,(((67,64),63),66))),70),(40,(41,42))))),(((75,76),(73,74)),72))))))),(1,2))),68),9,10);
	TREE 'RAxML Bootstrap Tree++' = (9,(68,((((1,2),11),(43,((((58,(57,59)),(51,(52,50))),83),((((46,(56,55)),(((12,13),((((16,15),(19,14)),21),((((((34,33),31),(35,32)),(29,(26,27))),((28,30),17)),(23,(22,(24,25)))))),(61,60))),71),((((((70,(62,((64,((66,67),63)),65))),(42,(41,40))),(((((45,44),(48,(49,47))),((80,78),79)),77),((3,4),(82,81)))),((((75,73),74),76),72)),(((37,39),36),38)),(((((6,8),5),7),(53,54)),n83)))))),69)),10);
	TREE 'RAxML Bootstrap Tree++' = ((((((((((((((21,(14,((15,16),19))),(13,12)),((23,22),(24,25))),((30,28),17)),((27,26),29)),(((33,34),31),(35,32))),((7,8),(5,6))),((((62,((((65,64),66),63),67)),((((79,(78,80)),46),(4,3)),((45,44),((47,48),49)))),(((54,53),((70,(40,(42,41))),n83)),((((75,(74,72)),76),73),43))),(38,(39,(36,37))))),((77,71),(61,60))),(((83,(59,(57,58))),((52,51),50)),((81,82),(55,56)))),(1,2)),68),(11,69)),9,10);
	TREE 'RAxML Bootstrap Tree++' = ((((50,(51,52)),(((8,(6,(7,5))),((40,41),42)),(((60,61),(n83,71)),(((55,56),((49,(47,48)),(((((81,82),(3,4)),(45,44)),77),((79,(78,80)),46)))),(((53,54),((21,((((((32,35),((34,33),31)),(29,(27,26))),((30,28),17)),((19,(16,15)),14)),(23,(22,(24,25))))),(13,12))),((37,(39,(38,36))),(((((62,(65,(((63,66),67),64))),70),(83,((69,11),(2,1)))),((57,(58,59)),43)),(((76,72),75),(73,74))))))))),68),9,10);
	TREE 'RAxML Bootstrap Tree++' = (9,(((11,69),((43,(((((((21,(19,(15,(14,16)))),(((((34,33),31),(32,35)),((26,27),29)),((30,28),17))),((22,23),(24,25))),(12,13)),(((47,(49,48)),((((4,3),(82,81)),((45,44),46)),((79,(80,78)),77))),((((37,39),38),36),(((((5,8),6),7),(54,53)),(((70,((62,65),((66,(67,63)),64))),(40,(42,41))),((71,(61,60)),n83)))))),((76,72),(74,(73,75)))),(83,((52,(51,50)),((56,55),(59,(58,57))))))),(2,1))),68),10);
	TREE 'RAxML Bootstrap Tree++' = (9,(68,(((50,51),52),((11,(2,1)),((((37,36),38),39),((((43,(((75,76),(74,73)),72)),(70,(42,(40,41)))),((69,n83),(54,53))),((60,61),(((((((48,47),49),(45,44)),(((82,81),(3,4)),(((28,30),((13,12),(((17,(14,((16,15),19))),21),(((24,(22,25)),23),(29,(26,27)))))),(((79,78),80),(71,77))))),46),((55,56),(62,((67,64),((63,65),66))))),((57,(58,59)),(((((6,5),7),8),(32,35)),(83,((33,34),31))))))))))),10);
	TREE 'RAxML Bootstrap Tree++' = (9,((((2,1),(((((83,((58,(57,59)),(50,(51,52)))),((82,81),(56,55))),(71,(((70,(41,(40,42))),n83),((49,(47,48)),((((73,(72,(74,75))),76),43),((62,(65,(((63,64),66),67))),(((45,44),(((80,78),79),(46,(3,4)))),(((((5,7),8),6),(((37,38),36),39)),(((29,((26,27),((31,(34,33)),(32,35)))),(((13,12),(((14,((15,16),19)),21),((24,25),(23,22)))),((28,30),17))),(53,54)))))))))),(61,60)),77)),(11,69)),68),10);
	TREE 'RAxML Bootstrap Tree++' = ((68,((11,69),((((55,56),((30,28),((((((((36,(38,37)),39),((43,(((76,75),(73,72)),74)),(((47,49),48),((44,45),(((82,81),(4,3)),(46,((78,80),79))))))),((n83,(53,54)),(((65,((((42,40),41),70),62)),((63,67),(66,64))),((((50,51),52),(8,(6,(5,7)))),71)))),((60,61),(32,35))),83),(29,(((12,13),(23,(25,(22,24)))),((14,((19,(15,16)),21)),((((58,59),57),(27,26)),17))))),((33,34),31)))),77),(2,1)))),9,10);
	TREE 'RAxML Bootstrap Tree++' = (((((2,1),(((43,(((((((((45,44),(3,4)),((78,80),79)),77),(47,(48,49))),(81,82)),(((((23,22),(25,24)),((21,(((15,16),14),19)),(((26,27),29),(17,(30,28))))),(12,13)),71)),((((33,34),(31,(32,35))),(((5,8),6),7)),(((37,38),(39,36)),((((73,((75,74),72)),76),((53,54),(70,(n83,(41,(42,40)))))),((((63,(64,67)),66),65),62))))),46)),(83,(((55,56),(50,(52,51))),(58,(57,59))))),(60,61))),68),(11,69)),9,10);
	TREE 'RAxML Bootstrap Tree++' = (9,(68,(69,(11,((((((58,(57,59)),(((61,60),(55,56)),83)),(50,(51,52))),((((((((72,75),73),76),74),((n83,(53,54)),(70,(40,(42,41))))),((62,(((64,63),66),(67,65))),((((36,37),(38,39)),71),(((5,7),8),6)))),(((23,(22,(25,24))),((((32,35),(29,(27,26))),(17,(((34,33),31),(30,28)))),((19,(16,(15,14))),21))),(13,12))),(((3,4),((((78,80),79),((82,81),((44,45),(48,(49,47))))),77)),46))),43),(1,2))))),10);
	TREE 'RAxML Bootstrap Tree++' = (9,(68,((11,(((((50,(52,51)),((5,6),(8,7))),((((((4,3),((((48,(47,49)),(45,44)),(80,(78,79))),(81,82))),46),((43,(70,((40,42),41))),(((72,73),76),(75,74)))),(((60,61),((83,((57,59),58)),(((32,35),((34,33),31)),(23,((((27,26),29),((24,(22,25)),((28,30),((21,(14,((15,16),19))),17)))),(12,13)))))),((38,37),(36,39)))),(((56,55),(62,((64,((67,63),66)),65))),((54,53),n83)))),(77,71)),(2,1))),69)),10);
	TREE 'RAxML Bootstrap Tree++' = (9,((69,(68,(((((71,((39,(38,37)),36)),(n83,((((((7,6),5),8),(((72,76),(73,75)),74)),(((((46,(79,(78,80))),((81,82),(3,4))),((44,45),77)),((56,55),((47,(49,48)),(57,(59,58))))),(((((66,67),(64,63)),65),((41,(40,42)),70)),62))),((30,(((((27,26),28),(61,60)),((((32,35),29),((25,24),(22,23))),(12,13))),((31,(83,(33,34))),(17,((14,((15,16),19)),21))))),(53,54))))),(52,(50,51))),(2,1)),43))),11),10);
	TREE 'RAxML Bootstrap Tree++' = (9,(((52,(50,51)),((83,((((60,61),(1,2)),(11,71)),(43,(((36,39),(38,37)),((((((66,67),(64,63)),(65,(70,62))),(40,(41,42))),(((((6,((8,7),5)),(((23,(25,(24,22))),(((19,(14,(15,16))),(((30,((31,(34,33)),(35,32))),(17,28)),((27,26),29))),21)),(12,13))),((76,(72,75)),(73,74))),n83),(53,54))),(((((4,3),(81,82)),(77,(49,(48,47)))),(46,(79,(78,80)))),(44,45))))))),((55,56),(69,(57,(58,59)))))),68),10);
	TREE 'RAxML Bootstrap Tree++' = (9,((11,(69,((43,((((38,37),36),39),(((((56,55),(81,82)),((59,(57,58)),(52,(50,51)))),((47,(49,48)),((46,(3,4)),((79,(78,80)),(45,44))))),((((13,12),(((17,(30,28)),((29,(((33,34),31),(32,35))),(27,26))),((21,((19,(16,15)),14)),((22,23),(24,25))))),(((75,74),72),(76,73))),((((62,(((42,(41,40)),70),((((66,65),63),64),67))),(83,((5,8),(6,7)))),((n83,71),((53,54),(61,60)))),77))))),(2,1)))),68),10);
	TREE 'RAxML Bootstrap Tree++' = (((((50,52),51),((56,55),((((71,((69,11),(61,60))),((1,2),((((17,(28,30)),(((31,(33,34)),(35,32)),((26,27),29))),((((22,23),(24,25)),(13,12)),(21,(14,(19,(15,16)))))),(((((((38,((36,37),39)),((8,7),(5,6))),(62,((((63,65),67),66),64))),((((46,(4,3)),((81,82),((79,(80,78)),(44,45)))),77),(49,(48,47)))),(((70,(40,(42,41))),n83),(54,53))),((((76,72),73),74),75)),43)))),83),(57,(58,59))))),68),9,10);
	TREE 'RAxML Bootstrap Tree++' = (9,(((69,11),((2,1),(((51,50),52),(((71,(((39,38),36),37)),(((((75,74),76),(73,72)),((83,(57,(59,58))),((((5,6),7),8),((23,((35,32),((33,34),31))),((12,13),((22,(25,24)),((29,(27,26)),((28,30),(17,(14,((19,(15,16)),21))))))))))),(((77,(46,(((82,81),(4,3)),((44,45),(79,(78,80)))))),((47,(49,48)),(56,55))),((((61,60),(53,54)),((42,(40,41)),(((((65,66),63),(67,64)),70),62))),n83)))),43)))),68),10);
	TREE 'RAxML Bootstrap Tree++' = (((((83,(((60,61),(((((((28,17),30),(((26,27),29),((32,35),(31,(33,34))))),(15,(21,((16,19),14)))),(23,(22,(24,25)))),(12,13)),((79,(78,80)),(71,77)))),((((6,8),(7,5)),(((38,39),36),37)),((46,(44,((49,(47,48)),45))),(((54,53),(((((76,75),(72,74)),73),((43,69),(40,(42,41)))),n83)),((56,55),((((70,((3,4),(82,81))),62),65),(((66,63),67),64)))))))),((50,(51,52)),(57,(58,59)))),(11,(1,2))),68),9,10);
	TREE 'RAxML Bootstrap Tree++' = ((68,(((2,1),(11,69)),(((((71,77),(61,60)),(((50,52),51),(((43,(((((40,(42,41)),(62,(((((64,67),63),66),65),70))),n83),(54,53)),(((73,76),75),(74,72)))),(((56,55),46),(((82,81),(3,4)),(((47,(48,49)),(44,45)),(79,(80,78)))))),((8,(7,(6,5))),((38,37),(39,36)))))),((58,(59,57)),(((13,12),((21,(22,(25,24))),(29,((26,27),((14,((17,28),((15,16),19))),30))))),(23,((32,35),((33,34),31)))))),83))),9,10);
	TREE 'RAxML Bootstrap Tree++' = ((68,((69,11),(((58,(57,59)),(71,(((50,(51,52)),(7,((6,5),8))),((((37,((38,36),39)),(((45,44),(46,(((47,(49,48)),((3,4),(81,82))),(77,((80,78),79))))),((70,(40,(42,41))),(43,(76,((74,73),(72,75))))))),(n83,(54,53))),((((67,(63,66)),64),65),62))))),((55,56),(((83,(61,60)),(13,(12,((23,(25,(24,22))),(((30,28),(29,((26,27),((35,32),(31,(34,33)))))),(((((16,15),19),14),21),17)))))),(1,2)))))),9,10);
	TREE 'RAxML Bootstrap Tree++' = (9,(68,((((61,60),71),((((5,((7,8),6)),(((39,38),37),36)),(((43,((((73,75),74),76),72)),((n83,((69,70),(41,(42,40)))),(53,54))),(62,(67,(66,((64,65),63)))))),(((((79,(78,80)),(((82,81),((45,44),((55,56),46))),((48,(47,49)),(3,4)))),77),((83,(59,(57,58))),(51,(52,50)))),((31,(34,33)),((32,35),(23,(12,(13,((((28,30),((21,(19,((15,14),16))),17)),((29,(27,26)),(24,22))),25))))))))),(11,(2,1)))),10);
	TREE 'RAxML Bootstrap Tree++' = (9,(68,((11,((((((n83,(((5,7),(8,6)),(53,54))),(43,((41,(40,42)),((74,72),(((((((57,59),58),((48,47),49)),((((3,4),(82,81)),((55,56),((65,((63,67),(64,66))),(70,62)))),((45,44),46))),73),75),76))))),(((83,((34,(31,33)),(32,35))),((((25,22),24),(29,((30,28),(17,((21,(14,(19,(15,16)))),(26,27)))))),(23,(13,12)))),(61,60))),(((79,78),80),(77,71))),((50,(52,51)),((39,38),(36,37)))),(2,1))),69)),10);
	TREE 'RAxML Bootstrap Tree++' = (9,(68,(((69,11),(2,1)),(((((37,(39,38)),36),((43,(((72,73),(76,74)),75)),(((((44,45),(49,(48,47))),(46,((4,3),(82,81)))),(79,(78,80))),((13,12),((22,(23,(25,24))),(((17,(19,(((16,15),21),14))),(30,((((34,33),31),(35,32)),((26,27),29)))),28)))))),(((83,(60,61)),(77,71)),((((42,(40,41)),(70,((65,(((66,64),67),63)),62))),n83),(((5,8),(7,6)),(53,54))))),((52,(50,51)),((55,56),(59,(58,57))))))),10);
	TREE 'RAxML Bootstrap Tree++' = (9,((69,(((1,2),11),68)),((((58,(57,59)),(((81,82),83),(43,(((((44,45),((79,(78,80)),46)),((74,73),(76,(75,72)))),((13,(12,(((22,23),(25,24)),((((28,30),17),(29,((26,27),(((33,34),31),(35,32))))),(((14,(16,15)),19),21))))),(((((71,n83),(61,60)),(((47,(49,48)),70),(40,(42,41)))),((62,(((67,64),(66,63)),65)),((53,54),((((7,5),6),8),77)))),(((37,38),36),39)))),(4,3))))),(50,(51,52))),(56,55))),10);
	TREE 'RAxML Bootstrap Tree++' = ((((11,69),((2,1),((((50,(51,52)),(83,(((((33,34),31),((29,((28,30),(((17,(14,(19,(16,15)))),21),((23,(24,(22,25))),(12,13))))),(32,35))),(26,27)),((58,57),59)))),(60,61)),((((70,(41,(42,40))),n83),(((54,53),(43,(((37,38),36),39))),(((((44,45),((82,81),((79,(80,78)),((47,(48,49)),(77,(4,3)))))),(46,(55,56))),(62,((((67,65),66),64),63))),((((5,7),6),8),((((74,75),76),73),72))))),71)))),68),9,10);
	TREE 'RAxML Bootstrap Tree++' = (((69,11),((((((((39,38),(36,37)),(((6,7),5),8)),((71,((((53,54),((41,(40,42)),n83)),((((75,76),74),(73,72)),43)),(((((66,64),65),(63,67)),70),62))),(61,60))),((((((55,56),(82,81)),((79,(80,78)),((49,(48,47)),(45,44)))),(46,(3,4))),77),((13,12),((29,(26,27)),((((21,((15,(16,19)),14)),17),(((30,28),(23,((32,35),(31,(34,33))))),22)),(24,25)))))),((83,(52,(51,50))),(59,(57,58)))),(1,2)),68)),9,10);
	TREE 'RAxML Bootstrap Tree++' = ((((83,((((((((30,28),(17,(14,((31,(34,33)),(19,(16,15)))))),((((58,(59,57)),(32,35)),29),(27,26))),21),(23,(22,(25,24)))),(13,12)),(61,60)),((((((40,(42,41)),n83),(54,53)),(((74,72),((75,73),76)),(43,70))),(((6,((5,7),8)),((65,((63,(67,66)),64)),62)),(((47,(49,48)),(56,55)),((46,(3,4)),(((77,(44,45)),(82,81)),((79,78),80)))))),(((50,(51,52)),71),(((38,36),37),39))))),((2,1),(69,11))),68),9,10);
	TREE 'RAxML Bootstrap Tree++' = (9,(68,((((((((57,(58,59)),(49,(48,47))),(((((29,(27,26)),(((30,28),(12,13)),(((21,(14,(19,(16,15)))),17),(23,(22,(24,25)))))),(83,((34,(33,31)),(32,35)))),(61,60)),((((n83,(54,53)),(70,(((63,((64,67),66)),65),62))),((40,(42,41)),((74,((76,72),75)),((43,((45,44),(46,((79,(80,78)),((81,82),(4,3)))))),73)))),(71,((38,(36,39)),37))))),(56,55)),((52,(51,50)),(6,(5,(8,7))))),77),(69,(1,2))),11)),10);
	TREE 'RAxML Bootstrap Tree++' = ((68,(((70,(62,((65,66),(63,(64,67))))),(((58,(59,57)),(((52,(51,50)),43),((((77,((4,3),((((45,44),(81,82)),(49,(47,48))),(79,(78,80))))),(((60,61),((55,56),46)),((54,53),(((((13,12),(25,24)),22),23),(21,((15,((16,14),19)),((((26,27),29),((30,28),(31,((32,35),(33,34))))),17))))))),((71,(39,((38,37),36))),(((5,8),(7,6)),(42,(41,40))))),(n83,((75,76),(73,(74,72))))))),83)),((2,1),(69,11)))),9,10);
	TREE 'RAxML Bootstrap Tree++' = (9,(68,(69,(((((71,((43,(83,(81,82))),((((36,(37,39)),38),(((4,3),(49,(48,47))),(51,(50,52)))),(((n83,((42,(41,40)),70)),(53,54)),(((46,((78,(79,80)),(56,55))),(45,44)),((((((72,73),75),74),76),(((57,(58,59)),((((12,13),((23,(22,(25,24))),(21,(((33,31),34),((14,(19,16)),15))))),(29,((35,32),(26,27)))),(17,(28,30)))),((6,(8,7)),5))),(62,(65,(67,(66,(63,64))))))))))),(60,61)),77),(1,2)),11))),10);
	TREE 'RAxML Bootstrap Tree++' = ((((((((((52,(51,50)),(((49,(47,48)),71),(((54,53),(43,(((75,72),76),(74,73)))),(((70,(62,(((64,65),66),(67,63)))),(41,(40,42))),n83)))),(((45,44),(((79,(80,78)),46),((81,82),(3,4)))),((7,((8,6),5)),((37,38),(39,36))))),((56,55),((((83,(33,34)),((32,35),31)),(23,(((25,24),((29,(27,26)),((13,12),((30,28),(17,(21,((19,(15,16)),14))))))),22))),(60,61)))),77),((57,59),58)),(2,1)),(69,68)),11),9,10);
	TREE 'RAxML Bootstrap Tree++' = ((68,(11,(((((60,61),(((14,(19,(15,16))),21),((((30,28),((((34,33),31),((58,(57,59)),(26,27))),(32,35))),(29,17)),((13,12),((22,23),(25,24)))))),((53,54),((((52,(50,51)),(5,((6,7),8))),(42,(41,40))),((36,(37,(39,38))),(((((77,(45,44)),46),((82,81),(4,3))),(79,(78,80))),(((83,43),(((49,48),47),(n83,71))),((((72,(75,74)),76),73),((56,55),(70,(62,(67,((65,66),(63,64))))))))))))),(2,1)),69))),9,10);
	TREE 'RAxML Bootstrap Tree++' = ((68,((((((((((61,60),(((((((27,26),(58,(57,59))),(((73,(76,(74,72))),75),43)),(35,32)),((((51,50),52),(28,30)),(31,(33,34)))),(83,23)),((29,((24,(22,25)),(13,12))),(17,(14,(21,(15,(19,16)))))))),((38,36),(39,37))),((((44,45),(46,((80,79),78))),(49,(47,48))),((3,4),(((56,55),(((((62,64),67),65),63),66)),(70,(82,81)))))),(41,(40,42))),(n83,71)),((((8,5),6),7),(54,53))),77),(2,1)),(69,11))),9,10);
	TREE 'RAxML Bootstrap Tree++' = (9,((((43,((83,((59,(58,57)),(50,(51,52)))),(((((23,((24,25),22)),(12,13)),(21,(((14,16),15),19))),((((27,26),((60,61),(35,32))),29),(17,((30,28),((34,33),31))))),((((((82,81),(4,3)),((((44,45),(48,(47,49))),((78,80),79)),((56,55),46))),((71,77),(((54,53),n83),((70,(41,(40,42))),(62,(((65,(64,66)),67),63)))))),((76,72),((75,74),73))),(((37,36),39),38))))),((((6,8),5),7),(2,1))),(69,11)),68),10);
	TREE 'RAxML Bootstrap Tree++' = ((68,((11,69),(((((50,(52,51)),(((57,(59,58)),(83,(((23,(34,(33,31))),(13,12)),(((22,((17,((21,14),(19,(15,16)))),((30,28),((29,(27,26)),((60,61),(35,32)))))),24),25)))),(43,(((((49,47),48),((81,82),(4,3))),(((((56,55),46),(44,45)),((((76,72),75),73),74)),(((78,80),79),((n83,(((6,5),(8,7)),(53,54))),((70,((((64,65),66),(67,63)),62)),(40,(41,42))))))),(((38,36),39),37))))),71),77),(2,1)))),9,10);
	TREE 'RAxML Bootstrap Tree++' = (((11,(((((((61,60),(((39,37),(38,36)),83)),(((42,(41,40)),(((44,45),(((3,4),(82,81)),46)),(79,(78,80)))),70)),(((((30,((31,(34,33)),((29,((17,(((((23,22),(25,24)),13),12),(21,((19,(16,15)),14)))),28)),((32,35),(26,27))))),(((((76,(74,72)),75),73),((58,(57,59)),43)),(49,(47,48)))),(((65,(((66,64),63),67)),62),(55,56))),(71,((51,(52,50)),n83))),((((6,5),7),8),(54,53)))),77),69),(1,2))),68),9,10);
	TREE 'RAxML Bootstrap Tree++' = ((68,(((1,2),(((83,71),(((55,56),(59,(57,58))),(51,(52,50)))),(((((29,(26,27)),(17,((28,30),(((21,(14,((15,16),19))),(12,((25,(24,22)),23))),13)))),((32,35),((33,34),31))),(61,60)),((((39,36),(37,38)),(((45,44),(46,((49,(47,48)),((((79,78),80),77),((3,4),(82,81)))))),((53,54),(((((74,76),73),(72,75)),43),(((70,(40,(41,42))),(((((63,67),66),64),65),62)),n83))))),(((5,7),6),8))))),(11,69))),9,10);
	TREE 'RAxML Bootstrap Tree++' = ((((69,11),((((61,60),((((((48,(47,49)),((77,(45,44)),(((79,(80,78)),46),((3,4),((55,56),(81,82)))))),(((73,76),((74,72),75)),(((((32,35),((34,33),31)),(((57,(58,59)),23),83)),(((((30,28),((27,26),((17,((19,(15,16)),14)),21))),29),((25,22),24)),(12,13))),(5,(6,(8,7)))))),(43,(37,(38,(36,39))))),(((41,(42,40)),((62,(((66,63),(64,67)),65)),70)),((53,54),n83))),((51,52),50))),71),(2,1))),68),9,10);
	TREE 'RAxML Bootstrap Tree++' = ((68,(69,(11,(83,(43,(((((n83,((((2,1),((60,61),(((33,34),(31,(35,32))),(((30,28),((29,(27,26)),(((23,((25,24),22)),(12,13)),(((15,16),(19,14)),21)))),17)))),(53,54)),(((((((64,63),67),66),65),62),70),(41,(42,40))))),((((6,5),7),8),((59,(57,58)),(((75,(74,72)),73),76)))),((((79,(80,78)),(((81,82),(3,4)),(77,(48,(47,49))))),(46,(56,55))),(45,44))),(71,((37,(36,38)),39))),(51,(52,50)))))))),9,10);
	TREE 'RAxML Bootstrap Tree++' = ((68,((11,((43,(((61,60),(n83,((70,(42,(41,40))),((((((((76,73),75),74),72),((65,((67,66),(64,63))),62)),(46,(45,44))),(((((5,7),6),8),(53,54)),(((36,37),39),38))),(((35,32),(23,(((30,28),((((((((79,(78,80)),(71,77)),((81,82),(4,3))),(48,(49,47))),(12,13)),(25,24)),((26,27),29)),22)),(17,(21,(14,((15,16),19))))))),(31,(33,34))))))),((((55,56),(58,(59,57))),(50,(52,51))),83))),(2,1))),69)),9,10);
	TREE 'RAxML Bootstrap Tree++' = (9,(68,(((11,(2,1)),(77,((((71,(n83,(((((42,41),40),70),(62,((66,63),((64,67),65)))),((((76,(74,75)),(73,72)),(43,(((((45,44),((56,55),46)),(((82,81),(4,3)),(78,(80,79)))),((36,(39,(37,38))),((((((34,33),31),(35,32)),23),(((21,(14,(19,(16,15)))),(((30,28),17),(29,(26,27)))),(22,(25,24)))),(13,12)))),(((59,57),58),(49,(47,48)))))),(53,54))))),((51,50),52)),((5,(6,8)),7)),(83,(61,60))))),69)),10);
	TREE 'RAxML Bootstrap Tree++' = (9,(((83,(((43,((((62,(((67,63),66),(65,64))),(((74,72),76),(73,75))),((((49,47),48),(70,(42,(41,40)))),(((77,71),(61,60)),n83))),((((7,8),5),6),(((38,39),(36,37)),((((31,(33,34)),(32,35)),(((4,3),(46,(79,(78,80)))),(44,45))),((53,54),((12,13),((((((((14,19),(15,16)),21),17),28),30),((26,27),29)),(23,((25,24),22)))))))))),(((50,51),52),((57,58),59))),((82,81),(55,56)))),(68,((1,2),11))),69),10);
	TREE 'RAxML Bootstrap Tree++' = (9,((69,((43,((((61,60),((n83,((((72,75),(76,74)),73),(((70,((((65,66),64),67),63)),62),(55,56)))),(((((8,7),6),5),((41,42),40)),(53,54)))),((((38,39),37),36),(((82,81),((((77,71),((78,80),79)),(30,(((((23,((35,32),((33,34),31))),22),((21,(14,(19,(16,15)))),(((25,24),(29,(27,26))),(13,12)))),17),28))),(48,(49,47)))),(45,44)))),((59,(58,57)),(((52,(51,50)),46),(4,3))))),((11,(2,1)),83))),68),10);
	TREE 'RAxML Bootstrap Tree++' = (((((69,11),(((((((((75,(73,74)),76),72),(n83,((40,41),42))),(((((6,5),7),8),(((36,(38,37)),39),71)),((47,(49,48)),(((55,56),(((35,32),(((33,34),31),((((((23,22),(24,25)),(12,13)),(29,(26,27))),(17,(21,((16,15),(14,19))))),(28,30)))),(60,61))),(53,54))))),((((70,62),65),(63,(64,(66,67)))),(((46,(79,(80,78))),(3,4)),(77,((44,45),(82,81)))))),43),((58,(57,59)),83)),(1,2))),68),(52,(50,51))),9,10);
	TREE 'RAxML Bootstrap Tree++' = ((68,(69,((11,(1,2)),(((65,((70,((52,51),50)),62)),((64,(67,63)),66)),(83,((43,(46,(((82,81),(4,3)),(((48,49),47),(((78,80),79),(45,44)))))),(n83,(((40,(42,41)),(55,56)),((54,53),(((((8,(6,(7,5))),(75,(73,((72,76),74)))),(((58,57),59),((((28,30),17),((((26,27),29),((21,((23,22),(25,24))),(13,12))),((19,(15,16)),14))),(((34,33),31),(35,32))))),((38,(36,37)),39)),((60,61),(77,71)))))))))))),9,10);
	TREE 'RAxML Bootstrap Tree++' = ((((68,(11,(2,1))),69),(83,(((51,(52,50)),(((((73,75),((74,72),76)),((((((((30,28),(21,(17,(14,(19,(15,16)))))),(29,(27,26))),((23,22),(24,25))),(13,12)),(77,((3,4),((45,44),((79,(80,78)),(82,81)))))),(((48,49),47),71)),(((36,37),(38,39)),(((33,34),31),(((((41,40),42),n83),((56,55),((53,54),((60,61),(35,32))))),(62,((8,5),(7,6)))))))),((((67,(63,(66,64))),65),70),46)),43)),(58,(57,59))))),9,10);
	TREE 'RAxML Bootstrap Tree++' = (9,(((((((((60,61),((((55,56),(((48,(47,49)),(((70,((((63,(66,64)),67),65),62)),((41,40),42)),(((76,((75,(73,72)),74)),(46,((((78,79),80),(44,45)),((82,81),(4,3))))),43))),n83)),71),((58,(59,57)),((50,51),52)))),((((29,((27,26),(35,32))),((17,(30,28)),((13,12),((((((15,19),16),14),(31,(33,34))),21),(23,(25,(24,22))))))),(54,53)),((38,((36,37),39)),((5,6),(7,8))))),83),77),(2,1)),68),69),11),10);
	TREE 'RAxML Bootstrap Tree++' = (9,(68,(69,(((1,2),(((60,61),((((56,55),83),((51,(50,52)),(58,(57,59)))),(43,((((39,36),37),38),((((73,(74,75)),(76,72)),(((((53,54),((6,(5,8)),7)),n83),(70,(65,(63,(62,(67,(66,64))))))),(41,(40,42)))),((((80,78),79),46),(44,((77,45),(((82,81),(4,3)),((48,49),47)))))))))),(71,(17,((((35,32),((34,33),31)),(((((25,22),24),23),((13,12),(21,(((16,15),19),14)))),(29,(26,27)))),(28,30)))))),11))),10);
	TREE 'RAxML Bootstrap Tree++' = (9,((((((39,((((((48,(49,47)),((45,44),(77,(((82,81),(4,3)),((79,(78,80)),46))))),((((22,23),(24,25)),(12,13)),((29,(((32,35),(59,(57,58))),(26,27))),(28,(30,(17,(21,((31,(34,33)),(14,(19,(15,16))))))))))),71),(36,(((60,61),38),37))),((n83,((53,54),(((((76,74),72),75),73),((69,(70,(41,(40,42)))),43)))),((56,55),((66,((64,63),(65,67))),62))))),((51,50),52)),83),(6,((7,8),5))),((1,2),11)),68),10);
	TREE 'RAxML Bootstrap Tree++' = (((69,(((71,(60,61)),((((5,(8,(6,7))),(53,54)),((62,((((67,65),66),64),63)),(((59,(58,57)),((50,(52,51)),(56,55))),(n83,((((49,(47,48)),70),(40,(41,42))),(43,((((73,75),76),74),72))))))),((((77,(((82,81),(3,4)),(46,(79,(80,78))))),(45,44)),(((32,35),(((29,(27,26)),(((28,30),((13,12),(((25,(22,24)),23),(21,((19,(16,14)),15))))),17)),(31,(33,34)))),83)),((38,(39,37)),36)))),(11,(1,2)))),68),9,10);
	TREE 'RAxML Bootstrap Tree++' = ((68,(69,(((2,1),11),(((77,71),(((50,51),52),(n83,((((55,56),(53,54)),((65,62),((63,67),(66,64)))),(((((73,76),72),(75,74)),((42,(40,41)),70)),((46,(((79,(78,80)),((81,82),((45,44),(48,(47,49))))),(3,4))),((((83,((61,60),(((21,((15,(14,16)),19)),((((((26,27),29),(32,35)),17),(((34,33),31),(30,28))),(23,(22,(24,25))))),(13,12)))),(59,(58,57))),(((38,39),36),37)),43))))))),(((8,7),6),5))))),9,10);
	TREE 'RAxML Bootstrap Tree++' = ((68,(((((((50,(51,52)),43),46),((71,(((23,(3,4)),((21,(((29,(26,27)),(((24,13),12),25)),22)),((17,28),((14,(15,(19,16))),30)))),((81,82),((83,((44,45),(49,(47,48)))),((79,80),78))))),(((((38,37),(36,39)),77),((54,53),(((40,42),41),(n83,(((56,55),((70,62),((65,(66,63)),(67,64)))),((75,76),(72,(74,73)))))))),((((58,(59,57)),(35,32)),((33,34),31)),(60,61))))),(((7,6),8),5)),(2,1)),(11,69))),9,10);
	TREE 'RAxML Bootstrap Tree++' = (9,((((83,(43,(((46,((((((((((8,7),(5,6)),54),53),(60,61)),(77,71)),n83),((40,(41,42)),(((70,65),((63,(64,67)),66)),62))),(((55,56),(72,(74,(75,76)))),73)),((37,((39,36),38)),((((((44,45),(81,82)),(48,(47,49))),(79,(78,80))),(3,4)),((13,12),((((23,22),24),25),(29,((((30,28),((14,((15,16),19)),21)),17),(26,27))))))))),((50,52),51)),(((34,31),33),((32,35),(57,(59,58))))))),(1,2)),(11,69)),68),10);
	TREE 'RAxML Bootstrap Tree++' = (9,(69,((((52,(50,51)),(43,(71,(n83,((((((((((5,6),7),8),(83,((12,13),((28,30),(((31,(33,34)),(32,35)),(((22,23),(24,25)),(((26,27),(17,((14,(15,(16,19))),21))),29))))))),(58,(59,57))),(((73,75),(72,76)),74)),(((49,(47,48)),((((78,80),79),46),((77,(45,44)),((4,3),(81,82))))),(70,((56,55),(62,(65,(63,((64,66),67)))))))),((38,(39,37)),36)),((60,61),(53,54))),(40,(41,42))))))),(11,(1,2))),68)),10);
	TREE 'RAxML Bootstrap Tree++' = ((((((43,(((51,(52,50)),(((77,(23,(22,((((27,26),29),(17,((30,28),(19,(14,(21,(16,15))))))),((12,13),(25,24)))))),((((79,(78,80)),(((81,82),(4,3)),(45,44))),(47,(48,49))),71)),(((36,39),(37,38)),(((((76,(74,72)),75),73),(((7,8),6),5)),(((((42,41),40),(70,((((66,65),(67,63)),64),62))),n83),(53,54)))))),46)),(((83,((34,33),((32,35),31))),(59,(57,58))),((56,55),(61,60)))),(11,(1,2))),69),68),9,10);
	TREE 'RAxML Bootstrap Tree++' = (((11,((((61,60),71),(n83,(((70,(40,(42,41))),((((63,67),(64,65)),66),62)),(((54,53),(((39,(38,37)),36),(((45,44),((77,(((82,81),(3,4)),(49,(47,48)))),(46,(79,(80,78))))),(((((52,(50,51)),(55,56)),69),(83,(59,(57,58)))),(43,((72,(76,((75,74),73))),((((29,(27,26)),(28,30)),((((((19,16),15),14),21),17),((((22,25),24),23),(12,13)))),((32,35),((34,33),31))))))))),((8,7),(6,5)))))),(1,2))),68),9,10);
	TREE 'RAxML Bootstrap Tree++' = (((((11,(2,1)),(((50,(52,51)),(43,(46,(((81,82),(3,4)),((79,(78,80)),((44,(45,77)),(((((53,54),((((70,(62,((63,(64,67)),(65,66)))),((40,42),41)),n83),(71,(((((35,32),(23,((34,33),31))),(17,((30,28),((((29,(26,27)),((25,24),(13,12))),(21,22)),((15,16),(14,19)))))),(60,61)),(55,56))))),(((75,76),72),(74,73))),((((8,5),6),7),(39,((36,37),38)))),(48,(49,47))))))))),(((58,59),57),83))),69),68),9,10);
	TREE 'RAxML Bootstrap Tree++' = (((((11,(2,1)),(83,((((50,(51,52)),(59,(57,58))),(56,55)),((60,61),(((6,(5,7)),8),((((53,54),(n83,((((74,73),((76,75),72)),(43,(((41,40),42),(((((3,4),(81,82)),(49,(48,47))),((((23,((25,24),22)),(((14,(19,(15,16))),21),((30,(17,28)),((27,26),29)))),(12,13)),((71,77),(79,(80,78))))),46)))),(62,(((63,(67,66)),64),65))))),(70,(((32,35),(31,(33,34))),(45,44)))),(37,(36,(38,39))))))))),69),68),9,10);
	TREE 'RAxML Bootstrap Tree++' = (9,((11,(69,((83,((((35,32),(((29,(26,27)),(((30,28),17),(((((24,22),25),23),(12,13)),(21,(14,((16,15),19)))))),(33,(34,31)))),(61,60)),((((43,((((73,76),75),74),72)),((n83,(54,53)),((40,(42,41)),(70,(62,(((63,(64,67)),66),65)))))),(((((56,55),((82,81),(3,4))),(((((6,5),7),8),(77,(52,(50,51)))),((58,(59,57)),(48,(49,47))))),(46,(79,(80,78)))),(44,45))),(71,(37,((36,38),39)))))),(1,2)))),68),10);
	TREE 'RAxML Bootstrap Tree++' = (9,(((11,((((50,(52,51)),((55,56),((58,57),59))),((((71,77),((48,(49,47)),((((81,82),(3,4)),((78,80),79)),((((((26,27),29),((30,28),17)),((19,((15,16),14)),21)),(23,(25,(24,22)))),(13,12))))),(((61,60),((((8,6),5),7),(62,(((66,67),65),(64,63))))),(((70,(41,(40,42))),n83),((43,(72,(((75,76),74),73))),(53,54))))),((((39,36),37),38),(((44,45),46),(83,((31,(34,33)),(35,32))))))),(1,2))),69),68),10);
	TREE 'RAxML Bootstrap Tree++' = (9,(68,((69,11),((((82,81),(50,(51,52))),(3,4)),((59,(57,58)),(((((((((((23,(((14,(19,(15,16))),21),22)),(12,13)),25),24),29),(26,27)),(17,(30,28))),(((33,34),31),(35,32))),(2,1)),((46,(56,55)),(61,60))),((((((((41,(40,42)),((((64,(66,67)),63),(62,65)),70)),n83),(54,53)),(((72,75),(73,76)),74)),43),(((((36,38),37),39),(((7,5),6),8)),((83,((44,45),(79,(80,78)))),(47,(49,48))))),(77,71))))))),10);
	TREE 'RAxML Bootstrap Tree++' = (((((1,2),((((((((((3,4),77),((79,(80,78)),((81,82),((45,((47,48),49)),44)))),((55,56),46)),(58,(57,59))),(((60,61),((12,13),(((23,(22,(24,25))),(((19,(15,16)),14),21)),((17,((28,30),((34,33),31))),((32,35),((26,27),29)))))),(((76,75),(74,(73,72))),(((70,(41,(42,40))),(((67,((66,64),63)),65),62)),(((((6,5),7),8),(53,54)),n83))))),(71,((37,39),(38,36)))),((50,52),51)),43),83)),(69,11)),68),9,10);
	TREE 'RAxML Bootstrap Tree++' = (9,((((11,(1,2)),((((55,56),(60,61)),(((((36,37),38),39),((((((62,((((63,64),67),66),65)),70),(40,(41,42))),((((76,73),75),74),72)),(n83,(54,53))),((49,(47,48)),(((45,44),((79,(80,78)),77)),((82,81),(4,3)))))),71)),(43,(46,((52,(51,50)),((((6,((8,7),5)),((((33,34),31),(((26,27),29),(((12,13),((22,23),(24,25))),(((30,28),17),(21,(14,(19,(16,15)))))))),(35,32))),(59,(57,58))),83)))))),68),69),10);
	TREE 'RAxML Bootstrap Tree++' = ((68,((69,11),((2,1),((58,(57,59)),((52,(50,51)),(((((((((((26,27),29),(17,(30,28))),(((32,35),((33,34),31)),(((19,(16,15)),14),21))),(23,22)),(25,24)),(13,12)),(61,60)),(55,56)),77),(((((40,(42,41)),((8,(5,7)),6)),(62,(70,(((67,(66,64)),65),63)))),((53,54),(n83,((43,(((44,45),(((4,3),(((78,80),79),46)),83)),((48,(49,47)),(82,81)))),((((75,73),76),72),74))))),((((39,36),38),37),71)))))))),9,10);
	TREE 'RAxML Bootstrap Tree++' = (9,(((50,(51,52)),(((69,(59,(57,58))),((46,(79,(78,80))),((70,((((32,35),((45,44),(31,(33,34)))),((28,((71,(((38,37),36),39)),((48,(47,49)),(((81,82),(3,4)),23)))),((((21,(14,((15,16),19))),17),(((22,(24,25)),(13,12)),((77,(26,27)),29))),30))),((74,((((((((((5,6),7),8),(41,(42,40))),n83),62),((61,60),(54,53))),(((67,65),(66,64)),63)),72),75)),(73,76)))),(83,(43,(11,(1,2))))))),(55,56))),68),10);
	TREE 'RAxML Bootstrap Tree++' = (((((((43,((58,(59,57)),(52,(51,50)))),((((((62,(65,(67,((63,66),64)))),((70,(42,(40,41))),((5,8),(6,7)))),((53,54),n83)),((46,(55,56)),(((75,74),76),(72,73)))),((36,37),(39,38))),((((((13,(24,12)),25),(29,(27,26))),(22,(((((((15,14),16),19),21),17),((34,33),(((60,61),(32,35)),31))),(28,30)))),23),((71,77),((3,4),(((82,81),((79,(78,80)),(45,44))),(49,(47,48)))))))),83),(1,2)),68),(11,69)),9,10);
	TREE 'RAxML Bootstrap Tree++' = ((68,(((((32,35),((34,(31,33)),((17,(((((71,(((77,((82,81),(3,4))),((80,78),79)),(48,(47,49)))),(30,28)),(13,12)),((24,25),(22,23))),(21,(((15,16),19),14)))),(29,(26,27))))),((60,61),((((58,(59,57)),(83,(51,(50,52)))),(55,56)),(((((53,54),((((39,(36,37)),38),((((74,(75,73)),72),76),((46,(44,45)),((((8,7),5),6),(((((63,67),65),64),66),62))))),43)),n83),70),(42,(41,40)))))),(1,2)),(69,11))),9,10);
	TREE 'RAxML Bootstrap Tree++' = (9,(((77,((((55,56),(51,(50,52))),(5,((8,6),7))),((n83,((53,54),((43,(((75,72),76),(74,73))),(((45,44),((((78,(80,79)),46),((59,(57,58)),((48,(47,49)),((70,(82,81)),(4,3))))),(62,(65,(63,((66,64),67)))))),(39,((36,(37,(((69,(1,2)),((83,71),(61,60))),((12,13),((((21,(17,((16,(19,15)),14))),(((25,22),24),23)),((29,(26,27)),(((33,34),31),(35,32)))),(30,28)))))),38)))))),(40,(42,41))))),11),68),10);
	TREE 'RAxML Bootstrap Tree++' = (((((((83,(((32,35),(59,(57,58))),(((((13,12),((17,((14,((15,16),19)),21)),(((23,25),24),22))),(29,(26,27))),(28,30)),((34,33),31)))),(60,61)),((41,(40,42)),(((53,54),(((51,(50,52)),71),n83)),(((((((70,(62,(((63,(66,64)),67),65))),(56,55)),(((44,(((82,81),(4,3)),(77,((79,78),80)))),46),45)),(((5,7),(8,6)),((((75,76),74),73),72))),43),((37,36),(38,39))),(49,(48,47)))))),(11,(2,1))),69),68),9,10);
	TREE 'RAxML Bootstrap Tree++' = (9,(((((((83,(((55,56),(51,(50,52))),((59,57),58))),(((((73,74),72),(75,76)),(((((47,(48,49)),((4,3),((82,81),77))),(46,(79,(80,78)))),(44,45)),(((62,(65,((66,(67,64)),63))),((70,(n83,(41,(42,40)))),((6,(8,(7,5))),(54,53)))),((36,38),(39,37))))),43)),((60,61),(35,32))),(71,(17,((((27,26),29),(((23,(24,(25,22))),(13,12)),(28,30))),(21,((31,(34,33)),((16,15),(19,14)))))))),(1,2)),(69,11)),68),10);
	TREE 'RAxML Bootstrap Tree++' = (9,(11,((68,(((((56,55),(60,61)),((((77,71),(36,((37,39),38))),((((((6,(5,(8,7))),(53,54)),((70,(41,(40,42))),(62,(65,((64,(63,67)),66))))),n83),(43,(76,((75,74),(72,73))))),(((4,3),46),(((78,80),79),(((45,44),(82,81)),(47,(48,49))))))),((13,12),((24,25),(23,(22,((21,(14,(19,(15,16)))),((30,28),((((35,32),((34,33),31)),((26,27),29)),17))))))))),((52,(50,51)),(83,(57,(58,59))))),(2,1))),69)),10);
	TREE 'RAxML Bootstrap Tree++' = (9,(68,((2,1),((69,11),((83,((57,(58,59)),(51,(50,52)))),((((((n83,((54,53),((((42,41),40),70),(62,(65,((67,(64,66)),63)))))),((((39,38),36),37),(((((((27,26),29),((30,28),(17,(((15,14),(16,19)),21)))),((23,22),(25,24))),(12,13)),71),(77,((3,4),(((80,78),79),((81,82),((44,45),(48,(47,49)))))))))),(((76,74),72),(73,75))),(((60,61),(55,56)),(46,(((33,34),31),(32,35))))),((7,(6,5)),8)),43))))),10);
	TREE 'RAxML Bootstrap Tree++' = (9,(68,((((((50,52),51),((56,55),(83,((59,58),57)))),((((((42,41),40),70),(n83,((53,54),(((36,(39,(37,38))),((((77,(82,81)),(((4,3),((44,45),((79,(78,80)),46))),(49,(48,47)))),((13,12),((25,24),(23,(22,((29,(27,26)),((17,(((35,32),((33,34),31)),(21,(14,((16,15),19))))),(30,28)))))))),((((64,63),(67,66)),65),62))),(((75,(73,74)),(76,72)),43))))),((61,60),71)),(7,(6,(8,5))))),(2,1)),(69,11))),10);
	TREE 'RAxML Bootstrap Tree++' = (9,(68,((11,69),(((43,(((59,(58,57)),(((48,(47,49)),(45,44)),(((56,55),((4,3),((((62,((66,65),67)),63),64),((81,82),70)))),46))),((40,(42,41)),((((73,(76,72)),75),74),(((((77,71),(79,(80,78))),((38,(36,37)),39)),((83,((((34,33),31),(32,35)),(((((((15,(19,16)),14),17),21),(27,26)),29),((28,30),(23,(((12,13),(24,25)),22)))))),(60,61))),(n83,((5,(7,(6,8))),(54,53)))))))),(50,(52,51))),(2,1)))),10);
	TREE 'RAxML Bootstrap Tree++' = (9,((((1,2),(83,((((40,(41,42)),70),((((66,64),62),(63,65)),67)),(((((60,61),((35,32),((33,34),31))),(((n83,(53,54)),((76,(74,73)),(75,72))),((5,((8,6),7)),(((39,38),37),36)))),(((49,(47,48)),(((((30,28),(((17,((19,(16,15)),(14,21))),(26,27)),29)),(((23,22),24),25)),(13,12)),((44,45),((82,81),(4,3))))),((71,77),((79,78),80)))),(43,(46,(((52,(51,50)),(56,55)),(59,(58,57))))))))),(69,11)),68),10);
	TREE 'RAxML Bootstrap Tree++' = (9,(68,(((((((((((((4,3),(82,81)),((69,((80,78),79)),46)),(45,((48,(47,49)),44))),((((12,13),(((22,(25,24)),21),((30,((29,(26,27)),(28,17))),((15,(16,19)),14)))),(23,((35,32),(34,(33,31))))),((57,(58,59)),(((76,72),(74,75)),73)))),((43,(2,1)),(71,(38,((37,39),36))))),83),(n83,(((65,(66,(63,64))),67),(70,62)))),((60,61),(53,54))),(40,(42,41))),((50,(52,51)),(77,(6,(8,(7,5)))))),(56,55)),11)),10);
	TREE 'RAxML Bootstrap Tree++' = (9,((11,69),((((((83,(58,(59,57))),((81,82),(55,56))),(51,(50,52))),(((((((((45,44),(47,(49,48))),((4,3),46)),77),(79,(80,78))),((37,38),(39,36))),(((((70,(41,(42,40))),n83),(54,53)),((((6,((8,7),5)),((24,((((21,((14,(((((32,35),((33,34),31)),(30,28)),(29,(26,27))),17)),((15,16),19))),23),22),25)),(13,12))),((((74,73),76),72),75)),43)),(62,(65,((64,63),(67,66)))))),71),(61,60))),(1,2)),68)),10);
	TREE 'RAxML Bootstrap Tree++' = ((68,(69,((11,(1,2)),(((((((((12,13),(28,30)),((23,22),(25,24))),((17,(14,(19,(16,15)))),21)),((26,27),29)),((61,60),(35,32))),83),((58,(59,57)),((34,33),31))),((n83,(((((8,(5,(6,7))),(36,(37,(39,38)))),(43,(((72,74),(73,(76,75))),(71,((47,(49,48)),((3,4),(((77,(44,45)),(81,82)),(((80,78),79),46)))))))),((56,55),(54,53))),(((40,(41,42)),70),(62,(64,((66,67),(63,65))))))),(51,(50,52))))))),9,10);
	TREE 'RAxML Bootstrap Tree++' = (9,((68,((((((6,(8,7)),5),((57,(58,59)),((35,32),((34,33),31)))),((43,(((((76,74),((72,75),73)),(((55,56),(62,((((67,64),66),65),63))),((44,45),46))),((40,(41,42)),(70,n83))),(53,54))),(((23,(((21,(((28,30),(17,((19,(15,16)),14))),(29,(27,26)))),(12,13)),(22,(24,25)))),(((((49,(48,47)),(81,82)),(79,(78,80))),(4,3)),(77,71))),(((52,(50,51)),83),(((39,37),36),38))))),(61,60)),(2,1))),(11,69)),10);
	TREE 'RAxML Bootstrap Tree++' = (9,(68,((11,((((71,(((37,36),39),38)),((77,(((5,7),8),6)),((((57,(59,58)),((31,(34,33)),(45,44))),((23,((13,12),(((21,((29,(27,26)),((17,(((15,16),((28,(50,(52,51))),19)),14)),30))),(24,22)),25))),((((82,81),(4,3)),((80,(78,79)),46)),((43,((76,72),(75,(73,74)))),((((((66,67),64),63),(62,65)),((40,(42,41)),70)),n83))))),((35,32),((60,61),((54,53),((55,56),((47,49),48)))))))),83),(1,2))),69)),10);
	TREE 'RAxML Bootstrap Tree++' = (9,(68,((((((11,(2,1)),(((32,35),((27,26),(29,(((22,((21,((14,((15,16),19)),17)),23)),(24,25)),((30,28),(12,13)))))),(31,(34,33)))),(((58,57),59),((((62,(65,((63,67),(64,66)))),(n83,((54,53),((((74,72),(73,76)),75),(((41,42),40),(((69,70),((((79,(80,78)),((44,45),(48,(49,47)))),((3,4),(82,81))),46)),43)))))),(71,((39,37),(38,36)))),((60,61),(56,55))))),83),(77,(((7,5),6),8))),(50,(51,52)))),10);
	TREE 'RAxML Bootstrap Tree++' = (9,(68,((69,((5,((6,7),8)),((((71,(((37,36),38),39)),((53,54),(n83,(((((((66,67),64),63),(65,62)),70),(41,(40,42))),((((73,(72,75)),76),74),(((55,56),(46,((77,((79,(78,80)),((82,81),((45,44),(47,(48,49)))))),(4,3)))),43)))))),((61,60),((((((58,59),57),(32,35)),((34,33),31)),(29,((26,27),((((13,12),(30,28)),((24,25),(22,23))),(((19,((15,16),14)),21),17))))),83))),(50,(51,52))))),(11,(1,2)))),10);
	TREE 'RAxML Bootstrap Tree++' = (9,(68,(((2,1),((((46,((((3,4),(82,81)),((((23,22),(25,24)),((((30,28),(17,(14,(21,(19,(16,15)))))),((26,27),29)),(13,12))),(79,(78,80)))),(45,44))),(((((72,75),74),(76,73)),((83,(58,(59,57))),43)),(70,(40,(41,42))))),(39,((38,37),36))),(((34,33),31),((77,(((51,50),52),((8,6),(7,5)))),(((((35,32),(((47,49),48),(60,61))),(56,55)),(54,53)),((62,(65,(((66,64),67),63))),(71,n83))))))),(69,11))),10);
	TREE 'RAxML Bootstrap Tree++' = (9,(68,((69,11),((((61,60),((((((38,39),37),36),71),((43,((((74,75),(72,73)),76),(77,((((79,(80,78)),46),(44,45)),((4,3),(82,81)))))),((53,54),(n83,((((5,6),(7,8)),(41,(42,40))),(((47,48),49),(70,((56,55),(62,(((65,67),66),(64,63))))))))))),((13,12),(((23,22),(24,25)),(((26,27),29),((28,30),(17,((21,(19,((16,15),14))),(((32,35),31),(34,33)))))))))),(83,((50,(52,51)),(59,(58,57))))),(1,2)))),10);
	TREE 'RAxML Bootstrap Tree++' = (9,(68,((69,((1,2),(((((57,59),58),(((((((23,22),(24,25)),(12,13)),((21,(14,(15,(16,19)))),(17,(30,28)))),((26,27),29)),((31,(34,33)),(32,35))),((((44,45),(49,(48,47))),((79,(80,78)),(83,(81,82)))),((71,(36,(39,(37,38)))),((60,61),((77,((6,(5,8)),7)),(((n83,(54,53)),(((40,(42,41)),(((75,74),(73,76)),72)),(70,43))),((56,55),((65,((63,(66,67)),64)),62))))))))),((52,50),51)),((3,4),46)))),11)),10);
	TREE 'RAxML Bootstrap Tree++' = (9,(68,(((((83,(11,(2,1))),(71,(((50,51),52),43))),((60,61),(((38,(39,(36,37))),((((53,54),((((73,76),74),(75,72)),(n83,70))),(62,(66,((65,64),(67,63))))),((((47,(49,48)),45),44),(((79,(78,80)),46),(77,((82,81),(3,4))))))),(((55,56),(((6,(8,5)),7),(40,(41,42)))),(((((29,(((31,(33,34)),(35,32)),(26,27))),(28,30)),17),(((25,24),(23,22)),(21,(14,(19,(16,15)))))),(12,13)))))),(57,(58,59))),69)),10);
	TREE 'RAxML Bootstrap Tree++' = ((((((83,((((32,35),((((14,((16,15),19)),((((13,12),(25,24)),(22,23)),21)),(((27,26),29),(17,(28,30)))),31)),(33,34)),(59,(57,58)))),((((50,(52,51)),70),((((((65,(((67,66),63),64)),62),((6,(8,(7,5))),(40,(42,41)))),(n83,(((60,61),(56,55)),(53,54)))),((((45,44),((((81,82),(3,4)),(((78,80),79),(77,71))),(49,(48,47)))),((((73,76),72),75),74)),((37,38),(39,36)))),46)),43)),(2,1)),68),(11,69)),9,10);
	TREE 'RAxML Bootstrap Tree++' = (9,(68,(69,(((2,1),11),((((52,(51,50)),((82,81),(55,56))),((59,58),57)),(43,(((((30,(28,((((13,12),(25,24)),22),(17,((23,(29,(26,27))),(21,((15,(19,16)),14))))))),((35,32),((34,33),31))),((72,73),((76,75),74))),((38,(36,(39,37))),((70,(((47,(49,48)),45),44)),(((80,78),79),(46,(4,3)))))),(((((61,60),71),((41,(42,40)),n83)),(62,(83,(67,(((66,63),65),64))))),(77,((54,53),((7,(8,6)),5)))))))))),10);
	TREE 'RAxML Bootstrap Tree++' = (9,(68,(((2,((((((83,(((51,(52,50)),(55,56)),(58,(59,57)))),((((8,((5,6),7)),((38,36),(37,39))),(((((40,(42,41)),n83),((54,53),74)),(43,((75,(73,72)),76))),(((44,45),((((81,82),(3,4)),((48,(49,47)),(((80,78),79),77))),46)),((65,((64,63),(67,66))),(70,62))))),(((31,(33,((21,((19,(16,15)),14)),34))),(35,32)),((28,30),((12,13),(((29,(27,26)),23),(25,(24,22)))))))),(61,60)),17),71),1)),11),69)),10);
	TREE 'RAxML Bootstrap Tree++' = (9,(69,(((11,(2,1)),(((50,(52,51)),(71,(55,56))),(43,(((61,60),((83,(((5,8),6),7)),(((57,(59,58)),((34,(33,31)),(35,32))),(((((((21,(14,(19,(16,15)))),17),(28,30)),(27,26)),29),(((24,22),25),23)),(13,12))))),((46,(82,81)),((((n83,(53,54)),(((((66,67),((64,62),65)),63),70),(40,(41,42)))),(((76,75),(72,73)),74)),(((39,38),(36,37)),((44,((80,78),79)),(((49,(48,47)),(45,77)),(3,4)))))))))),68)),10);
	TREE 'RAxML Bootstrap Tree++' = (9,(68,((69,11),(((((51,50),52),((56,55),((57,(59,58)),83))),((((((((22,23),(24,25)),(((35,32),((33,34),31)),((17,(30,28)),((26,27),29)))),(21,(14,((15,16),19)))),(13,12)),77),((((43,(((n83,(((((63,64),(66,67)),(62,65)),70),((40,41),42))),(53,54)),(76,(((74,73),75),72)))),(49,(47,48))),((((80,78),79),(44,45)),(((81,82),(3,4)),46))),((((5,7),8),6),(((36,39),38),37)))),((60,61),71))),(1,2)))),10);
	TREE 'RAxML Bootstrap Tree++' = (((((82,81),((43,83),((1,2),(((58,57),(59,69)),(((23,((32,35),(31,(34,33)))),((((6,8),5),7),(((((28,30),((50,(51,52)),(17,(21,((15,(19,16)),14))))),(((26,27),29),(22,(24,25)))),(13,12)),((42,(41,40)),(((((77,45),44),((3,4),(46,((78,80),79)))),(((76,((74,72),73)),75),(((70,62),(n83,(65,((63,67),(66,64))))),(53,54)))),((49,(48,47)),((39,(38,36)),37))))))),(71,((55,56),(60,61)))))))),11),68),9,10);
	TREE 'RAxML Bootstrap Tree++' = (9,(((((83,(60,61)),(41,(40,42))),(((((((80,78),79),77),(((49,(48,47)),(46,(45,44))),((3,4),((55,56),(82,81))))),((((71,(53,54)),n83),(62,(70,(((64,65),(66,67)),63)))),(((51,(50,52)),43),(((73,(76,72)),74),75)))),((((7,5),8),6),((39,37),(38,36)))),(((((25,24),((((29,(26,27)),((17,(14,(19,(16,15)))),(28,30))),22),21)),(12,13)),(23,((35,32),(31,(33,34))))),((58,57),59)))),((69,11),(1,2))),68),10);
	TREE 'RAxML Bootstrap Tree++' = ((((11,69),(((((((((73,(75,74)),76),72),(71,n83)),(((((60,61),(((32,35),(31,(33,34))),(29,((17,(((26,27),28),30)),(((14,(19,(16,15))),21),((12,13),((22,23),(24,25)))))))),(54,53)),((((8,6),(5,7)),(42,(41,40))),(77,(((4,3),((56,55),46)),((79,(78,80)),((82,81),((48,(49,47)),(45,44)))))))),((37,(38,39)),36))),(70,((65,62),(64,(67,(63,66)))))),43),(((52,(50,51)),(57,(59,58))),83)),(2,1))),68),9,10);
	TREE 'RAxML Bootstrap Tree++' = ((68,((11,69),((1,2),((((((((37,36),39),38),(((((77,71),((60,61),(53,54))),n83),((((50,(52,51)),70),(83,((((6,5),7),8),(42,(41,40))))),((65,62),((67,63),(64,66))))),((4,3),((79,(78,80)),((45,44),((81,82),(48,(47,49)))))))),(((72,74),(75,73)),76)),43),(59,(58,57))),((46,(55,56)),((13,12),((((17,((26,27),(29,(35,32)))),(30,28)),(21,(14,(((34,33),31),(19,(15,16)))))),(((24,22),23),25)))))))),9,10);
	TREE 'RAxML Bootstrap Tree++' = ((((11,((((((22,23),(24,25)),((((((21,((15,16),(14,19))),(((34,33),31),(35,32))),17),(28,30)),29),(27,26))),(13,12)),(((59,(58,57)),((((37,((36,38),39)),(((6,7),8),5)),((71,77),(51,(52,50)))),(((((74,72),((73,75),76)),43),(((42,(41,40)),((62,((67,66),((64,65),63))),70)),(n83,(54,53)))),(((((79,80),78),((48,(49,47)),(45,44))),83),(((81,82),(4,3)),46))))),((56,55),(61,60)))),(1,2))),69),68),9,10);
	TREE 'RAxML Bootstrap Tree++' = (9,(68,(11,(69,((((((58,(57,59)),(50,(52,51))),(55,56)),43),((n83,((70,(41,(42,40))),((53,54),(((((((29,(26,27)),((((17,(21,((15,(16,19)),14))),(28,30)),(12,13)),((23,22),(25,24)))),((83,(34,33)),31)),(35,32)),(((8,6),5),7)),((((73,74),76),72),75)),(((((((64,63),66),67),65),62),(46,((4,3),(77,((81,82),(((47,(48,49)),(45,44)),(79,(78,80)))))))),(((38,36),37),39)))))),((60,61),71))),(2,1))))),10);
	TREE 'RAxML Bootstrap Tree++' = (9,(68,((11,69),((((((((70,(((44,45),(((3,4),(82,81)),((79,(78,80)),46))),(49,(47,48)))),((((((73,74),72),76),75),43),(((53,54),((7,(5,(6,8))),((((51,(50,52)),71),n83),((65,62),(67,((64,66),63)))))),(39,((36,38),37))))),(40,(42,41))),(61,60)),(83,((57,(58,59)),((((((((22,25),24),23),(13,12)),(21,((16,15),(14,19)))),(17,(((32,35),(31,(33,34))),(30,28)))),29),(26,27))))),(55,56)),77),(2,1)))),10);
	TREE 'RAxML Bootstrap Tree++' = ((68,(((((((52,(50,51)),(((6,((7,8),5)),(((38,39),37),36)),((((((((46,(45,44)),73),((75,(72,74)),76)),(40,(42,41))),43),(n83,(53,54))),((((55,56),(82,81)),(3,4)),((62,((67,65),((63,64),66))),70))),(49,(48,47))))),(12,(((24,((22,25),(((35,32),(34,(33,31))),23))),(((30,28),(17,(29,(27,26)))),((((16,15),19),14),21))),13))),(57,(58,59))),((77,(((80,78),79),71)),(83,(60,61)))),69),(11,(2,1)))),9,10);
	TREE 'RAxML Bootstrap Tree++' = (9,((69,(((2,1),(43,((((59,(57,58)),(50,(51,52))),83),(46,(((70,(41,(42,40))),(((71,77),((((29,(27,26)),(25,24)),((30,28),(22,(23,(17,(19,(21,(16,(14,15))))))))),(12,13))),((4,3),((81,82),(((45,44),(48,(49,47))),(79,(80,78))))))),(((((7,5),(8,6)),((n83,(62,((63,66),((65,67),64)))),(((((33,34),31),(32,35)),(61,60)),((55,56),(53,54))))),((39,38),(36,37))),(((74,75),72),(73,76)))))))),11)),68),10);
	TREE 'RAxML Bootstrap Tree++' = (9,((((69,11),(2,1)),(((58,(59,57)),(43,(((((39,36),38),37),(((((72,76),73),75),74),((((52,(50,51)),70),((42,(41,40)),(62,(((65,66),(67,63)),64)))),(((((61,60),(54,53)),(((8,7),6),5)),(83,71)),n83)))),(((56,55),46),((3,4),((((81,82),((79,80),78)),((49,(48,47)),(45,44))),77)))))),(((((19,(16,15)),14),21),((((30,28),17),(29,(26,27))),(((((((34,31),33),(35,32)),23),25),22),24))),(12,13)))),68),10);
	TREE 'RAxML Bootstrap Tree++' = (9,(68,(69,((83,(11,(1,2))),(43,(((50,(52,51)),46),((((((36,39),37),38),(((((40,42),41),((62,((((63,66),67),64),65)),70)),(((((74,73),75),72),76),n83)),(54,53))),((45,44),(((82,81),(3,4)),(77,((49,(48,47)),(79,(80,78))))))),(((56,55),(61,60)),(71,((((8,5),6),7),((58,(59,57)),((32,35),(((17,((15,16),(19,14))),((30,28),((((23,22),(24,25)),(21,(12,13))),((26,27),29)))),(31,(34,33)))))))))))))),10);
	TREE 'RAxML Bootstrap Tree++' = (9,(68,((((50,(51,52)),((77,71),(n83,((((((81,82),70),(43,(58,(57,59)))),(((73,74),(76,(72,75))),((((((17,((21,(((83,(((((45,44),(79,(80,78))),(46,(3,4))),((33,34),31)),(32,35))),19),14)),(16,15))),((((((23,22),(25,24)),12),(29,(26,27))),13),(30,28))),(41,(42,40))),(61,60)),(((38,36),39),37)),(48,(47,49))))),((53,54),(55,56))),((((8,7),5),6),(62,(65,((64,66),(67,63))))))))),(2,1)),(11,69))),10);
	TREE 'RAxML Bootstrap Tree++' = ((68,(69,((43,((((44,45),77),(((82,81),(4,3)),((79,(80,78)),46))),(((83,(((35,32),(31,(34,33))),(((28,30),((23,((25,24),22)),((29,(27,26)),(21,(17,((16,(15,19)),14)))))),(13,12)))),((58,(59,57)),(((75,((74,72),73)),76),(((6,7),5),8)))),(((40,(42,41)),(((((70,(62,(((63,65),(67,66)),64))),(52,(51,50))),(((53,54),(60,61)),((56,55),(49,(47,48))))),71),n83)),((38,(37,39)),36))))),((1,2),11)))),9,10);
	TREE 'RAxML Bootstrap Tree++' = (9,((((((83,(57,(58,59))),(((61,60),(((38,37),(39,36)),(((((76,74),((73,72),75)),(43,(69,((46,(((47,(49,48)),(44,45)),((81,82),(3,4)))),((42,(41,40)),70))))),((62,(((64,(63,66)),67),65)),n83)),((56,55),(53,54))))),(((((((22,23),(25,24)),((((33,34),31),((14,21),(19,(15,16)))),(((26,27),(35,32)),29))),(13,12)),17),(30,28)),((77,(79,(78,80))),71)))),(1,2)),(11,((8,5),(6,7)))),(51,(50,52))),68),10);
	TREE 'RAxML Bootstrap Tree++' = ((68,((69,(11,(2,1))),((((((55,56),(60,61)),(((((17,(21,(((34,(33,31)),(35,32)),(14,(19,(15,16)))))),(28,30)),(29,(27,26))),(23,(24,(22,25)))),(12,13))),83),(57,(59,58))),((((7,((8,6),5)),(50,(51,52))),(((62,(65,((66,(64,63)),67))),(((54,53),((((43,(41,(42,40))),(((76,(72,74)),73),75)),70),n83)),(((((3,4),(82,81)),(((78,80),79),46)),(44,((48,(47,49)),45))),(38,((39,36),37))))),71)),77)))),9,10);
	TREE 'RAxML Bootstrap Tree++' = (((68,((((((61,60),((((26,27),29),(((13,12),(23,(22,(24,25)))),((28,30),((21,(19,(14,(16,15)))),17)))),((35,32),((33,34),31)))),83),((42,(41,40)),(((51,(50,52)),70),(n83,((53,54),(((65,((64,63),(67,66))),62),(((((37,39),38),36),71),((43,(((76,73),(75,(74,72))),(((8,7),5),6))),((44,45),(46,((((82,81),(3,4)),(77,((80,78),79))),(48,(49,47))))))))))))),((55,56),(57,(58,59)))),(2,1))),(69,11)),9,10);
	TREE 'RAxML Bootstrap Tree++' = (9,(69,(((((n83,(((52,(50,51)),(53,54)),(((((((64,66),(67,63)),65),(70,62)),(((45,44),46),(55,56))),(((75,(76,73)),74),72)),((((((7,8),5),6),(((38,39),36),37)),43),(((49,(48,47)),((3,4),(81,82))),(77,(71,(79,(78,80))))))))),((58,(57,59)),(83,((61,60),((((28,30),((17,(21,((19,14),(15,16)))),(((27,26),29),(23,((24,22),25))))),(12,13)),((31,(34,33)),(35,32))))))),(40,(41,42))),(11,(2,1))),68)),10);
	TREE 'RAxML Bootstrap Tree++' = (((11,((((83,(51,(50,52))),((71,((39,37),(36,38))),(((((42,41),40),(53,54)),((((48,(49,47)),((46,(44,45)),((77,((78,80),79)),((3,4),(82,81))))),(56,55)),(((((74,(75,76)),(72,73)),n83),(((70,65),(((66,64),63),67)),62)),43))),((61,60),((58,(59,57)),((((8,7),5),6),((30,((28,(27,26)),(17,(((12,13),((21,(((15,16),19),14)),((22,23),(25,24)))),29)))),((34,33),(31,(32,35)))))))))),(1,2)),69)),68),9,10);
	TREE 'RAxML Bootstrap Tree++' = (((69,((((61,60),(55,56)),(((51,(52,50)),(46,(43,(((((23,((32,35),((33,34),31))),((12,13),(((29,(26,27)),(28,30)),(((24,25),22),(21,(17,(14,(19,(15,16))))))))),(54,53)),((n83,(41,(40,42))),(49,(48,47)))),(((71,(77,(79,(80,78)))),((39,(36,38)),37)),(((45,44),(62,((((82,81),70),(3,4)),(65,(63,((66,64),67)))))),(((6,(5,8)),7),((((75,73),72),76),74)))))))),((59,(58,57)),83))),((1,2),11))),68),9,10);
	TREE 'RAxML Bootstrap Tree++' = ((((69,11),(((((((((37,(38,(36,39))),(6,(5,(7,8)))),(54,53)),(((62,(((66,63),65),(67,64))),(n83,((51,(50,52)),71))),(43,(76,((72,74),(73,75)))))),(70,(46,((45,44),(((82,81),(4,3)),((48,(49,47)),(79,(78,80)))))))),(((56,55),77),(41,(40,42)))),((59,57),58)),((((((33,34),31),(32,35)),(((((30,28),17),(((19,(16,15)),14),((21,(13,12)),((23,22),(24,25))))),29),(27,26))),(60,61)),83)),(2,1))),68),9,10);
	TREE 'RAxML Bootstrap Tree++' = (9,(68,((((46,(((83,43),(51,(52,50))),((59,(58,57)),70))),((((64,67),66),(65,63)),(((((44,(77,45)),(55,56)),((42,(41,40)),((((60,61),(54,53)),(((((12,13),((30,28),((((17,(15,16)),19),((((29,(25,24)),(27,26)),(21,22)),(((31,(34,33)),((((8,7),6),5),(32,35))),23))),14))),71),((79,(78,80)),(((3,4),(81,82)),((47,48),49)))),((36,37),(39,38)))),n83))),(((73,(76,75)),74),72)),62))),(11,(1,2))),69)),10);
	TREE 'RAxML Bootstrap Tree++' = ((68,((69,11),((2,1),((34,33),(31,(((((56,55),30),28),(((60,61),((21,(14,((16,15),19))),17)),(((((71,(39,(36,(37,38)))),(((45,44),((4,3),(82,81))),(46,(79,(80,78))))),((((((50,(51,52)),(83,(57,(58,59)))),43),((48,(47,49)),n83)),((62,(70,(((66,63),65),(67,64)))),(((74,72),(75,73)),76))),((8,7),(5,6)))),(53,54)),(((((77,24),25),(23,22)),(29,(27,26))),((42,(40,41)),(13,12)))))),(35,32))))))),9,10);
	TREE 'RAxML Bootstrap Tree++' = (9,(68,((11,69),(((((((((((6,5),7),8),((41,42),40)),(((51,(52,50)),70),((65,62),((67,(63,64)),66)))),(n83,((77,71),((60,61),(54,53))))),(39,(37,(36,38)))),(((((22,((((33,34),31),(32,35)),23)),(25,24)),((29,(((21,(((19,16),15),14)),17),(26,27))),(30,28))),(13,12)),(((73,75),76),(72,74)))),((58,(57,59)),((55,56),(46,((4,3),(83,((81,82),((79,(78,80)),((47,(49,48)),(44,45)))))))))),43),(1,2)))),10);
	TREE 'RAxML Bootstrap Tree++' = (9,((11,69),(((((83,((((22,23),(25,24)),(21,(((15,16),(14,19)),((((28,30),(((59,(57,58)),(35,32)),((34,33),31))),(29,(26,27))),17)))),(13,12))),(60,61)),(((((6,((7,8),5)),(51,(52,50))),((77,((((49,(48,47)),(45,44)),((79,(80,78)),(82,81))),(46,(3,4)))),((((41,(40,42)),(70,(((67,(63,64)),(65,66)),62))),((54,53),(n83,(43,(((72,76),(74,73)),75))))),(37,((38,36),39))))),71),(56,55))),(1,2)),68)),10);
	TREE 'RAxML Bootstrap Tree++' = ((68,(69,((((((41,(40,42)),(((6,5),8),7)),((49,(47,48)),((70,((56,55),(82,81))),((((65,66),63),(64,67)),62)))),(((54,53),((43,((((((30,28),(17,(29,(((31,(33,34)),(35,32)),(27,26))))),((((15,(14,16)),19),21),((22,(25,24)),23))),(12,13)),(57,(59,58))),(((75,76),73),(72,74)))),n83)),((61,60),((50,(52,51)),((77,71),((((44,45),((46,((78,80),79)),(4,3))),(39,37)),(36,38))))))),83),(11,(1,2))))),9,10);
	TREE 'RAxML Bootstrap Tree++' = (9,((11,69),((((((52,(51,50)),(83,(((32,35),((34,33),31)),(59,(57,58))))),(61,60)),(((36,37),(38,39)),((46,((45,44),(((82,81),(4,3)),(((23,((21,(((28,30),((17,((15,(14,16)),19)),(29,(26,27)))),(13,12))),((25,24),22))),((71,77),(79,(80,78)))),(48,(47,49)))))),(((((8,5),6),7),(72,(76,((73,75),74)))),(43,((((62,(((63,65),66),(67,64))),70),(42,(41,40))),(n83,((55,56),(54,53))))))))),(2,1)),68)),10);
	TREE 'RAxML Bootstrap Tree++' = (9,(68,((11,(((77,71),((60,61),(n83,((((70,((42,40),41)),((((((((48,49),47),((46,((52,(50,51)),((57,(58,59)),(55,56)))),(3,4))),((82,81),(79,(78,80)))),(44,45)),(((28,30),(((((15,(16,19)),14),21),17),(((((35,32),((34,33),31)),23),((25,24),22)),(29,(26,27))))),(13,12))),((83,43),((37,38),(36,39)))),((72,((74,73),75)),76))),((53,54),(((7,6),5),8))),(62,(65,(66,(67,(63,64))))))))),(2,1))),69)),10);
	TREE 'RAxML Bootstrap Tree++' = (9,(((((2,1),((60,61),(((((7,((8,5),6)),(((((67,62),65),63),66),64)),(((32,35),(((34,33),(((45,44),(((58,59),57),(27,26))),31)),(29,((((((25,22),13),12),24),(30,(((((16,15),19),14),21),17))),((83,23),((77,(((((78,80),79),46),(((55,56),(81,82)),(4,3))),(49,(47,48)))),28)))))),((39,((37,38),36)),(51,(52,50))))),((54,53),(((43,(((72,74),76),(73,75))),n83),(70,((41,40),42))))),71))),11),69),68),10);
	TREE 'RAxML Bootstrap Tree++' = (9,(68,(((77,((83,11),(2,1))),(((61,60),((41,(40,42)),(((16,15),(((((((((34,33),31),(28,30)),(35,32)),((26,27),(57,(58,59)))),29),17),19),14)),(21,(23,(22,((24,25),(13,12)))))))),(((n83,((((70,(((81,82),(45,44)),(((48,(49,47)),((3,4),(((36,37),38),39))),(((78,80),79),46)))),((((76,74),72),(75,73)),43)),((((6,7),5),8),(53,54))),(62,((63,(67,65)),(66,64))))),(((51,52),50),71)),(56,55)))),69)),10);
	TREE 'RAxML Bootstrap Tree++' = ((68,((69,((43,(((((((41,(42,40)),(77,(((7,5),6),8))),(71,n83)),((60,61),(53,54))),(((36,37),38),39)),(((((75,73),74),72),76),(((29,(((17,((27,26),(21,(14,(16,(19,15)))))),(23,(((33,34),31),(32,35)))),(28,30))),(22,(24,25))),(13,12)))),((83,((((((65,67),66),64),63),62),((52,(50,51)),70))),((59,(57,58)),((46,(3,4)),((((78,80),79),((49,(48,47)),((82,81),(45,44)))),(55,56))))))),(1,2))),11)),9,10);
	TREE 'RAxML Bootstrap Tree++' = (9,(((83,((((77,((((23,22),(24,25)),((27,26),((((35,32),((34,33),31)),((28,30),(17,(21,((16,15),(14,19)))))),29))),(13,12))),((60,61),(41,(40,42)))),((((79,(78,80)),(45,44)),46),((((51,50),52),((70,(((((67,64),63),66),65),62)),((82,81),(3,4)))),((((54,53),(((49,(47,48)),71),n83)),(((((36,37),38),39),(5,((6,7),8))),((((75,76),74),72),73))),43)))),(((57,59),58),(56,55)))),(68,(11,(1,2)))),69),10);
	TREE 'RAxML Bootstrap Tree++' = ((68,((69,11),((1,2),(((23,((((29,(((32,35),(31,(34,33))),(27,26))),((17,28),30)),(((19,(15,16)),14),21)),(25,(22,24)))),(12,13)),((((38,(36,39)),37),((((((n83,(((40,41),42),(((60,61),83),(77,71)))),((50,(52,51)),70)),(((((8,6),7),5),(54,53)),(((66,(67,64)),63),(65,62)))),((75,(73,72)),(74,76))),43),((46,(55,56)),((((45,44),(49,(48,47))),((82,81),(4,3))),((79,78),80))))),(59,(58,57))))))),9,10);
	TREE 'RAxML Bootstrap Tree++' = (9,((((1,2),(83,((((52,50),51),((57,58),59)),(43,(46,((4,3),((44,45),(((39,((36,37),38)),(((60,61),((((((((32,35),(26,27)),29),(25,24)),(12,13)),23),22),(((30,28),17),((21,(14,(19,(15,16)))),((34,33),31))))),(77,(71,(79,(78,80)))))),((((((41,42),40),(70,(62,(((64,(65,67)),66),63)))),((82,81),((6,(5,8)),7))),((49,47),48)),((n83,((55,56),((72,((76,75),74)),73))),(54,53))))))))))),(11,69)),68),10);
	TREE 'RAxML Bootstrap Tree++' = (9,(68,((69,11),((2,1),((((65,((63,67),(66,64))),62),70),((((((39,38),36),37),(((53,54),((((32,35),(60,61)),(((((((22,23),(24,25)),(12,13)),((44,45),(((3,4),(79,(80,78))),77))),((27,26),29)),((30,28),(71,(17,((((81,82),(48,(49,47))),21),(15,(16,(19,14)))))))),(((43,((51,(50,52)),((58,57),59))),(34,33)),31))),(46,(55,56)))),(n83,((75,((72,74),73)),76)))),((42,(41,40)),((5,7),(6,8)))),83))))),10);
	TREE 'RAxML Bootstrap Tree++' = ((68,(69,(((59,(57,58)),((((((((83,71),(11,(1,2))),43),((((38,36),39),37),((45,44),((77,((46,((78,80),79)),(3,4))),(49,(47,48)))))),(((((76,74),72),73),75),((54,53),((70,(40,(41,42))),n83)))),(62,((65,(66,63)),(67,64)))),((((8,6),5),7),((61,60),(((31,(34,33)),(32,35)),(((((23,((22,25),24)),((14,(15,(16,19))),21)),(13,12)),((28,30),17)),((26,27),29)))))),(52,(51,50)))),((56,55),(81,82))))),9,10);
	TREE 'RAxML Bootstrap Tree++' = (9,(68,(((((((61,60),(54,53)),(n83,((41,(42,40)),(70,(((64,67),(66,63)),(62,65)))))),((((83,(((31,(33,34)),(35,32)),(23,(((24,(25,22)),(29,((17,((26,27),(((15,(19,16)),14),21))),(30,28)))),(12,13))))),((((5,8),6),7),(59,(57,58)))),((((73,74),72),75),76)),((((2,1),43),(((((79,78),80),(71,77)),((48,(47,49)),((82,81),(4,3)))),((37,39),(38,36)))),((44,45),46)))),(56,55)),(52,(50,51))),(11,69))),10);
	TREE 'RAxML Bootstrap Tree++' = ((68,(((11,(2,1)),((((((((30,28),((12,13),((17,(23,(24,(25,22)))),(29,(27,26))))),((4,3),((((83,(35,32)),(21,(19,(14,(15,16))))),((45,44),(34,(33,31)))),(46,((78,79),80))))),((43,((((76,73),74),72),75)),(((81,82),70),(41,(40,42))))),((((8,5),6),7),(((37,38),36),39))),(((((64,(66,67)),63),(62,65)),(n83,((52,(50,51)),(71,(((47,(49,48)),(57,(58,59))),(55,56)))))),(54,53))),(61,60)),77)),69)),9,10);
	TREE 'RAxML Bootstrap Tree++' = (9,(68,(((43,((1,2),(((58,(59,57)),(52,(51,50))),((((71,((37,(36,38)),39)),((54,53),((((40,41),42),(62,(70,((((67,64),66),63),65)))),((((72,(74,76)),(75,73)),(((48,(49,47)),(55,56)),(77,(((44,45),((81,82),(4,3))),((79,(80,78)),46))))),n83)))),(((5,7),8),6)),((61,60),((13,12),(21,((23,((25,24),22)),((17,((29,(26,27)),((((33,34),31),(35,32)),(30,28)))),((15,(16,19)),14)))))))))),83),(69,11))),10);
	TREE 'RAxML Bootstrap Tree++' = (((((1,2),(77,(((61,60),((((((((((8,5),(7,6)),(54,53)),((((((65,63),((66,64),67)),62),70),(42,(40,41))),n83)),(43,(((74,(75,73)),76),72))),((45,44),(46,(((4,3),((55,56),(81,82))),(79,(78,80)))))),((36,37),(39,38))),((((((32,35),(34,(31,33))),23),((22,25),24)),((((15,16),((((50,(51,52)),28),19),14)),(30,(17,(29,(26,27))))),21)),(12,13))),((49,(47,48)),(59,(57,58)))),83)),71))),(69,11)),68),9,10);
	TREE 'RAxML Bootstrap Tree++' = (9,(68,((11,69),((1,2),((((6,8),5),7),((((43,(((75,73),76),(72,74))),((53,54),((70,(41,(42,40))),n83))),((71,(36,(37,(39,38)))),((83,(((50,(52,51)),(56,55)),(58,(57,59)))),((60,61),((((29,(27,26)),(((30,28),((21,((19,(15,16)),14)),17)),((12,13),(((23,22),(24,25)),(((46,(45,44)),(((3,4),(82,81)),(77,(79,(80,78))))),(48,(49,47))))))),(32,35)),((33,34),31)))))),(62,(((67,64),65),(66,63)))))))),10);
	TREE 'RAxML Bootstrap Tree++' = (9,(((((52,(51,50)),((55,56),(((((38,(39,37)),36),(((73,(74,72)),(76,(75,(43,((49,(48,47)),((44,45),((((4,3),(81,82)),(77,(79,(80,78)))),46))))))),(((70,((((64,63),(65,67)),66),62)),(71,n83)),((54,53),((2,1),((61,60),(((((14,(19,(15,16))),((((28,30),(31,(34,33))),((32,35),(29,(27,26)))),17)),21),((22,23),(24,25))),(13,12)))))))),83),((58,69),(59,57))))),((42,(40,41)),(5,((6,8),7)))),11),68),10);
	TREE 'RAxML Bootstrap Tree++' = (9,(68,((11,((83,(43,((46,(((50,52),51),((59,(58,57)),((81,82),(55,56))))),(((((23,22),(((28,30),((34,33),31)),(((71,17),(21,(14,(15,(16,19))))),(((61,60),(35,32)),(29,(26,27)))))),(24,25)),(13,12)),((6,(8,(5,7))),(((((4,3),((44,45),((49,47),48))),77),(79,(80,78))),(((73,(74,(75,76))),72),((((37,38),39),36),((54,53),(((40,(42,41)),(70,(62,(65,((64,(63,67)),66))))),n83)))))))))),(2,1))),69)),10);
	TREE 'RAxML Bootstrap Tree++' = (9,(68,(((69,11),(1,2)),(83,((((52,(50,51)),(((43,(((70,(42,(41,40))),(((65,62),(66,((67,64),63))),((54,53),n83))),(75,(72,(76,(74,73)))))),(((44,45),((49,(47,48)),((77,(79,(78,80))),((81,82),(3,4))))),((56,55),46))),(((7,((5,8),6)),36),((38,37),39)))),(61,60)),(((23,(((((((16,15),19),14),(((30,29),(28,(26,27))),17)),((25,22),24)),21),(13,12))),((32,35),(34,(33,31)))),(71,(58,(59,57)))))))),10);
	TREE 'RAxML Bootstrap Tree++' = (((((69,((((((((16,15),(14,19)),(21,((((25,24),(12,13)),22),23))),(17,(((26,27),(35,32)),29))),(30,28)),31),(34,33)),((58,59),57))),((83,(11,(2,1))),((((((76,75),(72,73)),74),(((((((5,6),7),8),((42,41),40)),(56,55)),(79,(78,80))),(((71,n83),((61,60),(((47,49),48),(54,53)))),((77,(44,45)),((38,36),(39,37)))))),(((62,((((63,66),67),64),65)),70),((81,82),(3,4)))),(46,43)))),(50,(52,51))),68),9,10);
	TREE 'RAxML Bootstrap Tree++' = ((((69,11),(((((8,6),7),5),(((((29,(27,26)),(((((30,28),(12,13)),(23,((24,22),25))),((14,(15,(16,19))),21)),17)),(31,(33,34))),(((52,(51,50)),(59,(57,58))),83)),((((((42,(40,41)),((62,((((66,67),63),64),65)),70)),n83),(((((74,73),76),72),75),43)),((46,(((3,4),(82,81)),(44,45))),((47,(48,49)),((55,56),(((60,61),(35,32)),(53,54)))))),((((79,(80,78)),77),71),(((39,38),36),37))))),(2,1))),68),9,10);
	TREE 'RAxML Bootstrap Tree++' = (9,(((((((59,(58,57)),(51,(52,50))),(((((37,39),(38,36)),(((((72,76),(73,74)),75),((47,(49,48)),((((80,78),79),(((3,4),(82,81)),(45,44))),46))),(((5,(6,7)),8),(n83,((53,54),((42,(41,40)),((70,62),(((67,63),(66,64)),65)))))))),(77,71)),((((((24,25),(22,23)),(((30,(28,17)),(29,(26,27))),(((32,35),(31,(34,33))),(21,((15,16),(14,19)))))),(13,12)),(1,2)),((61,60),(55,56))))),(83,43)),11),69),68),10);
	TREE 'RAxML Bootstrap Tree++' = ((68,(((((52,(50,51)),(((56,55),(62,((63,67),((64,65),66)))),(((((((72,75),74),(73,76)),43),((40,41),42)),n83),(54,53)))),(((((5,6),8),7),((59,(57,58)),(83,(((29,(26,27)),(((28,30),(17,(19,((14,16),15)))),(21,((13,12),(((25,24),22),23))))),((32,35),((34,31),33)))))),((60,61),(((((37,36),39),38),71),(70,(((44,45),((77,((4,3),(81,82))),(((78,80),79),46))),(49,(48,47)))))))),(11,(2,1))),69)),9,10);
	TREE 'RAxML Bootstrap Tree++' = (9,(68,((((70,(46,(((77,(((45,44),(47,(48,49))),(79,(78,80)))),((82,81),(4,3))),(((((54,53),(60,61)),(((7,5),(8,6)),(41,(42,40)))),(((36,37),38),39)),((43,(((58,(57,59)),(((23,(((28,30),(17,(((15,(16,19)),14),21))),(22,((24,25),((29,(26,27)),(13,12)))))),(31,(34,33))),(35,32))),(((74,73),(76,75)),72))),(((71,n83),(50,(51,52))),((55,56),(62,((67,(64,(63,66))),65))))))))),83),(2,1)),(11,69))),10);
	TREE 'RAxML Bootstrap Tree++' = (9,(11,(68,((((57,(59,58)),((((51,52),50),((((n83,(54,53)),((((72,75),(73,74)),76),43)),(((49,(47,48)),(((71,77),(79,(80,78))),((3,4),(82,81)))),((44,45),((62,((70,((42,40),41)),(65,((66,63),(67,64))))),((56,55),46))))),(((8,6),(7,5)),((37,36),(38,39))))),(83,((61,60),(((32,35),((33,34),31)),(((27,26),29),(((28,30),(((24,25),(23,22)),((13,12),(21,(14,(19,(16,15))))))),17))))))),69),(2,1)))),10);
	TREE 'RAxML Bootstrap Tree++' = (9,((((((61,60),((((((6,8),5),7),(36,(37,(39,38)))),(((46,((44,45),(((3,4),(81,82)),((48,(47,49)),((((((21,(((29,(26,27)),(17,((16,15),(19,14)))),(30,28))),22),(24,25)),(13,12)),23),((79,(78,80)),(77,71))))))),((56,55),(62,(((64,63),(67,66)),65)))),(((((72,(75,74)),73),76),43),((54,53),(((40,(41,42)),70),n83))))),((35,32),((33,34),31)))),(((58,(59,57)),83),((50,52),51))),((1,2),11)),69),68),10);
	TREE 'RAxML Bootstrap Tree++' = (((11,69),(((((55,56),(((((53,54),(7,(8,(6,5)))),(((41,(40,42)),(70,(62,(((64,66),65),(67,63))))),n83)),(((((60,61),(35,32)),(((34,33),31),((29,(27,26)),((17,(21,(((16,15),19),14))),(((25,24),(23,22)),((28,30),(13,12))))))),(58,(57,59))),(((74,72),(73,75)),76))),(((71,77),(49,(47,48))),(((36,39),(38,37)),((43,(51,(52,50))),((2,1),83)))))),(((4,3),(81,82)),(46,(79,(78,80))))),(44,45)),68)),9,10);
	TREE 'RAxML Bootstrap Tree++' = (9,(68,((52,(50,51)),(((60,61),(((((78,80),79),(77,71)),(((39,(38,37)),36),(((53,54),(n83,((62,((64,67),((63,65),66))),((82,81),(56,55))))),((((((45,44),(48,(49,47))),(69,70)),(40,(41,42))),(43,(46,(4,3)))),(((74,(76,73)),75),72))))),(((((5,6),7),8),(((32,35),((33,34),31)),((22,(((21,(12,13)),(((27,26),29),(((((15,19),16),14),17),(30,28)))),(24,25))),23))),(83,(58,(59,57)))))),(11,(1,2))))),10);
	TREE 'RAxML Bootstrap Tree++' = ((68,(69,((43,((((74,76),72),(75,73)),((((62,(65,((66,64),(67,63)))),((71,((70,((41,42),40)),n83)),((51,(52,50)),((6,5),(8,7))))),(((55,56),(61,60)),(54,53))),((((((17,(((32,35),((33,34),31)),(29,(26,27)))),((14,(19,(16,15))),21)),((23,22),(25,24))),((30,28),(13,12))),((((45,44),77),((46,((78,80),79)),((81,82),(4,3)))),(((58,59),57),(48,(49,47))))),(37,(36,(38,39))))))),(11,(83,(2,1)))))),9,10);
	TREE 'RAxML Bootstrap Tree++' = ((((11,69),((1,2),((((21,(17,((19,(16,15)),14))),((((27,26),(29,((31,(34,33)),(35,32)))),(28,30)),(((23,22),(25,24)),(12,13)))),(60,61)),((71,(((((62,((((66,65),64),67),63)),70),(41,(40,42))),((((((6,8),5),7),(54,53)),(((38,36),37),39)),(((45,44),((((48,(47,49)),77),(3,4)),(46,((79,80),78)))),(43,(((75,(73,76)),74),72))))),n83)),(((82,81),(55,56)),(((52,(50,51)),83),(59,(58,57)))))))),68),9,10);
	TREE 'RAxML Bootstrap Tree++' = (9,((((2,1),(((((((21,((14,(19,(16,15))),((35,32),((83,(34,33)),31)))),17),((22,(((12,13),(((57,(58,59)),(26,27)),29)),(24,25))),(28,30))),23),(61,60)),(((41,42),40),(((5,(8,(7,6))),(((36,39),38),37)),(((43,(((54,53),((62,((((63,64),66),67),65)),(((82,81),(55,56)),70))),((71,((49,(47,48)),((50,52),51))),n83))),((74,(73,76)),(75,72))),((46,(3,4)),((44,45),((80,78),79))))))),77)),68),(69,11)),10);
	TREE 'RAxML Bootstrap Tree++' = (((69,((11,(2,1)),(((61,60),(((((23,(22,((25,24),((12,13),((29,(((((34,33),31),((((5,6),7),8),(32,35))),((17,28),30)),(27,26))),(21,(14,(15,(19,16))))))))),(57,(59,58))),83),((50,(52,51)),((81,82),(55,56)))),(((((36,37),39),38),(((47,(49,48)),((3,4),((46,(79,(80,78))),77))),((((45,44),(((73,72),(74,75)),76)),(53,54)),(((41,(42,40)),(((((64,66),67),63),(65,62)),70)),n83)))),43))),71))),68),9,10);
	TREE 'RAxML Bootstrap Tree++' = (9,((((1,2),(83,(((70,(52,(50,51))),(43,((((((76,72),75),73),74),((71,(((((5,7),6),8),((55,56),(41,(40,42)))),n83)),((62,(((64,(66,63)),67),65)),((61,60),(53,54))))),((((12,13),(((22,23),(25,24)),(((((32,35),31),(34,33)),((17,(21,((16,15),(14,19)))),(28,30))),(29,(27,26))))),((((77,(45,44)),((3,4),(82,81))),(46,(79,(78,80)))),(49,(48,47)))),(((38,39),37),36))))),(57,(59,58))))),68),(11,69)),10);
	TREE 'RAxML Bootstrap Tree++' = (9,(68,((69,11),(((83,((58,(59,57)),((43,((71,(((36,39),38),37)),((((((62,((67,(63,(66,64))),65)),70),(42,(41,40))),(n83,((73,75),((76,74),72)))),(((77,(79,(78,80))),((47,(48,49)),((4,3),(81,82)))),(45,44))),(((((35,32),(((((22,23),(24,25)),(13,12)),((30,28),(17,(21,(14,(19,(16,15))))))),(29,(27,26)))),((34,33),31)),((46,(56,55)),(61,60))),(53,54))))),(51,(52,50))))),(((5,7),6),8)),(1,2)))),10);
	TREE 'RAxML Bootstrap Tree++' = (9,((((2,1),(83,((((35,32),((33,34),31)),(57,(58,59))),(((55,56),(60,61)),(((51,(52,50)),((((8,5),7),6),(((39,38),37),36))),((46,((45,44),(((3,4),(82,81)),((47,(49,48)),(((71,77),(79,(78,80))),(((22,(21,(23,((14,(19,(16,15))),(((27,26),29),(17,(28,30))))))),(25,24)),(12,13))))))),(((53,54),(((42,(41,40)),70),(n83,(((((75,76),74),73),72),43)))),(62,(65,(66,((63,67),64))))))))))),(69,11)),68),10);
	TREE 'RAxML Bootstrap Tree++' = (((((((83,(((23,(((29,(26,27)),(((25,22),24),(21,((17,(30,28)),(14,(19,(15,16))))))),(13,12))),((32,35),((31,33),34))),(59,(58,57)))),(((50,(52,51)),((((66,64),67),63),(65,62))),(((((8,5),7),6),(((36,37),38),39)),((((44,45),((48,(47,49)),(((71,77),(79,(80,78))),((3,4),(81,82))))),46),((((75,(72,((76,73),74))),43),(n83,(53,54))),(70,(40,(42,41)))))))),((60,61),(56,55))),(11,(1,2))),69),68),9,10);
	TREE 'RAxML Bootstrap Tree++' = (9,(68,((((2,1),((((58,57),59),(((60,61),(((((((42,(40,41)),(((44,45),((48,49),47)),70)),n83),((((75,76),72),(73,74)),((56,55),((65,((64,(66,63)),67)),62)))),(54,53)),(30,(43,(46,((81,82),(4,3)))))),(((79,78),80),((12,13),(28,((23,(22,(25,24))),(((29,(27,26)),(((77,(((6,7),5),8)),(51,(50,52))),((31,(33,34)),(35,32)))),(17,((14,(15,(19,16))),21))))))))),(71,(((36,39),37),38)))),83)),11),69)),10);
	TREE 'RAxML Bootstrap Tree++' = (9,((((52,(50,51)),(56,55)),((((58,(59,57)),69),(((61,60),((11,(1,2)),(((((17,((29,(27,26)),(((31,(35,32)),(34,33)),(21,(14,(19,(15,16))))))),30),28),(((24,22),25),23)),(12,13)))),((((((49,47),48),n83),((53,54),(((65,(70,62)),((63,67),(66,64))),(41,(40,42))))),((46,(((81,82),(((((78,79),80),77),71),(3,4))),(45,44))),((((72,(73,(75,76))),74),(((8,6),7),5)),43))),((38,(36,39)),37)))),83)),68),10);
	TREE 'RAxML Bootstrap Tree++' = (((11,(68,(((((((61,60),(((58,57),59),83)),(((39,38),(36,37)),(((40,(42,41)),((48,(47,49)),70)),((46,(((45,44),((4,3),(82,81))),(80,(78,79)))),((((75,(74,73)),72),76),(((((56,55),(54,53)),n83),(62,(65,(67,((64,66),63))))),43)))))),(50,(51,52))),((((33,34),31),(((29,((35,32),(26,27))),(17,((12,13),((23,(25,(22,24))),((14,(19,(16,15))),21))))),(30,28))),(77,71))),(((7,8),6),5)),(2,1)))),69),9,10);
	TREE 'RAxML Bootstrap Tree++' = (((((((((((83,(58,(57,59))),((51,(52,50)),((56,55),(81,82)))),((48,(49,47)),(61,60))),((((62,(65,((67,63),(66,64)))),70),(41,(40,42))),((((((3,4),((45,44),(((79,80),78),46))),(((((((73,75),76),72),74),((8,6),(5,7))),(((((23,(24,22)),25),((17,(30,28)),(((32,35),((34,33),31)),((26,27),29)))),(((14,(16,15)),19),21)),(12,13))),((38,36),(37,39)))),43),(53,54)),n83))),71),77),(2,1)),68),11),69),9,10);
	TREE 'RAxML Bootstrap Tree++' = ((68,(((((50,(52,51)),((77,71),(((38,39),(36,37)),(((5,6),7),8)))),(1,2)),(((((55,56),(((70,(82,81)),62),(((63,67),65),(64,66)))),(46,((4,3),(((45,44),(48,(49,47))),((80,78),79))))),((43,((41,(40,42)),((((74,72),75),76),73))),((69,(54,53)),n83))),((59,(57,58)),(83,((((35,32),(34,(33,31))),(((27,26),29),(((21,(14,(19,(15,16)))),((13,12),((22,25),(24,23)))),((28,30),17)))),(60,61)))))),11)),9,10);
	TREE 'RAxML Bootstrap Tree++' = (((69,((11,(2,1)),(((((51,(50,52)),(58,(57,59))),((((45,44),(((47,(48,49)),(77,((79,78),80))),((81,82),(3,4)))),46),(55,56))),(43,(((61,60),71),(((38,(39,(37,36))),((54,53),(((72,73),(75,(76,74))),((((62,((((63,65),64),67),66)),70),(40,(41,42))),n83)))),((((17,(28,30)),(((27,26),29),((((19,(16,15)),14),21),((12,13),((23,22),(25,24)))))),((35,32),((33,34),31))),(((8,7),6),5)))))),83))),68),9,10);
	TREE 'RAxML Bootstrap Tree++' = (9,(((((2,1),(((77,71),(61,60)),((((52,50),51),((((57,59),58),(((17,(35,32)),(29,((28,30),((((19,(15,16)),((21,(((22,23),(25,24)),(12,13))),14)),(34,33)),31)))),(26,27))),83)),((((((81,82),(4,3)),((48,(49,47)),(((45,44),46),(((((75,73),74),76),72),((55,56),(62,((64,66),((65,63),67)))))))),(43,((54,53),(n83,(70,(41,(42,40))))))),(37,((39,38),36))),((78,80),79))))),(6,(5,(8,7)))),11),(68,69)),10);
	TREE 'RAxML Bootstrap Tree++' = ((68,((((((((53,54),(((55,56),(49,(48,47))),(60,61))),((71,((36,(37,38)),39)),((((((73,74),75),76),72),((7,5),(6,8))),((41,(40,42)),n83)))),(((((((64,66),67),65),63),62),70),(50,(52,51)))),((((4,3),((77,(45,44)),(82,81))),(46,(79,(78,80)))),43)),((59,(57,58)),(((34,33),(31,((30,28),((17,(21,((19,14),(16,15)))),((((22,23),(25,24)),(13,12)),(29,((35,32),(26,27)))))))),83))),((2,1),11)),69)),9,10);
	TREE 'RAxML Bootstrap Tree++' = (9,(68,(69,(11,(((58,(57,59)),((((((((32,35),((34,33),31)),(((17,28),30),((29,(27,26)),(((14,(19,(15,16))),21),((23,((25,24),22)),(12,13)))))),(60,61)),83),(71,(((39,((38,36),37)),((((73,(74,76)),(75,72)),((62,(70,(65,((66,63),(64,67))))),((((82,81),(56,55)),46),(45,(44,(((79,(78,80)),77),((3,4),(49,(47,48))))))))),((41,(40,42)),((53,54),n83)))),((7,6),(5,8))))),43),(51,(52,50)))),(1,2))))),10);
	TREE 'RAxML Bootstrap Tree++' = (9,(68,(((1,2),(11,69)),(((59,(58,57)),((((((((35,32),(21,((34,(31,33)),((19,(15,16)),14)))),((((24,22),25),23),(77,(26,27)))),29),(13,12)),30),28),17)),((((51,(52,50)),71),((((73,(74,((76,72),75))),(n83,((54,53),(((63,(67,(66,64))),(62,65)),(70,(42,(40,41))))))),((((6,(7,5)),8),(((36,37),39),38)),(46,(((((83,(81,82)),45),44),((47,(48,49)),((79,78),80))),(3,4))))),43)),((56,55),(61,60)))))),10);
	TREE 'RAxML Bootstrap Tree++' = (9,(68,(69,(((60,61),(77,(((((23,((32,35),((33,34),31))),(((21,(29,(((17,((14,((((52,50),51),(30,(27,26))),(15,(16,19)))),28)),24),22))),25),(13,12))),((8,(5,(7,6))),((38,(37,39)),36))),((((46,((((((55,56),(62,(((65,63),66),(64,67)))),(n83,(((57,(58,59)),(71,43)),(48,(49,47))))),73),(76,74)),(72,75))),(44,45)),(54,53)),(((4,3),((82,81),70)),((40,42),41)))),(83,(79,(78,80)))))),((1,2),11)))),10);
	TREE 'RAxML Bootstrap Tree++' = ((68,(69,((11,(2,1)),(77,(((((((((78,80),79),46),((((49,47),48),45),44)),((3,4),((((((63,66),(64,67)),65),62),70),(81,82)))),((((53,54),((8,7),(6,5))),((52,(50,51)),n83)),(43,((((57,59),58),(((((((((26,27),(35,32)),29),(17,((28,30),((33,34),31)))),((14,21),((16,15),19))),((22,24),25)),(12,13)),23),83)),(((75,74),(73,72)),76))))),(71,(((39,38),37),36))),(((42,41),40),(55,56))),(60,61)))))),9,10);
	TREE 'RAxML Bootstrap Tree++' = ((((((((1,2),((((((38,71),39),36),37),(((((41,42),40),n83),((54,53),((((72,76),73),75),74))),(((55,56),(70,(62,((((63,64),67),66),65)))),((((((78,80),79),46),(3,4)),(77,((81,82),(45,44)))),(48,(49,47)))))),((((23,(28,(30,(((12,13),((29,(26,27)),(22,(24,25)))),(17,(21,(((15,16),19),14))))))),((32,35),(31,(33,34)))),(60,61)),(((8,5),7),6)))),((57,(59,58)),(51,(52,50)))),43),83),68),(69,11)),9,10);
	TREE 'RAxML Bootstrap Tree++' = (9,((((59,(58,57)),(83,((((77,71),(((((47,(48,49)),(45,44)),((81,82),(3,4))),(79,(78,80))),((13,12),((((((26,27),29),(17,(30,28))),((21,(14,(19,(15,16)))),((33,34),31))),(22,23)),(25,24))))),((43,(46,(((n83,((55,56),((((35,32),(61,60)),53),54))),(((41,40),42),(70,(62,(((66,(63,67)),65),64))))),(((72,(73,75)),76),74)))),((69,11),(2,1)))),((((39,37),38),36),(8,(5,(6,7))))))),(52,(50,51))),68),10);
	TREE 'RAxML Bootstrap Tree++' = ((68,((((52,(50,51)),(55,56)),(((n83,((((((64,67),63),66),((62,65),70)),((53,54),77)),(((37,36),(38,39)),((43,(11,(1,2))),((((6,((8,5),7)),(((((28,17),30),((27,26),(((35,32),((33,34),31)),29))),((21,(14,(16,(15,19)))),(23,((22,24),25)))),(12,13))),(((75,73),(72,74)),76)),(((41,40),42),((((82,81),(3,4)),(46,((79,80),78))),(((48,(47,49)),45),44)))))))),((61,60),71)),(83,((58,59),57)))),69)),9,10);
	TREE 'RAxML Bootstrap Tree++' = (9,((((1,2),((((58,(59,57)),(((12,13),((23,(((21,(14,(19,(15,16)))),((17,((29,(32,35)),(26,27))),((28,30),((33,34),31)))),22)),(24,25))),((((36,37),39),38),(((75,((76,(74,72)),73)),(((((77,71),((7,((6,5),8)),(((((63,64),66),67),65),62))),n83),(((61,60),(55,56)),(53,54))),(70,(41,(42,40))))),((46,(4,3)),((79,(78,80)),(((45,44),(81,82)),(49,(47,48))))))))),(83,43)),(52,(50,51)))),(69,11)),68),10);
	TREE 'RAxML Bootstrap Tree++' = (9,((((44,45),(((((((36,39),38),37),((5,6),(8,7))),(((((56,55),((32,35),((26,27),(30,((29,((13,12),((23,22),(24,25)))),((28,(((2,1),(61,60)),17)),((21,(14,((16,15),19))),((33,34),31)))))))),(62,(65,((64,(67,63)),66)))),((((58,(59,57)),(48,(49,47))),(50,(52,51))),71)),(n83,(((54,53),((69,70),(41,(40,42)))),(43,((76,73),(74,(72,75)))))))),83),(((3,4),(82,81)),(77,((79,(78,80)),46))))),11),68),10);
	TREE 'RAxML Bootstrap Tree++' = (9,(((11,((83,(43,(((39,(38,(37,36))),(((((((73,72),76),74),75),(((62,(65,(((67,64),63),66))),70),(n83,((61,60),(54,53))))),((((57,(59,58)),((30,((28,(13,12)),(((23,22),(24,25)),(((27,26),29),(17,(21,(14,((16,15),19)))))))),((31,(34,33)),(35,32)))),((56,55),((42,(41,40)),((((6,5),7),8),77)))),((44,45),(((82,81),(4,3)),(46,(79,(80,78))))))),((49,(47,48)),71))),(50,(51,52))))),(1,2))),69),68),10);
	TREE 'RAxML Bootstrap Tree++' = (9,((69,((((50,(51,52)),(58,(59,57))),(83,((33,34),(((35,32),31),((60,61),((23,((((49,(48,47)),(44,45)),(79,(78,80))),(71,(((((((74,73),75),72),76),((((3,4),(70,(82,81))),46),43)),((((41,(42,40)),(((8,6),7),5)),(53,54)),(((55,56),(62,(65,(64,((66,63),67))))),n83))),(((39,36),37),38))))),((28,30),((22,((13,12),(((26,27),29),(24,25)))),(17,(((77,((15,16),19)),14),21)))))))))),(11,(1,2)))),68),10);
	TREE 'RAxML Bootstrap Tree++' = (9,(68,((((((83,((55,56),(57,(59,58)))),(50,(51,52))),(43,(((((73,75),76),74),72),(((71,(((38,37),36),39)),((((77,(46,(45,44))),((82,81),(4,3))),(79,(80,78))),(48,(47,49)))),((70,((40,(42,41)),n83)),((((7,(5,6)),8),((65,62),(((67,63),66),64))),(53,54))))))),((61,60),(((((28,30),(17,(21,(14,(19,(15,16)))))),((13,12),((24,(25,22)),23))),(29,(27,26))),((35,32),(31,(33,34)))))),(2,1)),(69,11))),10);
	TREE 'RAxML Bootstrap Tree++' = (9,(((((((83,((32,35),(31,(34,33)))),(60,61)),((((43,((42,(40,41)),((((74,73),75),(72,76)),((((((64,63),67),66),(70,(65,62))),(55,56)),(46,(((48,(47,49)),(((4,3),(81,82)),((((78,80),79),(((14,(19,(16,15))),21),(17,((((24,(25,(23,22))),(13,12)),(29,(26,27))),(28,30))))),(77,71)))),(44,45))))))),((54,53),n83)),((51,(52,50)),(37,(38,(39,36))))),(59,(57,58)))),(((8,5),6),7)),(2,(11,1))),69),68),10);
	TREE 'RAxML Bootstrap Tree++' = (9,(68,(69,((71,((43,(((((49,(47,48)),((77,45),44)),(((79,(78,80)),(((((60,61),((53,54),(56,55))),(35,32)),(((33,34),31),((((27,26),29),((13,12),((23,22),(25,24)))),((30,28),(17,((14,((15,16),19)),21)))))),(((38,37),39),36))),((((((74,72),76),75),73),n83),((((7,6),5),8),(42,(40,41)))))),(((3,4),(62,(65,(63,(67,(66,64)))))),((81,82),70))),46)),(83,((50,(51,52)),(58,(59,57)))))),(11,(2,1))))),10);
	TREE 'RAxML Bootstrap Tree++' = (9,((((((50,(51,52)),(58,(59,57))),83),((((((46,(44,(45,((4,3),((47,48),49))))),((((75,((74,76),72)),73),(((54,53),(n83,(70,(40,(42,41))))),(69,43))),((55,56),(62,(((63,64),66),(67,65)))))),(((39,36),38),37)),(((7,5),6),8)),(((32,35),(61,60)),(((79,(78,80)),(((((23,22),(25,24)),13),12),((29,(26,27)),((((82,81),30),28),((21,(14,(19,(15,16)))),17))))),(77,71)))),((33,34),31))),(11,(1,2))),68),10);
	TREE 'RAxML Bootstrap Tree++' = (9,(68,(69,(((1,2),11),(77,(((40,(42,41)),((56,55),(61,60))),(71,(n83,(((54,53),(((((4,3),(46,((80,78),79))),(44,45)),(((6,(7,5)),8),((23,(((29,((59,(57,58)),(27,26))),((25,24),(13,12))),(22,((30,28),(17,(((35,32),((83,(34,33)),31)),(21,(14,(19,(16,15)))))))))),(73,((74,75),(76,72)))))),(43,((48,(49,47)),((39,37),(36,38)))))),(((65,(63,((64,67),66))),(((51,52),50),70)),((81,82),62)))))))))),10);
	TREE 'RAxML Bootstrap Tree++' = (9,((((83,(((57,(58,59)),((34,(31,33)),(((26,27),((17,((30,28),((14,(21,(15,(19,16)))),((23,((24,22),25)),(13,12))))),29)),(32,35)))),(((5,8),7),6))),((38,(39,(36,37))),(((((47,(48,49)),(45,44)),(69,70)),(((61,60),((56,55),(54,53))),((((((64,63),67),66),65),62),((77,71),n83)))),(((((1,2),11),43),((((74,76),73),75),72)),(((41,42),40),(46,(((82,81),(4,3)),(79,(80,78))))))))),(51,(50,52))),68),10);
	TREE 'RAxML Bootstrap Tree++' = ((68,(((83,((52,(50,51)),(43,((((((5,7),8),6),((58,(57,59)),(((29,(((12,13),((21,(14,(19,(15,16)))),(23,(22,(24,25))))),((28,30),17))),(26,27)),((31,(33,34)),(32,35))))),(((((54,53),(70,(42,(40,41)))),(n83,((62,(65,((64,(67,63)),66))),((((75,74),73),76),72)))),((((48,(47,49)),(77,(4,3))),(((82,81),((55,56),46)),((78,80),79))),(44,45))),(61,60))),((((38,37),36),39),71))))),69),(11,(2,1)))),9,10);
	TREE 'RAxML Bootstrap Tree++' = (9,(68,((((((51,(52,50)),(((37,(((5,8),6),7)),(38,(39,36))),(n83,((54,53),(((42,(41,40)),(70,(62,((64,67),(66,(63,65)))))),(((((55,56),46),(((81,82),(4,3)),((77,(79,(78,80))),((48,(49,47)),(45,44))))),(43,(74,(76,72)))),(75,73))))))),(((((61,60),(35,32)),29),(26,27)),(((((24,(22,23)),25),(12,(28,30))),13),(17,(((((34,33),31),21),14),(19,(15,16))))))),((83,71),(58,(57,59)))),(2,1)),(11,69))),10);
	TREE 'RAxML Bootstrap Tree++' = (((((2,1),((43,((49,(48,47)),(((77,((78,80),79)),((3,4),(81,82))),(((45,44),46),(55,56))))),((((32,35),((((58,(59,57)),(27,26)),29),(28,((23,(24,(22,25))),(((((14,((16,15),19)),(21,(34,(33,31)))),(30,(17,((((73,72),76),(74,75)),((6,7),(5,8)))))),13),12))))),83),((((((((61,60),71),(((42,(41,40)),(70,(62,(65,(63,(64,(66,67))))))),((53,n83),54))),39),36),37),38),(50,(51,52)))))),(11,69)),68),9,10);
	TREE 'RAxML Bootstrap Tree++' = (9,(((((((((4,3),(82,81)),70),43),(((48,(49,47)),(((61,60),(54,53)),((((6,((5,8),7)),42),(40,41)),n83))),(((((56,55),(62,(65,((66,64),(63,67))))),(76,((74,72),(75,73)))),((46,(79,(80,78))),(44,45))),((12,(13,((25,((23,22),24)),(((28,30),(((((32,35),31),(34,33)),(21,(14,(19,(15,16))))),17)),((26,27),29))))),((77,71),(37,((36,38),39))))))),(58,(59,57))),(((69,11),(1,2)),83)),(50,(51,52))),68),10);
	TREE 'RAxML Bootstrap Tree++' = (9,(68,(((((34,(((35,32),31),33)),(83,((52,(51,50)),(58,(57,59))))),(((((((7,5),8),6),(39,((36,38),37))),(((54,53),(((48,(49,47)),((70,(42,(40,41))),n83)),(((55,56),(62,(((67,65),(66,63)),64))),(43,((72,((73,74),75)),76))))),(46,((44,45),(((82,81),(4,3)),(((12,13),((((((29,(26,27)),(28,30)),(17,(21,(14,(19,(16,15)))))),23),22),(24,25))),(77,(79,(80,78))))))))),(61,60)),71)),(11,(1,2))),69)),10);
	TREE 'RAxML Bootstrap Tree++' = ((((1,(2,((((60,61),(83,((23,((32,35),(31,(33,34)))),(((22,(25,24)),(((30,28),(17,(21,(((16,15),19),14)))),(29,(27,26)))),(12,13))))),(((71,((37,39),(38,36))),(((51,(50,52)),((((82,81),(((((5,7),6),8),(62,(((66,(64,65)),67),63))),(48,(47,49)))),((44,45),(46,(4,3)))),(43,((((73,74),72),(76,75)),((((42,(41,40)),70),n83),(53,54)))))),((78,80),79))),((57,(58,59)),(56,55)))),77))),(69,11)),68),9,10);
	TREE 'RAxML Bootstrap Tree++' = (9,((69,((11,(1,2)),(((((((((28,30),(13,12)),(((25,24),(23,22)),(((14,(19,(15,16))),21),17))),(29,(27,26))),83),((33,34),31)),(32,35)),(60,61)),((((52,(51,50)),(58,(57,59))),((((70,(62,(((63,64),(66,67)),65))),(((((3,4),(81,82)),(((79,(78,80)),46),(77,(45,44)))),(49,(47,48))),(56,55))),(((((42,(40,41)),43),((73,((76,72),74)),75)),n83),(53,54))),((((6,7),8),5),((38,39),(37,36))))),71)))),68),10);
	TREE 'RAxML Bootstrap Tree++' = (9,(((((52,(51,50)),(((77,(79,(78,80))),((71,(((39,38),37),36)),(((((81,82),(3,4)),(48,(49,47))),((46,(56,55)),((45,44),(62,(((67,66),(63,64)),65))))),(((70,(41,(40,42))),(53,54)),(((((75,74),(76,73)),72),n83),43))))),((57,(59,58)),((83,(((13,12),(((23,22),(24,25)),(((35,32),(((60,61),(27,26)),29)),((28,30),(17,(21,((19,(15,16)),14))))))),((34,33),31))),(((5,7),8),6))))),(1,2)),(11,69)),68),10);
	TREE 'RAxML Bootstrap Tree++' = ((((11,(2,1)),((69,(58,(57,59))),(((83,(((((((30,28),(12,13)),(24,25)),(23,((17,(21,(14,(19,(15,16))))),22))),29),(27,26)),(((33,34),31),(35,32)))),(61,60)),(((37,39),(36,38)),(((44,45),((56,55),(((47,(48,49)),(((82,81),(3,4)),(77,(79,(78,80))))),46))),((((50,52),51),(((5,7),6),8)),((((((70,(41,(42,40))),n83),(43,(((73,72),(74,75)),76))),(54,53)),(62,(((66,67),(64,63)),65))),71))))))),68),9,10);
	TREE 'RAxML Bootstrap Tree++' = (9,(68,((1,2),(((62,(((82,81),(((52,50),51),23)),(4,3))),(65,((67,66),(63,64)))),(((((54,53),(47,(48,49))),(61,60)),(56,55)),((((46,(80,(78,79))),((((83,44),45),77),(38,((36,37),39)))),(((5,8),(6,7)),((((((69,(58,(57,59))),(26,27)),29),((((71,30),28),(17,((11,14),(19,(15,16))))),((32,35),((34,33),31)))),(21,(22,(25,24)))),(13,12)))),(((((73,75),76),74),72),(((70,(42,(40,41))),n83),43))))))),10);
	TREE 'RAxML Bootstrap Tree++' = (((((2,1),(((n83,((42,(40,41)),((((((82,81),(56,55)),((60,61),(54,53))),((((37,39),36),38),((70,((((64,63),(67,62)),66),65)),((((79,(80,78)),46),((3,4),77)),(((48,(49,47)),45),44))))),43),(((((7,8),6),5),(12,(13,(((83,23),((25,24),22)),((((32,35),(31,(33,34))),30),((28,(27,26)),((((59,(57,58)),17),(21,(14,(19,(15,16))))),29))))))),(((74,73),(76,75)),72))))),71),((50,51),52))),(69,11)),68),9,10);
	TREE 'RAxML Bootstrap Tree++' = (9,((((43,(((((((((((30,28),17),((27,26),(((35,32),((34,33),31)),29))),(21,((15,16),(14,19)))),((23,22),(24,25))),(13,12)),(59,(58,57))),((((73,75),72),74),76)),((((36,37),39),38),((((54,53),(((83,(61,60)),(41,(42,40))),n83)),((((((64,(66,63)),67),65),62),((8,6),(7,5))),(71,77))),(55,56)))),(46,((((80,78),79),((82,81),(3,4))),((49,(47,48)),(44,45))))),(70,(51,(52,50))))),((2,1),11)),69),68),10);
	TREE 'RAxML Bootstrap Tree++' = (9,((69,((((59,(58,57)),((56,55),((((50,(52,51)),43),(((((79,(80,78)),((44,45),(46,(4,3)))),(((n83,(53,54)),((((76,74),75),72),73)),(((48,(49,47)),((40,(41,42)),(62,(((((66,64),63),65),67),70)))),((81,82),((8,5),(6,7)))))),(((37,36),39),38)),71)),((61,60),(17,((((33,34),31),((((16,15),19),14),21)),((((29,(27,26)),(35,32)),((77,((22,23),(25,24))),(13,12))),(28,30)))))))),83),(11,(2,1)))),68),10);
	TREE 'RAxML Bootstrap Tree++' = (9,(68,(69,((11,(2,1)),(((55,56),(61,60)),((((((34,33),31),((32,35),((27,26),((((((14,(19,(16,15))),21),17),(28,30)),((13,12),(23,(25,(24,22))))),29)))),83),(59,(58,57))),(((((40,(42,41)),70),((53,54),(n83,(43,(((((8,7),6),5),((76,75),((72,74),73))),((((((65,62),((44,45),(46,((77,((47,(49,48)),((4,3),(82,81)))),(79,(80,78)))))),67),66),63),64)))))),(71,(((37,39),38),36))),(52,(50,51)))))))),10);
	TREE 'RAxML Bootstrap Tree++' = (9,((11,((50,(52,51)),(((n83,(54,53)),(((((67,(64,(66,63))),65),62),(((((36,39),37),38),71),(((((47,(48,49)),(44,(69,45))),(79,(80,78))),(((1,2),43),(((70,(82,81)),(4,3)),46))),((((75,(74,72)),73),76),((83,(58,(57,59))),((((28,17),(((22,((21,(14,((15,16),19))),23)),(((25,12),24),13)),30)),((27,26),(29,(35,32)))),((33,34),31))))))),(60,61))),(77,(((56,55),(41,(40,42))),(((7,5),6),8)))))),68),10);
	TREE 'RAxML Bootstrap Tree++' = ((68,((((((((57,(58,59)),((82,81),(56,55))),(52,(50,51))),71),(((((48,(49,47)),(((44,45),((((80,78),79),46),(4,3))),77)),((((6,5),7),8),(37,((36,38),39)))),(((54,53),(n83,((70,(40,(42,41))),(62,(((66,65),63),(64,67)))))),((72,75),((76,74),73)))),43)),((60,61),((83,(((((((21,(14,(19,(15,16)))),((13,12),(((24,25),22),23))),(17,(29,(26,27)))),(30,28)),(32,35)),31),(33,34))),(1,2)))),69),11)),9,10);
	TREE 'RAxML Bootstrap Tree++' = (9,(((69,((2,1),(((50,(52,51)),(7,(6,(8,5)))),((((((44,45),(((4,3),(81,82)),(((80,78),79),(77,((49,47),48))))),(46,(55,56))),((57,58),59)),(((67,66),(63,64)),(70,(65,62)))),((n83,((43,((40,(42,41)),((74,(73,((72,76),75))),((61,60),(((32,35),((83,(34,33)),31)),((17,((21,(14,(15,(19,16)))),(26,27))),(((((25,24),(23,22)),(13,12)),29),(28,30)))))))),(54,53))),(71,((36,38),(37,39)))))))),11),68),10);
	TREE 'RAxML Bootstrap Tree++' = (9,(((69,11),((1,2),(((58,(57,59)),((((51,52),50),(((((62,(((67,64),(66,63)),65)),(70,(42,(41,40)))),((8,7),(6,5))),((n83,(((74,(76,72)),75),73)),(((47,(49,48)),((((32,35),(60,61)),(56,55)),(53,54))),(71,(((36,37),39),38))))),((((((79,(78,80)),(46,(4,3))),(45,44)),77),(81,82)),(((29,(27,26)),(12,13)),((30,28),(17,((21,(((33,34),31),((16,15),(19,14)))),((24,25),(23,22))))))))),43)),83))),68),10);
	TREE 'RAxML Bootstrap Tree++' = (9,(68,(((((((3,4),46),43),((83,(58,(59,57))),(50,(52,51)))),((((45,44),(82,81)),((41,(40,42)),((62,((47,(48,49)),(((((61,60),(56,55)),n83),(54,53)),((((((76,74),72),(73,75)),(23,((((30,28),((((34,33),31),(21,(14,(19,(16,15))))),17)),22),((25,24),((12,13),(29,((35,32),(26,27)))))))),(((38,37),39),36)),(((79,78),80),(77,71)))))),(((5,8),7),6)))),(70,((((64,67),66),65),63)))),(2,1)),(11,69))),10);
	TREE 'RAxML Bootstrap Tree++' = ((68,(((1,2),((((53,54),((((7,5),(8,6)),(71,(((37,39),38),36))),(((52,(50,51)),n83),((43,((74,(75,(72,76))),73)),(((59,(58,57)),((70,(((64,67),(63,65)),66)),62)),((56,55),((77,(81,82)),(((44,45),(48,(47,49))),(((79,(78,80)),46),(4,3)))))))))),(42,(40,41))),((((13,12),(((((31,(34,33)),(35,32)),29),((28,30),(((26,27),17),(21,(14,(19,(15,16))))))),((23,22),(24,25)))),(61,60)),83))),(69,11))),9,10);
	TREE 'RAxML Bootstrap Tree++' = ((68,(69,((83,((52,(50,51)),((((((53,54),((((((66,64),(67,63)),65),62),(70,(42,(41,40)))),n83)),((((7,6),(8,5)),((((31,(33,34)),(35,32)),(((((23,22),(24,25)),(12,13)),((26,27),29)),(((21,(14,(19,(15,16)))),(30,28)),17))),(59,(57,58)))),((((72,75),73),74),76))),((60,61),((55,56),46))),(((44,45),(((82,81),(4,3)),((47,(49,48)),(71,(77,(79,(78,80))))))),(37,((36,38),39)))),43))),(11,(1,2))))),9,10);
	TREE 'RAxML Bootstrap Tree++' = ((68,((69,11),((83,(((((82,81),(3,4)),((45,44),46)),((((52,50),51),43),((72,(73,(74,(75,76)))),((((((((((34,33),31),(32,35)),(((26,27),29),((((21,(19,((14,15),16))),(23,((25,24),22))),(13,12)),((17,30),28)))),(61,60)),((((80,78),79),77),71)),(((38,39),36),37)),(((7,(6,5)),8),(54,53))),((((48,49),47),((57,58),59)),((62,(65,(67,((66,64),63)))),(55,56)))),n83)))),(70,(42,(40,41))))),(2,1)))),9,10);
	TREE 'RAxML Bootstrap Tree++' = ((68,((((((58,(59,57)),((61,60),((((38,39),37),36),(((((5,((6,7),8)),62),(65,((63,66),(67,64)))),((53,54),n83)),((((((((14,(16,15)),19),(17,(((30,28),((34,33),31)),((35,32),(29,(26,27)))))),21),(22,((24,25),23))),(13,12)),((((82,81),(4,3)),((71,77),(79,(78,80)))),(48,(47,49)))),(((44,45),46),(43,((70,(40,(42,41))),(76,((73,74),(72,75))))))))))),83),(56,55)),(51,(50,52))),((2,1),(11,69)))),9,10);
	TREE 'RAxML Bootstrap Tree++' = ((69,(68,(11,(((((((27,26),29),((21,(14,(15,(19,16)))),(17,28))),(13,12)),(((23,(22,(25,24))),(((44,45),(46,((4,3),(82,81)))),(77,(79,(80,78))))),((61,60),(((((31,(34,33)),(32,35)),((51,(52,50)),(59,(58,57)))),71),(((37,36),(38,39)),(((70,(40,(42,41))),((8,(6,7)),5)),((((((64,(63,67)),66),65),62),((30,((((72,75),(76,74)),73),43)),(((48,(47,49)),(56,55)),n83))),(53,54)))))))),83),(1,2))))),9,10);
	TREE 'RAxML Bootstrap Tree++' = (9,((((((((50,52),51),71),(n83,((((43,((75,(73,(74,72))),76)),(((41,(42,40)),70),(((79,(80,78)),((46,((81,82),(3,4))),(((48,(49,47)),45),44))),((((37,38),39),36),(((58,59),57),(((60,61),83),(((27,26),((((28,30),(56,55)),(31,(34,33))),(32,35))),(29,((17,(21,((15,16),(19,14)))),(((25,24),(22,23)),(13,12))))))))))),((54,53),(((6,5),7),8))),(62,(65,((64,63),(66,67))))))),77),((1,2),11)),69),68),10);
	TREE 'RAxML Bootstrap Tree++' = ((((50,(52,51)),(((((58,59),57),((((36,39),38),37),((((83,71),(((54,53),(60,61)),((((40,41),42),(70,(((((64,67),65),63),66),62))),n83))),(8,(7,(5,6)))),(((2,1),((((33,34),31),(32,35)),(28,(30,(17,(((21,(((16,15),19),14)),((23,((25,22),24)),(13,12))),(29,(26,27)))))))),((((76,(73,72)),74),75),43))))),69),((77,(((78,(79,80)),46),(((82,81),(4,3)),((44,45),((48,49),47))))),(55,56)))),(11,68)),9,10);
	TREE 'RAxML Bootstrap Tree++' = (9,(69,((11,((1,2),((83,((55,56),((51,(50,52)),(59,(57,58))))),((60,61),((((62,(65,((67,64),(66,63)))),((37,(39,(36,38))),((53,54),(((((72,74),75),(76,73)),43),((70,(41,(42,40))),n83))))),((((6,7),5),8),(((77,(46,(3,4))),(((48,(49,47)),(44,45)),((82,81),(79,(80,78))))),(((28,30),((23,(22,(24,25))),((((32,35),((34,33),31)),((26,27),29)),((21,(14,(19,(15,16)))),17)))),(12,13))))),71))))),68)),10);
	TREE 'RAxML Bootstrap Tree++' = (9,(68,((69,11),((43,(((((((39,37),36),38),((((47,(49,48)),((77,(((81,82),(3,4)),(45,44))),(79,(78,80)))),(62,(((63,(67,64)),66),65))),((n83,(53,54)),((70,(40,(42,41))),(((73,74),(72,76)),75))))),((46,(56,55)),((60,61),((12,13),(((21,((15,(16,19)),14)),(((29,(26,27)),((32,35),((33,34),31))),((28,30),17))),((22,(24,25)),23)))))),((((8,5),7),6),71)),(((57,(59,58)),(52,(50,51))),83))),(2,1)))),10);
	TREE 'RAxML Bootstrap Tree++' = (9,(68,(69,(((((((8,7),(6,5)),(54,53)),((n83,(((56,55),(((66,63),(67,64)),65)),(((50,52),51),62))),((70,(42,(41,40))),(43,((36,(39,(38,37))),((46,((3,4),((82,81),(((44,45),(49,(47,48))),(79,(78,80)))))),((((23,((25,(22,24)),(((17,(29,((35,32),(27,26)))),((31,(34,33)),(30,28))),(21,(14,(19,(15,16))))))),(13,12)),(83,(58,(59,57)))),(((72,75),(73,76)),74)))))))),(77,71)),(60,61)),(11,(2,1))))),10);
	TREE 'RAxML Bootstrap Tree++' = ((((69,11),(((((50,(52,51)),(((77,71),(((36,37),39),38)),(((((3,4),(82,81)),((46,((79,78),80)),((48,(49,47)),(44,45)))),((((75,73),((76,((59,(58,57)),((((32,35),((33,31),34)),23),((13,12),(((((21,(14,(15,(19,16)))),(((29,(27,26)),17),(28,30))),22),24),25))))),74)),72),43)),(((54,53),((60,61),(55,56))),n83)))),((41,(42,40)),(70,((((63,(64,67)),66),65),62)))),(83,((5,8),(6,7)))),(2,1))),68),9,10);
	TREE 'RAxML Bootstrap Tree++' = ((68,((((43,((((((((24,25),22),23),21),((14,(19,(16,15))),(((28,30),17),(29,((27,26),((35,32),(31,(34,33)))))))),(13,12)),((((72,75),74),76),73)),(((((n83,71),((61,60),(53,54))),((83,(6,((7,8),5))),((62,((((66,64),63),67),65)),(70,(41,(40,42)))))),((36,39),(37,38))),((45,44),((((79,(78,80)),46),((81,82),(3,4))),((77,((50,(51,52)),(55,56))),((57,(59,58)),(48,(47,49))))))))),(1,2)),69),11)),9,10);
	TREE 'RAxML Bootstrap Tree++' = ((68,((11,69),(((((43,(((73,75),74),(76,72))),(n83,(53,54))),(((((40,(41,42)),70),((67,(62,(64,(63,65)))),66)),(46,(((((((30,28),(13,12)),(((((((14,19),(16,15)),21),17),(27,26)),29),((24,22),(25,23)))),(((34,33),31),(32,35))),83),(60,61)),(56,55)))),(((3,4),((77,(82,81)),(44,45))),((47,(48,49)),((59,57),58))))),(((51,(50,52)),((7,((8,5),6)),(79,(80,78)))),(71,(((37,39),36),38)))),(1,2)))),9,10);
	TREE 'RAxML Bootstrap Tree++' = (9,((((((((81,82),(4,3)),(((62,(((67,64),63),66)),65),70)),((((7,5),8),6),(((49,47),48),((41,(40,42)),(((61,60),(n83,(77,71))),(((((73,(76,75)),(72,74)),(43,(((79,80),78),46))),(44,45)),((38,(36,(39,37))),(((35,32),((34,33),31)),(((53,54),((12,13),((((((14,(((52,(50,51)),19),(16,15))),17),(28,30)),((27,26),29)),(22,(25,24))),21))),(23,((55,56),(58,(57,59))))))))))))),83),(1,2)),(69,11)),68),10);
	TREE 'RAxML Bootstrap Tree++' = ((68,(((((((71,((37,38),(39,36))),((n83,((((((57,(59,58)),(((3,4),(77,(((82,81),(((47,48),49),(44,45))),(79,(80,78))))),46)),(51,(50,52))),43),70),((((72,75),73),(76,74)),((55,56),(62,(65,(67,(64,(63,66))))))))),(54,53))),((61,60),((12,13),(((25,24),(22,23)),((29,((32,35),(27,26))),((30,28),(17,(((34,33),31),((15,16),((19,21),14)))))))))),(((5,6),(8,7)),((42,40),41))),83),(2,1)),(69,11))),9,10);
	TREE 'RAxML Bootstrap Tree++' = (9,(68,((((((12,13),(((24,(22,25)),((29,(27,26)),(((50,(52,51)),28),(30,17)))),(((19,(14,16)),15),21))),(((32,35),(31,(34,33))),23)),(((43,(82,81)),(((37,(38,39)),36),(((77,((7,(5,8)),6)),((n83,(((60,61),(54,53)),(70,(41,(40,42))))),(83,71))),(((((67,(64,(66,63))),65),62),((((74,72),73),(75,76)),(56,55))),((48,(47,49)),(59,(58,57))))))),((46,(80,(79,78))),((45,44),(4,3))))),(1,2)),(69,11))),10);
	TREE 'RAxML Bootstrap Tree++' = (9,((69,(((1,2),11),((77,((50,(52,51)),(((n83,(54,53)),71),((83,(60,61)),((((37,39),38),36),((((78,79),80),(41,(42,40))),((((((75,74),73),76),72),((12,13),((((29,((26,27),(32,35))),(17,(28,(30,(31,(33,34)))))),(21,((16,15),(19,14)))),(23,((24,25),22))))),(43,((((45,44),46),(((((67,((66,63),64)),65),62),(56,55)),(70,((81,82),(3,4))))),((58,(59,57)),(49,(48,47)))))))))))),(((8,6),5),7)))),68),10);
	TREE 'RAxML Bootstrap Tree++' = ((((((1,2),(((((33,31),34),(32,35)),(23,((((30,28),17),((26,27),29)),(((12,(24,(22,13))),25),((14,(19,(16,15))),21))))),((61,60),83))),((((((8,5),6),7),71),((51,(50,52)),(((((n83,(53,54)),((40,(41,42)),((70,62),(65,((67,(64,66)),63))))),(((73,75),76),(74,72))),(((38,39),(36,37)),((47,(48,49)),(77,((45,44),(((82,81),(3,4)),(46,((79,78),80)))))))),43))),((58,(57,59)),(56,55)))),(69,11)),68),9,10);
	TREE 'RAxML Bootstrap Tree++' = (9,(((((((38,36),37),39),((5,(8,7)),6)),(((((83,(50,(51,52))),(57,(59,58))),((((67,65),(63,62)),66),64)),(((((47,(48,49)),(((81,82),(3,4)),(71,77))),((79,(80,78)),((12,13),(((((30,(28,(27,26))),17),29),(21,(((15,16),14),19))),(23,(25,(24,22))))))),(45,44)),(46,((56,55),(((31,(33,34)),(35,32)),(60,61)))))),((54,53),((43,(75,(76,(74,(73,72))))),(n83,(70,(40,(42,41)))))))),(69,(11,(1,2)))),68),10);
	TREE 'RAxML Bootstrap Tree++' = (9,(68,(69,((11,(83,(2,1))),(((((((35,32),(31,(34,33))),((17,(28,30)),(((26,27),((21,(14,((16,15),19))),((13,12),(((24,22),25),23)))),29))),((61,60),(55,56))),((49,(47,48)),(59,(57,58)))),(((((36,38),39),37),(((7,5),6),8)),((((((80,78),79),46),(44,45)),((82,81),(4,3))),((43,(((54,53),(71,n83)),((41,(40,42)),(((66,64),(63,67)),(((52,(50,51)),70),(65,62)))))),((75,74),(76,(72,73))))))),77)))),10);
	TREE 'RAxML Bootstrap Tree++' = ((68,(69,((2,(1,((((((35,32),(23,(((28,30),(17,(21,(14,((16,15),19))))),(22,((25,24),((12,13),(29,(77,(26,27))))))))),((((56,55),((42,41),40)),(61,60)),((((46,(70,((51,(50,52)),43))),((45,44),(((47,(48,49)),(79,(80,78))),((82,81),(4,3))))),((((76,72),75),(73,74)),((n83,(62,(65,(66,(64,(63,67)))))),(((7,(6,5)),8),(54,53))))),(((36,(38,39)),37),71)))),31),(34,33)),(83,(59,(57,58)))))),11))),9,10);
	TREE 'RAxML Bootstrap Tree++' = ((((69,11),(((((8,6),5),7),((((63,67),(66,64)),(65,62)),(((60,61),((71,(((39,37),36),38)),(((70,(41,(42,40))),(((77,(((79,(80,78)),((82,81),((45,44),(49,(48,47))))),(4,3))),(46,(56,55))),(((((((((15,(16,19)),14),21),((17,(((34,33),31),(30,28))),(29,((26,27),(35,32))))),22),23),(24,25)),(13,12)),((((75,74),72),73),76)))),(n83,(53,54))))),((83,((50,(52,51)),(57,(58,59)))),43)))),(2,1))),68),9,10);
	TREE 'RAxML Bootstrap Tree++' = (9,(68,((11,69),((83,((((59,(58,57)),((17,((((34,33),31),(30,28)),(((26,27),((35,32),29)),(((23,((21,(14,(19,(16,15)))),22)),(24,25)),(12,13))))),(((((((((62,(70,(((63,64),(67,66)),65))),((36,(38,(39,37))),(77,71))),((((47,48),49),((60,61),(56,55))),(54,53))),n83),(((((78,80),79),(44,45)),((82,81),(3,4))),(41,(40,42)))),76),75),(74,(72,73))),((6,(7,5)),8)))),46),(43,(51,(52,50))))),(2,1)))),10);
[truncated: 361,604 more chars]
