# Supplementary material for: Have Niche, Will Travel. New Means of Linking Diet and Ecomorphology Reveals Niche Conservatism in Freshwater Cottoid Fishes
Source: Integr Org Biol. 2019 Sep 6;1(1):obz023. doi: 10.1093/iob/obz023 (PMC7671106; doi:10.1093/iob/obz023)
Supplement: obz023_Supplementary_Data [file obz023_supplementary_data.zip › SupplementaryData2.3_ATPase8and6_genetree.nex]

#NEXUS
[written Mon Sep 03 12:44:22 PDT 2018 by Mesquite  version 3.51 (build 898) at Thaddaeuss-MacBook-Pro.local/192.168.0.2]

BEGIN TAXA;
	TITLE Taxa;
	DIMENSIONS NTAX=47;
	TAXLABELS
		'Abyssocottus_korotneffi.1' 'Asprocottus_herzensteini.1' 'Clinocottus_analis.1' 'Clinocottus_analis.2' 'Comephorus_dybowskii.1' 'Cottocomephorus_grewingki.1' 'Cottus_aleuticus.1' 'Cottus_asper.1' 'Cottus_asperrimus.1' 'Cottus_baileyi.1' 'Cottus_bairdii.1' 'Cottus_bairdii.2' 'Cottus_beldingii.1' 'Cottus_beldingii.2' 'Cottus_bendirei.1' 'Cottus_caeruleomentum.1' 'Cottus_caeruleomentum.2' 'Cottus_carolinae.1' 'Cottus_cognatus.1' 'Cottus_cognatus.2' 'Cottus_confusus.1' 'Cottus_extensus.1' 'Cottus_girardi.1' 'Cottus_gobio.1' 'Cottus_greenei.1' 'Cottus_gulosus.1' 'Cottus_hangiongensis.1' 'Cottus_hubbsi.1' 'Cottus_kazika.1' 'Cottus_klamathensis.1' 'Cottus_leiopomus.1' 'Cottus_marginatus.1' 'Cottus_perplexus.1' 'Cottus_pitensis.1' 'Cottus_poecilopus.1' 'Cottus_pollux.1' 'Cottus_princeps.1' 'Cottus_rhotheus.1' 'Cottus_ricei.1' 'Hemilepidotus_jordani.1' 'Leptocottus_armatus.1' 'Limnocottus_griseus.1' 'Mesocottus_haitej.1' 'Mesocottus_haitej.2' 'Myoxocephalus_polyacanthocephalus.1' 'Scorpaenichthys_marmoratus.1' 'Trachidermus_fasciatus.1' 
	;

END;


BEGIN CHARACTERS;
	TITLE  Character_Matrix;
	DIMENSIONS  NCHAR=829;
	FORMAT DATATYPE = DNA GAP = - MISSING = ?;
	MATRIX
	'Abyssocottus_korotneffi.1'          ATGCCTCAGCTCAATCCCGCACCTTGATTTGCTATCCTAGTCTTCTCGTGATTAGTTTTCCTCGCCATTATCCCCCCAAAAGTAATAGCCCACACCTTCCCAAACGAACCAACGCTCCAAAGCGCCGAAAACCCCAAAACAGAACCCTGAACCTGACCATGACAGTAAGCCTCTTCGACCAATTTATGAGCCCCACACTCCTAGGACTTCCTCTAATCGCCCTCGCCATCACTTTTCCTTGAATTATGTACCCTGCCCCCACAACCCGATGGCTAAATAGCCGCTTCTTAGCCCTTCAAGGCTGATTTATTAACCGCTTTACCCAACAACTTCTTCTCCCCTTAAGTCTGGGCGGTCACAAATGAGCAGCCCTCCTAACCTCTCTTATGATCTTTCTTATCACCATAAATATGTTAGGCCTACTTCCCTACACTTTTACCCCCACTACACAACTTTCCCTAAACCTAGGCCTTGCAACACCCCTTTGACTAGCCACCGTTATTATTGGAATACGAAACCAACCAACACACGCCCTAGGACACCTCCTACCAGAAGGCACCCCAGGCCCCCTCATTCCTGTTCTTATCGTTATCGAAACAATTAGTCTATTTATCCGTCCCCTCGCACTAGGTGTACGACTTACCGCCAACCTTACCGCCGGTCACCTTTTAATTCAACTTACTTCAACCGCCGCCTTTGTCCTTCTATCCTCAATGCCCGCTGTGGCCCTCCTAACCTCCACAGTCCTGGTACTCTTAACTCTCCTTGAAGTTGCTGTTGCCATAATCCAAGCCTACGTATTTGTTCTTCTTTTAACTCTTTACCTTCA
	'Asprocottus_herzensteini.1'         ATGCCTCAGCTCAATCCCGCACCTTGATTTGCTATCCTAGTCTTCTCGTGATTAGTCTTCCTCGCCATTATTCCCCCAAAAGTAATGGCCCACACCTT?CCAAACGAACCAACGCTCCAAAGCGCCGAAAGCCCCAAAACAGAACCCTGAACCTGACCATGACAGTAAGCCTCTTCGACCAATTTATGAGCCCCACACTCCTAGGACTTCCTCTAATCGCCCTCGCCATCACCCTTCCTTGAATTATATACCCTGCCCCCACAACCCGATGGCTAAATAGCCGCTTCTTAGCCCTTCAAGGCTGATTTATTAACCGCTTTACCCAACAACTTCTTCTCCCCTTAAGTCTGGGCGGTCACAAATGAGCAGCCCTCCTAACCTCTCTTATGATCTTTCTTATCACCATAAATATGTTAGGCCTGCTTCCCTACACTTTTACCCCCACCACACAACTTTCCCTAAACCTAGGCCTTGCAACACCCCTTTGACTAGCCACCGTTATTATTGGGATACGAAACCAACCAACACACGCCCTAGGACACCTTCTACCAGAAGGCACCCCCGGCCCCCTCATTCCTGTTCTTATCGTTATCGAAACAATTAGTCTATTTATCCGCCCCCTCGCACTAGGTGTACGACTTACCGCCAACCTTACCGCCGGTCACCTTTTAATTCAACTTACTTCAACCGCCGCCTTTGTCCTTCTGTCCTCGATGCCCACTGTAGCCCTCCTGACCTCCACAGTCCTGGTACTCTTAACCCTCCTTGAAGTTGCTGTTGCCATAATCCAAGCCTACGTATTTGTTCTTCTTTTAACTCTCTACCTTCA
	'Clinocottus_analis.1'               ATGCCTCAGCTCAACCCCGCACCTTGATTCGCAATTCTAGTATTCTCATGGCTAGTTTTTCTAATTGTAATCCCCCCCAAAGTAATAGCCCACACCTTCCCAAACGAACCGGCGCTTCAAAGCGCCGACTCCCTCAAAACAGAAGCCTGACCCTGATCATGACACTAAGCCTATTCGACCAATTTTTAAGCCCCTCACTTCTAGGTATCCCCCTAATAGCCATTGCTATCCTCACCCCCTGAACTATATTCCCCGCCCCAACAACCCGCTGAGTAAACAACCGCGTCCTTACCCTCCAGGCATGGTTTATTAATTTCTTCACCCAACAACTCTTTCTCCCAATCACTCGGCATGGGCACAAGTGAGCCCTTCTTTTAATCTCCCTTCTGCTTTACTTAATTACCATGAACCTCCTCGGACTCCTCCCGTACACCTTCACCCCCACCACCCAACTCGCCCTAAACCTTGGGCTTGCAACTCCACTATGGCTGGCCACCGTCGTCATGGGCATACGAAACCAGCCAACACACGCCCTAGGACACCTCCTGCCAGAAGGGACCCCCAACGCCCTAATCCCCATCCTCGTCATCATCGAAACAATCAGCCTCCTTATCCGCCCCCTCGCACTCGGAGTTCGACTTACCGCCAACCTCACCGCAGGCCATCTCCTAATTCAACTCATCTCAACAGCTGTTTTCGTTCTGCTCTCTTCAATGCCCACCATCGCCGCCCTCACATCAACAGTCCTCGTCCTTCTCACAGTCCTCGAAGTTGCCGTGGCCATGATCCAAGCCTACGTCTTCATTCTCCTCCTGTCCCTCTACCTTCA
	'Clinocottus_analis.2'               ATGCCTCAGCTCAACCCCGCACCTTGATTCGCAATTCTAGTATTCTCATGGCTAGTTTTTCTAATTGTAATCCCCCCCAAAGTAATAGCCCACACCTTCCCAAACGAACCGGCGCTTCAAAGCGCCGACTCCCTCAAAACAGAAGCCTGACCCTGATCATGACACTAAGCCTATTCGACCAATTTTTAAGCCCCTCACTTCTAGGTATCCCCCTAATAGCCATTGCTATCCTCACCCCCTGAACTATATTCCCCGCCCCAACAACCCGCTGAGTAAACAACCGCGTCCTTACCCTCCAGGCATGGTTTATTAATTTCTTCACCCAACAACTCTTTCTCCCAATCACTCGGCATGGGCACAAGTGAGCCCTTCTTTTAATCTCCCTTCTGCTTTACTTAATTACCATGAACCTCCTCGGACTCCTCCCGTACACCTTCACCCCCACCACCCAACTCGCCCTAAACCTTGGGCTTGCAACTCCACTATGGCTGGCCACCGTCGTCATGGGCATACGAAACCAGCCAACACACGCCCTAGGACACCTCCTGCCAGAAGGGACCCCCAACGCCCTAATCCCCATCCTCGTCATCATCGAAACAATCAGCCTCCTTATCCGCCCCCTCGCACTCGGAGTTCGACTTACCGCCAACCTCACCGCAGGCCATCTCCTAATTCAACTCATCTCAACAGCTGTTTTCGTTCTGCTCTCTTCAATGCCCACCATCGCCGCCCTCACATCAACAGTCCTCGTCCTTCTCACAGTCCTCGAAGTTGCCGTGGCCATGATCCAAGCCTACGTCTTCATTCTCCTCCTGTCCCTCTACCTTCA
	'Comephorus_dybowskii.1'             ATGCCTCAGCTCAATCCCGCACCTTGATTTGCTATCCTAGTCTTCTCGTGATTAGTCTTCCTCGCCATTATTCCCCCAAAAGTAATAGCCCACACCTTCCCAAACGAACCAACGCTCCAAAGCGCCGAAAAACCCAAAACAGAACCCTGAACCTGACCATGACAGTAAGCCTCTTCGACCAATTTATGAGCCCCACACTCCTAGGACTTCCTCTAATCGCCCTCGCCATCACTCTTCCTTGAATTATGTACCCTGCCCCCACAACCCGATGGCTAAATAGCCGCTTCTTAGCCCTTCAAGGCTGATTTATTAACCGCTTTACCCAACAACTTCTTCTCCCCTTAAGTCTGGGCGGTCACAAATGAGCAGCCCTCCTAACCTCTCTTATGATCTTTCTTATCACTATAAATATGCTGGGCCTACTTCCCTACACTTTTACCCCCACTACACAACTTTCCCTAAACCTAGGCCTTGCAACACCCCTTTGACTAGCCACCGTTATTATTGGAATACGAAACCAACCAACACATGCCCTAGGACACCTCCTACCAGAAGGCACCCCAGGCCCCCTCATTCCTGTTCTTATCGTTATCGAAACAATTAGTCTATTTATTCGTCCCCTCGCACTAGGTGTACGACTTACCGCCAACCTTACCGCCGGTCACCTTTTAATTCAACTTATCTCAACCGCCGCCTTTGTCCTTCTATCCTCAATGCCCGCTGTAGCCCTCCTAACCTCTGCAGTCCTGGTACTCTTAACCCTCCTTGAAGTTGCTGTTGCCATAATCCAAGCCTACGTATTTGTTCTTCTTTTAACCCTTTACCTTCA
	'Cottocomephorus_grewingki.1'        ATGCCTCAGCTCAATCCCGCACCTTGATTTGCTATCCTAGTCTTCTCGTGATTAGTTTTCCTCGCCATTATTCCCCCAAAAGTAATAGCTCACACTTTCCCAAATGAACCAACGCTCCAAAGCGCCGAAAAACCCAAAACAGAACCCTGAACCTGACCATGACAGTAAGCCTCTTCGACCAATTTATAAGCCCCACACTCCTAGGAGTTCCCCTAATCGCCCTCGCCATCACTCTTCCTTGAATTATGTACCCTGCCCCCACAACCCGGTGGCTAAATAGCCGCTTCTTAACCCTTCAAGGCTGATTTATTAACCGCTTTACCCAACAACTTCTTCTCCCCTTAAGTCTGGGCGGTCACAAATGAGCAGCCCTCCTAACCTCTCTTATGATCTTTCTTATTACCATAAACATGCTAGGCCTACTTCCCTATACTTTTACCCCCACTACACAACTTTCCCTAAACCTAGGCCTTGCAACACCCCTTTGACTAGCCACCGTTATTATTGGGATACGAAACCAACCAACACATGCCCTAGGACACCTCCTACCAGAAGGCACCCCAGGCCCCCTCATCCCTGTTCTTATCGTTATCGAAACAATCAGCCTATTTATCCGTCCTCTCGCATTAGGTGTACGACTTACCGCTAACCTTACCGCCGGTCACCTTTTAATTCAACTTATTTCAACCGCCGCCTTTGTGCTTCTATCTTCAATGCCCGCTGTAGCCCTCCTAACTTCAACAGTCCTAGTGCTCTTAACCCTCCTTGAAGTTGCTGTTGCCATAATCCAAGCTTACGTATTTGTTCTTCTTTTAACCCTTTACCTTCA
	'Cottus_aleuticus.1'                 ATGCCTCAACTCAATCCCGCACCTTGATTTGCTATCCTAGTCTTCTCGTGATTAGTTTTCCTCGCCATTATTCCCCCAAAAGTAATAGCCCACACCTTCCCAAACGAACCAACGCTCCAAAGCGCCGAAAAACCCAAAACAGAATCCTGAACCTGACCATGACAGTAAGCCTCTTCGATCAATTTATGAGCCCCACACTCCTAGGAATCCCCCTAATCGCCCTCGCTATCACCCTTCCTTGAATTATATACCCCGCCCCCACAACCCGATGACTGAATAGCCGCTTCTTAGCCCTTCAAGGCTGATTTATTAACCGCTTTACCCAACAGCTTCTTCTCCCCTTAAGCCTAGGAGGTCACAAATGAGCAGCCCTCCTAACCTCTCTCATGATCTTTCTTATTACCATAAATATGTTAGGCCTACTTCCATATACTTTTACCCCCACTACACAACTTTCCCTAAACCTAGGCCTTGCAACACCCCTTTGACTAGCCACGGTTATTATTGGAATACGAAACCAACCAACACATGCCCTAGGTCACCTCCTACCAGAAGGCACCCCAGGCCCCCTCATTCCTGTGCTCATCGTTATCGAAACTATTAGTCTATTTATCCGCCCCCTCGCACTAGGTGTACGACTTACCGCTAACCTTACTGCCGGTCATCTTTTGATCCAGCTTATTTCAACCGCCGCCTTTGTCCTTCTATCCTCAATGCCCGCTGTAGCCCTCTTAACCTCCACAGTCCTGGTACTCCTAACCCTACTTGAAGTTGCTGTTGCCATGATCCAAGCCTACGTATTTGTTCTTCTTTTAACCCTTTACCTTCA
	'Cottus_asper.1'                     ATGCCTCAACTCAACCCCGCACCTTGATTTGCTATCCTAGTCTTCTCGTGATTAGTCTTCCTCGCCATTATTCCCCCAAAAGTAATAGCCCACACCTTCCCAAACGAACCAACGCTCCAAAGCGCCGAAAAACCCAAAACAGAATCCTGAACCTGACCATGACAGTAAGCCTCTTCGATCAATTTATGAGCCCCACACTCCTAGGAATTCCTCTAATCGCCCTCGCCATTACCCTCCCTTGAATTATGTACCCCGCCCCCACAACCCGATGACTAAATAGCCGCTTCTTAGCCCTTCAAGGCTGATTTATCAACCGCTTTACCCAACAGCTTCTTCTCCCCCTAAGCCTAGGCGGTCACAAATGAGCAGCTCTCCTAACCTCTCTTATGATCTTTCTTATTACCATAAATATGTTGGGCCTACTTCCATACACTTTTACCCCTACTACACAACTTTCCCTAAACCTAGGCCTTGCAACACCCCTTTGACTAGCCACAGTTATTATTGGAATGCGAAACCAACCAACACATGCCCTAGGACACCTCCTACCAGAAGGCACCCCAGGCCCCCTCATTCCTGTACTTATCATTATCGAAACAATTAGTCTATTTATCCGCCCCCTCGCACTAGGTGTACGACTTACCGCCAACCTTACCGCCGGTCATCTTTTAATTCAACTTATTTCAACCGCCGCCTTTGTCCTTCTATCCTCAATGCCCGCTGTAGCCCTCTTAACCTCCACAGTCCTGGTACTCCTAACTCTACTTGAAGTTGCTGTTGCCATGATCCAAGCCTACGTATTTGTTCTTCTTTTAACCCTTTACCTTCA
	'Cottus_asperrimus.1'                ATGCCTCAACTCAATCCCACACCTTGATTTGCTATCCTAGTCTTCTCGTGACTTATCTTCCTCACCATTATTCCCCCAAAAGTAATAGCACACACTTTCCCAAACGAACCAACCCTCCAAAGCGCCGAAAAACCCAAAACAGAATCCTGAACCTGACCATGACAGTAAGCCTCTTCGATCAATTTATGAGCCCCACACTCCTAGGAATCCCTCTAATCGCCCTCGCAATCACCCTACCTTGAATTATGTACCCCACCCCCACAACCCGATGATTAAATAACCGCTTTTTAGCCCTTCAAGGCTGGTTTATTAACCGCTTCACCCAACAGCTTCTTCTCCCGTTAAGTCTAGGCGGTCACAAATGAGCGGCCCTCCTAACCTCCCTTATGATTTTTCTTATCACCATAAACATGTTAGGCCTACTTCCATACACTTTTACCCCCACTACACAACTTTCCTTAAACCTAGGCCTTGCAACACCCCTTTGACTAGCCACAGTTATTATTGGAATGCGAAACCAACCAACACATGCCCTAGGACACCTCCTACCAGAAGGCACCCCAGGTCCCCTAATTCCAGTACTTATCGTTATCGAAACAATTAGTCTATTTATCCGCCCCCTTGCACTAGGTGTACGACTTACCGCAAACCTTACCGCTGGTCATCTTTTAATTCAACTTATTTCGACCGCCGCCTTTGTCCTAATATCCTCAATACCCGCTGTAGCCCTCCTAACCTCCACAGTACTAGTACTCCTAACCCTGCTTGAAGTTGCTGTTGCTATAATCCAAGCCTACGTGTTTGTCCTTCTCTTAACCCTTTACCTCCA
	'Cottus_baileyi.1'                   ATGCCTCAACTCAACCCCGCTCCTTGATTTGCTATCCTAGTCTTCTCATGATTGATTTTCCTCACCATTATCCCCCCAAAAGTAATAACCCACACCTTCCCAAACGAACCAACGCTCCAAAGCACCAAAAACCCCAAAACAGAACCCTGAACCTGACCATGACAGTAAGCCTCTTCGATCAATTTATGAGCCCCACACTCCTAGGAATTCCTCTGATCACCCTCGCCATCACCCTTCCCTGAATTATATACCCTACCCCTACAACCCGGTGGCTGAATAGCCGCTTCTTAACCCTTCAAAGCTGGTTTATCAACCGCTTTACCCAGCAACTTCTTCTCCCATTAAGCCTGGGTGGTCATAAATGAGCAACCCTCCTAACCTCTCTTATGATCTTTCTTATCACCATAAACATGTTAGGCCTACTTCCCTACACTTTTACCCCTACCACACAACTTTCCCTAAACCTAGGCCTTGCAACACCCCTTTGACTAGCCACCATTATTATTGGGATACGAAACCAGCCCACACAGACCCTAGGGCACCTCCTACCAGAAGGCACCCCAGGCCCCCTCATTCCTGTTCTTATCATCATCGAAACAATTAGCCTATTCATCCGCCCCCTCGCACTAGGCGTACGACTTACCGCTAACCTTACCGCCGGCCACCTTCTAATTCAACTTATCTCAACCGCCGCCTTCGTTCTTCTATCCTCAACACCCACTGTAGCCCTCCTAACCTCTACAGCCTTGGTACTCCTAACCCTACTTGAAGTTGCTGTTGCCATGATCCAAGCCTACGTATTTGTTCTTCTTTTAACCCTTTACCTTCA
	'Cottus_bairdii.1'                   ATGCCTCAGCTCAATCCCACACCCTGATTTGCTATCCTAGTCTTCTCGTGATTAGTCTTCCTCACCATTATCCCCCCAAAAGTAATAGCCCACACCTTTCCAAACGAACCAACGCTCCAAAGCGCTGAGAAACCCAAAACAGAACCCTGAACCTGACCATGACAGTAAGCCTCTTCGATCAGTTTATGAGCCCCACTCTCCTAGGAATCCCTCTAATCGCCCTCGCCATCACCCTTCCTTGAATTATGTACCCTACCCCTACAGCCCGATGACTAAATAACCGCTTCTTAGCCCTTCAAGGCTGGTTTATTAACCGCTTTACCCAACAACTTCTTCTCCCACTAAGCCTGGGCGGTCACAAATGAGCAGCCCTCCTAACCTCTCTTATGATCTTTCTTATCACCATAAACATGTTAGGCCTACTTCCCTACACTTTCACCCCGACTACACAGCTTTCCCTAAACCTAGGCCTTGCAACACCCCTTTGACTAGCCACCGTTATTATCGGAATACGAAACCAGCCCACACATGCCCTAGGACACCTCCTACCAGAAGGTACCCCAGGCCCCCTCATTCCTGTTCTTATTGTTATCGAAACAATTAGCCTGTTTATCCGCCCCCTAGCACTAGGAGTACGACTTACCGCCAACCTTACCGCCGGTCACCTTCTAATTCAACTTATTTCAACCGCCGCCTTCGTTCTTCTATCTTCAATGCCTACTGTGGCCCTCCTAACCTCCACAGTACTGGTACTCTTGACCCTACTTGAAGTTGCTGTTGCCATGATCCAAGCCTACGTATTTGTTCTTCTTTTAACCCTTTACCTTCA
	'Cottus_bairdii.2'                   ATGCCTCAGCTCAACCCCACACCCTGATTTGCTATTCTAGTCTTCTCGTGATTAGTCTTCCTCACCCTTATCCCCCCAAAAGTAATAGCCCACACCTTTCCAAACGAACCAACGCTCCAAAGCGCTGAAAAACCCAAAACAGAACCCTGAACCTGACCATGACAGTAAGCCTCTTCGATCAATTTATGAGCCCCACTCTCCTAGGAATCCCTCTAATCGCCCTCGCCATCACCCTTCCTTGAATTTTGTGCCCTGCCCCTACAGCCCGATGACTAAATAATCGCTTCTTAGCCCTTCAAGGCTGGTTTATTAACCGCTT?ACCCAGCAACTTCTTCTCCCATTAAGCCTCGGCGGTCACAAATGAGCAGCCCTCCTAACCTCTCTTATGATCTTTCTTATCACCATAAACATATTAGGCCTACTTCCCTATACTTTCACCCCTACCACACAACTTTCCCTAAATCTAGGCCT?GCAACACCCCTTTGACTAGCCACCGTTATTATCGGAATACGAAACCAGCCCACACATGCCCTAGGACACCTCCTACCAGAAGGCACCCCAGGCCCCCTCATCCCTGTTCTTATTATTATCGAAACAATTAGCCTGTTCATCCGCCCCCTAGCACTAGGGGTACGACTTACCGCTAACCTTACCGCCGGTCACCTTCTAATTCAACTTATCTCAACCGCCGCCTTCGTTCTTCTATCTTCAATGCCCACTGTAGCCCTCCTAACCTCCACAGTGCTGGTACTCTTAACCCTACTTGAAGTTGCTGTTGCCATGATCCAAGCCTACGTATTTGTTCTTCTTTTAACCCTTTATCTTCA
	'Cottus_beldingii.1'                 ATGCCTCAACTCAACCCCGGACCTTGATTTGCTATCCTAGTCTTCTCGTGACTAGTTTTCCTCACCACTATTCCCCCAAAAGTAACAGCCCACACCTTCCCAAACGAACCAACCCTTCAAAGCGCCGAAAAACCCAAAACAGAACCCTGAACCTGACCATGACAGTAAGCCTCTTCGACCAATTTATGAGCCCCACACTCCTAGGAGTTCCTCTAATCGCCCTCGCCACCACCCTTCCTTGAATTATGTATCCTGCCCCCACAACCCGATGACTAAATAGCCGCTTCTTAGCCATTCAAAGCTGATTTATTAACCGCTTTACCCAACAACTTCTTCTCCCCTTAAGCCTGGGTGGTCACAAATGAGCAGCCCTCCTAACCTCTCTTATGATCTTCCTTATCACCATAAATATGTTAGGCTTACTTCCCTACACTTTCACCCCCACTACACAACTTTCCCTAAACCTAGGCCTTGCAACACCCCTTTGACTAGCCACCATTATTATTGGAATACGAAACCAACCAACACATGCCCTAGGACACCTCCTACCAGAAGGCACCCCAGGCCCCCTCATTCCTGTCCTTATCATTATCGAAACAATTAGTCTATTTATTCGTCCCCTCGCACTAGGTGTACGACTTACCGCCAACCTTACCGCCGGTCACCTTCTAATTCAACTTATTTCAACCGCCGCCTTTGTCCTCCTAGCCTCAATGCCCGCTGTAGCCCTCTTAACCTCCACAGTTCTGGTACTCCTAACCCTACTTGAAGTTGCTGTTGCCATAATCCAAGCCTACGTATTTGTTCTTCTTTTAACCCTCTACCTTCA
	'Cottus_beldingii.2'                 ATGCCCCAACTCAACCCCGCACCTTGATTTGCTATCCTAGTCTTCTCGTGACTAGTTTTCCTCGCCATTATCCCCCCAAAAGTAGTAGCCCACACCTTCCCAAACGAACCAGCCCTTCAAAGCGCCGAAAAACCCAAAACAGAACCCTGAACCTGACCATGACAGTAAGCCTCTTCGACCAATTTATGAGCCCCACACTCCTAGGAGTTCCTCTAATCGCCCTCGCCACCACCCTTCCTTGAATCATGTATCCTGCCCCCACAACCCGATGACTAAATAGCCGCTTCTTAGCCATTCAAAGCTGATTTATTAACCGCTTTACCCAACAACTTCTTCTCCCCTTAAGCCTGGGCGGTCACAAATGAGCAGCCCTCCTAACCTCTCTTATGATCTTCCTTATCACCATAAATATGTTAGGCTTACTTCCCTACACTTTCACCCCCACTACACAACTTTCCCTAAACCTAGGCCTTGCAACACCCCTTTGACTAGCCACCGTTATTATTGGAATACGAAACCAACCAACACATGCCCTAGGACACCTCCTACCAGAAGGCACCCCAGGCCCCCTCATTCCTGTTCTTATCATTATCGAAACAATTAGTCTATTTATTCGTCCCCTCGCACTAGGTGTACGACTTACCGCCAACCTTACCGCCGGTCACCTTCTAATTCAACTTATTTCAACCGCCGCCTTTGTCCTTCTAGCCTCAATGCCCGCTGTAGCCCTCTTAACCTCCACAGTTCTGGTACTCCTAACCCTACTTGAAGTTGCTGTTGCCATAATCCAAGCCTACGTATTTGTTCTTCTTTTAACCCTTTACCTTCA
	'Cottus_bendirei.1'                  ATGCCTCAGCTCAATCCCACACCTTGATTTGCTATCCTAGTCTTCTCGTGATTAGTTTTCCTCGCCATTATTCCCCCAAAAGTAATAGCCCACACCTTCCCAAACGAACCAACGCTCCAGAGCGCCGAAAAACCCAAAACAGAATCCTGAACCTGACCATGACAGTAAGCCTCTTCGATCAATTTATGAGCCCCACTCTCCTAGGAATCCCTCTAATCGCTCTCGCCATCACCCTTCCTTGAATTATGTACCCTACCCCTACAAGCCGGTGACTAAATAGCCGCTTCTTAGCCCTTCAAGGCTGGTTTATTAACCGCTTTACCCAACAACTTCTTCTCCCGTTAAGCCTGGGCGGTCACAAATGAGCAGCCCTCCTAACCTCTCTTATGATCTTTCTTATCACCATAAATGTGTTAGGCCTGCTTCCCTACACTTTCACCCCCACTACACAGCTTTCCCTAAACCTAGGCCTTGCAACACCCCTTTGACTAGCCACCATCATTATTGGAATACGAAACCAACCCACACATGCCCTAGGACACCTCCTACCAGAAGGCACCCCAGGCCCCCTCATCCCTGTTCTTATCGTTATCGAAACAATTAGCCTATTCATCCGCCCCCTCGCACTAGGTGTACGACTTACCGCCAACCTTACCGCCGGTCATCTTCTAATTCAACTTATTTCAACCGCCGCCTTCGTCCTTCTATCTTCAATGCCCACTGTAGCCCTCCTAACCTCTACAGTCCTGGTACTCCTAACCCTTCTTGAAGTTGCTGTTGCCATGATCCAAGCCTACGTATTTGTTCTTCTTTTAACCCTTTACCTTCA
	'Cottus_caeruleomentum.1'            ATGCCTCAGCTCAATCCCGCACCCTGATTCGCTATCCTAGTCTTCTCGTGATTAGTTTTCCTCGCCATCATCCCCCCAAAAGTAGTAGCCCACACCTTCCCAAATGAACCCACGCTCCAAAGCGCCGAAAAACCCAAAACAGAACCCTGAACCTGACCATGACAGTAAGCCTCTTCGATCAATTTATGAGCCCCACTCTCCTAGGAATCCCTCTAATCGCCCTCGCCATCACCCTTCCTTGAATTATATACCCTGCCCCTACAACCCGGTGACTAAATAGCCGCTTCTTAGCCCTTCAAGGCTGGTTTATCAACCGCTTTACCCAACAACTTCTTCTCCCGTTAAGCCTGGGCGGTCACAAATGAGCAGCCCTCCTAACCTCTCTTATGATCTTTCTTATCACCATGAATATGTTAGGCCTACTTCCCTACACTTTCACCCCCACTACACAACTTTCCCTAAACCTAGGCCTTGCAATACCCCTTTGACTAGCCACCGTTATTATTGGGATACGAAACCAGCCCACACATGCCCTAGGGCACCTCCTGCCAGAGGGCACCCCAGGTCCCCTCATTCCTGTTCTCATCGTTATCGAAACAATTAGCCTATTCATCCGCCCCCTAGCACTAGGTGTACGACTTACCGCCAACCTTACCGCCGGTCACCTTCTAATTCAACTTATCTCAACCGCTGCCTTTGTTCTTCTATCTTCAATACCCACTGTAGCCCTCCTAACCTCCACAGTCCTGGTACTCCTAACCCTACTTGAAGTTGCTGTTGCCATGATCCAAGCCTACGTGTTTGTTCTTCTTTTAACCCTTTACCTTCA
	'Cottus_caeruleomentum.2'            ATGCCTCAGCTCAACCCCGCACCCTGGTTTGCTATCCTAGTCTTCTCGTGATTAACTTTCCTCGCCATTATCCCCCCAAAAGTAATAGCCCACACCTTCCCAAACGAACCAGCGCTCCAAAGCGCCGAAACCCCCAAAACAGAACCCTGAACCTGACCATGACAGTAAGCCTCTTCGATCAATTTATGAGCCCCACTCTCCTAGGAGTCCCTCTAATCGCCCTCGCCATCACCCTTCCTTGAATTATGTACCCTGCCCCTACAACCCGGTGACTAAATAGCCGCTTCTTAGCCCTTCAAGGCTGGTTTATTAACCGCTTTACCCAACAACTTCTTCTCCCGTTAAGCCTGGGCGGTCACAAATGAGCAGCCCTCCTAACCTCTCTTATGATCTTTCTTATCACCATAAATATGTTAGGCCTACTTCCCTACACTTTCACCCCCACCACACAACTTTCCCTAAACCTAGGCCTTGCAACACCCCTTTGACTAGCCACCGTTATTGTTGGGATACGAAACCAGCCCACACACGCCCTAGGACACCTCCTGCCCGAAGGCACCCCCGGCCCCCTCATTCCTGTTCTCGTCGTTATCGAAACAATTAGCCTATTCATCCGCCCCTTAGCACTAGGTGTACGACTTACCGCCAACCTTACCGCCGGTCACCTTCTAATTCAACTTATCTCAACCGCTGCCTTTGTTCTTCTATCTTCAATGCCCACTGTAGCCCTCCTAACCTCCACAGTCCTGGTACTACTAACCCTACTTGAAGTTGCTGTTGCCATGATCCAAGCCTACGTGTTTGTTCTTCTTTTAACCCTTTACCTTCA
	'Cottus_carolinae.1'                 ATGCCTCAGCTCAACCCCACTCCTTGATTTGCTATCCTGGTCTTCTCATGACTGGTCTTCCTCACCATTATCCCCCCAAAAGTAATAACCCACACCTTCCCAAACGAACCAACACTCCAAAGCACCGAAAGCCCCAAAACAGAGTCCTGAACCTGACCATGACAGTAAGCCTCTTCGATCAATTTATGAGCCCCACACTCCTAGGAATCCCCCTAATCGCCCTCGCCACCACTCTTCCTTGAATTATATACCCTGCCCCTACAACCCGATGGCTAAATAGCCGCTTCTTAACTCTTCAAAGCTGGTTTATCAACCGCTTTACCCAACAACTTCTTCTCCCATTGAGCTTGGGCGGCCACAAATGAGCAGCCCTCCTAACCTCTCTTATGATCTTTCTTATCACCATAAATATGTTAGGCCTACTCCCCTACACTTTTACCCCCACTACACAACTTTCCCTAAACTTAGGCCTTGCAACACCCCTTTGACTAGCCACCATTATTATTGGGATACGAAACCAGCCCACACACACCCTAGCACACCTCCTACCAGAAGGCACCCCAGGCCCCCTCATTCCTGTTCTTATCGTTATCGAAACAATTAGCCTATTTATCCGCCCCCTCGCACTAGGTGTACGACTTACCGCTAACCTTACCGCCGGTCACCTTCTAATTCAACTTATCTCAACCGCCGCCTTCGTTCTTCTATCCTCAATACCCACGGTAGCCCTCCTAACCTCCACAGTCTTGGTACTCCTAACCCTACTTGAAGTTGCTGTTGCCATGATCCAAGCCTACGTATTTGTTCTTCTTTTAACCCTTTACCTTCA
	'Cottus_cognatus.1'                  ATGCCTCAACTCAATCCCACACCTTGATTTGCTATCCTAGTCTTCTCGTGATTAGTCTTCCTCGCCATTATTCCCCCAAAAGTAATAGCCCACACCTTCCCAAACGAACCAACACTTCAGAGCGCCGAAAAACCCAAAACAGAATCCTGAACCTGACCATGACAGTAAGCCTCTTCGATCAATTTATGAGCCCCACTCTCCTAGGAATCCCTCTAATCGCCCTCGCCATCACCCTTCCTTGAATTATGTATCCTGCCCCTACAACCCGATGACTAAATAGCCGCTTCTTAGCCCTTCAAGGCTGGTTTATCAACCGCTTTACCCAACAACTTCTTCTCCCGTTAAGCCTAGGCGGTCACAAATGAGCAGCCCTCCTAACCTCTCTTATGATCTTTCTTATCACCATAAATATGTTAGGCCTACTTCCCTATACTTTCACCCCCACTACACAACTTTCCCTAAACCTAGGCCTTGCAATACCCCTTTGACTAGCCACCGTTATTATTGGGATACGAAACCAACCCACACATGCCCTGGGACACCTCCTACCAGAAGGCACCCCAGGCCCCCTCATTCCTGTTCTTATCGTTATCGAAACAATTAGCCTATTCATCCGCCCCCTCGCACTAGGTGTACGACTTACCGCCAACCTTACCGCCGGTCACCTTCTAATTCAACTTATTTCAACCGCCGCCTTCATTCTTCTATCTTCAATACCCACTGTAGCCCTCCTAACCTCTACAGTCCTTGTGCTCCTAACCCTACTTGAAGTTGCTGTTGCCATGATCCAAGCCTACGTATTTGTTCTTCTTTTAACCCTTTACCTTCA
	'Cottus_cognatus.2'                  ATGCCTCAACTCAATCCCACACCTTGATTTGCTATCCTAGTCTTCTCGTGATTAGTCTTCCTCGCCATTATTCCCCCAAAAGTAATGGCCCACACCT?CCCAAACGAACCAACACTTCAGAGTGCCGAAAAACCCAAAACAGAGTCCTGAACCTGACCATGACAGTAAGCCTCTTCGATCAATTTATGAGCCCCACTCTCCTAGGAATCCCTCTAATCGCCCTCGCCATCACCCTTCCTTGAATTATGTATCCTGCCCCTACAACCCGGTGACTAAATAGCCGCTTCTTAGCCCTTCAAGGCTGGTTTATCAACCGCTTTACCCAACAACTTCTTCTCCCGTTAAGCCTAGGCGGTCACAAATGAGCAGCCCTCCTAACCTCTCTTATGATCTTTCTTATCACCATAAATATGTTAGGCCTACTTCCCTATACTTTCACCCCCACTACACAACTTTCCCTAAACCTAGGCCTTGCAACACCCCTTTGACTAGCCACCGTTATTATTGGGATACGAAACCAACCCACACATGCCCTGGGACACCTCCTACCAGAAGGCACCCCAGGCCCCCTCATTCCTGTTCTTATCGTTATCGAAACAATTAGCCTATTCATCCGCCCCCTCGCACTAGGTGTACGACTTACCGCCAACCTTACCGCCGGTCACCTTCTAATTCAACTTATTTCAACCGCCGCCTTCATTCTTCTATCTTCAATACCCACTGTAGCCCTCCTAACCTCTACAGTCCTTGTGCTCCTAACCCTACTTGAAGTTGCTGTTGCCATGATCCAAGCCTACGTATTTGTTCTTCTTTTAACCCTTTACCTTCA
	'Cottus_confusus.1'                  ATGCCTCAGCTCAATCCCGCACCTTGATTTGCTATCCTAGTCTTCTCGTGATTAGTTTTCCTCGCCATTATTCCCACAAAAGTAATAGCCCACACCTTCCCAAACGAACCAACGCTCCAAAGCGCCGAAAAACCTAAAACAGAGTCCTGAACCTGACCATGACAGTAAGCCTCTTCGACCAATTTATGAGCCCCACACTCCTAGGAATTCCTCTAATCGCCCTCGCCATCACCCTTCCTTGAATTATGTACCCTGCCCCCACAACGCGATGACTAAATAGCCGCTTCTTAGCCCTTCAAAGCTGATTTATTAACCGCTTTACCCAACAGCTTCTTCTCCCATTAAGCCTGGGCGGTCACAAATGAGCAGCCCTCCTAACCTCTCTTATGATTTTTCTTATCACCATAAATATGTTAGGCTTACTTCCCTACACTTTTACCCCCACTACACAACTTTCCCTAAACCTAGGCCTTGCAACACCCCTTTGACTAGCCACTGTTATTATTGGAATACGAAACCAACCAACACATGCCCTAGGACACCTCCTACCAGAAGGCACCCCAGGCCCCCTTATTCCTGTTCTTATCGTTATCGAAACAATTAGTCTATTTATCCGCCCCCTCGCACTAGGTGTACGACTTACCGCCAACCTTACCGCCGGTCACCTTTTAATTCAACTTATTTCAACCGCCGCCTTTGTCCTTCTATCCTCAATGCCCACTGTAGCCCTCTTAACCTCGACAGTTCTGGTACTCCTAACCCTACTTGAAGTTGCTGTTGCCATAATCCAAGCCTACGTATTTGTTCTTCTTTTAACCCTTTACCTTCA
	'Cottus_extensus.1'                  ATGCCTCAGCTCAACCCCACACCTTGATTTGCTATCCTAGTCTTCTCGTGATTAGTTTTCCTCGCCATTATTCCCCCAAAAGTAATAGCCCACACCTTCCCAAACGAGCCAACACTCCAAAGCGCCGAAAAACCCAAAACAGAATCCTGAACCTGACCATGACAGTAAGCCTCTTCGATCAATTTATGAGCCCCACTCTCCTAGGAATCCCTCTAATCGCTCTCGCCATCACCCTTCCTTGAATTATGTACCCTACCCCTACAACCCGGTGGCTAAATAGCCGCTTCTTAGCCCTTCAAGGCTGGTTTATTAACCGCTTTACCCAACAACTTCTTCTCCCGTTAAGCCTGGGCGGTCACAAGTGAGCAGCCCTCCTAACCTCTCTTATGATCTTTCTTATCACCATAAATATGTTAGGCCTACTTCCCTACACTTTCACCCCCACTACACAGCTTTCCCTAAACCTAGGCCTTGCAACACCCCTTTGACTGGCCACCGTTATTATTGGAATACGAAACCAACCCACACATGCCCTAGGACACCTCCTACCAGAAGGCACCCCAGGCCCCCTCATTCCTGTTCTTATCGTTATCGAAACAATTAGCCTATTCATCCGCCCCCTCGCACTAGGTGTACGACTTACCGCCAACCTTACCGCCGGCCATCTTCTGATTCAACTTATTTCAACCGCCGCCTTCGTTCTTCTATCTTCAATGCCCACTGTAGCCCTCCTAACCTCTACAGTCCTAGTACTCCTAACCCTTCTTGAAGTTGCTGTTGCCATGATCCAAGCCTACGTATTTGTTCTTCTTTTAACCCTTTACCTTCA
	'Cottus_girardi.1'                   ATGCCTCAGCTCAATCCCACACCTTGATTTGCTATCCTAGTCTTCTCGTGATTAGTTTTCCTCGTTATTATTCCCCCAAAAGTAATAGCCCACACCTTCCCAAACGAACCAACGCTCCAAAGCACCGAAAAACCCAAAACAGAACCCTGAACCTGACCATGACAGTAAGCCTCTTCGATCAATTTATGAGCCCCACTCTCCTAGGAATCCCTCTAATCGCCCTCGCCATCACCCTTCCTTGAATTATGTACCCTGCCCCTACAACCCGCTGGCTAAATAGCCGCTTCTTAGCCCTTCAAGGCTGGTTTATCAACCGCTTTACCCAACAACTTCTTCTCCCATTAAGCCTGGGTGGTCACAAATGAGCAGCCCTCCTAACCTCTCTTATGATCTTTCTTATCACCATAAACATGTTAGGCCTACTTCCCTACACTTTCACCCCCACTACACAGCTTTCCCTAAACCTAGGCCTTGCAACACCCCTTTGACTAGCCACCGTTATTGTTGGAGTACGAAACCAGCCCACACATGCCCTAGGACACCTCCTACCAGAAGGCACCCCAGGCCCCCTCATTCCTGTTCTTATCGTTATCGAAACAATTAGCCTATTCATTCGCCCCCTAGCACTAGGTGTACGACTTACCGCCAACCTTACCGCCGGTCACCTTCTAATTCAACTTATTTCAACCGCCGCCTTCGTTCTTCTATCTTCAATGCCCACTGTAGCCCTCCTAACCTCCACAGTCCTAGTACTCCTAACCCTACTTGAAGTTGCTGTTGCCATGATCCAAGCCTACGTATTTGTTCTTCTTTTAACCCTTTACCTTCA
	'Cottus_gobio.1'                     ATGCCTCAACTCAATCCCGCACCTTGATTTGCTATCCTAGTCTTCTCGTGATTAGTCTTCCTCGCCATTATTCCCCCAAAAGTAATAGCTCACACCTTCCCAAACGAACCAACGCTCCAAAGCGCCGAAAAACTAGAAACAGAATCCTGAACCTGACCATGACAGTAAGCCTCTTCGACCAATTTATGAGCCCCACACTCCTAGGAATTCCCCTAATCGCCCTTGCCATCACCCTTCCTTGAGTGATGTATCCCGCCCCTACAACCCGGTGATTAAATAGCCGCTTCTTAGCCCTTCAAGGCTGATTTATCAACCGCTTTACCCAACAACTTCTTCTCCCCTTAAGCCTGGGCGGTCACAAATGAGCAGCCCTCCTAACCTCTCTTATGGTCTTTCTTATCACCATAAATATGTTAGGCCTACTTCCCTACACTTTTACCCCCACTACACAACTTTCCCTAAACCTAGGCCTTGCAACACCCCTTTGACTAGCCACCGTCATTATTGGAATACGAAACCAACCAACACACGCCCTAGGGCACCTCCTACCAGAAGGCACCCCAGGCCCCCTCATTCCTGTTCTTATCGTTATCGAAACAATTAGTCTATTTATTCGACCCCTCGCACTAGGTGTACGACTTACCGCCAACCTTACCGCCGGTCACCTTTTAATTCAACTTATTTCAACCGCCGCCTTTGTCCTTCTATCCTCGATACCCACTGTAGCCCTCCTAACCTCTACAGTCCTGGTACTCCTAACCCTTCTTGAAGTTGCTGTTGCCATGATCCAAGCCTACGTATTTGTTCTTCTTTTAACCCTTTACCTTCA
	'Cottus_greenei.1'                   ATGCCTCAACTCAACCCCACACCTTGATTTGCTATCCTAGTCTTCTCATGACTAGTCTTCCTCACCATTATCCCCCCAAAGGTAATAGCCCACACCTTCCCAAACGAACCAGCGCTCCAAAGCGCTGAGAAACCCAAAACAGAATCCTGAATTTGACCATGACAGTAAGCCTCTTCGACCAATTTATGAGCCCCACACTCCTAGGAATTCCTCTAATCGCTCTCGCCATTACCCTTCCTTGAATCATGTACCCTGCCCCCACGACCCGATGACTAAACAGCCGCTTCTTAGCCCTTCAAGGCTGGTTTATCAACCGCTTTACCCAACAGCTTCTTCTCCCCTTAAACCCAGGCGGTCACAAATGAGCAACCCTCCTAACCTCTCTTATGATATTTCTTATCACCATAAATATGTTAGGCCTACTACCCTACACTTTCACCCCAACCACACAACTTTCCTTAAACCTAGGTCTTGCAACGCCCCTTTGACTAGCCACTGTTATTATTGGTATACGAAACCAACCAACACACACCCTAGGCCACCTCCTACCAGAAGGCACCCCAGGCCCCCTCATTCCTGTTCTTATTATCATCGAAACAATTAGTCTATTTATTCGCCCCCTCGCACTAGGTGTACGACTTACCGCTAACCTTACCGCCGGCCACCTTCTAATTCAACTTATCTCAACCGCCGCCTTTGTACTTTTATCCTCAATACCAGCTGTAGCCCTCCTAACGTCCACAATCCTAGTGCTCCTAACCCTGCTTGAAATTGCTGTTGCCATGATCCAAGCCTATGTATTTGTTCTTCTTTTAACCCTCTACCTTCA
	'Cottus_gulosus.1'                   ATGCCTCAACTCAACCCCGCACCTTGATTTGCTATCCTAGTCTTCTCGTGATTAGTCTTCCTCGCCATTATTCCCCCAAAAGTAATAGCCCACACCTTCCCAAACGAACCAACGCTCCAAAGCGCCGAAAAACCCAAAACAGAATCCTGAACCTGACCATGACAGTAAGCCTCTTCGATCAATTTATGAGCCCCACACTCCTAGGAATTCCTCTAATCGCCCTCGCCATTACCCTCCCTTGAATTATGTACCCCGCCCCCACAACCCGATGACTAAATAGCCGCTTCTTAGCCCTTCAAGGCTGATTTATTAACCGCTTTACCCAACAGCTTCTTCTCCCCCTAAGCCTAGGCGGTCACAAATGAGCAGCCCTCCTAACCTCTCTTATGATCTTTCTTATCACCATAAATATGTTGGGCCTACTTCCATACACTTTTACCCCTACTACACAACTTTCCCTAAACCTAGGCCTTGCAACACCCCTTTGACTAGCCACAGTTATTATTGGAATACGAAACCAACCAACACATGCCCTAGGACACCTCCTACCAGAAGGCACCCCAGGCCCCCTCATTCCTGTACTTATCATTATCGAAACAATTAGTCTATTTATCCGCCCCCTCGCACTAGGTGTACGACTTACCGCCAACCTTACCGCCGGTCATCTTTTAATTCAACTTATTTCAACCGCCGCCTTTGTCCTTCTATCCTCAATGCCCGCTGTAGCCCTCTTAACCTCCACAGTCCTG?TACTCCTAACCCTACTTGAAGTTGCTGTTGCCATGATCCAAGCCTACGTATTTGTTCTTCTTTTAACCCTTTACCTTCA
	'Cottus_hangiongensis.1'             ATGCCTCAACTCAACCCCGCACCTTGATTTGCCATTCTAGTCTTCTCGTGACTAGTTTTCCTGACCATCATTCCACCAAAAGTGATAGCGCACACCTTCCCAAACGAACCGACACTACAAAGTGCCGAAAAGCCCAAAACAGAGTCCTGAACCTGACCATGACAGTAAGCCTCTTTGACCAGTTTATAAGCCCCACACTACTAGGCCTCCCCCTAATCGCCCTTGCCATTACCCTTCCTTGAGTAATATACCCCGCCCCTACAACCCGCTGACTTAATAGCCGCTTCTTAGCCCTACAAGGCTGATTTATTAACCGCTTTACGCAGCAACTTCTTCTTCCACTAAGCCTGGGCGGGCACAAGTGAGCAGCCCTCTTGACCTCCCTTATGATCTTTCTTATCACAATAAACATATTAGGCCTACTTCCCTACACCTTTACCCCAACTACACAACTTTCTCTTAACCTGGGTCTTGCAACACCCCTCTGATTAGCCACCATTATTATTGGTATGCGAAACCAGCCAACACATGCCCTGGGCCACCTCTTACCGGAAGGCACCCCGGGCCCCCTCATTCCCGTCCTCATCGTCATCGAAACAATCAGCCTTTTTATTCGCCCCCTCGCATTAGGCGTACGACTTACCGCTAACCTCACCGCCGGACATCTTCTAATTCAGCTAATTTCAACAGCCGCCTTTGTGCTTCTTTCATCCATACCCGCTGTAGCCCTTCTAACATCTACAGTCCTAGTACTACTTACCCTGCTTGAAGTTGCTGTCGCCATAATTCAAGCTTACGTCTTTGTTCTTCTTTTAACCCTTTATCTTCA
	'Cottus_hubbsi.1'                    ATGCCTCAGCTCAATCCCACACCTTGATTTGCTATCCTAGTCTTCTCGTGATTAGTTTTCCTCGCCATTATTCCCCCAAAAGTAATAGCCCACACCTTCCCAAACGAACCAACGCTCCAGAGCGCCGAAAAACCCAAAACAGAATCCTGAACCTGACCATGACAGTAAGCCTCTTCGATCAATTTATGAGCCCCACTCTCCTAGGAATCCCTCTAATCGCTCTCGCCATCACCCTTCCTTGAATTATGTACCCTACCCCTACAACCCGGTGACTAAATAGCCGCTTCTTAGCCCTTCAAGGCTGGTTTATTAACCGCTTTACCCAACAACTTCTTCTCCCGTTAAGCCTGGGCGGTCACAAATGAGCAGCCCTCCTAACCTCTCTTATGATCTTTCTTATCACCATAAATATGTTAGGCCTGCTTCCCTACACTTTCACCCCCACTACACAGCTTTCCCTAAACCTAGGCCTTGCAACACCCCTTTGACTAGCCACCATCATTATTGGAATACGAAACCAACCCACACATGCCCTAGGACACCTCCTACCAGAAGGCACCCCAGGCCCCCTCATCCCTGTTCTTATCGTTATCGAAACAATTAGCCTATTCATCCGCCCCCTCGCACTAGGTGTACGACTTACCGCCAACCTTACCGCCGGTCATCTTCTAATTCAACTTATTTCAACCGCCGCCTTCGTCCTTCTATCTTCAATGCCCACTGTAGCCCTCCTAACCTCTACAGTCCTGGTACTCCTAACCCTTCTTGAAGTTGCTGTTGCCATGATCCAAGCCTACGTATTTGTTCTTCTTTTAACCCTTTACCTTCA
	'Cottus_kazika.1'                    ATGCCCCAGCTCAACCCCACGCCTTGATTTGCAATCCTAATCTTCTCGTGACTAGTTTTTCTGGCCATTGTACCACCAAAAGTGATAGCCCACACCTTCCCAAATGAGCCAACGCTCCAAGGCGCCGAAAAGCCCAAAACAGAATCGTGAACCTGACCATGACAGTAAGCCTCTTTGACCAGTTTATGAGCCCCACACTACTAGGAGTCCCCTTAATTGCCCTTGCCATTGCCCTCCCCTGAATTATGTACCCCGCCCCCACAACCCGTTGACTTAACAGCCGTTTCTTGGCCCTTCAAAGCTGGTTTATTAACCGCTTCACCCAACAGCTCCTTCTGCCCCTTAGCCTTGGGGGCCACAAATGAGCAGCCCTCCTAACTTCCCTCATAATCTTCCTGATTACAATAAACATACTCGGCCTTCTTCCATACACCTTTACCCCAACCACACAGCTCTCACTAAACTTAGGCCTTGCAACACCCCTCTGACTAGCTACAGTCATCATCGGAATGCGAAACCAACCAACACACGCACTAGGACACCTCCTGCCAGAAGGAACCCCCGGACCCCTAATCCCAGTGCTCATTATTATCGAAACAATTAGCCTCTTCATCCGCCCCCTCGCACTAGGGGTACGTCTCACCGCCAACCTAACCGCCGGCCACCTCCTCATCCAGCTCATCTCAACAGCCGCCTTCGTGCTTCTCTCTTCAATACCCGCCGTGGCCCTTCTGACATCAACAGTCCTGGTTTTATTAACCCTACTTGAAGTTGCTGTA?CCATGATCCAAGCCTACGTGTTTGT?CTCCTTTTAACCCTTTATCTCCA
	'Cottus_klamathensis.1'              ATGCCTCAACTCAATCCCGCACCTTGATTTGCTATTCTAGTCTTCTCGTGACTTGTTTTCCTCGCCATTATTCCCCCAAAAGTAATAGCCCACACCTTCCCAAACGAACCAACGCTCCAAAGCGCCGAAAAACCCAAAACAGAATCCTGAACCTGACCATGACAGTAAGCCTCTTCGATCAATTTATGAGCCCCACACTCCTAGGAATCCCTCTAATCGCCCTCGCAATCACCCTGCCTTGAATTATGTACCCCGCCCCTACAACCCGATGACTAAATAGCCGCTTTTTAGCCCTTCAAAGCTGATTTATTAACCGCTTCACCCAACAGCTTCTTCTCCCCTTAAGTCTAGGCGGTCACAAATGAGCAGCCCTCCTAACCTCTCTCATGATTTTTCTTATCACCATAAACATGTTGGGCCTACTTCCATACACTTTTACTCCCACTACACAACTTTCCTTAAACCTGGGCCTTGCAACACCCCTTTGACTAGCCACAGTTATTATTGGAATGCGAAACCAACCAACACATGCCCTAGGACACCTCCTACCAGAAGGCACCCCAGGTCCCCTAATTCCAGTACTTATCGTTATCGAAACAATTAGTCTGTTTATTCGCCCCCTTGCACTAGGTGTACGACTTACCGCAAACCTTACCGCTGGTCATCTTTTAATTCAACTTATTTCAACCGCCGCCTTTGTCCTAATATCCTCAATACCTGCTGTAGCCCTCCTAACCTCCACAGTACTAGTACTCCTAACCCTGCTTGAAGTTGCTGTTGCTATAATCCAAGCCTACGTATTTGTTCTTCTCTTAACCCTTTACCTTCA
	'Cottus_leiopomus.1'                 ATGCCTCAACTCAACCCCGCACCTTGATTTGCTATCCTAGTCTTCTCGTGACTAGTTTTCCTCGCCATTATTCCCCCAAAAGTAATAGCCCACACCTTCCCAAACGAACCAACCCTCCAAAGCACCGAAAAACCCAAAACAGAATCCTGAACCTGACCATGACAGTAAGCCTCTTCAACCAATTTATGAGCCCCACACTCCTAGGAGTCCCTCTAATCGCCCTAGCCACCACCCTTCCTTGAATTATGTATCCTGCCCCCACAACCCGATGACTAAATAGCCGCTTCTTAGCCATTCAAAGCTGATTTATTAACCGCTTTACACAACAACTTCTCCTCCCCTTAAGCCTGGGCGGTCACAAATGAGCAGCCCTCCTAACCTCTCTTATGATCTTTCTTATCACCATAAATATGTTAGGCTTACTTCCCTACACTTTCACCCCTACTACACAACTTTCCCTAAACCTAGGCCTTGCAACACCCCTTTGACTAGCCACCGTTATTATTGGGATACGAAACCAACCAACACATGCCCTAGGACACCTCCTACCAGAAGGCACCCCAGGCCCCCTCATTCCCGTTCTTATCGTTATCGAAACAATTAGTCTATTTATTCGTCCCCTCGCACTAGGTGTACGACTTACCGCTAACCTTACCGCCGGTCACCTTCTAATTCAACTTATTTCAACCGCCGCCTTTGTCCTTCTAGCCTCAATGCCCGCTGTAGCCCTCTTGACCTCCACAGTTCTTGTACTCCTAACCCTACTTGAAATTGCTGTTGCCATGATCCAAGCCTACGTATTTGTTCTTCTTTTAACCCTTTACCTTCA
	'Cottus_marginatus.1'                ATGCCTCAACTCAACCCCGCACCTTGATTTGCTATCCTAGTCTTCTCCTGATTAGTCTTCCTCGCCATTATTCCCCCAAAAGTAATAGCCCACACCTTCCCAAACGAACCAACTCTCCAAAGCGCCGAAAAACCCAAAACAGAACCCTGAACCTGACCATGACAGTAAGCCTCTTCGATCAATTTATGACCCCCACACTCCTAGGAGTTCCTCTAATCGCCCTCGCCACTACCCTCCCTTGAATTATGTACCCCGCCCCCACAACCCGATGACTAAATAGCCGCTTCTTAGCCCTTCAAGGCTGATTTATCAACCGCTTTACCCAACAGCTTCTTCTCCCCCTAAACCTAGGCGGTCACAAATGAGCAACCCTCCTAACCTCTCTTATGATCTTTCTCATCACCATAAATATGTTGGGCCTACTTCCATACACTTTTACCCCTACTACACAACTTTCCCTAAACCTAGGCCTTGCAACACCCCTTTGACTAGCCACAGTTATTATTGGAATGCGAAACCAACCAACGCATGCCCTAGGACACCTCCTACCAGAAGGCACCCCAGGCCCCCTCATTCCTGTACTTATCATTATCGAAACAATTAGTCTATTTATCCGCCCCCTCGCACTAGGTGTACGACTTACCGCCAACCTTACCGCCGGTCATCTTTTAATTCAACTTATTTCAACCGCCGCATTTGTCCTTCTATCCTCAATGCCCGCTGTAGCCCTCTTAACCTCAACAGTCCTGGTA?TCCTAACCCTACTTGAAGTTGCTGTTGCCATGATCCAAGCCTACGTATTTGTTCTTCTTTTAACCCTTTACCTTCA
	'Cottus_perplexus.1'                 ATGCCTCAACTCAACCCCGCACCTTGATTTGCTATCCTAGTCTTCTCGTGATTAGTCTTCCTCGCCATTATTCCCCCAAAAGTAATAGCCCACACCTTCCCAAACGAACCAACGCTCCAAAGCACCGAAAAACCCAAAACAGAATCCTGAACCTGACCATGACAGTAAGCCTCTTCGATCAATTTATGAGCCCCACACTCCTAGGAATTCCTCTAATCGCCCTCGCCATTACCCTGCCTTGAATTATGTACCCCGCCCCCACAACCCGATGATTAAATAGCCGCTTCTTAGCCCTTCAAGGCTGATTTATCAACCGCTTTACCCAACAGCTTCTTCTCCCCCTAAGCCTAGGCGGTCACAAATGAGCAGCCCTCCTAACCTCTCTTATGATCTTTCTTATCACCATAAATATGTTGGGCCTACTTCCATACACTTTTACCCCTACTACACAACTTTCCCTAAACCTAGGCCTTGCAACACCCCTTTGACTAGCCACAGTTATTATTGGAATGCGAAACCAACCAACACATGCCCTAGGACACCTCCTACCAGAAGGCACCCCAGGCCCCCTCATTCCTGTACTTATCATTATCGAAACAATTAGTCTATTTATCCGCCCCCTCGCACTAGGTGTACGACTTACCGCCAACCTTACCGCCGGTCATCTTTTAATTCAACTTATTTCAACCGCCGCCTTTGTCCTTCTATCCTCAATGCCCGCTGTAGCCCTCTTGACCTCCACAGTCCTGGTACTCCTAACCCTACTTGAAGTTGCTGTTGCCATGATCCAAGCCTACGTATTTGTTCTTCTTTTAACCCTTTACCTTCA
	'Cottus_pitensis.1'                  ATGCCTCAGCTCAATCCCACACCTTGATTTGCTATCCTAGTCTTCTCGTGATTAGTTTTCCTCACCATTATTCCCCCAAAAGTAATAGCCCACACCTTCCCAAACGAACCAACCCTCCAAAGCACCGAAAAACCCAAAACAGAATCCTGAACCTGACCATGACAGTAAGCCTCTTCGATCAATTTATAAGCCCCACACTCCTAGGAATTCCTCTAATTGCCCTCGCCATTACCCTACCTTGAATTATGTACCCCGCCCCCACAACTCGATGACTAAATAGCCGCTTCTTAACCCTTCAAGGCTGATTCATCAACCGCTTTACCCAACAACTTCTTCTCCCCCTAAGCCTAGGCGGTCACAAATGAGCAACCCTCCTAACCTCTCTTATGATCTTTCTTATCACCATAAATATGTTGGGCCTACTTCCATACACTTTTACCCCCACTACACAACTTTCCCTAAATCTAGGACTTGCAACACCCCTTTGACTAGCCACAGTTATTGTTGGAATGCGAAACCAACCGACACATGCCCTAGGACACCTCCTACCAGAAGGCACCCCAGGCCCCCTCATTCCTGTACTAATCGTTATCGAAACAATTAGTCTATTTATCCGCCCCCTCGCACTAGGTGTACGACTTACCGCCAACCTTACCGCCGGTCATCTTTTAATTCAACTTATTTCAACCGCCGCCTTTGTCCTTCTATCCTCAATACCCACTGTAGCCCTCCTAACCTCCACAGTCCTGGTACTCCTAACCCTACTTGAAGTTGCTGTTGCCATGATCCAAGCCTACGTGTTTGTTCTTCTTTTAACCCTTTACCTTCA
	'Cottus_poecilopus.1'                ATGCCTCAACTCAACCCCGCACCTTGATTTGCCATCCTTGTCTTCTCGTGATTAGTTTTCCTCGCCATTATTCCACCAAAAGTAATGGCCCATACCTTCCCAAATGAACCAACGCTCCAAAGCGCCGAAAAACCCCAAACAGAACCCTGAACCTGACCATGACAGTAAGCCTCTTCGACCAATTTATGAGCCCCACACTCCTAGGAATTCCCCTAATCGCTCTCGCTATAACCCTTCCTTGAATTATATATCCCGCCCCCACAACCCGATGACTTAATAGCCGATTCTTGGCCCTTCAAGGTTGGTTTATTAACCGCTTTACCCAACAACTTCTTCTCCCTCTAAGCCTGGGCGGCCATAAATGAGCAGCCCTCCTAACCTCTCTTATGGTCTTTCTTATCACCATAAACATGTTGGGGCTACTTCCCTACACTTTTACCCCCACCACACAACTCTCCCTAAACCTGGGCCTTGCAACACCCCTTTGACTAGCCACCGTTATTATTGGCATGCGAAACCAACCAACGCATGCCCTAGGACACCTCCTACCAGAAGGCACCCCAGGCCCCCTTATTCCTGTTCTTATCGTCATCGAAACAATTAGTCTATTCATCCGCCCCCTCGCATTAGGTGTACGACTTACCGCTAACCTCACCGCCGGTCACCTTCTAATTCAACTTATTTCAACCGCCGCCTTTGTCCTCCTATCCTCAATACCTGCTGTAGCCCTCCTAACATCTACGGTGCTGGTACTCTTAACCCTGCTTGAAGTAGCTGTTGCCATGATTCAGGCCTACGTATTTGTCCTTCTTTTAACCCTTTACCTTCA
	'Cottus_pollux.1'                    ATGCCTCAACTCAACCCCGCACCTTGATTTGCTATCCTAATCTTCTCGTGATTAGTCTTCCTCGCCGTTATTCCACCAAAAGTAATAGCCCACACTTTCCCAAATGAGCCAACCCTGCAAAGCGCCGAAAAACCCAAGACAGAACCCTGAACCTGACCATGACAGTAAGCCTCTTCGACCAGTTTATGAGCCCCACACTTCTAGGAGTCCCCCTAATTGCCCTCGCTATCACTCTTCCTTGAATTATGTATCCCGCCCCTACAACCCGCTGACTCAACAGCCGCTTTCTAGCCCTCCAAGGCTGGTTTATCAACCGCTTCACCCAACAACTTCTCCTCCCTCTGAGCCTGGGCGGCCACAAATGAGCAGCCCTCTTAACCTCCCTTATGATTTTCCTTATCACCATGAACATATTAGGCCTACTCCCCTACACTTTTACCCCCACTACACAACTCTCGTTAAACCTAGGCCTTGCAACACCACTCTGACTAGCTACCGTTATCATTGGAATGCGAAATCAACCAACCCATGCTCTGGGGCACCTTCTACCAGAAGGGACCCCTGGGCCCCTTATCCCTGTGCTGATCGTTATCGAAACAATCAGTCTCTTTATCCGCCCCCTCGCACTAGGCGTACGACTTACCGCTAACCTCACCGCCGGGCATCTTCTAATCCAACTTATCTCAACCGCCGCCTTTGTCCTTCTATCCTCAATACCCGCTGTAGCCCTCCTAACAACCACTGTCCTTGTACTCTTAACTTTGCTTGAAGTTGCTGTCGCCATGATTCAAGCCTACGTATTTGTACTTCTTTTAACCCTTTATCTTCA
	'Cottus_princeps.1'                  ATGCCTCAACTCAACCCCACACCTTGATTTGCTATCCTAGTCTTCTCGTGATTTATCTTCCTCACCATTATTCCCCCAAAAGTAATAGCCCACACCTTCCCAAACGAACCTACGCTCCAAAGCGCCGAAAAACCCAAAACAGAACCCTGAACCTGGCCATGACAGTAAGCCTCTTCGATCAATTTATGAGCCCCACACTCCTAGGAATCCCTCTAATCGCCCTCGCAATCACCCTGCCTTGAATTATGTACCCCACCCCTACAACCCGATGGTTAAATAGCCGCTTTTTAGCCCTTCAAGGCTGATTTATTAACCGCTTCACCCAACAGCTTCTTCTCCCCTTAAGTCTAGGTGGTCACAAATGAGCAGCCCTCCTAACCTCTCTCATGATTTTTCTTATCACCATAAACATGTTAGGCCTACTTCCATACACTTTTACCCCTACTACACAACTTTCCTTAAACCTAGGCCTTGCAACACCCCTTTGACTAGCCACAGTTATTATTGGAATGCGAAACCAACCAACACATGCCCTAGGACACCTCCTACCAGAAGGCACCCCAGGACCCCTAATTCCAGTACTAATCGTTATCGAAACAATTAGTCTATTTATCCGCCCCCTTGCACTAGGTGTACGACTTACCGCAAACCTTACCGCTGGTCATCTTTTAATTCAACTTATTTCAACCGCCGCCTTTGTCCTTATGTCCTCTATACCCACTGTAGCCCTCCTAACCTCCACAGTACTAGTACTCCTAACCCTACTTGAAGTTGCTGTTGCCATAATCCAAGCCTACGTATTTGTTCTTCTCTTAACCCTTTACCTTCA
	'Cottus_rhotheus.1'                  ATGCCTCAGCTCAATCCCACACCTTGATTTGCTATCCTAGCCTTCTCGTGATTAGTTTTCCTCGCCATTATTCCCCCAAAAGTAATAGCCCACACCTTCCCAAACGAACCAACGCTCCAGAGCGCCGAAAAACCCAAAACAGAATCCTGAACCTGACCATGACAGTAAGCCTCTTCGATCAATTTATGAGCCCCACTCTCCTAGGAATCCCCCTAATCGCCCTCGCCATCACCCTTCCTTGAATTATGTACCCCGCCCCTACGACCCGGTGGCTAAATAGCCGCTTCTTAGCCCTTCAAGGCTGGTTCATCAACCGCTTTACCCAACAACTTCTTCTCCCGTTAAGCCTGGGCGGTCACAAATGAGCAACCCTCCTAACCTCTCTTATGATCTTTCTTATCACCATAAATATGTTAGGCCTACTTCCCTACACTTTCACCCCCACTACACAACTTTCCCTAAACCTAGGCCTTGCAACACCCCTTTGACTAGCCACCGTTATTGTTGGGATACGGAACCAGCCCACACATGCCCTAGGACACCTCCTACCAGAAGGCACCCCAGGCCCCCTCATTCCTGTTCTTATCGTTATCGAAACAATTAGCCTATTCATCCGCCCCCTCGCACTAGGTGTACGACTTACCGCCAACCTTACCGCCGGTCACCTTCTAATTCAACTTATTTCAACCGCCGCCTTCGTTCTTCTATCTTCAATGCCCACTGTAGCCCTCCTAACCTCCACAGTCCTAGTGCTCCTAACCCTACTTGAAGTTGCTGTTGCCATGATCCAAGCCTACGTGTTTGTTCTTCTTTTAACCCTTTACCTTCA
	'Cottus_ricei.1'                     ATGCCTCAACTCAATCCCGCACCTTGATTTGCTATCCTAGTCTTCTCGTGATTAGTTTTCCTCGCCATTATCCCCCCAAAAGTAATAGCTCACACCTTCCCAAACGAACCAACGCTCCAAAGCGCCGAAAAACTAAAAACAGAATCCTGAACCTGACCATGACAGTAAGCCTCTTCGACCAATTTATGAGCCCCACACTCCTAGGAATTCCCCTAATCGCCCTCGCCATCACCCTTCCTTGAATCATGTTCCCCGCCCCTACAACCCGGTGGTTAAATAGCCGCTTCTTAGCCCTTCAAGGCTGATTTATCAACCGCTTTACCCAACAACTTCTTCTCCCCTTAAGCCTGGGCGGTCACAAATGAGCAGCCCTCCTAACCTCTCTTATGGTCTTTCTTATTACCATAAATATGTTAGGCCTACTTCCCTACACTTTTACTCCCACTACACAACTTTCCCTAAACCTAGGCCTTGCAACACCCCTTTGACTAGCCACCGTCATTATTGGAATACGAAACCAACCAACACACGCCCTAGGGCACCTCCTACCAGAAGGCACCCCAGGCCCCCTCATTCCTGTTCTTATTGTTATCGAAACAATTAGTCTTTTTATCCGACCCCTCGCACTAGGTGTACGACTTACCGCCAACCTTACCGCCGGTCACCTTTTAATTCAACTTATTTCAACCGCCGCCTTTGTCCTTCTATCCTCAATGCCCGCTGTAGCCCTCCTAACCTCTACAGTCCTGGTACTCCTAACCCTACTTGAAGTTGCTGTTGCCATGATCCAAGCCTACGTATTTGTTCTTCTTTTAACCCTTTACCTTCA
	'Hemilepidotus_jordani.1'            ATGCCTCAACTCAACCCCGCACCTTGATTTGCAATCCTAATTTTCTCATGACTAGTTCTTCTAGTCGTCATTCCTCCCAAAGTAGTGGCCCACATTTTCCAAAATGAGCCAACCCTTCAAGGCGCCGAGACACCCAAAACAGAATCCTGAACCTGACCATGACAGTAAGCCTCTTTGACCAATTTATAAGCCCCACACTCCTAGGAATCCCCTTAATCGCCCTTGCCATTCTCCTCCCCTGCATCCTCTACCCTTCCCCCTCAACCCGCTGAGTCAACAGCCGCTACCTCGCCCTCCAAGGATGAGCCATCAACCGCTTCAACAGTCAACTCCTTACCCCTGTAAACTTACCAGGCCACAAATGAGCCGCCCTCCTCACCTCACTAATAATTTTCCTAATTACCATCAATATGCTAGGCCTACTCCCGTATACTTTCACCCCCACAACACAACTCTCCTTAAATCTAGGTCTTGCAACCCCTCTATGACTAGCAACCGTACTTATCGGAGCCCGAAACCAGCCGACACACGCTCTAGGCCACCTCCTCCCGGAAGGTACCCCTGGCCCCCTAATTCCCGTCCTTGTTATCATCGAAACAATTAGCCTATTCATCCGTCCCCTCGCACTCGGAGTGCGGCTAACCGCCAACTTAACTGCCGGTCACCTTCTGATCCAACTCATTTCAACAGCCGCCTTCGTACTCCTATCCTCAATACCAGCTGTAGCCTTACTAACATCCAGCGTTCTCGTCCTATTAACCATCCTAGAAGTTGCTGTTGCCATGATTCAGGCCTATGTATTCGTACTCCTCT?ATCCCTTTACCTTCA
	'Leptocottus_armatus.1'              ATGCCTCAACTCAACCCCGCACCTTGATTTGCCATCCTAATCTTCTCGTGATTAGTCTTCCTAGCCGTTATTCCCCCAAAAGTAATAGCCCACACCTTCCCAAATGAACCGACGCTTCAAAGCGCCGAAAAACCTAAAACAGAATCCTGAACCTGACCATGACAGTAAGCCTCTTTGACCAGTTTATAAGCCCCACCCTACTAGGAATCCCCCTAATTGCCCTCGCCATTACCCTCCCCTGAATTATGTACCCAGCCCCCACGAGCCGTTGGCTAAATAGCCGCTTTTTAGCTCTCCAAGGCTGGTTTATCAACCGCTTCACGCAGCAACTCCTCCTCCCCTTAAGCCTGGGCGGACACAAATGGGCGGCCCTCTTAACATCCCTTATAATTTTCCTTATCACCATAAACATGTTAGGCCTCCTCCCCTACACCTTCACCCCTACCACACAACTCTCCCTTAACCTAGGCCTTGCAACACCTCTTTGACTAGCCACGGTCATTATTGGTATGCGAAATCAACCAACCCACGCCCTTGGTCACCTGCTGCCCGAAGGCACCCCTGGGCCCCTAATCCCTGTGCTCATTGTCATCGAAACAATTAGCCTATTCATCCGCCCCCTCGCACTGGGCGTGCGGCTTACCGCCAACCTCACTGCCGGACACCTTCTCATCCAACTCATCTCAACAGCAGCCTTTGTCCTCCTCTCCTCAATGCCCGCCGTAGCCCTCTTGACAGCCTCCGTCCTTGTCCTCCTGACCCTACTTGAAGTCGCAGTTGCCATGATTCAGGCCTACGTATTTGTGCTTCTTCTAACCCTCTACCTTCA
	'Limnocottus_griseus.1'              ATGCCTCAGCTCAATCCCGCGCCTTGATTTGCTATCCTAGTCTTCTCGTGATTAGTTTTCCTCGCCATTATTCCCCCAAAAGTAATAGCCCACACCTTCCCAAACGAACCAACGCTCCAAAGCACCGAAAACCCCAAAACAGAACCCTGAACCTGACCATGACAGTAAGCCTCTTCGACCAATTTATGAGCCCCACACTCCTAGGACTTCCTCTAATCGCCCTCGCCATCACTCTTCCTTGAATTATGTACCCTGCCCCCACAACCCGATGACTAAATAGCCGCTTCTTAGCCCTTCAAAGCTGATTTATCAACCGCTTTACCCAACAGCTTCTTCTCCCCTTAAGTCTGGGTGGTCACAAATGAGCAGCCCTCCTAACCTCTCTTATGATCTTTCTTATCACCATAAATATGTTGGGCCTACTTCCCTACACTTTTACCCCCACTACACAACTTTCCCTAAACCTAGGCCTTGCAACACCCCTTTGACTAGCCACCGTTATTATTGGAATACGAAACCAGCCAACCCACGCCCTAGGACACCTCCTACCAGAAGGCACCCCCGGCCCCCTCATTCCTGTTCTTATCGTTATCGAAACAATTAGTCTATTCATCCGCCCCCTCGCACTAGGTGTACGACTTACCGCCAACCTTACCGCCGGTCACCTTTTAATTCAACTTATTTCAACCGCCGCCTTTGTCCTTCTACCCTCAATGCCCGCTGTAGCCCTCCTAACCTCCACAGTCCTGGTACTCTTAACCCTCCTTGAAGTTGCTGTTGCCATAATCCAAGCCTACGTATTTGTTCTTCTTTTAACCCTCTACCTTCA
	'Mesocottus_haitej.1'                ATGCCTCAACTCAACCCCACACCTTGATTTGCCATCCTAATCTTCTCGTGATTAGTTTTCCTCGCCATCATCCCCCCAAAAGTAATAGCACACACTTTTCCAAAAGAACCTACGCTTCAAAGCGCTGAAAAGCCCGAAACAGAGTCCTGAACCTGACCATGACAGTAAGCCTCTTCGATCAGTTTATGAGCCCCACACTCATAGGAGTCCCTCTAATCGCCCTCGCGATCACCCTACCATGAATTATGTACCCCACCCCCACAAGCCGCTGACTTAATAGTCGATTTTTAACCCTTCAAGGGTGGTTTATTAACCGCTTCACACAACAGCTTCTTCTCCCTTTAAACCTAGGCGGGCACAAATGAGCAGCCCTTCTTACCTCTCTCATGATTTTTCTGATTACTATAAATATATTAGGCCTACTCCCCTACACTTTCACCCCTACCACACAACTCTCTTTGAACCTAGGCCTAGCAACACCCCTATGACTAGCCACCGTTATTATTGGTATACGAAACCAACCCACCCACGCCTTAGGCCACCTTCTACCAGAAGGTACCCCCGGGCCCCTGATCCCTGTTCTTATTGTCATCGAAACAATCAGTCTATTCATCCGCCCTCTCGCACTAGGCGTACGACTTACCGCCAACCTCACAGCCGGACACCTTCTGATTCAACTCATCTCAACAGCCGCCTTTGTCCTCCTCTCCTCAATGCCCGCCGTAGCCCTTCTGACATCTACCGTTCTAATCCTCCTAACCCTACTTGAAGTTGCTGTTGCGATAATTCAAGCCTACGTATTTGTGCTCCTCTTAACCCTCTACCTTCA
	'Mesocottus_haitej.2'                ATGCCTCAACTCAACCCCACACCTTGATTTGCCATCCTAATCTTCTCGTGATTAGTTTTCCTCGCCATCATCCCCCCAAAAGTAATAGCACACACTTTTCCAAAAGAACCTACGCTTCAAAGCGCTGAAAAGCCCGAAACAGAGTCCTGAACCTGACCATGACAGTAAGCCTCTTCGATCAGTTTATGAGCCCCACACTCATAGGAGTCCCTCTAATCGCCCTCGCGATCACCCTACCATGAATTATGTACCCCACCCCCACAAGCCGCTGACTTAATAGTCGATTTTTAACCCTTCAAGGGTGGTTTATTAACCGCTTCACACAACAGCTTCTTCTCCCTTTAAACCTAGGCGGGCACAAATGAGCAGCCCTTCTTACCTCTCTCATGATTTTTCTGATTACTATAAATATATTAGGCCTACTCCCCTACACTTTCACCCCTACCACACAACTCTCTTTGAACCTAGGCCTAGCAACACCCCTATGACTAGCCACCGTTATTATTGGTATACGAAACCAACCCACCCACGCCTTAGGCCACCTTCTACCAGAAGGTACCCCCGGGCCCCTGATCCCTGTTCTTATTGTCATCGAAACAATCAGTCTATTCATCCGCCCTCTCGCACTAGGCGTACGACTTACCGCCAACCTCACAGCCGGACACCTTCTGATTCAACTCATCTCAACAGCCGCCTTTGTCCTCCTCTCCTCAATGCCCGCCGTAGCCCTTCTGACATCTACCGTTCTAATCCTCCTAACCCTACTTGAAGTTGCTGTTGCGATAATTCAAGCCTACGTATTTGTGCTCCTCTTAACCCTCTACCTTCA
	'Myoxocephalus_polyacanthocephalus.1' ATGCCTCAACTCAATCCCGCGCCTTGATTTGCAATCCTAGTCTTCTCATGACTAATCTTCCTCGCCATTATTCCCCCAAAAGTGATGGCTCACACTTTCCCAAATGAGCCAACGCTCCAAAGCGCTGAAAAACCCAAAACAGAATCCTGAACCTGACCATGACAGTAAGCCTCTTCGACCAGTTTATAAGCCCCTCCCTTCTAGGAATTCCTCTAATCGCCCTCGCTATTACCCTTCCCTGAATTATGTACCCCGCCCCCACAACCCGTTGACTTAATAGCCGCTTCCTGGCTCTTCAAGGGTGGTTCATTAATCGCTTTACTCAACAACTCCTTCTTCCCTTAAGTCTAGGTGGACACAAATGGGCTGCCCTCCTAACCTCTCTAATAATCTTTCTTATTACCATAAATATGCTAGGCCTACTCCCTTACACTTTTACTCCCACCACACAACTCTCCCTAAACCTAGGTCTTGCAACTCCCCTGTGGCTAGCCACAGTAATTATCGGTATACGAAATCAACCAACACACGCCTTAGGGCACCTCCTCCCAGAAGGAACCCCTGGCCCTCTTATCCCCGTCCTTATTGTTATCGAAACAATTAGTCTCTTCATCCGCCCTCTCGCACTAGGAGTTCGACTCACCGCCAACCTAACCGCTGGCCACCTTCTGATTCAACTCATCTCAACCGCCGCCTTCGCTCTTCTCTCTTCAATGCCAGTTGTAGCCCTATTAACATCCACAGTTCTTGTTCTCCTAACCCTCCTAGAAGTTGCTGTTGCTATAATCCAAGCCTATGTATTTGTCCTCCTCCTAACTCTTTATCTTCA
	'Scorpaenichthys_marmoratus.1'       ATGCCTCAACTCAACCCCGCACCTTGATTTGCAATCCTAGTCTTTTCATGACTAATCTTTCTAGCCATTATCCCACCAAAAGTAATAGCCCACACCTTCCCCAATGAACCAACACTCCAAAGCGCCGAAAAACCCAAAACAGAATCCTGAACCTGACCATGACAGTAAGCCTCTTTGACCAGTTTATGAGCCCCACACTCCTAGGCATTCCCCTAATTGCCCTCGCTATCACATTACCATGAATCATGTACCCCGCCCCAACTACCCGATGGCTTAATAGCCGTTTCCTAGCCCTCCAGGGATGATTTATCAACCGCTTTACCCAACAACTTCTTCTTCCCTTAAGCCTGGGTGGTCACAAATGAGCCGCCCTACTAACCTCCTTAATGATCTTTCTGATTACCATAAATATACTAGGCCTACTTCCCTATACCTTCACCCCAACCACACAACTTTCCCTAAATCTAGGCCTTGCAACACCCCTATGACTAGCAACAGTTATTATTGGCATGCGCAATCAACCAACGCACGCCCTAGGCCATCTTCTCCCAGAAGGCACCCCAGGCCCACTAATCCCAGTACTTATCGTCATTGAAACAATTAGCCTCTTTATTCGCCCTCTAGCACTGGGAGTACGACTAACCGCTAATCTAACTGCCGGCCATCTTTTAATTCAACTCATCTCAACAGCTGCCTTTGTCCTCCTCTCCTCAATGCCCGCTGTAGCATTATTAACTTCTACTGTTCTTGTCCTACTAACCCTCCTAGAAATTGCTGTTGCCATGATTCAAGCCTACGTATTTGTACTCCTCCTAACCCTCTACCTCCA
	'Trachidermus_fasciatus.1'           ATGCCTCAACTCAACCCCACACCTTGATTTGCAATCCTGATCTTCTCGTGACTGGTTTTCCTGGCCATTGTCCCACCAAAAGTGGTAGCCCACACTTTCCCTAATGAACCGACGCTTCAAAGCGCCGAAAAACCCAAAACAGAATCCTGAACCTGACCATGACAGTAAGCCTCTTTGACCAATTTATGAGCCCCACACTACTGGGAGTCCCGTTAATCGCCCTTGCCATTACCCTCCCTTGAGTTATGTACCCCGCGCCCACAACCCGATGACTTAACAGCCGTTTCTTGGCCCTCCAAAGCTGGTTTATTAATCGCTTCACTCAACAGCTCCTACTCCCTCTTAACCTCGGAGGTCACAAATGAGCAGCCCTCCTAACTTCCCTTATAATCTTCTTGATCACAATAAACATGCTTGGCCTTCTTCCATACACCTTCACCCCTACTACACAACTCTCACTAAACTTAGGGCTTGCAACACCCCTCTGACTAGCCACAGTTATTATTGGGATGCGAAACCAACCAACACATGCTCTAGGACATCTTCTACCAGAAGGTACCCCCGGCCCGCTAATCCCTGTGCTCATTATTATCGAAACAATTAGCCTCTTCATCCGTCCCCTTGCACTGGGAGTACGACTTACCGCCAACTTGACCGCCGGTCACCTCCTCATCCAGCTCATCTCAACAGCTGCCTTCGTGCTCCTCTCCTCAATACCCGCTGTAGCTCTTCTGACATCCACAGTCCTGGTATTACTAACCCTGCTTGAAGTTGCTGTTGCCATAATCCAGGCCTACGTGTTTGTACTCCTTTTAACCCTATACCTCCA

;


END;

BEGIN ASSUMPTIONS;
	TYPESET * UNTITLED   =  unord:  1- 829;

END;

BEGIN CODONS;
	CODESET * UNTITLED   =  universal:  1- 829;


END;

BEGIN MESQUITECHARMODELS;
	ProbModelSet * UNTITLED   =  'Jukes-Cantor':  1- 829;
END;

BEGIN TREES[!'Trees acquired from RAxML using Mesquite''s Zephyr package. ^nAnalysis started Wed Jul 12 12:21:52 PDT 2017^nResults stored in folder: C:\Users\Fishmaster\Documents\Kolman_FW_mesquitefiles\ATPase8and6\RAxML-2017.07.12-Run.1\^n^nMatrix: Character Matrix^nSearch details: ^n   Bootstrap analysis^n   1000 bootstrap replicates^nRAxML command options:  -s data.phy -n file.out  -m GTRGAMMAI -q "multipleModelFile.txt" -p 943724201 -# 1000 -b 943724201 -T 12 '];
	Title 'RAxML Bootstrap Trees (Matrix: Character Matrix)';
	LINK Taxa = Taxa;
	TRANSLATE
[0] 		1 'Abyssocottus_korotneffi.1',
[1] 		2 'Asprocottus_herzensteini.1',
[2] 		3 'Clinocottus_analis.1',
[3] 		4 'Clinocottus_analis.2',
[4] 		5 'Comephorus_dybowskii.1',
[5] 		6 'Cottocomephorus_grewingki.1',
[6] 		7 'Cottus_aleuticus.1',
[7] 		8 'Cottus_asper.1',
[8] 		9 'Cottus_asperrimus.1',
[9] 		10 'Cottus_baileyi.1',
[10] 		11 'Cottus_bairdii.1',
[11] 		12 'Cottus_bairdii.2',
[12] 		13 'Cottus_beldingii.1',
[13] 		14 'Cottus_beldingii.2',
[14] 		15 'Cottus_bendirei.1',
[15] 		16 'Cottus_caeruleomentum.1',
[16] 		17 'Cottus_caeruleomentum.2',
[17] 		18 'Cottus_carolinae.1',
[18] 		19 'Cottus_cognatus.1',
[19] 		20 'Cottus_cognatus.2',
[20] 		21 'Cottus_confusus.1',
[21] 		22 'Cottus_extensus.1',
[22] 		23 'Cottus_girardi.1',
[23] 		24 'Cottus_gobio.1',
[24] 		25 'Cottus_greenei.1',
[25] 		26 'Cottus_gulosus.1',
[26] 		27 'Cottus_hangiongensis.1',
[27] 		28 'Cottus_hubbsi.1',
[28] 		29 'Cottus_kazika.1',
[29] 		30 'Cottus_klamathensis.1',
[30] 		31 'Cottus_leiopomus.1',
[31] 		32 'Cottus_marginatus.1',
[32] 		33 'Cottus_perplexus.1',
[33] 		34 'Cottus_pitensis.1',
[34] 		35 'Cottus_poecilopus.1',
[35] 		36 'Cottus_pollux.1',
[36] 		37 'Cottus_princeps.1',
[37] 		38 'Cottus_rhotheus.1',
[38] 		39 'Cottus_ricei.1',
[39] 		40 'Hemilepidotus_jordani.1',
[40] 		41 'Leptocottus_armatus.1',
[41] 		42 'Limnocottus_griseus.1',
[42] 		43 'Mesocottus_haitej.1',
[43] 		44 'Mesocottus_haitej.2',
[44] 		45 'Myoxocephalus_polyacanthocephalus.1',
[45] 		46 'Scorpaenichthys_marmoratus.1',
[46] 		47 'Trachidermus_fasciatus.1';
	TREE 'RAxML Bootstrap Tree+' = (3,((47,29),(((44,43),(41,(36,(((25,((((((5,42),(2,1)),6),((((28,15),22),((20,19),(((23,(12,11)),(17,16)),(38,(10,18))))),21)),(((7,((8,(32,33)),26)),(34,(30,(9,37)))),(24,39))),((14,13),31))),35),27)))),((45,40),46))),4);
	TREE 'RAxML Bootstrap Tree+' = (3,(39,(24,((((((13,31),14),21),((42,((18,10),(((19,20),(16,(17,(11,12)))),(38,((22,(28,15)),23))))),((1,2),(6,5)))),((27,35),(((((36,((44,43),41)),(40,(47,29))),(46,(30,(9,37)))),34),(((45,7),26),((8,32),33))))),25))),4);
	TREE 'RAxML Bootstrap Tree+' = (3,((((((44,43),((((((((7,((26,(32,(33,8))),(34,(30,(9,37))))),((6,(5,(42,(2,1)))),(21,(31,(14,13))))),(39,24)),((16,17),((38,((19,20),(22,(28,15)))),((18,10),((11,12),23))))),25),(35,27)),36),41)),(29,47)),46),45),40),4);
	TREE 'RAxML Bootstrap Tree+' = ((45,((40,46),((47,29),(41,((43,44),(27,((36,((39,24),((7,(((30,(9,37)),34),(26,(32,(33,8))))),((21,((6,((25,5),((14,13),31))),(1,(2,42)))),(((17,16),((((11,12),23),((15,28),22)),((20,19),38))),(10,18)))))),35))))))),3,4);
	TREE 'RAxML Bootstrap Tree+' = ((40,(45,(46,((29,47),((41,(43,44)),(27,((((((((((16,17),((12,11),23)),((10,18),((19,20),38))),(22,(28,15))),((7,(26,((8,32),(33,(34,(30,(9,37))))))),(21,(31,(14,13))))),((6,5),((2,42),1))),(39,24)),25),36),35))))))),3,4);
	TREE 'RAxML Bootstrap Tree+' = (3,(40,((45,((44,43),(25,(((((((2,1),(6,5)),(31,(14,13))),42),(21,((18,10),((23,((16,17),(12,11))),((38,(20,19)),(22,(15,28))))))),((7,(((34,((37,(9,30)),33)),(32,8)),26)),(39,24))),((27,36),35))))),(((47,29),41),46))),4);
	TREE 'RAxML Bootstrap Tree+' = ((45,(40,(46,((47,29),(((44,43),41),(((35,(25,(((18,10),((((12,11),(16,17)),23),(38,((20,19),((15,28),22))))),((((((((32,8),26),33),(((9,37),30),34)),7),(((14,13),31),21)),(6,(((1,2),42),5))),(39,24))))),36),27)))))),3,4);
	TREE 'RAxML Bootstrap Tree+' = ((40,(45,(46,(((35,(((24,39),(((25,(31,(14,13))),((6,(5,(42,(1,2)))),(21,((17,16),((38,23),(((15,28),22),((20,19),((10,18),(12,11))))))))),(((8,((32,33),26)),34),(7,((37,9),30))))),27)),((41,36),(44,43))),(47,29))))),3,4);
	TREE 'RAxML Bootstrap Tree+' = ((45,((((41,(29,47)),(((25,(((17,16),((38,((19,20),((28,15),22))),((10,18),(23,(11,12))))),((((7,(((33,(26,(8,32))),34),((9,37),30))),21),(39,24)),(((13,14),31),(6,(((2,1),42),5)))))),(36,35)),27)),(44,43)),(46,40))),3,4);
	TREE 'RAxML Bootstrap Tree+' = (3,(40,((46,((47,29),((41,(43,44)),(27,(36,(35,(((8,(32,33)),((7,((((14,13),31),21),(25,(((1,(2,42)),(5,6)),(((19,20),((((10,18),38),((22,(15,28)),23)),((12,11),(17,16)))),(39,24)))))),26)),(34,((37,9),30))))))))),45)),4);
	TREE 'RAxML Bootstrap Tree+' = ((((((27,(35,((25,((((31,(13,14)),21),(7,(26,((32,8),(33,(((9,37),30),34)))))),(((39,24),(((17,16),(((38,23),22),((11,12),((20,19),(15,28))))),(10,18))),(6,(5,(1,(42,2))))))),(45,36)))),(43,44)),(41,(47,29))),46),40),3,4);
	TREE 'RAxML Bootstrap Tree+' = (((45,((((((((((28,15),22),((((19,20),38),(17,(16,(10,18)))),(23,(12,11)))),(((21,((13,14),31)),((6,(1,5)),(42,2))),((24,39),(7,((((9,37),30),34),(26,((8,32),33))))))),25),(27,35)),36),(47,29)),41),((44,43),46))),40),3,4);
	TREE 'RAxML Bootstrap Tree+' = ((45,(((7,((21,(31,(14,13))),(25,(((6,5),(1,(42,2))),((39,24),(((16,17),((((22,(15,28)),((20,19),38)),23),(12,11))),(18,10))))))),(((32,(8,33)),(((30,(37,9)),((((44,43),(36,(40,((47,29),41)))),35),27)),34)),26)),46)),3,4);
	TREE 'RAxML Bootstrap Tree+' = ((((40,45),46),((((47,29),41),((27,36),((25,((((20,19),((22,(28,15)),(38,((23,(11,12)),(16,17))))),(10,18)),((((2,1),(42,5)),6),((39,24),((31,(13,14)),(21,((26,(33,(32,8))),(((37,(30,9)),34),7)))))))),35))),(43,44))),3,4);
	TREE 'RAxML Bootstrap Tree+' = (((46,((((((((29,47),7),(26,((32,8),(33,(34,(30,(9,37))))))),((39,24),(((18,10),((23,((11,12),(17,16))),((22,(15,28)),(38,(19,20))))),((((42,2),1),(5,6)),(21,(31,(14,13))))))),25),(35,27)),((41,(44,43)),36)),45)),40),3,4);
	TREE 'RAxML Bootstrap Tree+' = ((((((41,((47,29),27)),((35,(25,((((28,15),22),(((((11,12),(16,17)),(38,23)),(18,10)),(19,20))),((39,24),((((30,(9,37)),34),((26,(33,(32,8))),7)),(((6,((2,1),5)),42),(21,(31,(13,14))))))))),36)),(43,44)),(46,40)),45),3,4);
	TREE 'RAxML Bootstrap Tree+' = (3,(((27,41),((40,46),(29,47))),((43,44),(36,(35,(25,((39,24),((((1,((45,6),5)),(2,42)),(((13,14),31),21)),((7,((26,(8,(33,32))),(34,((9,37),30)))),((10,18),((23,(17,((11,12),16))),(((20,19),(22,(15,28))),38))))))))))),4);
	TREE 'RAxML Bootstrap Tree+' = (3,(45,(40,(46,((47,29),(((41,36),(43,44)),(35,(((((14,13),31),(((((6,5),(1,(2,42))),(39,24)),(21,(((34,(30,(37,9))),(33,((26,32),8))),7))),(((20,19),(22,(15,28))),((((10,18),((12,11),23)),(16,17)),38)))),25),27))))))),4);
	TREE 'RAxML Bootstrap Tree+' = (((29,47),((((((((((20,19),38),(16,17)),((22,(15,28)),((12,11),23))),(18,10)),(((31,(14,13)),((((32,((((37,(30,9)),34),33),8)),26),7),21)),(((42,(1,2)),(5,6)),(39,24)))),25),35),(((41,36),(44,43)),27)),(46,(40,45)))),3,4);
	TREE 'RAxML Bootstrap Tree+' = (3,(((47,29),(46,(45,((43,44),(((((24,39),(((20,19),(((((15,28),22),(23,(11,12))),(18,10)),(38,(17,16)))),(((7,((34,(33,(32,(8,26)))),(30,(37,9)))),((((6,5),(1,2)),42),(((13,14),31),21))),25))),35),27),(36,41)))))),40),4);
	TREE 'RAxML Bootstrap Tree+' = (((45,(46,((29,47),(((((25,(((((42,(1,2)),(6,5)),((7,((34,(30,(9,37))),(26,(33,(8,32))))),(21,((14,13),31)))),(39,24)),((18,10),((((19,20),38),(28,15)),((23,((16,17),(11,12))),22))))),35),((44,43),36)),27),41)))),40),3,4);
	TREE 'RAxML Bootstrap Tree+' = (((45,(40,46)),((((35,(36,(((31,(13,14)),25),(((24,39),(7,(26,((32,8),(33,(((9,37),30),34)))))),((((10,18),((((19,20),38),((22,(15,28)),(23,(11,12)))),(17,16))),21),((((2,42),1),5),6)))))),(41,27)),(29,47)),(43,44))),3,4);
	TREE 'RAxML Bootstrap Tree+' = (3,(((((44,43),41),36),((27,(29,47)),(35,(25,(((10,18),(((23,(11,12)),(16,17)),(38,(((28,15),22),(19,20))))),(((6,(((42,2),1),5)),((31,(14,13)),21)),((24,39),(7,(((37,9),30),(34,(26,((32,8),33)))))))))))),(45,(40,46))),4);
	TREE 'RAxML Bootstrap Tree+' = (3,(45,(((41,((47,29),40)),(43,44)),((36,27),(((((24,39),((19,20),(((10,18),(38,23)),(((12,11),(17,16)),(22,(15,28)))))),((21,(42,((6,5),(2,1)))),((46,7),((9,(37,30)),(34,(33,(32,(26,8)))))))),(25,((14,13),31))),35)))),4);
	TREE 'RAxML Bootstrap Tree+' = ((39,(((((((17,16),((38,(25,(18,10))),(((22,(15,28)),(20,19)),(23,(12,11))))),(31,(14,13))),(21,((42,(2,1)),(6,5)))),(35,(((47,29),27),((41,36),((44,43),(45,(40,46))))))),((7,(26,(8,(32,(34,33))))),((9,37),30))),24)),3,4);
	TREE 'RAxML Bootstrap Tree+' = ((45,(((43,44),((36,(((29,47),27),((25,((((39,24),((7,((((26,(33,32)),8),34),(37,(30,9)))),(((5,6),((1,2),42)),21))),(31,(14,13))),((22,(15,28)),((((17,16),((12,11),23)),(10,18)),((19,20),38))))),35))),41)),(40,46))),3,4);
	TREE 'RAxML Bootstrap Tree+' = (((((((25,(((18,10),((((17,16),(((19,20),38),((15,28),22))),23),(12,11))),((((5,6),((2,1),42)),(21,(31,(14,13)))),((24,39),(7,((30,(37,9)),(34,(33,((32,8),26))))))))),35),(27,(36,41))),(47,29)),(44,43)),((40,46),45)),3,4);
	TREE 'RAxML Bootstrap Tree+' = ((45,((((47,29),((((44,43),(36,41)),27),((((7,((30,(37,9)),(34,(26,(8,(33,32)))))),(39,24)),((2,(42,(1,(5,6)))),((21,((13,14),31)),((((28,15),22),((((16,17),((10,18),(11,12))),(38,23)),(19,20))),25)))),35))),46),40)),3,4);
	TREE 'RAxML Bootstrap Tree+' = (((45,(25,((35,((((43,44),41),36),(46,((29,47),27)))),(((31,(13,14)),((((6,5),(42,(2,1))),21),((39,24),((7,(33,(8,(32,26)))),(((9,30),37),34))))),((17,16),((23,((11,12),(10,18))),((22,(28,15)),(38,(19,20))))))))),40),3,4);
	TREE 'RAxML Bootstrap Tree+' = (3,(40,((45,(6,(((((((35,((36,((44,43),41)),((29,47),27))),((14,13),31)),((24,39),(34,(21,((((15,28),22),(20,19)),((23,(38,(10,18))),(16,((12,11),17)))))))),(((30,(37,9)),7),(26,((25,33),(8,32))))),42),(2,1)),5))),46)),4);
	TREE 'RAxML Bootstrap Tree+' = ((((25,(((((6,5),1),(2,42)),((39,24),(((((38,((20,19),((15,28),22))),23),(16,17)),(11,12)),(10,18)))),((21,(31,(13,14))),(7,((((((34,(30,(9,37))),33),8),32),((45,(40,46)),(29,47))),26))))),35),((36,(41,(44,43))),27)),3,4);
	TREE 'RAxML Bootstrap Tree+' = (((((((((43,44),41),36),((((((31,(13,14)),21),(2,(1,((45,(5,6)),42)))),(((39,24),((20,19),(38,((((11,12),23),(22,(15,28))),((16,17),(10,18)))))),((7,((26,((33,32),8)),34)),(37,(9,30))))),25),35)),27),46),(47,29)),40),3,4);
	TREE 'RAxML Bootstrap Tree+' = (3,((45,(46,((((35,((((((21,(31,(13,14))),(((((8,32),26),33),((30,(9,37)),34)),7)),((39,24),(((42,2),1),(6,5)))),((17,16),((((28,15),22),((19,20),((18,10),(12,11)))),(38,23)))),25),36)),27),(41,(43,44))),(47,29)))),40),4);
	TREE 'RAxML Bootstrap Tree+' = (3,(((44,43),((36,41),((((24,39),(((25,((10,18),(((38,((15,28),(19,20))),22),((17,16),(23,(12,11)))))),((21,((13,14),31)),(42,((5,6),(2,1))))),((7,((8,(33,32)),26)),(((9,30),37),34)))),35),27))),(((40,45),46),(47,29))),4);
	TREE 'RAxML Bootstrap Tree+' = ((40,(((43,44),41),(45,(((36,(27,(29,47))),35),((((21,((5,6),(1,(2,42)))),((39,24),((((46,(((37,(30,9)),34),33)),(8,32)),26),7))),(((17,16),(38,(20,19))),(((28,15),22),(23,(12,11))))),((31,(13,14)),((18,10),25))))))),3,4);
	TREE 'RAxML Bootstrap Tree+' = ((((((41,((43,44),(36,((35,((((21,(((5,6),(1,(2,42))),(31,(13,14)))),(((((30,(37,9)),34),((33,(32,8)),26)),7),(39,24))),(((((22,(28,15)),((11,12),23)),(16,17)),((19,20),38)),(18,10))),25)),27)))),(29,47)),46),45),40),3,4);
	TREE 'RAxML Bootstrap Tree+' = ((29,((((((((24,39),((10,18),((23,((12,11),(16,17))),((((20,19),38),(28,15)),22)))),((35,((14,13),31)),((27,6),(5,(1,(42,2)))))),(25,21)),((7,(30,(37,9))),((26,((32,33),8)),34))),(36,((44,43),41))),((45,40),46)),47)),3,4);
	TREE 'RAxML Bootstrap Tree+' = (3,((((36,41),(43,44)),(((((((10,18),(38,(20,19))),(((12,11),23),(17,16))),((15,28),22)),(((21,(7,((34,((37,9),30)),(26,(8,((25,32),33)))))),((6,(5,((1,2),42))),(39,24))),((14,13),31))),35),(27,(29,47)))),((45,46),40)),4);
	TREE 'RAxML Bootstrap Tree+' = ((40,(46,(45,((((47,29),27),((25,(((24,39),(((1,(2,42)),(5,6)),((7,(((32,26),(33,((37,(9,30)),34))),8)),((31,(14,13)),21)))),((10,18),(((16,17),(23,(12,11))),(38,((20,19),((15,28),22))))))),35)),(36,((43,44),41)))))),3,4);
	TREE 'RAxML Bootstrap Tree+' = (3,((45,(46,((29,47),(((36,41),((((((24,39),(((6,5),((2,1),42)),((((34,((32,(8,33)),26)),((37,9),30)),7),(21,(31,(14,13)))))),((((38,(20,19)),((22,(15,28)),(18,10))),23),((16,17),(11,12)))),25),35),27)),(44,43))))),40),4);
	TREE 'RAxML Bootstrap Tree+' = ((45,(((29,47),(27,((35,(25,(((14,13),31),(((((17,16),((((22,(28,15)),((11,12),23)),(38,(20,19))),(10,18))),21),((6,5),(42,(1,2)))),((7,((((9,37),30),34),(26,(8,(33,32))))),(24,39)))))),(((43,44),41),36)))),(40,46))),3,4);
	TREE 'RAxML Bootstrap Tree+' = ((45,(40,(46,((47,29),(((25,(((13,14),31),(((21,((10,18),(((38,((20,19),(22,(15,28)))),(17,16)),(23,(12,11))))),((5,6),(1,(42,2)))),(((37,(9,30)),((34,7),((8,(32,26)),33))),(24,39))))),(35,(36,((43,44),41)))),27))))),3,4);
	TREE 'RAxML Bootstrap Tree+' = ((39,(24,((((5,(42,(2,1))),(21,(((14,13),31),(25,((44,43),((10,18),((((15,28),22),(38,(19,20))),(23,((11,12),(16,17)))))))))),((30,(9,37)),(45,(((32,34),(8,33)),26)))),((35,((((41,(29,47)),27),(40,46)),36)),(6,7))))),3,4);
	TREE 'RAxML Bootstrap Tree+' = ((40,(45,(46,(((43,44),((27,((36,35),((((31,(13,14)),((21,(((34,(30,(9,37))),((32,(8,26)),33)),7)),(((6,5),(42,(1,2))),(39,24)))),((10,18),(((20,19),(((23,(12,11)),(22,(28,15))),38)),(16,17)))),25))),41)),(29,47))))),3,4);
	TREE 'RAxML Bootstrap Tree+' = ((45,(((44,43),(((41,(((27,(25,((((23,(12,11)),(38,(((10,18),(16,17)),(19,20)))),(22,(28,15))),((31,(13,14)),(((24,39),(5,(6,(42,(2,1))))),(21,(7,(((37,(9,30)),34),((8,(32,33)),26))))))))),35),36)),(47,29)),46)),40)),3,4);
	TREE 'RAxML Bootstrap Tree+' = (3,((45,(46,40)),((47,29),(27,(((41,36),(44,43)),((((((((((12,11),23),(17,16)),(38,(18,10))),(20,19)),(22,(28,15))),(((31,(13,14)),21),((5,6),(42,(2,1))))),25),((7,((26,((8,32),33)),(((9,30),37),34))),(24,39))),35))))),4);
	TREE 'RAxML Bootstrap Tree+' = (3,(39,((((21,(31,(13,14))),(7,(26,(8,((33,(34,(37,(30,9)))),32))))),(((42,(1,2)),(5,6)),((25,(35,(((36,((43,44),41)),27),(((46,40),45),(47,29))))),((19,20),((17,((18,10),(38,(((11,12),23),(22,(15,28)))))),16))))),24)),4);
	TREE 'RAxML Bootstrap Tree+' = (3,(((((36,(((((((39,24),((10,18),(((19,20),(22,(28,15))),(((23,(12,11)),(16,17)),38)))),(((42,2),1),(5,6))),(((31,(14,13)),21),(7,((26,((33,8),32)),(((30,9),37),34))))),25),35),27)),41),(43,44)),(47,29)),(46,(40,45))),4);
	TREE 'RAxML Bootstrap Tree+' = (3,(45,((46,((((44,43),41),((36,(35,(((((21,((13,14),31)),(42,((1,2),(6,5)))),(24,39)),(((16,17),(((((15,28),22),(20,19)),38),(((11,12),23),(18,10)))),(7,(26,((8,32),(33,(34,(37,(9,30))))))))),25))),27)),(47,29))),40)),4);
	TREE 'RAxML Bootstrap Tree+' = (3,(29,(47,((45,(40,46)),((((((18,10),(((16,17),(12,11)),((38,((22,(28,15)),(19,20))),23))),(((21,(31,(13,14))),((42,2),((5,6),1))),(((7,(37,(30,9))),(26,((34,32),(33,8)))),(39,24)))),25),35),(27,(36,((43,44),41))))))),4);
	TREE 'RAxML Bootstrap Tree+' = ((40,(46,((((((((28,15),(22,((((23,38),((12,11),(16,17))),(18,10)),(20,19)))),(39,24)),(21,(25,(7,((34,(26,(32,(33,8)))),((9,30),37)))))),(((13,14),31),((((29,47),27),6),(5,((1,2),42))))),35),((44,43),(36,41))),45))),3,4);
	TREE 'RAxML Bootstrap Tree+' = (((29,47),((46,(40,45)),(((36,(((24,39),(((((((((12,11),(17,16)),(10,18)),(38,23)),(19,20)),(22,(15,28))),(7,((((9,30),37),((33,(8,32)),26)),34))),((((42,(2,1)),6),5),25)),(21,(14,(13,31))))),35)),(41,27)),(44,43)))),3,4);
	TREE 'RAxML Bootstrap Tree+' = (3,((45,((((44,43),36),41),((35,(((((33,((32,26),8)),(34,(30,(9,37)))),7),(24,39)),((((((38,23),(18,10)),((12,11),(16,17))),((20,19),((28,15),22))),(25,(31,(13,14)))),(21,(6,(5,(42,(1,2)))))))),(27,(46,(47,29)))))),40),4);
	TREE 'RAxML Bootstrap Tree+' = (3,(45,(40,(((47,29),((27,(41,(43,44))),(36,(35,(((1,(2,42)),(5,6)),((((10,18),((((16,((12,11),17)),23),(22,(28,15))),(38,(19,20)))),(24,39)),(((13,14),31),((21,25),(7,(26,(((((9,37),30),34),33),(8,32)))))))))))),46))),4);
	TREE 'RAxML Bootstrap Tree+' = ((40,((46,45),((47,29),((43,44),((((((((42,(1,2)),(5,6)),21),((24,39),(7,(((8,(32,33)),26),(34,(30,(9,37))))))),(31,(13,14))),(25,(((15,28),22),((((10,18),(38,23)),(20,19)),((11,12),(16,17)))))),35),(27,(36,41))))))),3,4);
	TREE 'RAxML Bootstrap Tree+' = (3,(((47,29),(46,(45,((((36,41),(44,43)),27),(((((25,((14,13),31)),(21,(((1,2),42),(6,5)))),(((20,19),((22,(15,28)),((((11,12),(16,(17,(10,18)))),23),38))),(39,24))),(7,((34,(((8,26),32),33)),((37,9),30)))),35))))),40),4);
	TREE 'RAxML Bootstrap Tree+' = ((((41,27),(36,(35,((((((19,20),38),(((28,15),22),((17,16),((11,12),23)))),(18,10)),(((39,24),(7,((37,(30,9)),(34,((33,(32,8)),26))))),(((31,(13,14)),21),((5,(42,(2,1))),6)))),25)))),(((47,29),(46,(40,45))),(43,44))),3,4);
	TREE 'RAxML Bootstrap Tree+' = (3,(40,(45,(((29,47),((((35,(((((((13,14),31),21),((42,(1,2)),(6,5))),((39,24),((22,(15,28)),((19,20),(((12,11),(16,17)),((38,23),(18,10))))))),(25,((7,26),((((34,32),8),33),(30,(37,9)))))),36)),27),(44,43)),41)),46))),4);
	TREE 'RAxML Bootstrap Tree+' = ((40,(46,(45,((44,43),(41,(25,((((38,(20,19)),(28,15)),(((11,12),(17,16)),((18,10),(23,22)))),(((13,14),31),((24,39),((21,(6,(((42,1),2),5))),(7,(((((36,((47,29),27)),35),((8,(33,32)),26)),34),(37,(30,9)))))))))))))),3,4);
	TREE 'RAxML Bootstrap Tree+' = ((45,(25,((35,((36,(41,(43,44))),((46,40),(27,(47,29))))),(((39,24),(((14,13),31),((((18,10),((16,17),((((19,20),22),(23,38)),((12,11),(28,15))))),21),(((1,2),(6,5)),42)))),((7,((30,(37,9)),((26,(8,33)),32))),34))))),3,4);
	TREE 'RAxML Bootstrap Tree+' = (3,((45,(((41,((44,43),(36,(27,(35,(25,(((18,10),((((11,12),(17,16)),23),((22,(28,15)),(38,(20,19))))),(((24,39),(7,(26,((((34,(37,(30,9))),33),32),8)))),(((6,5),((1,2),42)),(21,(31,(14,13)))))))))))),(47,29)),46)),40),4);
	TREE 'RAxML Bootstrap Tree+' = ((45,(40,((((41,(47,29)),((((((((6,5),((2,42),1)),((31,(14,13)),21)),((7,(34,(((9,37),30),((32,(26,8)),33)))),(39,24))),((((22,(28,15)),(20,19)),38),(((18,10),23),((16,17),(11,12))))),25),(35,27)),36)),(44,43)),46))),3,4);
	TREE 'RAxML Bootstrap Tree+' = (3,((46,(((43,44),(41,(((47,29),27),(36,(((25,(31,(14,13))),(((6,5),(42,(1,2))),(((7,((37,(9,30)),(34,(26,(33,(8,32)))))),(39,24)),((((19,20),(((17,16),(11,12)),((18,10),(38,23)))),(22,(28,15))),21)))),35))))),45)),40),4);
	TREE 'RAxML Bootstrap Tree+' = ((45,(40,(46,((((36,(35,(25,((((((26,((((30,(37,9)),34),33),(8,32))),7),((31,(14,13)),21)),(39,24)),((6,5),((2,42),1))),((((20,19),38),(22,(15,28))),(((23,(11,12)),(18,10)),(16,17))))))),27),((43,44),41)),(29,47))))),3,4);
	TREE 'RAxML Bootstrap Tree+' = ((45,((40,46),((((36,41),(35,(27,((39,24),(((((((20,19),(22,(15,28))),((25,(10,18)),38)),((12,11),23)),(17,16)),((21,((14,13),31)),(42,(6,(1,(2,5)))))),(7,(((9,37),30),(34,(((33,26),8),32))))))))),(47,29)),(44,43)))),3,4);
	TREE 'RAxML Bootstrap Tree+' = ((40,((45,((((27,((((((18,10),(((12,11),(17,16)),(38,23))),((22,(15,28)),(19,20))),(39,24)),((((((33,32),8),26),34),(((30,9),37),7)),(((6,5),(42,(2,1))),(21,(31,(13,14)))))),25)),35),(43,44)),(((29,47),41),36))),46)),3,4);
	TREE 'RAxML Bootstrap Tree+' = (3,(40,(45,(((27,(((43,44),41),((((25,((6,(((1,2),42),5)),(21,((14,13),31)))),((24,39),(((10,18),((17,((23,(11,12)),16)),(((20,19),(22,(28,15))),38))),(((30,(37,9)),7),(34,(((8,33),26),32)))))),35),36))),(29,47)),46))),4);
	TREE 'RAxML Bootstrap Tree+' = ((40,((29,47),(46,((43,44),((41,45),((36,((6,(5,((39,24),((((2,(21,((10,18),((((22,(28,15)),(20,19)),38),(23,((16,17),(11,12))))))),(31,(13,14))),(25,(42,(7,((26,(33,(32,8))),(34,(37,(30,9)))))))),1)))),35)),27)))))),3,4);
	TREE 'RAxML Bootstrap Tree+' = (3,(45,(((43,44),((47,29),(27,((41,36),(35,(((((22,(15,28)),((((11,12),23),(16,17)),((18,10),38))),(19,20)),25),((((6,((42,(2,1)),5)),21),((39,24),(7,((26,((8,33),32)),((30,(37,9)),34))))),(31,(13,14))))))))),(46,40))),4);
	TREE 'RAxML Bootstrap Tree+' = (3,(((((43,44),(((36,35),((((26,(32,(8,(34,33)))),((37,(30,9)),7)),((((21,(((20,19),(((12,11),((23,38),(10,18))),(16,17))),((28,15),22))),(((2,1),42),(6,5))),(31,(14,13))),(39,24))),25)),(27,(41,(29,47))))),45),46),40),4);
	TREE 'RAxML Bootstrap Tree+' = ((((((((35,((((24,39),((((11,12),((17,16),(23,(38,((20,19),(22,(28,15))))))),(10,18)),((((14,13),31),21),((42,(2,1)),(6,5))))),(34,((26,(32,(33,(7,8)))),(30,(37,9))))),25)),27),((44,43),(36,41))),(47,29)),46),45),40),3,4);
	TREE 'RAxML Bootstrap Tree+' = ((45,(((((30,(37,9)),(((((42,((27,6),(5,(1,2)))),21),((31,(13,14)),((((22,(15,28)),((19,20),(((12,11),(16,17)),(38,((18,10),23))))),(35,((44,43),(41,36)))),25))),(39,24)),7)),(((33,34),(32,8)),26)),46),((47,29),40))),3,4);
	TREE 'RAxML Bootstrap Tree+' = ((45,((((35,(((24,39),(((((30,(9,37)),(34,(33,((26,8),32)))),7),(((22,(38,23)),(((20,19),(15,28)),((10,18),(12,11)))),(17,16))),((6,(5,(1,(2,42)))),(21,(31,(13,14)))))),25)),((47,29),27)),(((44,43),41),36)),(40,46))),3,4);
	TREE 'RAxML Bootstrap Tree+' = (3,(39,(24,(((((14,13),31),21),(6,((42,(2,1)),5))),(((((11,12),(23,(17,16))),((38,((15,28),(19,20))),22)),((18,10),25)),((((((36,(41,(43,44))),(((47,29),(46,(45,40))),27)),35),(26,(33,(32,8)))),(((37,9),30),34)),7))))),4);
	TREE 'RAxML Bootstrap Tree+' = ((((46,(47,29)),(((((7,(((24,39),(((42,((2,1),(5,(45,6)))),((36,27),35)),((31,(14,13)),(((20,19),((38,((10,18),(23,((12,11),(16,17))))),((15,28),22))),25)))),21)),26),((((30,(9,37)),34),33),8)),32),((44,43),41))),40),3,4);
	TREE 'RAxML Bootstrap Tree+' = (3,(40,(46,(45,((((41,(43,44)),27),(35,(((7,(26,(32,((33,((37,(30,9)),34)),8)))),((((6,((42,(2,1)),5)),((((((17,16),(10,18)),((19,20),38)),((11,12),23)),(22,(28,15))),21)),((31,(14,13)),25)),(24,39))),36))),(47,29))))),4);
	TREE 'RAxML Bootstrap Tree+' = (((47,29),((45,(46,40)),(((36,35),((((10,18),((17,16),(((19,20),38),(((28,15),22),(23,(11,12)))))),(((6,(5,((2,1),42))),(24,39)),(21,((7,(30,(9,37))),(34,(26,(33,(32,8)))))))),((27,25),(31,(13,14))))),(41,(44,43))))),3,4);
	TREE 'RAxML Bootstrap Tree+' = ((45,(46,(40,((43,44),(((36,(29,47)),((((((13,14),31),((((24,39),((5,6),(42,(1,2)))),(21,((((26,(8,33)),32),34),(7,((37,9),30))))),(((38,((20,19),((28,15),22))),((16,17),((12,11),23))),(18,10)))),25),35),27)),41))))),3,4);
	TREE 'RAxML Bootstrap Tree+' = (((47,29),((27,((35,(25,((((22,(28,15)),((((11,12),23),(16,17)),((20,19),38))),(18,10)),((((7,((26,(32,(33,8))),(34,((9,37),30)))),(39,24)),(21,((5,(42,(1,2))),6))),(31,(14,13)))))),(((43,44),36),41))),(45,(46,40)))),3,4);
	TREE 'RAxML Bootstrap Tree+' = ((45,((40,46),(((((((((31,(14,13)),(((((6,5),(2,(1,42))),(((18,10),((38,((22,(28,15)),(19,20))),((17,16),((12,11),23)))),21)),(24,39)),(((30,(9,37)),7),(34,(26,(33,(32,8))))))),25),35),36),27),41),(43,44)),(47,29)))),3,4);
	TREE 'RAxML Bootstrap Tree+' = (3,(40,((((36,41),(44,43)),((27,(29,47)),(((((21,((((33,(32,8)),26),(34,(37,(30,9)))),7)),((24,39),((5,(42,(2,1))),6))),((((19,20),38),(((23,(12,11)),(22,(15,28))),(16,17))),(10,18))),(25,((13,14),31))),35))),(45,46))),4);
	TREE 'RAxML Bootstrap Tree+' = (((45,(46,(((41,(44,43)),(27,((35,(25,(((24,39),((((12,11),(10,18)),((23,38),((19,20),(22,(28,15))))),(17,16))),(((7,((32,(8,33)),26)),(34,(30,(9,37)))),((((2,1),42),(5,6)),(21,(31,(14,13)))))))),36))),(29,47)))),40),3,4);
	TREE 'RAxML Bootstrap Tree+' = ((((40,46),((29,47),(41,27))),((43,44),((36,45),(35,((((6,(5,(1,(2,42)))),(((39,24),((19,20),((((15,28),22),(23,(12,11))),((10,18),(38,(16,17)))))),(7,(21,(31,(14,13)))))),25),((26,((8,33),32)),((30,(37,9)),34))))))),3,4);
	TREE 'RAxML Bootstrap Tree+' = ((45,(6,(((((((((19,20),(((15,28),22),(((18,10),(38,23)),((11,12),(17,16))))),((((30,9),37),(((26,(8,32)),33),34)),7)),(24,39)),(((31,(14,13)),25),(35,(27,(((41,(43,44)),36),((46,40),(29,47))))))),21),42),(2,1)),5))),3,4);
	TREE 'RAxML Bootstrap Tree+' = (3,(40,(45,(((47,29),(((35,(25,((31,(14,13)),(((((((15,28),22),(10,18)),(23,38)),((11,12),(20,19))),(16,17)),((((34,(30,(37,9))),(7,((32,(8,33)),26))),(21,(6,(5,(42,(1,2)))))),(39,24)))))),27),((41,36),(43,44)))),46))),4);
	TREE 'RAxML Bootstrap Tree+' = (3,((46,((((((47,29),36),(27,35)),(25,(((13,14),31),((((7,((34,(((32,26),8),33)),((9,37),30))),(24,39)),(21,(6,(((1,2),42),5)))),((((28,15),((20,19),38)),(((23,(11,12)),(10,18)),22)),(16,17)))))),((43,44),41)),45)),40),4);
	TREE 'RAxML Bootstrap Tree+' = (((46,(((43,44),((36,(((((22,(15,28)),((12,11),(((23,38),17),((18,10),(16,(19,20)))))),((39,24),(((5,(45,6)),((42,2),1)),(((31,(13,14)),21),(7,(26,(((37,9),30),(8,(32,(34,33)))))))))),25),35)),(27,41))),(29,47))),40),3,4);
	TREE 'RAxML Bootstrap Tree+' = (3,((((((((45,(44,43)),(25,(((7,(((33,(32,8)),26),((37,(9,30)),34))),(((6,(((2,42),1),5)),(((10,18),((((19,20),(22,(15,28))),38),((17,16),((12,11),23)))),21)),(39,24))),(31,(14,13))))),35),27),(41,36)),46),(29,47)),40),4);
	TREE 'RAxML Bootstrap Tree+' = ((40,((46,((((44,43),41),(((27,(25,((((16,17),(((10,18),23),(12,11))),((22,(15,28)),((19,20),38))),(((((6,5),(2,1)),42),((31,(14,13)),21)),((39,24),(7,((34,(30,(37,9))),(33,((8,32),26))))))))),35),36)),(29,47))),45)),3,4);
	TREE 'RAxML Bootstrap Tree+' = ((((46,((((43,44),41),((35,(36,(25,(((((31,(13,14)),21),(((2,1),42),(6,5))),((7,((26,(8,(33,32))),(((37,9),30),34))),(24,39))),((10,18),(((22,(15,28)),(38,(20,19))),(((16,17),(12,11)),23))))))),27)),(47,29))),45),40),3,4);
	TREE 'RAxML Bootstrap Tree+' = (((45,((((((((((32,(33,8)),26),((((((10,18),(((16,17),((12,11),23)),(38,((19,20),(22,(15,28)))))),(39,24)),(5,((1,(42,2)),6))),(((14,13),31),21)),7)),34),((9,37),30)),25),(35,27)),(36,(41,(43,44)))),(29,47)),46)),40),3,4);
	TREE 'RAxML Bootstrap Tree+' = (3,(45,(40,(((27,(47,29)),(((43,44),(36,((((24,39),((21,((31,(13,14)),(6,(5,(42,(2,1)))))),(7,(((9,37),30),(((8,(33,(32,25))),26),34))))),(38,((((15,28),22),(20,19)),((16,17),(((12,11),(18,10)),23))))),35))),41)),46))),4);
	TREE 'RAxML Bootstrap Tree+' = (3,(45,((((36,((25,((((((6,5),((2,1),42)),((31,(14,13)),21)),(((37,(30,9)),34),(7,(26,(32,(33,8)))))),(39,24)),((22,(28,15)),((20,19),((((16,17),((12,11),23)),(18,10)),38))))),35)),((41,(47,29)),27)),(43,44)),(46,40))),4);
	TREE 'RAxML Bootstrap Tree+' = (3,(40,(45,((((27,(36,(35,((((((((22,(15,28)),(20,19)),38),((17,16),((12,11),23))),(18,10)),(39,24)),(((((14,13),31),21),((34,((9,37),30)),((26,(32,(33,8))),7))),((6,5),((42,2),1)))),25)))),((43,44),41)),(29,47)),46))),4);
	TREE 'RAxML Bootstrap Tree+' = ((45,((46,40),((((27,(((((31,(14,13)),(((34,(30,(9,37))),(7,((33,(32,8)),26))),(((((2,1),42),(5,6)),(21,((((20,19),38),((((11,12),23),(22,(28,15))),(17,16))),(10,18)))),(24,39)))),25),36),35)),41),(29,47)),(43,44)))),3,4);
	TREE 'RAxML Bootstrap Tree+' = (3,(((46,(((35,(((((((1,2),42),(6,5)),((39,24),((((22,(28,15)),(20,19)),(((10,18),(23,(12,11))),((16,17),38))),21))),(7,(34,(((((9,30),37),33),(8,32)),26)))),(31,(14,13))),25)),27),((36,(41,(47,29))),(43,44)))),45),40),4);
	TREE 'RAxML Bootstrap Tree+' = (3,(45,(((35,((((46,40),(47,29)),(27,41)),36)),(25,(((39,24),(((7,(26,(((34,((37,9),30)),33),(32,8)))),((31,(14,13)),21)),((5,6),(1,(42,2))))),((18,10),(((((11,12),23),((28,15),22)),(19,20)),(38,(16,17))))))),(44,43))),4);
	TREE 'RAxML Bootstrap Tree+' = (3,(40,((((47,29),(27,((36,(41,(44,43))),(35,(((25,(((6,(5,(42,(1,2)))),(21,((13,14),31))),(((19,20),((23,38),((17,16),((11,12),(10,18))))),(22,(15,28))))),((34,((37,9),30)),(7,(26,(33,(32,8)))))),(39,24)))))),46),45)),4);
	TREE 'RAxML Bootstrap Tree+' = (3,(40,(45,(((44,43),((29,47),(((35,(27,(((25,((7,((30,(9,37)),(34,(33,(26,(8,32)))))),21)),(((14,13),31),(6,(((2,42),1),5)))),((24,39),((((16,17),((12,11),23)),(((28,15),22),(38,(20,19)))),(10,18)))))),36),41))),46))),4);
	TREE 'RAxML Bootstrap Tree+' = ((45,((((47,29),(((41,36),(27,(35,(((((38,(19,20)),(((12,11),(17,16)),(((28,15),22),23))),(10,18)),((39,24),((((13,14),31),((5,((42,2),1)),6)),(21,(7,(26,(((33,8),32),(34,(37,(9,30)))))))))),25)))),(43,44))),46),40)),3,4);
	TREE 'RAxML Bootstrap Tree+' = (3,(45,((((36,(35,(((((39,24),(((5,6),((42,2),1)),((((37,(30,9)),34),((26,(8,(33,32))),7)),21))),(31,(14,13))),(((20,19),(((11,12),(17,16)),((23,(10,18)),38))),(22,(15,28)))),25))),((27,(47,29)),41)),(43,44)),(46,40))),4);
	TREE 'RAxML Bootstrap Tree+' = (3,(45,((40,46),(((36,((25,(((19,20),((((10,18),(23,(12,11))),((17,16),38)),((15,28),22))),(((6,(5,(42,(1,2)))),(24,39)),((((34,(30,(37,9))),(33,(26,(8,32)))),7),((31,(13,14)),21))))),35)),((41,(47,29)),27)),(44,43)))),4);
	TREE 'RAxML Bootstrap Tree+' = (3,((46,(((((36,(35,((7,(((9,30),37),((26,((8,32),33)),34))),((39,24),((((12,11),((((19,20),16),((23,38),(18,(25,10)))),17)),(22,(15,28))),((6,((1,(42,2)),5)),((31,(14,13)),21))))))),27),((47,29),41)),(43,44)),45)),40),4);
	TREE 'RAxML Bootstrap Tree+' = ((45,((40,((29,47),(((((((((((8,33),32),26),(34,(25,((43,44),((30,9),37))))),7),(39,24)),((((16,17),(((19,20),38),((22,(15,28)),(23,(12,11))))),(10,18)),((21,(31,(13,14))),((42,(6,5)),(2,1))))),35),36),27),41))),46)),3,4);
	TREE 'RAxML Bootstrap Tree+' = (3,(47,(((46,40),((44,43),((((45,(25,(((((38,((22,(28,15)),((11,12),23))),(19,20)),(16,17)),(18,10)),(((21,(7,(((37,9),30),((26,(8,(32,33))),34)))),((((42,(1,2)),5),6),(24,39))),(31,(14,13)))))),(27,35)),36),41))),29)),4);
	TREE 'RAxML Bootstrap Tree+' = ((40,((46,((((43,44),41),(27,(((25,(((7,(((30,(9,37)),34),(33,(26,(32,8))))),((6,(5,(1,(2,42)))),(21,((14,13),31)))),((24,39),((16,17),(((12,11),23),((18,10),(((22,(28,15)),(19,20)),38))))))),35),36))),(29,47))),45)),3,4);
	TREE 'RAxML Bootstrap Tree+' = (3,((((44,43),((35,(27,36)),((((39,24),(((22,(28,15)),((38,(20,19)),((18,10),((17,16),((12,11),23))))),(7,((37,(30,9)),((26,(33,(8,32))),34))))),((21,((13,14),31)),((6,5),(1,(2,42))))),25))),(29,47)),(41,(46,(45,40)))),4);
	TREE 'RAxML Bootstrap Tree+' = (((17,16),(((((21,(((42,(1,2)),5),6)),((24,39),(7,(26,((34,((9,30),37)),(32,(8,33))))))),(((((((29,47),((40,45),46)),(((44,43),41),36)),27),35),25),(31,(14,13)))),(10,18)),(((22,(28,15)),((11,12),23)),((20,19),38)))),3,4);
	TREE 'RAxML Bootstrap Tree+' = ((45,((25,(((36,35),((40,46),((47,29),27))),(((7,(((37,9),30),(34,(26,(32,(33,8)))))),(((24,39),((42,(1,2)),(6,5))),(((14,13),31),21))),(((18,10),(16,17)),(((((28,15),22),(20,19)),38),((12,11),23)))))),((44,43),41))),3,4);
	TREE 'RAxML Bootstrap Tree+' = (3,(40,(45,((((27,41),(((((25,(31,(13,14))),((((19,20),((18,10),(38,(((11,12),((15,28),22)),23)))),(16,17)),((21,((6,5),((2,1),42))),((39,24),(7,((34,((33,(8,32)),26)),(37,(9,30)))))))),35),36),(43,44))),(29,47)),46))),4);
	TREE 'RAxML Bootstrap Tree+' = ((45,(((34,((7,(30,(37,9))),(((((17,16),(((23,((22,(15,28)),(11,12))),(38,(20,19))),(10,18))),((21,(31,(14,13))),((5,6),((2,1),42)))),((39,24),(25,(((44,43),41),(27,35))))),36))),(26,(32,(8,33)))),((29,47),(46,40)))),3,4);
	TREE 'RAxML Bootstrap Tree+' = (3,(((47,29),41),((40,(46,45)),((((39,24),((((34,((37,9),30)),(26,(8,(33,32)))),7),((((10,18),(((16,17),((11,12),23)),(38,((19,20),(22,(28,15)))))),25),((21,((14,13),31)),((42,(2,1)),(6,5)))))),((36,27),35)),(44,43)))),4);
	TREE 'RAxML Bootstrap Tree+' = (3,(45,((40,46),(((36,((44,43),41)),((((((26,(8,(32,33))),7),(21,((13,14),31))),((6,(((2,1),42),5)),(((23,((12,11),(17,16))),(38,((22,(28,15)),(19,20)))),((25,(18,10)),(24,39))))),(34,(30,(37,9)))),35)),((29,47),27)))),4);
	TREE 'RAxML Bootstrap Tree+' = ((40,(45,(46,(((((((7,((34,(33,(32,(26,8)))),((9,30),37))),((39,24),((((6,5),((2,1),42)),(21,(31,(13,14)))),((15,28),(((10,18),((22,(20,19)),(23,38))),((12,11),(16,17))))))),25),35),36),((27,41),(43,44))),(29,47))))),3,4);
	TREE 'RAxML Bootstrap Tree+' = ((45,(40,((((((35,(((25,(7,((((32,(33,8)),26),34),(30,(9,37))))),((21,(((15,28),22),(23,(((16,17),((11,12),(18,10))),((20,19),38))))),((42,(2,1)),(6,((31,(14,13)),5))))),(39,24))),36),27),((44,43),41)),(47,29)),46))),3,4);
	TREE 'RAxML Bootstrap Tree+' = (3,((((44,43),(((41,36),(35,((25,27),((7,((33,(32,(26,8))),(34,((9,37),30)))),((((18,10),(((17,16),((19,20),38)),((22,(15,28)),((12,11),23)))),(((2,42),((5,6),1)),((31,(13,14)),21))),(24,39)))))),45)),(46,(29,47))),40),4);
	TREE 'RAxML Bootstrap Tree+' = (3,(40,(((47,29),(((32,(8,33)),((7,26),((34,((37,9),30)),(((27,((44,43),(41,36))),35),(((((((11,12),(23,(18,10))),(((19,20),38),((28,15),22))),(17,16)),(39,24)),25),(((31,(13,14)),21),(6,(5,((42,2),1))))))))),46)),45)),4);
	TREE 'RAxML Bootstrap Tree+' = (3,(45,(((43,44),(((24,39),((7,(26,((8,32),(33,((37,(9,30)),34))))),((25,((14,13),31)),(((6,5),(1,(2,42))),(((10,18),((38,((20,19),((15,28),22))),((17,16),(23,(12,11))))),21))))),(35,(((47,29),27),(41,36))))),(46,40))),4);
	TREE 'RAxML Bootstrap Tree+' = (3,(((43,44),(((35,((((7,(26,((8,32),33))),(34,(30,(9,37)))),(((25,((22,(15,28)),((((11,12),23),(16,17)),(((20,19),38),(18,10))))),((21,((14,13),31)),((6,5),((1,2),42)))),(24,39))),36)),((47,29),27)),41)),((40,46),45)),4);
	TREE 'RAxML Bootstrap Tree+' = (3,((45,(((47,29),((36,(41,(44,43))),(27,(35,(25,((((31,(13,14)),21),((2,(42,(1,(6,5)))),(((((((32,8),33),26),34),(30,(9,37))),7),(24,39)))),((17,16),(((22,((15,28),(20,19))),((11,12),(23,38))),(18,10))))))))),46)),40),4);
	TREE 'RAxML Bootstrap Tree+' = (3,((((((43,44),41),(((29,47),27),(((((30,(9,37)),(34,((7,26),((32,8),33)))),((39,24),((25,(((((12,11),(16,17)),((20,19),(22,(28,15)))),(38,23)),(18,10))),((((13,14),31),21),((6,5),(42,(2,1))))))),35),36))),46),45),40),4);
	TREE 'RAxML Bootstrap Tree+' = ((45,(40,(((29,47),((35,(((((13,14),31),25),((24,39),(((2,(42,(1,(6,5)))),21),((7,(((33,((8,32),26)),34),(30,(37,9)))),((((23,(11,12)),(16,17)),(((19,20),(22,(15,28))),38)),(10,18)))))),36)),((41,27),(43,44)))),46))),3,4);
	TREE 'RAxML Bootstrap Tree+' = ((45,(((29,47),((36,((25,(((((26,(32,(8,33))),34),(7,(37,(9,30)))),(((6,(5,(42,(1,2)))),(21,(31,(14,13)))),((22,(15,28)),((38,(19,20)),(23,((10,18),(((11,12),17),16))))))),(24,39))),35)),(27,(41,(43,44))))),(46,40))),3,4);
	TREE 'RAxML Bootstrap Tree+' = (3,(45,((((((22,(15,28)),((17,16),(((10,18),(23,38)),(12,11)))),(20,19)),((((((6,5),(42,(2,1))),21),(39,24)),(7,((33,(26,(32,8))),((30,(37,9)),34)))),(31,(13,14)))),(25,27)),(35,(36,((((47,29),(46,40)),41),(44,43)))))),4);
	TREE 'RAxML Bootstrap Tree+' = (3,(45,(((27,(29,47)),((((24,39),((((33,(32,(8,26))),(((9,30),37),34)),7),(((25,(((17,16),((38,(20,19)),(((12,11),23),(22,(15,28))))),(10,18))),(21,((13,14),31))),(42,((1,2),(6,5)))))),35),((41,(44,43)),36))),(46,40))),4);
	TREE 'RAxML Bootstrap Tree+' = (3,(45,(((((39,24),(((42,5),(2,1)),6)),(((31,(14,13)),21),(7,((34,(30,(9,37))),(26,(8,(32,33))))))),((22,(28,15)),(((38,(19,20)),(23,((12,11),(16,17)))),(18,10)))),(25,(35,(27,(36,((41,(43,44)),((47,29),(40,46))))))))),4);
	TREE 'RAxML Bootstrap Tree+' = (3,((46,(((((47,29),27),(35,((25,(((14,13),31),(((39,24),((6,(5,(42,(2,1)))),(21,(((17,16),(((22,(15,28)),(23,(12,11))),(38,(20,19)))),(10,18))))),(7,((26,(32,(33,8))),(34,(30,(9,37)))))))),(41,36)))),(44,43)),45)),40),4);
	TREE 'RAxML Bootstrap Tree+' = ((40,(45,(46,((47,29),(((27,(((((24,39),(((1,((42,2),(6,5))),((14,13),31)),(21,((10,18),(((11,12),23),((38,((20,19),((28,15),22))),(16,17))))))),(((((26,33),8),32),((30,(37,9)),7)),34)),25),35)),(36,41)),(43,44)))))),3,4);
	TREE 'RAxML Bootstrap Tree+' = (3,(((36,(41,(43,44))),(((45,35),((((24,39),((20,19),((22,(15,28)),((23,38),(((12,11),(16,17)),(10,18)))))),((7,((34,((32,(33,8)),26)),(30,(9,37)))),((((13,14),31),21),((6,5),(42,(1,2)))))),25)),(27,46))),(40,(29,47))),4);
	TREE 'RAxML Bootstrap Tree+' = (3,(40,((((((47,29),27),(((25,((18,10),((16,17),((22,(15,28)),((38,(20,19)),((12,11),23)))))),(((39,24),((7,(((9,37),30),(34,(26,((32,8),33))))),(21,((14,13),31)))),(42,((2,1),(5,6))))),(35,36))),((44,43),41)),46),45)),4);
	TREE 'RAxML Bootstrap Tree+' = (((((47,29),((27,(41,(44,43))),(36,(35,((((((21,((18,10),((((16,17),(11,12)),23),(((19,20),(22,(15,28))),38)))),(6,((42,(1,2)),5))),(24,39)),((((32,(33,8)),26),34),((30,(9,37)),7))),(31,(13,14))),25))))),(45,46)),40),3,4);
	TREE 'RAxML Bootstrap Tree+' = (3,(45,(40,(((27,(47,29)),(((44,43),(41,36)),((25,(((7,((9,37),30)),(34,(26,(33,(32,8))))),((24,39),((31,(13,14)),((((22,(28,15)),((20,19),(((12,11),((38,23),(10,18))),(16,17)))),21),(6,(5,(42,(2,1))))))))),35))),46))),4);
	TREE 'RAxML Bootstrap Tree+' = ((39,(((((((27,(46,(29,47))),36),35),((40,45),25)),(((6,5),((1,2),42)),(21,((13,14),31)))),((((23,((10,18),(11,12))),(((22,(28,((41,(44,43)),15))),(19,20)),38)),(16,17)),(((34,(30,(9,37))),(26,(32,(33,8)))),7))),24)),3,4);
	TREE 'RAxML Bootstrap Tree+' = ((45,(((27,((25,((((39,24),(7,((33,(26,(32,8))),(((9,30),37),34)))),((6,(5,(1,2))),(((31,(13,14)),21),42))),((18,10),(22,(((28,15),((20,19),38)),(23,((17,16),(12,11)))))))),35)),((36,((43,44),41)),(40,(29,47)))),46)),3,4);
	TREE 'RAxML Bootstrap Tree+' = ((40,((29,47),(46,(27,(((41,36),(43,44)),(35,((45,25),(((7,((30,(9,37)),((26,(32,(33,8))),34))),(24,39)),(((16,17),((38,((20,19),(22,(28,15)))),((10,18),(23,(12,11))))),((21,(31,(13,14))),(42,((2,1),(6,5))))))))))))),3,4);
	TREE 'RAxML Bootstrap Tree+' = ((((46,((((35,((39,24),(((25,((14,13),31)),((((18,10),((38,((22,(28,15)),(23,(12,11)))),((19,20),(16,17)))),21),(6,(5,(42,(2,1)))))),(((30,(37,9)),34),((26,(33,(32,8))),7))))),27),(36,((44,43),41))),(29,47))),45),40),3,4);
	TREE 'RAxML Bootstrap Tree+' = ((((45,46),((((47,29),27),((35,(25,((((37,(9,30)),(7,(26,(((34,33),8),32)))),((((16,17),(12,11)),(22,(28,15))),(((38,(20,19)),23),(10,18)))),((21,(31,(14,13))),((39,24),(6,(5,(42,(1,2))))))))),(43,44))),(41,36))),40),3,4);
	TREE 'RAxML Bootstrap Tree+' = ((45,(((((7,((34,((32,(26,8)),33)),(46,((9,37),30)))),(((39,24),(((((38,23),(18,10)),((22,(28,15)),(20,19))),(11,12)),(17,16))),((((42,(1,2)),5),6),(21,(31,(13,14)))))),(27,25)),35),((43,44),((41,(40,(47,29))),36)))),3,4);
	TREE 'RAxML Bootstrap Tree+' = (3,(45,((46,(((36,((27,((32,((((37,(9,30)),34),33),8)),((((21,(((2,1),(6,5)),42)),((39,24),((((22,(28,15)),(20,19)),(((23,38),(18,10)),((11,12),(16,17)))),(25,((13,14),31))))),7),26))),35)),(41,(43,44))),(47,29))),40)),4);
	TREE 'RAxML Bootstrap Tree+' = (3,(39,((((7,(34,((33,((26,8),(32,((41,36),((46,40),(27,(47,29))))))),(37,(9,30))))),((((31,(13,14)),21),(6,(5,(42,(2,1))))),((((43,44),45),25),((22,(28,15)),(((38,(23,((17,16),(11,12)))),(18,10)),(19,20)))))),35),24)),4);
	TREE 'RAxML Bootstrap Tree+' = (3,(45,(((((35,(((25,(((10,18),((38,((20,19),(22,(28,15)))),((16,17),(23,(12,11))))),((42,(5,((1,2),6))),((31,(14,13)),21)))),(24,39)),(((30,(9,37)),((33,((32,8),26)),34)),7))),36),(((43,44),41),27)),(47,29)),(46,40))),4);
	TREE 'RAxML Bootstrap Tree+' = (((45,(46,(((36,(35,(25,(((39,24),(((6,(5,((42,2),1))),(21,(31,(13,14)))),(((26,((34,33),(32,8))),(30,(9,37))),7))),((22,(15,28)),((20,19),(((16,(18,10)),(17,(12,11))),(38,23)))))))),((47,29),(27,41))),(44,43)))),40),3,4);
	TREE 'RAxML Bootstrap Tree+' = (3,(45,((((29,47),(((35,(25,((((39,24),(((26,((32,8),33)),7),(34,((9,37),30)))),((((14,13),31),21),((6,5),((42,2),1)))),((20,19),(((28,15),22),(((23,(12,11)),(((10,18),17),16)),38)))))),(27,36)),(41,(44,43)))),46),40)),4);
	TREE 'RAxML Bootstrap Tree+' = (3,(45,((46,40),(((27,((47,29),41)),(36,(35,(((24,39),(((((14,13),31),21),((1,(5,6)),(42,2))),((34,(((33,(32,8)),26),(7,(30,(9,37))))),((19,20),(((38,(16,17)),(((28,15),22),((11,12),23))),(10,18)))))),25)))),(43,44)))),4);
	TREE 'RAxML Bootstrap Tree+' = (3,(39,(24,((((((7,(37,(9,30))),(25,((32,((34,33),8)),26))),21),((35,((((((44,43),41),36),(47,29)),27),(46,(40,45)))),((14,13),31))),(6,((1,(2,42)),5))),((18,10),(((19,20),((12,11),(17,16))),(((22,(15,28)),23),38)))))),4);
	TREE 'RAxML Bootstrap Tree+' = (3,(45,(40,(((29,47),(((43,44),(41,36)),(27,(35,(((25,((31,(13,14)),((((10,18),((17,16),(((23,(11,12)),((28,15),22)),(38,(19,20))))),21),(6,(5,(1,(2,42))))))),(24,39)),(34,((26,(32,((7,8),33))),(37,(30,9))))))))),46))),4);
	TREE 'RAxML Bootstrap Tree+' = (3,(40,(45,(46,((43,44),((36,(((((7,(26,((33,(8,32)),(34,(30,(37,9)))))),(21,((13,14),31))),(((5,6),(1,(42,2))),(((10,18),(((22,(15,28)),((19,20),38)),((17,16),((11,12),23)))),(24,39)))),25),35)),(((29,47),27),41)))))),4);
	TREE 'RAxML Bootstrap Tree+' = (3,(45,(((29,47),((41,(44,43)),((27,36),(35,((((39,24),(((1,(2,42)),(6,5)),(((13,14),31),21))),(((10,18),(((22,(28,15)),(38,(20,19))),(((12,11),(16,17)),23))),(((((33,8),32),26),(34,((37,9),30))),7))),25))))),(46,40))),4);
	TREE 'RAxML Bootstrap Tree+' = (3,(45,((24,39),((35,((((36,(41,(((46,40),(29,47)),27))),7),(30,(((44,43),9),37))),(((32,(33,8)),26),34))),((25,((13,14),31)),((6,(5,(1,(42,2)))),(21,((22,(15,28)),(((19,20),38),((17,(((12,11),23),16)),(10,18)))))))))),4);
	TREE 'RAxML Bootstrap Tree+' = (3,(40,((47,29),((((35,(25,((31,(13,14)),(((7,((37,(9,30)),((26,(8,(33,32))),34))),(21,((10,18),((((11,12),(17,16)),23),(22,((15,28),((19,20),38))))))),((((1,(5,6)),42),2),(24,39)))))),((36,41),27)),(44,43)),(46,45)))),4);
	TREE 'RAxML Bootstrap Tree+' = (3,(45,(((47,29),((27,(36,(((((((6,5),(2,1)),42),(34,((30,(9,37)),((((33,8),26),32),7)))),((((16,17),((((15,28),(12,11)),((18,10),(22,(38,23)))),(19,20))),(24,39)),(21,(31,(13,14))))),25),35))),((43,44),41))),(46,40))),4);
	TREE 'RAxML Bootstrap Tree+' = (3,(27,(((41,(44,43)),36),((35,(25,(((39,24),((10,18),((38,((22,(28,15)),(20,19))),(23,((12,11),(17,16)))))),((((31,(14,13)),21),(7,((26,(32,(33,8))),(34,((37,9),30))))),(((42,2),1),(6,5)))))),((46,(40,45)),(29,47))))),4);
	TREE 'RAxML Bootstrap Tree+' = ((45,(((47,29),((((((((26,(8,((34,32),33))),((9,37),30)),7),((((18,10),((((17,16),(12,11)),23),(38,((22,(28,15)),(20,19))))),(39,24)),((((14,13),31),21),((5,6),((2,1),42))))),25),35),27),((44,43),(41,36)))),(40,46))),3,4);
	TREE 'RAxML Bootstrap Tree+' = (3,(45,(((43,44),((27,(((((34,((9,37),30)),(((33,(8,26)),32),7)),((25,((5,((42,(2,1)),(((((23,(11,12)),(38,(22,((20,19),(28,15))))),(17,16)),(10,18)),6))),(21,(31,(13,14))))),(24,39))),35),36)),41)),((40,46),(47,29)))),4);
	TREE 'RAxML Bootstrap Tree+' = (3,(40,(45,(46,((47,29),(((36,(35,(((25,((((((22,(15,28)),((11,12),23)),(17,16)),((19,20),38)),(10,18)),((21,(31,(13,14))),(6,(5,(42,(2,1))))))),(24,39)),(34,(((33,(8,32)),(7,26)),(30,(9,37))))))),27),((44,43),41)))))),4);
	TREE 'RAxML Bootstrap Tree+' = ((45,(((27,(41,((36,(35,((24,39),((((((14,13),31),21),((2,(42,1)),(6,5))),(((((23,((11,12),(16,17))),38),((19,20),(22,(28,15)))),(10,18)),25)),(34,((30,(9,37)),(7,(26,(8,(33,32)))))))))),(43,44)))),(29,47)),(40,46))),3,4);
	TREE 'RAxML Bootstrap Tree+' = (3,((((25,(((13,14),31),((24,39),((21,((1,(42,2)),(6,5))),(((10,18),((19,20),((38,(17,16)),(23,(((15,28),22),(11,12)))))),((7,(26,(32,(8,33)))),(34,(37,(9,30))))))))),((36,((47,29),27)),35)),(41,(43,44))),(45,(40,46))),4);
	TREE 'RAxML Bootstrap Tree+' = (3,(45,(((29,47),(((35,(36,((((26,(8,(32,33))),(((9,30),37),34)),7),((((31,(13,14)),21),(((22,(15,28)),((23,((17,16),(12,11))),(((25,38),(20,19)),(18,10)))),(6,((42,(2,1)),5)))),(24,39))))),27),(41,(43,44)))),(46,40))),4);
	TREE 'RAxML Bootstrap Tree+' = (3,(40,(((47,29),(7,((8,((32,33),26)),((37,(30,9)),((((21,(31,(14,13))),(((((42,2),1),(6,5)),(35,(36,((44,43),41)))),((((20,19),(22,(28,15))),(38,(((23,(11,12)),(17,16)),((10,18),27)))),(24,39)))),25),34))))),(46,45))),4);
	TREE 'RAxML Bootstrap Tree+' = (((45,(6,(((42,(2,1)),(((31,(14,13)),21),(((18,10),((16,17),((((22,(15,28)),(38,23)),(20,19)),((11,12),(44,43))))),(((7,((34,((33,(26,(8,32))),(((41,36),(46,((29,47),27))),35))),(30,(9,37)))),(39,24)),25)))),5))),40),3,4);
	TREE 'RAxML Bootstrap Tree+' = (3,(40,((44,43),((((36,(((30,(37,9)),(34,(((47,29),7),(8,(33,(32,26)))))),((((6,(1,5)),(2,42)),((((((20,19),38),((11,12),(23,(22,(28,15))))),(10,18)),(17,16)),(((13,14),31),21))),(24,39)))),25),(27,35)),(41,(45,46))))),4);
	TREE 'RAxML Bootstrap Tree+' = (3,((45,(40,46)),((44,43),((47,29),(((35,(25,((((14,13),31),((((6,((2,1),42)),5),((((34,(30,(9,37))),((33,(8,32)),26)),7),21)),(24,39))),((22,(28,15)),(((38,((10,18),23)),(16,(20,19))),(17,(12,11))))))),36),(27,41))))),4);
	TREE 'RAxML Bootstrap Tree+' = (3,(45,((46,((29,47),((41,(43,44)),((((7,(37,(30,9))),((26,(32,(8,33))),34)),((39,24),((((10,18),((38,(23,((28,15),22))),((19,20),((11,12),(16,17))))),25),((21,(31,(14,13))),(6,((42,(2,1)),5)))))),((36,27),35))))),40)),4);
	TREE 'RAxML Bootstrap Tree+' = ((((29,47),(46,((43,44),(((45,((((((22,((28,15),(38,(19,20)))),((23,((16,17),(10,18))),(12,11))),(7,((26,(8,(32,33))),(34,(37,(30,9)))))),((39,24),((((13,14),31),21),(42,((2,1),(5,6)))))),(25,35)),27)),36),41)))),40),3,4);
	TREE 'RAxML Bootstrap Tree+' = ((40,((47,29),(46,(27,((45,(35,((((((6,(5,(42,(1,2)))),(24,39)),(7,((26,((32,33),8)),(34,(30,(9,37)))))),(21,(31,(13,14)))),(((22,(((19,20),38),(15,28))),(23,((12,11),(17,16)))),(18,10))),25))),((44,43),(36,41))))))),3,4);
	TREE 'RAxML Bootstrap Tree+' = (3,((((43,44),(41,(((27,36),35),((((18,10),(((19,20),(22,(15,28))),(((23,(12,11)),(17,16)),38))),((((42,(1,2)),(6,5)),((24,39),(((((9,37),30),(7,34)),(26,(33,(32,8)))),21))),(31,(13,14)))),25)))),(47,29)),(46,(45,40))),4);
	TREE 'RAxML Bootstrap Tree+' = ((40,(45,(((47,29),(((36,((44,43),41)),((25,(((39,24),((((5,6),(1,(2,42))),((31,(13,14)),21)),(7,(((32,(33,8)),26),(34,((9,37),30)))))),(((12,11),(23,((16,17),(((28,15),22),(38,(19,20)))))),(18,10)))),35)),27)),46))),3,4);
	TREE 'RAxML Bootstrap Tree+' = ((40,(((41,((47,29),27)),((44,43),(45,((35,(((((39,24),((((33,(26,(32,8))),((37,(30,9)),34)),7),(21,(31,(14,13))))),(6,(5,(1,(2,42))))),((((((12,11),(16,17)),23),22),(38,((20,19),(28,15)))),(10,18))),25)),36)))),46)),3,4);
	TREE 'RAxML Bootstrap Tree+' = (3,((45,(46,((((44,43),(41,36)),(47,29)),((35,((((6,((1,(2,42)),5)),((39,24),((((17,16),((11,12),23)),((38,(19,20)),(22,(15,28)))),(18,10)))),((7,((26,(32,(8,33))),(34,(30,(9,37))))),(21,((14,13),31)))),25)),27)))),40),4);
	TREE 'RAxML Bootstrap Tree+' = (((45,((((47,29),((36,41),((35,(((31,(14,13)),(((7,(((30,(9,37)),34),(((32,8),26),33))),(((6,(5,(1,(42,2)))),21),(39,24))),(((20,19),((((22,(15,28)),(38,23)),(18,10)),(11,12))),(16,17)))),25)),27))),(43,44)),46)),40),3,4);
	TREE 'RAxML Bootstrap Tree+' = ((((46,45),40),((47,29),((41,(44,43)),((35,(36,(((5,6),(1,(2,42))),(((21,(31,(13,14))),(7,(((8,(33,32)),26),(34,(37,(30,9)))))),(((10,18),((((20,19),((15,28),22)),38),((16,17),(23,(12,11))))),(25,(24,39))))))),27)))),3,4);
	TREE 'RAxML Bootstrap Tree+' = ((29,((((((36,35),((((13,14),31),(((39,24),(7,((37,(9,30)),(((8,(32,26)),33),34)))),((6,(((2,1),5),42)),(21,((18,10),((38,(19,20)),(((22,(28,15)),23),((11,12),(17,16))))))))),((40,45),25))),(44,43)),46),(27,41)),47)),3,4);
	TREE 'RAxML Bootstrap Tree+' = (3,(40,(45,(46,((41,((44,43),((27,(35,((((((23,(11,12)),(16,17)),((18,10),(38,((19,20),(22,(15,28)))))),(((31,(14,13)),21),((5,6),((2,42),1)))),((((30,(37,9)),34),(7,(33,((32,26),8)))),(24,39))),25))),36))),(29,47))))),4);
	TREE 'RAxML Bootstrap Tree+' = ((45,(((41,(29,47)),((36,(35,((((((((31,(14,13)),21),(((42,2),1),(6,5))),((34,(37,(9,30))),(7,(((8,33),32),26)))),(39,24)),((((15,28),22),((23,((16,17),((20,19),38))),(11,12))),(18,10))),25),27))),(43,44))),(40,46))),3,4);
	TREE 'RAxML Bootstrap Tree+' = (3,(40,(45,(46,((29,47),((35,(27,(25,(((((14,13),31),21),((5,6),(42,(2,1)))),((24,39),((((((10,18),38),((17,16),((12,11),23))),((28,15),22)),(20,19)),(7,((30,(9,37)),((33,(32,(8,26))),34))))))))),(((43,44),41),36)))))),4);
	TREE 'RAxML Bootstrap Tree+' = (3,(39,(((((31,(14,13)),(((35,((((43,44),(36,41)),((46,(40,45)),(47,29))),27)),25),((22,(15,28)),((19,20),((16,17),(((23,38),(18,10)),(11,12))))))),(21,((5,6),(1,(2,42))))),(7,(((32,(33,8)),26),((37,(30,9)),34)))),24)),4);
	TREE 'RAxML Bootstrap Tree+' = (3,((45,(46,(((((27,35),((((31,(13,14)),((24,39),(((6,(5,(1,(42,2)))),21),(7,(26,((((((37,9),30),33),34),32),8)))))),((((((19,20),((28,15),22)),38),23),((17,16),(12,11))),(10,18))),25)),36),(41,(43,44))),(47,29)))),40),4);
	TREE 'RAxML Bootstrap Tree+' = ((39,(((((21,((17,16),((18,10),(((20,19),38),((22,(28,15)),((11,12),23)))))),((1,(6,5)),(2,42))),((26,(((34,(30,(9,37))),33),(8,32))),7)),((31,(13,14)),(25,((35,(36,((29,47),(41,27)))),((45,(40,46)),(44,43)))))),24)),3,4);
	TREE 'RAxML Bootstrap Tree+' = (3,(45,(40,(46,(((((43,44),(41,27)),36),(35,((39,24),(((26,((30,(37,9)),(8,(33,(34,32))))),7),((21,((22,(28,15)),(((38,(20,19)),(18,10)),(((12,11),23),(16,17))))),((((5,((2,42),1)),6),(31,(14,13))),25)))))),(29,47))))),4);
	TREE 'RAxML Bootstrap Tree+' = ((((40,46),((29,47),((36,(41,(43,44))),(35,((25,(((((22,(15,28)),(38,(20,19))),(23,((11,12),(17,16)))),(10,18)),((39,24),((7,(26,((34,((9,30),37)),((8,32),33)))),((((14,13),31),21),((6,5),((2,1),42))))))),27))))),45),3,4);
	TREE 'RAxML Bootstrap Tree+' = (((((((((34,(30,(9,37))),(26,(8,(33,32)))),7),(((((((17,16),((11,12),23)),((18,10),38)),(19,20)),(22,(28,15))),((((13,14),31),21),((6,5),(42,(2,1))))),(24,39))),25),(35,(36,(27,(29,47))))),(41,(43,44))),(46,(40,45))),3,4);
	TREE 'RAxML Bootstrap Tree+' = (3,(40,((46,(((47,29),27),((36,(41,(44,43))),(35,(((((((13,14),31),21),42),(((39,24),(2,1)),(6,5))),(((18,10),(((((11,12),((15,28),22)),23),((20,19),38)),(16,17))),(7,((34,(26,((33,8),32))),((37,9),30))))),25))))),45)),4);
	TREE 'RAxML Bootstrap Tree+' = (((46,(((((27,((44,43),(41,36))),25),(((((((((19,20),38),23),(17,(16,(10,18)))),(11,12)),((28,15),22)),((((14,13),31),21),((5,(42,(2,1))),6))),((34,((9,30),37)),(((((29,47),33),(8,32)),26),7))),(39,24))),35),45)),40),3,4);
	TREE 'RAxML Bootstrap Tree+' = ((45,(((29,47),((((25,27),((((31,(14,13)),(((2,42),(1,(6,5))),((((15,28),22),((19,20),(38,((10,18),(23,((11,12),(16,17))))))),21))),(39,24)),(7,((34,((33,(8,32)),26)),(30,(37,9)))))),35),(36,(41,(43,44))))),(40,46))),3,4);
	TREE 'RAxML Bootstrap Tree+' = (3,(40,(45,((((43,44),((27,(35,((((14,13),31),(((21,(6,(5,(42,(2,1))))),((24,39),(7,((34,(26,(8,(33,32)))),((9,37),30))))),(((19,20),((15,28),22)),(((10,18),((11,12),23)),((16,17),38))))),25))),(41,36))),(29,47)),46))),4);
	TREE 'RAxML Bootstrap Tree+' = (3,(40,(45,(((29,47),((41,(44,43)),(27,((((24,39),((((((18,10),((38,(20,19)),((22,(15,28)),23))),((12,11),(17,16))),(21,((5,6),(42,(1,2))))),(25,((14,13),31))),((7,((26,(32,(8,33))),34)),(37,(9,30))))),35),36)))),46))),4);
	TREE 'RAxML Bootstrap Tree+' = (3,(((29,47),((46,45),((((25,((((18,10),(((16,(17,(23,38))),(12,11)),((20,19),(22,(15,28))))),((21,((42,(1,2)),(5,6))),((39,24),((34,((37,9),30)),(7,(33,((32,26),8))))))),((14,13),31))),(35,27)),(41,36)),(43,44)))),40),4);
	TREE 'RAxML Bootstrap Tree+' = ((((43,44),(46,40)),((47,29),(((41,36),27),(((((26,(32,(8,(34,33)))),(7,((30,9),37))),(((21,((6,5),(42,(1,2)))),((((20,19),(38,(((16,17),(18,10)),(23,(12,11))))),(22,(15,28))),(25,((14,13),31)))),(39,24))),45),35)))),3,4);
	TREE 'RAxML Bootstrap Tree+' = (3,((((27,(35,((((((14,13),31),21),(7,(26,((((30,(37,9)),34),33),(8,32))))),(((1,(2,42)),(5,6)),(24,39))),(((22,((28,15),((20,19),38))),((17,16),(23,(12,11)))),(25,(10,18)))))),((29,47),(36,41))),(43,44)),(40,(46,45))),4);
	TREE 'RAxML Bootstrap Tree+' = (3,(((41,(((((((14,13),31),(((24,39),(((42,(2,1)),(5,6)),(21,((((33,(8,32)),26),((30,(9,37)),34)),7)))),(((38,23),((16,17),(((19,20),(22,(15,28))),(12,11)))),(10,18)))),25),35),36),((29,47),27))),(44,43)),((40,46),45)),4);
	TREE 'RAxML Bootstrap Tree+' = (3,(45,(40,(((44,43),(((((((22,(15,28)),((((18,10),(17,(23,38))),(16,(19,20))),(12,11))),((31,((25,14),13)),(((7,(((((32,26),33),8),34),(37,(9,30)))),(24,39)),(((42,2),(1,(5,6))),21)))),35),27),36),(41,(47,29)))),46))),4);
	TREE 'RAxML Bootstrap Tree+' = (3,(45,((((((((31,(13,14)),((21,(7,((26,((8,32),33)),(((9,37),30),34)))),((39,24),((42,(5,6)),(2,1))))),((((19,20),38),((((11,12),23),(17,16)),(18,10))),((28,15),22))),25),35),(((43,44),(41,27)),36)),(29,47)),(40,46))),4);
	TREE 'RAxML Bootstrap Tree+' = (((45,(46,(((27,((((((24,39),(7,((37,(30,9)),((26,((8,32),33)),34)))),(((5,6),(42,(2,1))),(21,((14,13),31)))),((((18,10),((22,(28,15)),(23,38))),((16,17),(12,11))),(20,19))),25),35)),(36,(41,(44,43)))),(29,47)))),40),3,4);
	TREE 'RAxML Bootstrap Tree+' = (3,(45,((40,46),(((((((7,((34,((37,9),30)),(26,(8,(33,32))))),(39,24)),((21,((42,(1,(5,2))),6)),((((38,((((16,17),(11,12)),23),(10,18))),(20,19)),(22,(28,15))),(25,((13,14),31))))),35),27),((41,(43,44)),36)),(29,47)))),4);
	TREE 'RAxML Bootstrap Tree+' = ((45,((46,40),(((41,(27,(47,29))),(36,(35,((((14,13),31),((21,((((30,(37,9)),34),(26,(8,(32,33)))),7)),((5,(42,(2,1))),(((10,18),((((11,12),(17,16)),23),(((28,15),22),(38,(19,20))))),((24,39),6))))),25)))),(44,43)))),3,4);
	TREE 'RAxML Bootstrap Tree+' = (((47,29),(((40,46),45),((35,(36,((24,39),((((((42,(1,2)),5),6),((13,14),31)),(25,((7,((34,(30,(9,37))),(26,(32,(8,33))))),21))),((((22,(15,28)),(19,20)),38),(((18,10),((17,16),(12,11))),23)))))),((41,(44,43)),27)))),3,4);
	TREE 'RAxML Bootstrap Tree+' = (3,(38,((((25,((35,(36,(41,(44,43)))),(27,((40,46),(47,29))))),((((((13,14),31),21),(5,(6,((42,(45,2)),1)))),(24,39)),((34,(26,((8,32),33))),((37,(30,9)),7)))),(((11,12),((15,28),22)),23)),(((20,19),16),((10,18),17)))),4);
	TREE 'RAxML Bootstrap Tree+' = (3,(45,((6,(5,(42,(1,2)))),(((25,((35,(((41,(44,43)),36),(27,((40,(47,29)),46)))),(24,39))),((34,((7,(30,(37,9))),(26,(33,(8,32))))),((((20,19),38),((23,((12,11),(16,17))),(18,10))),((28,15),22)))),((31,(13,14)),21)))),4);
	TREE 'RAxML Bootstrap Tree+' = ((45,((27,(((((((7,((34,((9,37),30)),(33,(32,(26,8))))),((38,((22,(28,15)),(23,((18,10),((17,16),(11,12)))))),(20,19))),((6,((42,(2,1)),5)),(((13,14),31),21))),(24,39)),25),35),((36,(41,(40,(29,47)))),(44,43)))),46)),3,4);
	TREE 'RAxML Bootstrap Tree+' = (3,(((46,((29,47),((44,43),((27,(36,(35,(((24,39),(((6,(5,((1,2),42))),((14,13),31)),(21,((10,18),((((12,11),23),((38,(19,20)),(22,(28,15)))),(17,16)))))),(7,((25,((26,(32,8)),33)),(34,((37,9),30)))))))),41)))),45),40),4);
	TREE 'RAxML Bootstrap Tree+' = ((40,(46,(45,(((((((((10,18),(11,12)),(38,23)),(17,16)),((22,(28,15)),(20,19))),((((39,24),((5,(1,(42,2))),6)),(((((9,37),30),((33,((32,8),26)),34)),7),21)),((13,14),31))),25),35),(36,((41,((47,29),27)),(44,43))))))),3,4);
	TREE 'RAxML Bootstrap Tree+' = (3,(((44,43),(((41,36),(35,(27,((25,((13,14),31)),(((6,((5,42),(2,1))),(((10,18),(((19,20),(22,(15,28))),(((11,12),(17,16)),(38,23)))),21)),((((26,((33,8),32)),((30,(9,37)),34)),7),(24,39))))))),(29,47))),((46,40),45)),4);
	TREE 'RAxML Bootstrap Tree+' = ((((((27,(29,47)),(36,((((((22,(15,28)),(20,19)),(((12,11),(16,17)),((10,18),(38,23)))),(((((((33,((8,32),26)),34),((37,9),30)),7),(24,39)),((42,((6,5),(2,1))),21)),((14,13),31))),25),(45,((44,43),35))))),41),46),40),3,4);
	TREE 'RAxML Bootstrap Tree+' = (3,((41,(((36,(29,47)),(46,((((((((13,14),31),21),(((((28,15),22),(((17,16),(12,11)),(((10,18),(38,23)),(19,20)))),(((34,(26,(32,(8,33)))),7),(37,(30,9)))),((24,39),(6,((42,(2,1)),5))))),45),25),35),27))),(43,44))),40),4);
	TREE 'RAxML Bootstrap Tree+' = ((40,(45,(46,((44,43),((36,(35,(25,(((((20,19),(38,(23,((28,15),22)))),((11,12),(16,17))),(10,18)),(((24,39),((7,((34,((37,9),30)),((32,(26,8)),33))),(21,(42,((2,1),(6,5)))))),((13,14),31)))))),(41,(27,(29,47)))))))),3,4);
	TREE 'RAxML Bootstrap Tree+' = ((45,((((((7,((((26,(8,32)),33),34),(37,(30,9)))),(21,25)),((31,(14,13)),((5,6),(1,(((18,10),42),2))))),(((22,(28,15)),(19,20)),(((11,12),(16,17)),(23,38)))),(24,39)),(((36,((43,44),41)),(((46,40),(29,47)),27)),35))),3,4);
	TREE 'RAxML Bootstrap Tree+' = (3,(40,(45,(46,((((((13,14),31),(((((24,39),(6,(5,(42,(2,1))))),(7,((26,(8,(32,33))),(34,((30,9),37))))),21),(((16,17),(((18,10),23),(12,11))),((20,19),(38,(22,(15,28))))))),25),(35,((27,(47,29)),(41,36)))),(43,44))))),4);
	TREE 'RAxML Bootstrap Tree+' = (3,(45,(((44,43),(41,(36,((27,35),(((39,24),((1,2),(5,6))),(((42,(21,((13,14),31))),((((28,15),22),((19,20),(38,((10,18),(((16,17),(12,11)),23))))),((((30,9),37),(34,(26,((8,33),32)))),7))),25)))))),((40,46),(47,29)))),4);
	TREE 'RAxML Bootstrap Tree+' = (3,((47,29),((46,(45,40)),((41,(27,(36,((25,(((((22,(28,15)),((20,19),38)),(((11,12),23),(16,17))),(10,18)),(((((((32,8),33),26),7),(34,(37,(9,30)))),(((31,(14,13)),21),((6,5),(1,(2,42))))),(24,39)))),35)))),(43,44)))),4);
	TREE 'RAxML Bootstrap Tree+' = (3,(45,(((((30,(37,9)),7),(((((((47,29),(46,40)),27),((41,(43,44)),36)),35),((((1,2),42),((31,(13,14)),(6,5))),(21,(((38,(((20,19),22),(28,15))),((23,(11,12)),(16,17))),(18,10))))),(24,39))),(33,(26,(8,(25,32))))),34)),4);
	TREE 'RAxML Bootstrap Tree+' = ((((40,46),45),((29,47),(((35,(((39,24),(((21,((22,(15,28)),((((18,10),(11,12)),((38,23),(17,16))),(19,20)))),(((13,14),31),(6,(5,(1,(2,42)))))),25)),(((37,(30,9)),((33,(32,(8,26))),34)),7))),36),(27,((44,43),41))))),3,4);
	TREE 'RAxML Bootstrap Tree+' = ((45,((40,46),(((29,47),((27,((((24,39),((((10,18),((16,17),(((19,20),(((15,28),22),(23,(11,12)))),38))),((21,(31,(13,14))),(6,(((2,42),1),5)))),(7,((30,(37,9)),(34,(26,(32,(33,8)))))))),25),35)),(36,41))),(44,43)))),3,4);
	TREE 'RAxML Bootstrap Tree+' = ((40,((((44,43),(((41,36),((35,((((6,(((2,1),42),5)),((24,39),((10,18),(38,((((20,19),(22,(15,28))),((12,11),(17,16))),23))))),((7,((26,(32,(33,8))),(34,(30,(9,37))))),((31,(14,13)),21))),25)),27)),45)),(29,47)),46)),3,4);
	TREE 'RAxML Bootstrap Tree+' = (3,(45,(40,(((43,44),(((35,((25,((31,(14,13)),(((24,39),((21,(7,((34,(30,(9,37))),(26,((32,8),33))))),((5,6),((42,2),1)))),((22,(28,15)),((((18,10),(23,38)),(19,20)),((11,12),(16,17))))))),27)),(41,36)),(47,29))),46))),4);
	TREE 'RAxML Bootstrap Tree+' = ((((29,47),((((35,(((((22,(15,28)),((19,20),(((((11,12),(16,17)),23),38),(18,10)))),(((6,5),((2,42),1)),((31,(14,13)),21))),(7,((9,(30,37)),(((32,(8,33)),26),34)))),(25,(39,24)))),((46,45),27)),36),((43,44),41))),40),3,4);
	TREE 'RAxML Bootstrap Tree+' = (3,(((29,47),((36,(35,(25,(((18,10),(((16,17),((12,11),23)),(((22,(28,15)),(20,19)),38))),((((30,(37,9)),34),(7,(8,(26,(33,32))))),((39,24),((21,(31,(14,13))),((5,(45,6)),(42,(1,2)))))))))),(27,((44,43),41)))),(40,46)),4);
	TREE 'RAxML Bootstrap Tree+' = (3,(45,((((47,29),((27,(36,(((((((11,12),(22,(28,15))),(((18,10),(23,((20,19),38))),16)),17),((((7,((26,((33,32),8)),(34,(37,(9,30))))),((31,(14,13)),21)),((2,42),((5,6),1))),(39,24))),25),35))),((44,43),41))),46),40)),4);
	TREE 'RAxML Bootstrap Tree+' = (3,(40,((((((43,44),41),(36,(27,((((((21,(31,(14,13))),(6,((42,(1,2)),5))),((((38,(19,20)),((28,15),22)),(((12,11),(16,17)),23)),(10,18))),(24,39)),(((26,((8,33),(32,25))),(34,(37,(9,30)))),7)),35)))),(47,29)),46),45)),4);
	TREE 'RAxML Bootstrap Tree+' = ((((((((25,((((39,24),((((9,37),30),((32,((8,26),33)),7)),34)),(21,((6,5),(42,(2,1))))),((((10,18),(((15,28),22),(38,(19,20)))),(((11,12),23),(16,17))),((14,13),31)))),35),(((36,41),(44,43)),27)),45),46),(29,47)),40),3,4);
	TREE 'RAxML Bootstrap Tree+' = (3,(40,(46,(45,(((41,(27,(29,47))),(((25,(((10,18),(((38,(20,19)),(22,(28,15))),((17,16),((11,12),23)))),((39,24),(((31,(13,14)),(21,(7,((34,(30,(37,9))),(26,(8,(32,33))))))),((6,5),(42,(2,1))))))),35),36)),(43,44))))),4);
	TREE 'RAxML Bootstrap Tree+' = ((45,(40,(((47,29),((36,(35,((((((5,6),((42,2),1)),(24,39)),((7,((30,(37,9)),(34,((26,(32,8)),33)))),21)),((((10,18),(12,11)),(((19,20),((28,15),22)),((17,16),(38,23)))),(31,(13,14)))),25))),((44,43),(27,41)))),46))),3,4);
	TREE 'RAxML Bootstrap Tree+' = ((((44,43),((36,(35,((25,(((((6,5),(42,(2,1))),(((((30,(37,9)),((33,((26,32),8)),34)),7),(39,24)),21)),(31,(13,14))),((((12,11),23),(((17,16),((19,20),38)),(18,10))),(22,(15,28))))),27))),((47,29),41))),((45,46),40)),3,4);
	TREE 'RAxML Bootstrap Tree+' = (3,((((47,29),((36,((44,43),41)),(((((24,39),(((42,((2,1),(5,6))),21),(7,((26,((33,32),8)),(34,((9,37),30)))))),((((10,18),((23,38),(((20,19),22),(15,28)))),((11,12),(17,16))),(25,((14,13),31)))),35),27))),(40,46)),45),4);
	TREE 'RAxML Bootstrap Tree+' = (((45,(((27,(((((39,24),((((30,(9,37)),34),(7,(26,((32,33),8)))),((21,((5,6),(42,(2,1)))),(((14,13),31),((((11,12),((16,17),((38,23),(18,10)))),((19,20),((28,15),22))),25))))),35),36),((44,43),41))),(47,29)),46)),40),3,4);
	TREE 'RAxML Bootstrap Tree+' = (3,(40,((45,((47,29),(27,((35,((39,24),(((((((38,23),((16,(19,20)),(((12,11),17),((15,28),22)))),(10,18)),21),((6,5),((1,2),42))),(25,(31,(14,13)))),(7,((((37,9),30),34),(26,(8,(32,33)))))))),(((43,44),41),36))))),46)),4);
	TREE 'RAxML Bootstrap Tree+' = (3,(40,(((47,29),46),(((41,36),(43,44)),(45,(((7,((26,(33,(8,32))),(34,(30,(9,37))))),(((35,(31,(14,13))),(((((11,12),((27,23),((((20,19),(22,(28,15))),38),(17,16)))),(10,18)),21),((6,5),(42,(2,1))))),(24,39))),25))))),4);
	TREE 'RAxML Bootstrap Tree+' = (3,(45,((40,46),(((35,27),(36,((44,43),41))),(((((21,(2,((1,(6,5)),42))),((7,(((30,(37,9)),34),(33,(((32,(47,29)),26),8)))),(24,39))),((13,14),31)),(((38,(20,19)),((10,18),(23,((15,28),22)))),((11,12),(16,17)))),25)))),4);
	TREE 'RAxML Bootstrap Tree+' = (3,(40,((45,46),(((29,47),27),(((43,44),(36,41)),((((((38,(15,28)),(20,19)),(22,((18,10),(23,((12,11),(17,16)))))),((24,39),(((7,(26,((8,32),(((37,(30,9)),34),33)))),(((14,13),31),21)),((42,(1,2)),(6,5))))),25),35))))),4);
	TREE 'RAxML Bootstrap Tree+' = (3,(45,((46,(((29,47),((41,36),(27,((((39,24),(7,(((9,30),37),((33,((26,32),8)),34)))),(((((((12,11),((10,18),23)),((((28,15),22),38),(20,19))),(17,16)),25),((13,14),31)),(((5,(42,(2,1))),6),21))),35)))),(44,43))),40)),4);
	TREE 'RAxML Bootstrap Tree+' = (((((41,(47,29)),(36,(35,(((6,(5,((1,2),42))),((((31,(13,14)),21),(7,((34,((37,9),30)),((26,(8,32)),33)))),(39,(27,24)))),(25,((((16,17),((12,11),23)),(38,((22,(15,28)),(20,19)))),(18,10))))))),(44,43)),(45,(40,46))),3,4);
	TREE 'RAxML Bootstrap Tree+' = (3,(45,(((29,47),(((36,(35,((((6,5),1),(2,42)),(((34,((7,(26,(33,(8,32)))),((30,(37,9)),25))),(((((17,16),((12,11),23)),(((20,19),38),(22,(15,28)))),(18,10)),(24,39))),(21,((13,14),31)))))),27),((44,43),41))),(46,40))),4);
	TREE 'RAxML Bootstrap Tree+' = (3,(40,(45,(46,((((35,(25,((((((16,17),((11,12),23)),38),(((28,15),22),(20,19))),(18,10)),((((2,42),((6,5),1)),((39,24),((7,((33,(8,(32,26))),(((37,9),30),34))),21))),(31,(14,13)))))),27),(36,(41,(43,44)))),(29,47))))),4);
	TREE 'RAxML Bootstrap Tree+' = (3,(45,(((((44,43),((27,((36,(25,(((39,24),(((21,(31,(14,13))),((6,5),(42,(2,1)))),(7,((26,((32,8),33)),(34,(37,(30,9))))))),((16,((18,10),((17,38),(23,(((28,15),22),(12,11)))))),(20,19))))),35)),41)),(47,29)),46),40)),4);
	TREE 'RAxML Bootstrap Tree+' = ((((47,29),(((45,((((39,24),((((31,(13,14)),21),((27,6),((1,(2,42)),5))),((((((16,17),(11,12)),23),((38,((20,19),(15,28))),22)),(18,10)),25))),(((((26,8),32),33),7),(34,((9,30),37)))),35)),((41,36),(43,44))),46)),40),3,4);
	TREE 'RAxML Bootstrap Tree+' = ((45,(6,(5,((42,(2,1)),((((44,43),(((38,((19,20),(22,(28,15)))),((17,16),(23,(11,12)))),(18,10))),((26,((32,8),(33,(34,((9,30),37))))),7)),((((39,24),(35,((40,((41,36),(29,47))),(27,46)))),(((13,14),31),21)),25)))))),3,4);
	TREE 'RAxML Bootstrap Tree+' = (3,(40,((((29,47),(((44,43),41),(((20,19),(((10,18),(16,17)),((38,23),((11,12),((15,28),22))))),(((35,(36,27)),(((24,39),((6,(5,(42,(1,2)))),21)),(7,(((26,(8,(33,32))),34),(37,(30,9)))))),(25,((14,13),31)))))),46),45)),4);
	TREE 'RAxML Bootstrap Tree+' = (((((((44,43),(41,36)),((((7,((9,(37,30)),(26,(32,(8,(34,33)))))),(((31,(14,13)),(((6,5),(42,(2,1))),(((22,(28,15)),((19,20),((17,16),(38,((18,10),((12,11),23)))))),21))),(24,39))),25),35)),27),(47,29)),(45,(40,46))),3,4);
	TREE 'RAxML Bootstrap Tree+' = (3,((46,(45,40)),((((34,((9,37),30)),(32,(33,8))),(26,(((((27,((41,36),(44,43))),35),(39,24)),((((31,(14,13)),21),((42,(2,1)),(6,5))),((22,(((((17,16),(25,(10,18))),(19,20)),(12,11)),(38,23))),(15,28)))),7))),(29,47))),4);
	TREE 'RAxML Bootstrap Tree+' = (((41,(((46,45),((((((((((20,19),(28,15)),((38,23),22)),((12,11),(16,17))),(10,18)),(((21,((13,14),31)),(7,((34,(30,(37,9))),(26,(33,(8,32)))))),((39,24),(6,((1,(2,42)),5))))),25),35),((29,47),27)),(44,43))),36)),40),3,4);
	TREE 'RAxML Bootstrap Tree+' = (3,(45,((40,46),((((43,44),41),((29,47),36)),((((37,(9,30)),((((((25,(((19,20),(((((12,11),(17,16)),23),(18,10)),38)),(22,(15,28)))),(((((2,1),42),5),6),(21,((13,14),31)))),(39,24)),7),26),(8,(32,(34,33))))),27),35)))),4);
	TREE 'RAxML Bootstrap Tree+' = (((46,40),(45,((25,(31,(14,13))),((((19,20),(((38,((18,10),((28,15),22))),23),((17,16),(11,12)))),((((47,29),27),((43,44),(41,36))),35)),(((24,39),(((30,(9,37)),7),((26,(33,(8,32))),34))),(21,(6,(5,(42,(2,1)))))))))),3,4);
	TREE 'RAxML Bootstrap Tree+' = ((39,(24,(((((21,(31,(13,14))),((((((20,19),(22,(15,28))),(23,((12,11),(16,17)))),38),(18,10)),((5,(42,(2,1))),6))),25),(7,((30,(9,37)),(34,((26,(32,8)),33))))),((((36,(41,(43,44))),27),(45,(((47,29),40),46))),35)))),3,4);
	TREE 'RAxML Bootstrap Tree+' = (((45,(((((36,((44,43),41)),(35,((((((22,(28,15)),(((23,38),((16,17),((20,19),(18,10)))),(11,12))),(7,((26,((33,8),32)),(34,((37,9),30))))),(((5,6),((2,1),42)),((31,(14,13)),21))),(39,24)),25))),27),(47,29)),46)),40),3,4);
	TREE 'RAxML Bootstrap Tree+' = (3,(45,(6,(5,((1,(2,42)),(((((16,((10,18),17)),(((22,(28,15)),((12,11),23)),(38,(20,19)))),((((30,(9,37)),34),(26,(32,(8,33)))),7)),((35,(36,(((27,((29,47),(46,40))),41),(43,44)))),(25,(24,39)))),(((13,14),31),21)))))),4);
	TREE 'RAxML Bootstrap Tree+' = (3,(45,(40,((((29,47),(((((((13,14),31),25),(((7,((26,(((((30,9),37),33),8),32)),34)),(39,24)),((((((19,20),38),((15,28),22)),((17,16),((11,12),23))),(18,10)),(21,(6,((2,1),(5,42))))))),35),36),27)),((44,43),41)),46))),4);
	TREE 'RAxML Bootstrap Tree+' = (3,(40,((47,29),((27,46),(((7,((30,(9,37)),((26,(32,(33,8))),34))),(21,((((45,(35,((5,(42,(2,1))),6))),((14,13),31)),((24,39),((38,((22,(15,28)),(19,20))),((16,17),(((10,18),23),(11,12)))))),25))),(36,((44,43),41)))))),4);
	TREE 'RAxML Bootstrap Tree+' = ((45,((((36,((25,(((13,14),31),(((16,17),((12,11),(((10,18),(38,23)),((19,20),(22,(28,15)))))),((((24,39),6),(5,(1,(2,42)))),(((46,7),((34,(30,(37,9))),(26,(8,(32,33))))),21))))),(27,35))),(44,43)),(41,(29,47))),40)),3,4);
	TREE 'RAxML Bootstrap Tree+' = (3,(45,((40,46),((41,(((((((((((((8,32),33),26),25),(27,(29,47))),34),7),(30,(37,9))),((((18,10),((12,11),23)),(16,17)),(38,((19,20),(22,(15,28)))))),((((5,6),1),(42,2)),(21,(31,(13,14))))),(24,39)),35),36)),(44,43)))),4);
	TREE 'RAxML Bootstrap Tree+' = (3,(45,(((44,43),(((35,((((((((42,(1,2)),5),6),(21,(((18,10),((12,11),23)),((38,((20,19),(22,(28,15)))),(16,17))))),(39,24)),((26,((8,32),((34,(37,(9,30))),33))),7)),(31,(13,14))),25)),36),(27,(41,(29,47))))),(40,46))),4);
	TREE 'RAxML Bootstrap Tree+' = ((((((((((((34,((8,(32,26)),33)),(30,(9,37))),((25,(31,(14,13))),(((5,(1,(2,42))),6),(((((23,(11,12)),(((19,20),38),(22,(28,15)))),(16,17)),(10,18)),21)))),(24,39)),7),35),((29,47),27)),36),(41,(44,43))),(46,40)),45),3,4);
	TREE 'RAxML Bootstrap Tree+' = (3,(((44,43),(((((31,(14,13)),((6,(5,(1,(42,2)))),((((7,(((33,(32,(26,8))),(37,(30,9))),34)),((((12,11),(17,16)),(((19,20),38),((22,(28,15)),23))),(10,18))),(25,21)),(39,24)))),35),36),((27,(47,29)),41))),((40,46),45)),4);
	TREE 'RAxML Bootstrap Tree+' = (3,(((29,47),(27,((((((18,10),(((17,16),((22,(15,28)),((11,12),23))),(38,(20,19)))),(((6,5),((1,2),42)),((21,(7,((((34,(37,(30,9))),32),(8,33)),26))),(24,39)))),(25,((14,13),31))),35),((44,43),(41,36))))),((40,45),46)),4);
	TREE 'RAxML Bootstrap Tree+' = (3,(45,((40,46),((((7,((24,39),(((30,(37,9)),(34,(33,(26,(8,32))))),((((18,10),25),(((((28,15),22),38),(20,19)),(((12,11),(17,16)),23))),(((31,(14,13)),21),((1,(42,2)),(5,6))))))),(35,27)),((43,44),(36,41))),(47,29)))),4);
	TREE 'RAxML Bootstrap Tree+' = (3,(45,(40,(((29,47),((((25,((24,39),((((5,6),((2,42),1)),((31,(14,13)),21)),(((18,10),((12,11),(((20,19),((15,28),22)),(16,((17,38),23))))),((26,(32,(((34,(((44,43),37),(9,30))),33),8))),7))))),35),36),(27,41))),46))),4);
	TREE 'RAxML Bootstrap Tree+' = (3,(45,(40,(((47,29),((41,(44,43)),(36,(35,((25,((((13,14),31),(((26,((8,32),((30,(37,9)),(34,33)))),7),((21,((6,((1,2),5)),42)),(24,39)))),(((38,((19,20),((15,28),22))),((17,16),((11,12),23))),(18,10)))),27))))),46))),4);
	TREE 'RAxML Bootstrap Tree+' = (3,(40,((29,47),(((43,44),(45,((41,36),((25,(((((22,(15,28)),((23,((16,17),(11,12))),(38,(19,20)))),(18,10)),(24,39)),((((31,(14,13)),(((42,5),6),(2,1))),(21,27)),(7,(((30,(9,37)),34),(26,((33,32),8))))))),35)))),46))),4);
	TREE 'RAxML Bootstrap Tree+' = ((40,(45,(((29,47),(((36,(27,(((25,((((34,(26,(32,(8,33)))),(((9,37),30),7)),(((42,2),((6,5),1)),(21,(31,(13,14))))),(24,39))),((((18,10),(12,11)),(((20,19),38),(23,(22,(15,28))))),(16,17))),35))),41),(44,43))),46))),3,4);
	TREE 'RAxML Bootstrap Tree+' = (((((47,29),(((44,43),41),(36,(27,(35,(25,(((((15,28),22),((19,20),38)),(((18,10),((17,16),(11,12))),23)),((21,((13,14),31)),(((34,((33,(26,(8,32))),((30,(37,9)),7))),(24,39)),((42,2),(6,(5,1)))))))))))),(46,45)),40),3,4);
	TREE 'RAxML Bootstrap Tree+' = (3,(45,((46,40),(((36,((((((20,19),((((17,16),(10,18)),38),(((11,12),23),(22,(28,15))))),(((24,39),((6,5),(42,(1,2)))),(7,(26,(((((30,(9,37)),34),33),8),32))))),(21,(31,(14,13)))),25),35)),((41,(47,29)),27)),(44,43)))),4);
	TREE 'RAxML Bootstrap Tree+' = ((45,((((25,(((((((11,12),23),(16,17)),(38,(18,10))),(((15,28),22),(20,19))),((13,14),31)),(((7,(26,((((((9,37),30),34),33),8),32))),((21,((5,6),((2,1),42))),(39,24))),(35,(((29,47),27),36))))),41),(43,44)),(46,40))),3,4);
	TREE 'RAxML Bootstrap Tree+' = (3,(40,(((27,(((43,44),(41,36)),(35,((((22,(28,15)),(((23,38),((18,10),((16,17),(20,19)))),(12,11))),(((7,(26,((33,(8,32)),(34,(30,(37,9)))))),(((14,13),31),21)),((24,39),(42,((5,6),(2,1)))))),25)))),(47,29)),(45,46))),4);
	TREE 'RAxML Bootstrap Tree+' = ((40,((46,((((44,43),(41,36)),((35,((((9,37),30),34),((26,((25,(((14,13),31),(21,(((5,6),(42,(2,1))),((39,24),((((38,23),((28,15),22)),(((19,20),(16,17)),(12,11))),(10,18))))))),7)),(8,(33,32))))),27)),(29,47))),45)),3,4);
	TREE 'RAxML Bootstrap Tree+' = (((45,(46,((((((((33,8),32),25),26),(((7,((((42,((2,1),(6,5))),(21,((22,(28,15)),(((10,18),((20,19),38)),(23,((12,11),(17,16))))))),((35,36),(31,(13,14)))),(24,39))),((9,37),30)),34)),(41,27)),(43,44)),(29,47)))),40),3,4);
	TREE 'RAxML Bootstrap Tree+' = (3,(45,(((47,29),(((35,(((7,((26,(8,(32,(34,33)))),(30,(9,37)))),(25,(((((14,13),31),21),(6,(5,((1,2),42)))),((22,(28,15)),(((((12,11),(17,16)),23),(18,10)),(38,(19,20))))))),(39,24))),27),((41,36),(44,43)))),(46,40))),4);
	TREE 'RAxML Bootstrap Tree+' = (((47,29),((40,(45,46)),((((41,36),27),(((((13,14),31),(((18,10),(((17,16),(23,((11,12),(22,(28,15))))),(38,(20,19)))),(((7,((26,(33,(8,32))),(34,(30,(9,37))))),21),((6,(5,(1,(42,2)))),(39,24))))),25),35)),(43,44)))),3,4);
	TREE 'RAxML Bootstrap Tree+' = (3,(((((6,((((42,2),(((21,(31,(13,14))),((((((17,16),((38,((23,(11,12)),((15,28),22))),(20,19))),(10,18)),(39,24)),(35,(7,((26,(32,(33,8))),(34,((36,(41,(43,44))),((37,9),30))))))),25)),27)),1),5)),(29,47)),46),45),40),4);
	TREE 'RAxML Bootstrap Tree+' = (3,(45,(46,(((((36,41),(27,(35,(25,(((17,16),(((18,10),(38,((20,19),((15,28),22)))),((11,12),23))),((31,(14,13)),((21,(((34,(26,(8,(33,32)))),(30,(9,37))),7)),((24,39),((6,5),(42,(2,1))))))))))),(29,47)),(44,43)),40))),4);
	TREE 'RAxML Bootstrap Tree+' = (3,((10,18),((((((((9,30),37),34),(26,((32,33),(7,8)))),(39,24)),((21,((14,13),31)),(6,(((42,1),2),5)))),((35,(((41,(43,44)),((40,(29,47)),(27,46))),36)),(25,45))),(((17,16),(19,20)),((((28,15),22),(23,(12,11))),38)))),4);
	TREE 'RAxML Bootstrap Tree+' = (3,(45,((40,46),((47,29),((35,(36,(((((11,12),(17,16)),((38,23),(((22,(15,28)),(19,20)),(18,10)))),((39,24),((7,(((9,37),30),(26,(32,((34,33),8))))),((21,((14,31),13)),((2,42),(1,(5,6))))))),25))),((41,27),(43,44)))))),4);
	TREE 'RAxML Bootstrap Tree+' = (3,((((((43,44),((36,((25,(((10,18),(((19,20),(22,(15,28))),((11,12),((38,23),(17,16))))),((31,(13,14)),((((1,(6,5)),(42,2)),21),((39,24),((((37,(30,9)),34),(26,(33,(8,32)))),7)))))),35)),(41,27))),46),45),(47,29)),40),4);
	TREE 'RAxML Bootstrap Tree+' = (3,(40,(46,(45,((((((((38,(20,19)),((10,18),(16,17))),(23,(11,12))),(22,(15,28))),(((39,24),((((1,2),(6,5)),42),(21,(7,((30,(37,9)),(34,(26,(32,(8,33))))))))),((((47,29),27),36),35))),(31,(13,14))),25),((43,44),41))))),4);
	TREE 'RAxML Bootstrap Tree+' = ((40,(45,(46,((27,((35,(25,((((18,10),(((20,19),(22,(15,28))),(38,(((11,12),(16,17)),23)))),(((24,39),((((9,37),30),((33,((26,32),8)),34)),7)),((6,5),(1,(42,2))))),(21,((13,14),31))))),((43,44),(41,36)))),(47,29))))),3,4);
	TREE 'RAxML Bootstrap Tree+' = ((((46,45),((44,43),(((41,36),(47,29)),(27,(35,(25,(((7,((34,(37,(30,9))),((26,(8,32)),33))),(39,24)),(((((28,15),22),((23,(12,11)),(((19,20),38),((17,16),(10,18))))),(6,((42,(2,1)),5))),((31,(13,14)),21))))))))),40),3,4);
	TREE 'RAxML Bootstrap Tree+' = (3,(39,(24,(((((27,((36,(41,(43,44))),((46,(40,45)),(29,47)))),35),(((((23,(12,11)),(16,(38,17))),((15,28),22)),(20,19)),(18,10))),25),(((((32,(8,(((9,30),37),33))),26),7),34),(((31,(14,13)),21),((6,5),(42,(1,2)))))))),4);
	TREE 'RAxML Bootstrap Tree+' = (3,((45,((((41,(29,47)),((((27,(((((31,(13,14)),(6,(5,((42,2),1)))),(24,39)),(21,(((12,11),(16,17)),(((18,10),(((28,15),22),((20,19),38))),23)))),(34,(7,(((9,30),37),(33,((32,8),26))))))),25),35),36)),(43,44)),46)),40),4);
	TREE 'RAxML Bootstrap Tree+' = ((40,((29,47),(((43,44),((((27,36),35),((((7,(((26,((8,33),32)),34),(30,(37,9)))),(((((((18,10),((16,17),(19,20))),(23,38)),(22,(28,15))),(11,12)),((6,(5,(42,(1,2)))),21)),(24,39))),(31,(14,13))),25)),(46,45))),41))),3,4);
	TREE 'RAxML Bootstrap Tree+' = ((40,(((((41,36),(35,27)),(25,(((((31,(13,14)),21),((5,6),(42,(2,1)))),(((((18,10),((11,12),23)),(((20,19),(22,(15,28))),38)),(16,17)),((((33,(26,(8,32))),34),(30,(9,37))),7))),(24,39)))),45),((43,44),(46,(47,29))))),3,4);
	TREE 'RAxML Bootstrap Tree+' = (3,((45,(46,40)),((((36,41),(47,29)),(27,((25,(((24,39),(((6,5),((1,2),42)),(((((30,(37,9)),34),(26,((8,32),33))),7),(((14,13),31),21)))),((10,18),((38,((23,(12,11)),(17,16))),(((15,28),22),(20,19)))))),35))),(44,43))),4);
	TREE 'RAxML Bootstrap Tree+' = (3,(45,((((36,((((14,13),31),(((7,(26,(((33,32),8),((30,(9,37)),34)))),25),(((((((11,12),23),(38,(((10,18),17),(16,(20,19))))),(22,(15,28))),21),((5,6),((1,2),42))),(39,24)))),35)),(27,((47,29),41))),(44,43)),(40,46))),4);
	TREE 'RAxML Bootstrap Tree+' = ((45,((((((((14,13),31),21),(6,((2,1),(42,5)))),(((((8,32),33),26),7),((37,(9,30)),34))),((((((12,11),(16,17)),(38,(23,(18,10)))),(22,(28,15))),(20,19)),(39,24))),(((((41,(43,44)),(40,46)),((47,29),27)),36),35)),25)),3,4);
	TREE 'RAxML Bootstrap Tree+' = (3,(40,(45,(46,((((47,29),27),((25,((31,(13,14)),(((24,39),(7,((34,(26,(8,(32,33)))),(37,(30,9))))),((((38,((22,(28,15)),(19,20))),(23,((12,11),(((10,18),17),16)))),21),(6,(5,(1,(2,42)))))))),35)),((43,44),(41,36)))))),4);
	TREE 'RAxML Bootstrap Tree+' = ((((45,46),((44,43),((((24,39),((((47,29),7),((26,(8,(33,32))),(34,(30,(9,37))))),((((13,14),31),21),((5,((2,1),42)),((27,6),35))))),(((10,18),(((16,17),((12,11),23)),(38,((20,19),(22,(15,28)))))),25)),(36,41)))),40),3,4);
	TREE 'RAxML Bootstrap Tree+' = (3,(45,(40,(46,((29,47),(27,(((((((24,39),(((((12,11),23),(17,16)),(((19,20),38),(22,(28,15)))),(10,18))),25),((21,(31,(14,13))),(6,(5,((2,1),42))))),(7,((26,(32,(8,(34,33)))),(30,(37,9))))),35),((43,44),(41,36)))))))),4);
	TREE 'RAxML Bootstrap Tree+' = ((45,(((43,44),((36,(35,(((((((28,15),22),((11,12),((38,(17,23)),(((18,10),16),(19,20))))),((31,(14,13)),21)),(6,(5,(42,(1,2))))),25),(((((29,47),27),7),((34,(37,(9,30))),(26,(32,(8,33))))),(24,39))))),41)),(40,46))),3,4);
	TREE 'RAxML Bootstrap Tree+' = (3,((45,(40,46)),((29,47),(((36,41),((((((10,18),((38,((20,19),((28,15),22))),(((11,12),23),(16,17)))),((((26,((32,8),((34,(37,(9,30))),33))),7),((((39,24),6),((1,(42,2)),5)),21)),(31,(13,14)))),25),35),27)),(44,43)))),4);
	TREE 'RAxML Bootstrap Tree+' = (3,((45,(46,((29,47),(((27,(35,(((((((2,1),(6,5)),42),(((13,14),31),21)),25),(((10,18),((38,((19,20),((15,28),22))),(((17,16),(12,11)),23))),((39,24),36))),(7,((26,(32,(33,8))),(34,((37,9),30))))))),41),(44,43))))),40),4);
	TREE 'RAxML Bootstrap Tree+' = ((45,(((43,44),(41,((27,(29,47)),(36,(((((((30,(37,9)),(34,(33,((32,8),26)))),7),((24,39),(((31,(14,13)),21),((5,6),(42,(2,1)))))),((((38,(20,19)),((28,15),22)),((23,(12,11)),(17,16))),(18,10))),25),35))))),(46,40))),3,4);
	TREE 'RAxML Bootstrap Tree+' = (3,(39,((((((45,((((43,44),41),(40,46)),(47,29))),(7,((((32,8),33),26),(34,(37,(30,9)))))),(21,((14,13),31))),((6,5),((1,2),42))),(25,((35,(27,36)),((20,19),((16,((18,10),17)),(38,((22,(28,15)),(23,(12,11))))))))),24)),4);
	TREE 'RAxML Bootstrap Tree+' = (3,(45,((46,40),((36,((44,43),41)),((25,((((((11,12),(16,17)),((10,18),(23,38))),(19,20)),(22,(28,15))),((((6,(5,(2,1))),(42,(21,((14,13),31)))),(39,24)),(((34,(30,(9,37))),((8,(33,32)),26)),7)))),(((47,29),27),35))))),4);
	TREE 'RAxML Bootstrap Tree+' = (3,(((2,1),((((((27,(((36,(41,(43,44))),((47,29),((45,40),46))),35)),((34,(26,(8,(33,32)))),((37,(30,9)),7))),(24,39)),(25,((13,14),31))),(21,(((38,((22,(15,28)),(20,19))),(((12,11),(17,16)),23)),(10,18)))),(6,5))),42),4);
	TREE 'RAxML Bootstrap Tree+' = (3,(40,(45,(46,(((41,(43,44)),(27,(36,(35,((7,((26,((32,33),8)),(((9,37),30),34))),((((6,5),((2,42),1)),((25,((18,10),((((12,11),23),(16,17)),((22,(28,15)),(38,(20,19)))))),(((13,14),31),21))),(24,39))))))),(29,47))))),4);
	TREE 'RAxML Bootstrap Tree+' = (3,((46,((29,47),((41,((44,43),(36,(35,(45,(25,((((24,39),((5,6),((2,1),42))),((7,((26,(8,(32,33))),((30,(37,9)),34))),(21,(31,(14,13))))),((((38,(17,16)),(((28,15),22),(23,(12,11)))),(20,19)),(10,18))))))))),27))),40),4);
	TREE 'RAxML Bootstrap Tree+' = (3,((45,(46,((47,29),((27,(36,(41,(44,43)))),(((((18,10),((11,12),((((20,19),38),(23,((28,15),22))),(17,16)))),(((42,(1,2)),(6,5)),(((21,(31,(13,14))),(7,(26,((8,32),((34,(37,(30,9))),33))))),(24,39)))),25),35))))),40),4);
	TREE 'RAxML Bootstrap Tree+' = ((((29,47),(46,((44,43),(41,(27,((36,35),(45,(((((19,20),(((18,10),((11,12),(17,16))),(23,38))),((28,15),22)),(((((14,13),31),21),((42,5),(6,(2,1)))),((39,24),(7,(26,(((33,((30,(9,37)),34)),8),32)))))),25)))))))),40),3,4);
	TREE 'RAxML Bootstrap Tree+' = (3,(40,(46,((27,(47,29)),(41,(((45,(35,(((30,(9,37)),(34,((((7,26),33),8),32))),((25,((21,((20,19),((38,((((11,12),23),(10,18)),(16,17))),((28,15),22)))),((31,(13,14)),(6,(((2,42),1),5))))),(24,39))))),36),(43,44)))))),4);
	TREE 'RAxML Bootstrap Tree+' = ((45,(40,(((43,44),(((41,36),(35,(27,((((31,(13,14)),((39,24),((7,((34,(26,(8,(33,32)))),(30,(9,37)))),(21,((5,6),((2,1),42)))))),((18,10),((17,16),((((15,28),((19,20),38)),22),((12,11),23))))),25)))),(47,29))),46))),3,4);
	TREE 'RAxML Bootstrap Tree+' = ((45,((46,40),(((41,(47,29)),((36,(35,27)),(((((16,((((10,18),(((15,28),22),(38,(19,20)))),23),17)),(11,12)),(((((1,2),42),(5,6)),(39,24)),(7,(((26,(33,(8,32))),34),((37,9),30))))),((31,(14,13)),21)),25))),(44,43)))),3,4);
	TREE 'RAxML Bootstrap Tree+' = (3,(((((43,44),((36,((25,(((((13,14),31),21),((6,5),((2,42),1))),((((22,(28,15)),(((12,11),(16,17)),(((18,10),(38,23)),(20,19)))),(7,(26,((34,(37,(30,9))),(33,(32,8)))))),(39,24)))),35)),(41,(27,(47,29))))),45),46),40),4);
	TREE 'RAxML Bootstrap Tree+' = ((((46,((29,47),(((44,43),(36,(35,((((((7,(30,(9,37))),(34,((8,(32,33)),26))),((21,((14,13),31)),((6,5),((42,2),1)))),(24,39)),(((11,12),(17,16)),(((10,18),(23,38)),((20,19),(22,(15,28)))))),25)))),(27,41)))),45),40),3,4);
	TREE 'RAxML Bootstrap Tree+' = ((45,((((43,44),(36,41)),(((((39,24),(((21,(31,(14,13))),(42,(6,(5,(2,1))))),((((20,19),(((18,10),(38,23)),((12,11),(22,(15,28))))),(16,17)),(7,(26,(((8,(34,33)),32),((9,37),30))))))),25),35),((47,29),27))),(46,40))),3,4);
	TREE 'RAxML Bootstrap Tree+' = (3,(45,(40,((((36,((((((7,((34,((9,30),37)),(26,(32,(33,8))))),(24,39)),((((18,10),((17,16),((23,(38,(19,20))),((22,(28,15)),(11,12))))),(21,((5,6),(42,(1,2))))),((13,14),31))),25),27),35)),(41,(44,43))),(29,47)),46))),4);
	TREE 'RAxML Bootstrap Tree+' = (3,(((47,29),(46,(27,((36,35),((((44,43),41),45),(((7,(((26,(32,(8,33))),34),((9,37),30))),((((17,16),((10,18),((38,(20,19)),(23,((12,11),(22,(15,28))))))),(39,24)),(((31,(14,13)),21),((1,(42,2)),(5,6))))),25)))))),40),4);
	TREE 'RAxML Bootstrap Tree+' = (((45,(((29,47),((((36,27),35),((24,39),((25,(((34,(30,(37,9))),(7,(26,(33,(8,32))))),((((22,(15,28)),(38,(20,19))),(((11,12),(17,16)),23)),(10,18)))),((21,(31,(13,14))),((6,5),(42,(1,2))))))),((43,44),41))),46)),40),3,4);
	TREE 'RAxML Bootstrap Tree+' = ((((40,46),45),((41,((27,(29,47)),((35,((((((21,(((24,39),((18,10),((((12,11),23),(16,17)),((38,(20,19)),(22,(28,15)))))),(((14,13),31),(6,((1,(42,2)),5))))),25),7),(37,(30,9))),34),(26,(32,(8,33))))),36))),(44,43))),3,4);
	TREE 'RAxML Bootstrap Tree+' = (3,((((35,(45,(((((24,39),((42,((2,1),(6,5))),(((((20,19),((38,23),(22,(15,28)))),((11,12),(17,16))),(18,10)),21))),(7,(26,(8,(((((30,9),37),34),33),32))))),(31,(14,13))),25))),36),(44,43)),((40,46),(((47,29),41),27))),4);
	TREE 'RAxML Bootstrap Tree+' = ((45,(((29,47),(((44,43),((35,((((34,((7,26),(32,(8,33)))),(37,(9,30))),36),((((15,28),22),((11,12),(23,(((10,18),((20,19),38)),(17,16))))),(((25,(24,39)),((42,2),((6,5),1))),((31,(13,14)),21))))),27)),41)),(46,40))),3,4);
	TREE 'RAxML Bootstrap Tree+' = (3,(((47,29),((((((((18,10),((((20,19),38),(22,(28,15))),((23,(12,11)),(16,17)))),(((24,39),(((6,5),(42,(2,1))),(21,(25,(7,(((37,9),30),((33,((26,32),8)),34))))))),((14,13),31))),35),36),(43,44)),41),27)),((40,45),46)),4);
	TREE 'RAxML Bootstrap Tree+' = ((45,(6,((((21,((23,(12,11)),((((17,16),(10,18)),(38,(19,20))),(22,(28,15))))),(((13,14),31),((((34,(26,((33,8),(25,32)))),(37,(9,30))),7),((24,39),((46,27),(((40,(47,29)),((41,(43,44)),36)),35)))))),(42,(2,1))),5))),3,4);
	TREE 'RAxML Bootstrap Tree+' = (3,(40,((29,47),((27,46),(41,((44,43),(36,(35,(45,(25,(((10,18),((38,(19,20)),((17,16),(((11,12),(22,(28,15))),23)))),((39,24),((6,(5,((2,1),42))),((((26,(8,(33,32))),(34,(37,(30,9)))),7),(21,(31,(14,13)))))))))))))))),4);
	TREE 'RAxML Bootstrap Tree+' = (3,(40,(45,(46,((29,47),(((39,24),((((((16,17),(23,(11,12))),(38,((20,19),(22,(28,15))))),(18,10)),(25,((((14,13),31),21),(42,((1,2),(5,6)))))),((7,(37,(9,30))),((32,(26,(33,8))),34)))),(35,(27,(36,(41,(43,44)))))))))),4);
	TREE 'RAxML Bootstrap Tree+' = (((((27,41),(36,(35,((((24,39),(((21,((14,13),31)),((42,(2,1)),(6,5))),((7,(26,(32,(33,8)))),(34,(37,(30,9)))))),((((17,(18,10)),16),(((12,11),((22,(28,15)),23)),38)),(20,19))),25)))),(44,43)),((47,29),((46,45),40))),3,4);
	TREE 'RAxML Bootstrap Tree+' = (3,((40,(((47,29),(((35,(27,(25,(((14,13),31),(((6,(((2,42),1),5)),((24,39),(7,((37,(9,30)),(34,(26,(32,(33,8)))))))),(21,((12,11),((23,(10,18)),((22,(15,28)),((38,(20,19)),(17,16))))))))))),36),(41,(43,44)))),46)),45),4);
	TREE 'RAxML Bootstrap Tree+' = (3,(45,(40,(((43,44),((36,(35,(((25,((42,(5,((2,1),6))),((7,(((30,(9,37)),34),(26,(32,(8,33))))),((31,(14,13)),21)))),(39,24)),(((15,28),22),(((38,23),((16,17),((11,12),(10,18)))),(19,20)))))),(41,(27,(29,47))))),46))),4);
	TREE 'RAxML Bootstrap Tree+' = ((40,(45,(46,((44,43),((27,(41,36)),(((((15,28),22),((38,((10,18),((17,16),((11,12),23)))),(20,19))),((39,24),(((31,(14,13)),(6,((1,(42,2)),5))),(25,(21,(((((29,47),(30,(9,37))),34),(26,(8,(32,33)))),7)))))),35)))))),3,4);
	TREE 'RAxML Bootstrap Tree+' = (3,(((((44,43),((((31,(13,14)),(((6,((42,(2,1)),5)),(((((26,((((47,29),33),32),8)),34),(37,(30,9))),7),21)),(((((38,23),((11,12),(16,17))),((22,(15,28)),(19,20))),(18,10)),(39,24)))),(25,35)),(27,(41,36)))),46),45),40),4);
	TREE 'RAxML Bootstrap Tree+' = (3,(40,(46,(((29,47),((27,(36,((25,(((7,((33,(26,(8,32))),(((9,37),30),34))),((((31,(14,13)),21),((5,(42,(2,1))),6)),(24,39))),(((38,(19,20)),(((22,(28,15)),(23,(11,12))),(16,17))),(18,10)))),35))),(41,(44,43)))),45))),4);
	TREE 'RAxML Bootstrap Tree+' = (((((29,47),(8,((((((((21,((14,13),31)),(((6,5),(42,(2,1))),(((25,(35,(((41,(44,43)),36),27))),((10,18),((17,16),((38,(19,20)),(((11,12),23),((15,28),22)))))),(24,39)))),7),(30,(37,9))),34),32),26),33))),(46,45)),40),3,4);
	TREE 'RAxML Bootstrap Tree+' = (3,(((43,44),41),((45,(26,(((34,((((25,(35,36)),(((22,((28,15),((19,20),(38,((16,17),((10,18),((12,11),23))))))),(24,39)),(((31,(13,14)),21),(6,(5,((2,1),42)))))),7),((37,9),30))),33),(8,32)))),((40,46),(27,(47,29))))),4);
	TREE 'RAxML Bootstrap Tree+' = (3,(29,(((((35,(((30,(37,9)),(33,((((((((18,10),((((12,11),23),(38,((19,20),((28,15),22)))),(17,16))),21),(7,((((1,2),((6,5),(39,24))),(31,(13,14))),42))),25),26),32),8))),34)),((41,(44,43)),36)),27),((40,45),46)),47)),4);
	TREE 'RAxML Bootstrap Tree+' = ((40,(45,(46,((41,(36,((35,((34,(((26,((7,8),33)),32),((30,9),37))),((24,39),((25,(((16,((17,(10,18)),(12,11))),(38,23)),((19,20),(22,(15,28))))),(((5,6),(1,(42,2))),(21,((13,14),31))))))),(27,(47,29))))),(44,43))))),3,4);
	TREE 'RAxML Bootstrap Tree+' = (((46,(45,((((44,43),(36,41)),(((((39,24),(((((12,11),23),(16,17)),((18,10),((((15,28),22),(20,19)),38))),(7,(((33,(8,26)),32),((30,(9,37)),34))))),((((6,5),((2,1),42)),((14,13),31)),21)),25),35)),(27,(47,29))))),40),3,4);
	TREE 'RAxML Bootstrap Tree+' = ((45,(((29,47),(27,(35,((36,((44,43),41)),(((((33,(8,(32,26))),((37,(30,9)),34)),7),(39,24)),((25,((16,17),((38,(10,18)),((19,20),((23,(12,11)),((15,28),22)))))),(((31,(14,13)),21),(6,((42,(2,1)),5))))))))),(46,40))),3,4);
	TREE 'RAxML Bootstrap Tree+' = ((45,(((((43,44),(41,36)),((((((21,(31,(14,13))),((((2,1),5),42),6)),((24,39),((34,(((26,(32,(8,33))),7),(30,(37,9)))),((10,18),(((20,19),38),(((23,(12,11)),(22,(28,15))),(17,16))))))),25),35),27)),(47,29)),(46,40))),3,4);
	TREE 'RAxML Bootstrap Tree+' = (3,(((((((14,13),31),(21,(7,(26,(8,((33,((30,(37,9)),34)),32)))))),((((22,(15,28)),(((18,10),(((16,17),(23,(11,12))),38)),(20,19))),(6,((2,1),(5,42)))),(39,24))),25),((((41,(29,47)),27),36),35)),((44,43),(46,(45,40)))),4);
	TREE 'RAxML Bootstrap Tree+' = ((45,(((47,29),((27,(35,(25,(((24,39),((7,((26,(32,(8,33))),(34,((9,37),30)))),((10,18),((((22,(28,15)),23),((20,19),38)),((11,12),(17,16)))))),((((42,2),1),(5,6)),((31,(14,13)),21)))))),((43,44),(41,36)))),(40,46))),3,4);
	TREE 'RAxML Bootstrap Tree+' = (3,(((((47,29),27),((35,(25,(((10,18),(((16,17),((12,11),23)),(((19,20),38),(22,(28,15))))),((31,(14,13)),((((1,2),((5,42),6)),21),((24,39),(7,(((33,(8,32)),26),(((9,30),37),34))))))))),((43,44),(41,36)))),45),(40,46)),4);
	TREE 'RAxML Bootstrap Tree+' = ((45,((46,((27,((36,((44,43),41)),(35,((((2,(42,(1,(5,6)))),((((38,(20,19)),((16,17),(18,10))),(((15,28),22),((12,11),23))),(24,39))),((21,((14,13),31)),(34,(((9,37),30),(7,(26,(8,(33,32)))))))),25)))),(29,47))),40)),3,4);
	TREE 'RAxML Bootstrap Tree+' = (((47,29),(((40,46),45),((41,(43,44)),(27,((36,((((24,39),((((26,((32,33),8)),(34,(30,(9,37)))),7),((10,18),((17,16),((((15,28),22),((12,11),23)),(38,(20,19))))))),((((2,42),1),(6,5)),(21,((14,13),31)))),25)),35))))),3,4);
	TREE 'RAxML Bootstrap Tree+' = (3,(45,(((41,(27,((35,(36,((31,(14,13)),((((((12,11),(16,17)),((((23,(22,(28,15))),(38,(19,20))),18),10)),21),(((6,5),(2,1)),42)),((39,24),((7,((34,(30,(37,9))),(26,(8,(32,33))))),25)))))),(44,43)))),(47,29)),(46,40))),4);
	TREE 'RAxML Bootstrap Tree+' = (3,(((46,(((27,(35,(((7,((26,(8,(33,32))),((30,(9,37)),34))),(((((42,2),((5,6),1)),(((22,(28,15)),(((19,20),38),((18,10),((16,17),((11,12),23))))),21)),(24,39)),(31,(14,13)))),25))),(36,((43,44),41))),(29,47))),45),40),4);
	TREE 'RAxML Bootstrap Tree+' = (3,((45,(46,((43,44),((29,47),((41,36),((35,(25,((((26,(8,(33,32))),((30,(9,37)),34)),7),((39,24),(((13,14),31),(((((((12,11),(16,17)),23),(38,((22,(28,15)),(20,19)))),(18,10)),21),((5,6),(42,(2,1))))))))),27)))))),40),4);
	TREE 'RAxML Bootstrap Tree+' = (3,(((44,43),(((((39,24),(((((14,13),31),21),((6,5),(42,(2,1)))),(((((22,(28,15)),((11,12),23)),((38,(20,19)),((10,18),25))),(17,16)),(((34,(((32,8),26),33)),(30,(9,37))),7)))),35),36),(((47,29),27),41))),((40,46),45)),4);
	TREE 'RAxML Bootstrap Tree+' = (3,(40,((29,47),(((44,43),((27,41),((45,(35,((((18,10),((16,17),(((22,(28,15)),((12,11),23)),((19,20),38)))),((24,39),((7,(((26,(32,(8,33))),34),(37,(30,9)))),((2,(42,(6,(5,1)))),((31,(14,13)),21))))),25))),36))),46))),4);
	TREE 'RAxML Bootstrap Tree+' = (3,(40,(45,(((36,((((7,((((6,((42,(1,2)),5)),21),(((10,18),((((11,12),23),(16,17)),((((28,15),22),(20,19)),38))),(25,(31,(14,13))))),(24,39))),26),(32,(8,((34,((44,43),(37,(30,9)))),33)))),35)),(41,((47,29),27))),46))),4);
	TREE 'RAxML Bootstrap Tree+' = ((45,((46,((47,29),(27,((36,(41,(44,43))),(((((7,((33,(26,(32,8))),(34,((37,9),30)))),((((19,20),38),((16,17),(10,18))),(((11,12),23),((15,28),22)))),((39,24),(((5,6),(42,(1,2))),((31,(13,14)),21)))),25),35))))),40)),3,4);
	TREE 'RAxML Bootstrap Tree+' = ((45,((46,((47,29),(((44,43),(36,41)),(35,((((((24,39),((21,(42,((5,6),(2,1)))),(7,((30,(9,37)),(34,((32,(8,33)),26)))))),(31,(13,14))),((17,16),((((28,15),22),((12,11),23)),(((20,19),38),(18,10))))),25),27))))),40)),3,4);
	TREE 'RAxML Bootstrap Tree+' = (3,(40,(45,(46,((29,47),((27,(((((((((((11,12),(16,17)),((38,((22,(28,15)),(19,20))),23)),(18,10)),21),(((1,2),6),(5,42))),((39,24),((((30,(9,37)),34),(26,(32,(33,8)))),7))),(31,(13,14))),25),35),36)),(41,(43,44))))))),4);
	TREE 'RAxML Bootstrap Tree+' = (3,(((25,(((36,((47,29),27)),35),(((10,18),(38,(((19,20),((15,28),22)),(((11,12),(17,16)),23)))),((39,24),(((42,(1,2)),(5,6)),((21,(31,(13,14))),(((((34,(9,(30,37))),33),(32,8)),26),7))))))),((44,43),41)),((40,46),45)),4);
	TREE 'RAxML Bootstrap Tree+' = (3,(45,((((((((24,39),(7,(((32,(26,8)),33),(34,((30,9),37))))),(((((19,20),(((38,((22,(15,28)),23)),(10,18)),((12,11),(16,17)))),25),(31,(13,14))),(((1,(6,5)),(2,42)),21))),35),((43,44),(36,41))),27),(47,29)),(40,46))),4);
	TREE 'RAxML Bootstrap Tree+' = (((((((44,43),(((25,(31,(13,14))),((((((12,11),(16,17)),((28,15),(20,19))),((23,38),22)),(10,18)),(((7,((30,(37,9)),(34,(26,(32,(33,8)))))),(21,(42,((6,5),(1,2))))),(39,24)))),((36,27),35))),(41,(47,29))),46),45),40),3,4);
	TREE 'RAxML Bootstrap Tree+' = (3,(39,((((18,10),((((22,(15,28)),(19,20)),38),((23,(11,12)),(16,17)))),((((((34,(30,(9,37))),(7,((33,(32,8)),26))),(27,(35,((36,(41,(43,44))),((29,47),(40,(45,46))))))),(21,(31,(13,14)))),((2,42),(1,(6,5)))),25)),24)),4);
	TREE 'RAxML Bootstrap Tree+' = ((45,(40,(46,(((27,(41,(47,29))),((((24,39),((((34,7),(26,(32,(33,8)))),(30,(37,9))),((25,((((17,16),(38,(((15,28),22),(19,20)))),((12,11),23)),(18,10))),((21,(31,(14,13))),((42,(1,2)),(5,6)))))),35),36)),(43,44))))),3,4);
	TREE 'RAxML Bootstrap Tree+' = ((45,(((((44,43),(36,41)),(27,(35,(25,((24,39),(((((13,14),31),21),(6,((1,(2,42)),5))),((((38,(20,19)),((18,10),(17,16))),(((11,12),23),(22,(15,28)))),(7,((30,(37,9)),((26,(8,(32,33))),34)))))))))),(47,29)),(46,40))),3,4);
	TREE 'RAxML Bootstrap Tree+' = (3,(45,((46,40),(((((((21,(6,((42,(2,1)),5))),((7,((26,(32,(8,33))),((37,(9,30)),34))),((((((((10,18),17),16),(11,12)),(38,23)),(20,19)),(24,39)),(22,(28,15))))),(25,(31,(13,14)))),27),35),((41,(44,43)),36)),(47,29)))),4);
	TREE 'RAxML Bootstrap Tree+' = (3,((45,(46,((47,29),((21,(((((5,6),(35,((42,2),1))),(31,(13,14))),(((((43,44),41),36),27),((24,39),((10,18),((((15,28),22),(38,(19,20))),(((16,17),(11,12)),23)))))),25)),(7,((34,((9,30),37)),(26,(33,(8,32))))))))),40),4);
	TREE 'RAxML Bootstrap Tree+' = (3,(40,((46,45),((((44,43),(36,41)),(27,(35,(25,(((((17,16),((((22,(28,15)),(23,(12,11))),(38,(20,19))),(10,18))),(7,(((9,37),30),(34,(26,(32,(8,33))))))),((((13,14),31),21),((6,5),(1,(42,2))))),(39,24)))))),(29,47)))),4);
	TREE 'RAxML Bootstrap Tree+' = ((45,(((29,47),(((35,(((((26,(8,(32,33))),34),(((((28,15),22),(20,19)),(((17,16),((10,18),(11,12))),(38,23))),((37,(9,30)),7))),((39,24),((21,(31,(13,14))),(42,((5,6),(2,1)))))),25)),((36,(44,43)),41)),27)),(40,46))),3,4);
	TREE 'RAxML Bootstrap Tree+' = (((((6,((35,25),((((((((43,44),(41,36)),((9,30),37)),(34,(26,((32,8),33)))),7),(((28,15),22),((((12,11),(17,16)),23),((18,10),(38,(20,19)))))),(((21,((14,13),31)),45),((42,5),(2,1)))),(39,24)))),27),(40,46)),(47,29)),3,4);
	TREE 'RAxML Bootstrap Tree+' = ((45,(((29,47),(((((32,8),(25,26)),33),((34,(37,(30,9))),((((21,(31,(14,13))),(((6,5),(42,(2,1))),35)),(((20,19),(((15,28),22),((((11,12),(18,10)),23),(38,(16,17))))),(24,39))),7))),(((43,44),(41,36)),27))),(40,46))),3,4);
	TREE 'RAxML Bootstrap Tree+' = ((40,(45,(((44,43),((27,((36,41),(35,(((39,24),((5,(6,(42,(1,2)))),(((26,((33,(8,32)),((30,(37,9)),34))),7),(21,(31,(13,14)))))),((((38,((22,(28,15)),(19,20))),(23,((10,18),(12,11)))),(17,16)),25))))),(47,29))),46))),3,4);
	TREE 'RAxML Bootstrap Tree+' = (3,(45,(((43,44),(((((((21,((42,5),((2,1),6))),((7,((30,(37,9)),(26,(32,((34,33),8))))),(39,24))),(((((12,11),23),(16,17)),((10,18),(38,(20,19)))),(22,(28,15)))),(31,(14,13))),25),(35,36)),(41,(27,(47,29))))),(40,46))),4);
	TREE 'RAxML Bootstrap Tree+' = ((((46,((43,44),(((35,((25,27),((((((10,18),(((19,20),(38,(16,17))),(((22,(28,15)),(11,12)),23))),21),(6,(5,(42,(1,2))))),((24,39),(7,(((((8,33),32),26),34),(30,(37,9)))))),(31,(14,13))))),(41,36)),45))),(29,47)),40),3,4);
	TREE 'RAxML Bootstrap Tree+' = (((41,((40,(27,(29,47))),46)),((45,(36,((25,((((15,28),(22,((19,20),((((11,12),23),(17,(16,(10,18)))),38)))),(((26,(32,(8,33))),((30,(37,9)),34)),7)),((39,24),(((31,(13,14)),21),((6,5),(42,(2,1))))))),35))),(44,43))),3,4);
	TREE 'RAxML Bootstrap Tree+' = ((45,(((47,29),(7,((26,(32,(8,(34,33)))),((37,(30,9)),(25,(21,((((18,10),((23,(38,(((15,28),22),(20,19)))),((12,11),(17,16)))),(39,24)),((6,(5,(42,(2,1)))),(((27,((41,(43,44)),36)),35),(31,(13,14))))))))))),(46,40))),3,4);
	TREE 'RAxML Bootstrap Tree+' = (3,(((((40,(29,47)),36),((35,(((((39,24),((7,((9,37),30)),(34,(26,(32,(8,33)))))),((21,((13,14),31)),(((42,2),1),(5,6)))),((22,(15,28)),((20,19),(((((10,18),17),16),((11,12),23)),38)))),25)),(27,46))),(41,(43,44))),45),4);
	TREE 'RAxML Bootstrap Tree+' = (3,(40,(45,(46,((44,43),((((((((6,(5,(1,(42,2)))),21),((31,(13,14)),(25,((16,17),((18,10),(((11,12),23),(38,((22,(28,15)),(20,19))))))))),(39,24)),(27,35)),(((30,(37,9)),((((33,32),26),8),34)),7)),(41,36)),(47,29)))))),4);
	TREE 'RAxML Bootstrap Tree+' = ((2,(((1,((31,(13,14)),(5,6))),((21,((39,24),(((((8,(32,26)),33),34),((37,9),30)),7))),(((10,18),((((17,16),(11,12)),23),(38,((19,20),(22,(28,15)))))),(((40,45),25),(35,((27,(46,(47,29))),(36,(41,(43,44))))))))),42)),3,4);
	TREE 'RAxML Bootstrap Tree+' = (((((29,47),((((45,((((31,(13,14)),(((7,(((26,(32,(8,33))),34),(30,(9,37)))),((42,((2,1),(6,5))),(((18,10),((((22,(15,28)),(20,19)),38),(23,((16,17),(12,11))))),21))),(24,39))),25),35)),36),(44,43)),(41,27))),46),40),3,4);
	TREE 'RAxML Bootstrap Tree+' = (3,(45,((40,46),((((29,47),41),(((((24,39),((((31,(14,13)),21),(2,(42,(1,(6,5))))),(7,(26,(((34,(30,(37,9))),33),(8,32)))))),(((((11,12),(16,17)),23),(((20,19),(22,(15,28))),38)),(18,10))),25),((36,27),35))),(43,44)))),4);
	TREE 'RAxML Bootstrap Tree+' = (3,((46,((((43,44),(41,36)),((27,(47,29)),((25,((31,(14,13)),(((24,39),(((5,(42,(1,2))),6),(((7,(((26,32),8),33)),(34,((9,37),30))),21))),((18,10),((16,17),(((20,19),38),(((11,12),23),((15,28),22)))))))),35))),45)),40),4);
	TREE 'RAxML Bootstrap Tree+' = ((45,((40,46),((35,(27,(((39,24),(((((33,(8,(26,32))),34),((9,30),37)),7),((((12,11),23),(((17,(16,((19,20),38))),(10,18)),(22,(28,15)))),(((31,(14,13)),21),((6,(5,1)),(42,2)))))),25))),((36,(41,(43,44))),(47,29))))),3,4);
	TREE 'RAxML Bootstrap Tree+' = ((45,(((29,47),((((26,(8,(33,32))),(34,(30,(37,9)))),7),((((42,(1,2)),(6,5)),((((31,(13,14)),21),25),(((15,28),22),((18,10),((38,(20,19)),((16,17),((12,11),23))))))),((35,(((36,41),(44,43)),27)),(24,39))))),(46,40))),3,4);
	TREE 'RAxML Bootstrap Tree+' = (((46,((((35,((27,(29,47)),(41,36))),(25,((21,((((16,17),((22,(28,15)),(38,(20,19)))),(23,(11,12))),(18,10))),(((((8,(34,33)),32),26),(((9,37),30),7)),((24,39),((31,(14,13)),((5,((2,42),1)),6))))))),(44,43)),45)),40),3,4);
	TREE 'RAxML Bootstrap Tree+' = (3,(40,((46,(((29,47),((41,36),(27,(35,(((((30,(37,9)),(34,33)),(26,(7,(25,(((24,39),((17,16),((38,((18,10),((11,12),23))),((20,19),((28,15),22))))),((21,(31,(14,13))),(42,((5,6),(1,2))))))))),8),32))))),(43,44))),45)),4);
	TREE 'RAxML Bootstrap Tree+' = (3,(39,(((7,(((32,(8,33)),((((46,(29,47)),(40,45)),((27,(36,41)),((44,43),35))),(34,((37,9),30)))),26)),((((14,13),31),(25,((10,18),((17,16),((((23,(12,11)),(22,(15,28))),38),(19,20)))))),(21,((1,(6,5)),(2,42))))),24)),4);
	TREE 'RAxML Bootstrap Tree+' = (3,(45,(((43,44),((36,(((((18,10),((17,(16,((11,12),23))),(((15,28),22),((19,20),38)))),((42,((6,5),(2,1))),(((39,24),(7,((30,(37,9)),(34,(26,(8,(32,33))))))),((31,(13,14)),21)))),25),35)),((41,27),(47,29)))),(40,46))),4);
	TREE 'RAxML Bootstrap Tree+' = (((((43,44),(36,41)),((((((16,17),(((((10,18),(23,(12,11))),38),(19,20)),(22,(28,15)))),((31,(14,13)),(((39,24),(((37,(9,30)),(34,(26,((8,32),33)))),7)),(21,(6,(((1,2),42),5)))))),25),35),27)),((47,29),(40,(45,46)))),3,4);
	TREE 'RAxML Bootstrap Tree+' = (((45,(((43,44),(36,41)),(35,(25,((((22,(28,15)),(19,20)),((38,23),((10,18),((17,16),(12,11))))),(((21,(7,(((30,(9,37)),34),((33,((26,8),32)),((29,47),46))))),(39,24)),((6,((27,5),((1,2),42))),(31,(13,14))))))))),40),3,4);
	TREE 'RAxML Bootstrap Tree+' = ((45,((40,46),((29,47),((36,((27,(43,44)),(35,(((((6,(5,(1,(42,2)))),((31,(13,14)),21)),(((10,18),(((23,(12,11)),((15,28),22)),((17,16),(38,(20,19))))),25)),(24,39)),(7,((26,(33,(8,32))),(34,((37,9),30)))))))),41)))),3,4);
	TREE 'RAxML Bootstrap Tree+' = ((45,(40,(46,((44,43),((((25,((((23,((17,16),(12,11))),(38,(((15,28),22),(19,20)))),(10,18)),((((31,(13,14)),21),((6,5),(42,(1,2)))),((((30,(37,9)),34),(7,(((8,32),33),26))),(39,24))))),(35,27)),(41,36)),(29,47)))))),3,4);
	TREE 'RAxML Bootstrap Tree+' = ((40,((46,((29,47),(((35,(25,(((13,14),31),(((39,24),((((30,9),37),((((8,33),26),32),34)),7)),((42,((2,1),(5,6))),(((10,18),(((((16,17),(12,11)),(22,(15,28))),(19,20)),(38,23))),21)))))),((44,43),(41,36))),27))),45)),3,4);
	TREE 'RAxML Bootstrap Tree+' = ((45,((((27,41),((36,(35,((((14,13),31),25),(((10,18),(((11,12),(16,17)),((23,38),((20,19),(22,(28,15)))))),((((26,(32,(8,(33,(34,((37,9),30)))))),7),21),(((5,6),((2,1),42)),(39,24))))))),(43,44))),(47,29)),(40,46))),3,4);
	TREE 'RAxML Bootstrap Tree+' = (((45,(((29,47),(((36,(35,((24,39),(((7,(26,(33,(8,32)))),(34,((37,9),30))),((((18,10),((16,17),(((19,20),38),(23,(((15,28),22),(12,11)))))),((21,((13,14),31)),(6,((42,(2,1)),5)))),25))))),27),((44,43),41))),46)),40),3,4);
	TREE 'RAxML Bootstrap Tree+' = (((29,47),(27,(((44,43),(35,(((((22,(28,15)),((20,19),(((12,11),(16,17)),(38,23)))),(10,18)),((((42,((2,1),(6,5))),21),((24,39),((34,(26,(8,(33,32)))),(7,(37,(9,30)))))),(31,(14,13)))),25))),((36,41),(40,(45,46)))))),3,4);
	TREE 'RAxML Bootstrap Tree+' = (3,(((44,43),41),(((27,(47,29)),(46,(40,45))),(35,((((((16,17),(23,38)),((12,11),(18,10))),(22,(28,15))),(19,20)),(25,(((21,((2,1),(6,(42,5)))),((24,39),((36,7),((33,(32,(8,26))),(34,((9,37),30)))))),((13,14),31))))))),4);
	TREE 'RAxML Bootstrap Tree+' = (3,((((((((35,(36,(((10,18),((((16,17),((11,12),23)),38),((20,19),((28,15),22)))),(25,(((((14,13),31),21),((6,5),(1,(42,2)))),((7,((37,(9,30)),(34,((8,(32,26)),33)))),(39,24))))))),(43,44)),27),41),(29,47)),46),45),40),4);
	TREE 'RAxML Bootstrap Tree+' = (3,(((27,(((41,36),(43,44)),(35,(((24,39),((((6,5),((1,2),42)),((((22,(28,15)),(20,19)),(((16,17),((18,10),(12,11))),(23,38))),(((14,13),31),21))),((7,((32,(8,33)),26)),(34,(9,(30,37)))))),25)))),(29,47)),((40,46),45)),4);
	TREE 'RAxML Bootstrap Tree+' = (3,(40,(45,(46,(((((24,39),((7,((30,(9,37)),(((8,(32,33)),26),34))),(((6,5),((2,42),1)),(((((22,(28,15)),((38,23),((16,17),(((11,12),(10,18)),(20,19))))),((14,13),31)),25),21)))),35),((43,44),(41,36))),((29,47),27))))),4);
	TREE 'RAxML Bootstrap Tree+' = ((45,(((47,29),(((44,43),41),((7,((26,(8,(33,32))),(34,(30,(9,37))))),(((35,((1,(42,2)),(6,5))),(((31,(14,13)),21),((27,36),((39,24),((((20,19),38),(((15,28),22),23)),((12,11),(16,((10,18),17)))))))),25)))),(40,46))),3,4);
	TREE 'RAxML Bootstrap Tree+' = (3,(40,(45,(((43,44),((47,29),(((((5,((42,(1,2)),(((((10,18),((17,16),((((28,15),22),((11,12),23)),(38,(19,20))))),(24,39)),25),((7,((26,(33,(8,32))),(34,(37,(30,9))))),(((14,13),31),21))))),6),35),27),(36,41)))),46))),4);
	TREE 'RAxML Bootstrap Tree+' = ((8,(32,((26,(((34,(30,(9,37))),((39,24),((((22,(15,28)),(((20,19),38),(((17,16),((11,12),23)),(10,18)))),(25,((((((40,(29,47)),36),((44,43),41)),27),(46,45)),35))),((21,((14,13),31)),(6,(5,(42,(2,1)))))))),7)),33))),3,4);
	TREE 'RAxML Bootstrap Tree+' = (3,(((47,29),(46,(45,(((27,41),((35,(39,24)),((7,((26,(32,(8,33))),(34,((30,(37,9)),36)))),(25,((5,(((18,10),42),(2,1))),(((31,(13,14)),21),(6,(((19,20),(38,(((12,11),23),(17,16)))),(22,(28,15)))))))))),(43,44))))),40),4);
	TREE 'RAxML Bootstrap Tree+' = ((((((29,47),((41,(43,44)),(36,((35,(((34,((37,9),30)),(((33,8),(7,26)),32)),((((39,24),((10,18),((((11,12),23),(16,17)),(((22,(28,15)),(20,19)),38)))),25),(((31,(13,14)),21),(2,(42,(1,(5,6)))))))),27)))),46),45),40),3,4);
	TREE 'RAxML Bootstrap Tree+' = (3,((46,(((29,47),(((((24,39),((((((14,13),31),21),((((15,28),22),(((((12,11),(17,16)),23),(38,(19,20))),(18,10))),((5,6),((2,1),42)))),25),(7,((34,(30,(37,9))),((32,(33,8)),26))))),35),(((43,44),41),36)),27)),45)),40),4);
	TREE 'RAxML Bootstrap Tree+' = (3,(40,(45,(((47,29),(((35,(27,(((((9,37),30),((33,(26,(8,32))),34)),((((19,20),(((10,18),(((11,12),(17,16)),(38,23))),((15,28),22))),(25,((14,13),31))),(21,(6,(5,((2,42),1)))))),((24,39),7)))),(41,36)),(44,43))),46))),4);
	TREE 'RAxML Bootstrap Tree+' = (3,(((47,29),(46,((43,44),((36,(27,(((45,25),(((39,24),((21,((13,14),31)),(((34,(33,((32,8),26))),(7,(37,(30,9)))),(2,((1,(5,6)),42))))),((((11,12),23),((16,17),((20,19),((22,(15,28)),38)))),(18,10)))),35))),41)))),40),4);
	TREE 'RAxML Bootstrap Tree+' = ((40,((((44,43),((((35,(((((39,24),(((6,(1,5)),(42,2)),((7,((26,(8,(33,32))),(34,((9,30),37)))),21))),((10,18),((38,(19,20)),((16,17),((22,(15,28)),((11,12),23)))))),((14,13),31)),25)),36),(27,(29,47))),41)),45),46)),3,4);
	TREE 'RAxML Bootstrap Tree+' = (3,((((46,((36,(35,((((24,(45,39)),(25,(((10,18),(((20,19),38),((23,(22,(28,15))),((11,12),(17,16))))),((21,(31,(13,14))),((6,5),(42,(2,1))))))),((34,(37,(9,30))),((26,(8,32)),33))),7))),27)),(47,29)),(41,(43,44))),40),4);
	TREE 'RAxML Bootstrap Tree+' = (3,((((((29,47),((27,((((((((2,1),42),(6,5)),(21,((14,13),31))),(((18,10),25),((((11,12),(17,16)),(23,38)),((15,(28,22)),(20,19))))),(7,((37,(9,30)),(34,(33,(8,(26,32))))))),(39,24)),35)),(41,36))),(44,43)),46),45),40),4);
	TREE 'RAxML Bootstrap Tree+' = (3,(40,((46,((29,47),((((34,(32,((25,26),(8,33)))),((((39,24),((((38,((19,20),((28,15),22))),(((12,11),(17,16)),23)),(18,10)),((21,((13,14),31)),((36,6),(5,(42,(2,1))))))),7),(30,(9,37)))),35),(27,(41,(43,44)))))),45)),4);
	TREE 'RAxML Bootstrap Tree+' = ((((46,45),(((47,29),(((35,(((((28,15),22),((23,(((17,16),(18,10)),(38,(20,19)))),(11,12))),((((34,(26,(33,(8,32)))),(7,((9,37),30))),(39,24)),((((1,2),42),(6,5)),(((14,13),31),21)))),(25,27))),36),41)),(44,43))),40),3,4);
	TREE 'RAxML Bootstrap Tree+' = (3,(40,(((((((41,(47,29)),27),36),(((39,24),((((18,10),(((((28,15),22),(38,(25,(19,20)))),((11,12),23)),(17,16))),(((1,(2,42)),(6,5)),(21,((14,13),31)))),(((26,((8,32),33)),7),(34,(30,(37,9)))))),35)),45),(44,43)),46)),4);
	TREE 'RAxML Bootstrap Tree+' = (3,(45,((((36,41),(43,44)),(35,(27,(25,((((7,(((47,29),(((8,26),32),33)),(((37,9),30),34))),(21,42)),(((14,13),31),((6,(5,(2,1))),(39,24)))),((16,17),(((20,19),((10,18),(12,11))),((28,15),(23,(38,22)))))))))),(40,46))),4);
	TREE 'RAxML Bootstrap Tree+' = (3,(45,(40,((((27,((35,((((24,39),(21,(6,(5,(42,(2,1)))))),(7,((37,(30,9)),(34,((32,(33,8)),26))))),((((12,11),(((38,(23,(22,(15,28)))),(19,20)),(17,16))),(18,10)),((31,(14,13)),25)))),36)),(41,(43,44))),(47,29)),46))),4);
	TREE 'RAxML Bootstrap Tree+' = (3,(40,((47,29),((((36,((43,44),41)),((27,(25,((((23,38),((11,12),(((10,18),17),16))),((22,(28,15)),(20,19))),((31,(14,13)),(((39,24),(7,(34,(((8,(32,26)),33),(30,(37,9)))))),(21,((6,5),((1,2),42)))))))),35)),45),46))),4);
	TREE 'RAxML Bootstrap Tree+' = ((40,(45,(((47,29),(((35,((((34,(37,(9,30))),(7,(((25,(31,(14,13))),((21,((18,10),(((19,20),38),((((15,28),22),(23,(12,11))),(17,16))))),(((1,2),42),(5,6)))),(24,39)))),26),(8,(33,32)))),((41,(44,43)),36)),27)),46))),3,4);
	TREE 'RAxML Bootstrap Tree+' = (3,((40,(46,((47,29),((43,44),((35,(36,(25,(((13,14),31),(((((10,18),((38,((((12,11),(17,16)),(19,20)),((15,28),22))),23)),(24,39)),(6,(5,((42,2),1)))),(21,(7,((26,((32,8),33)),(34,(9,(30,37))))))))))),(27,41)))))),45),4);
	TREE 'RAxML Bootstrap Tree+' = ((((((((25,(31,(14,13))),((((35,(27,((((43,44),41),36),((47,29),((40,45),46))))),(39,24)),(7,(((9,37),30),((33,(26,(32,8))),34)))),((6,(((2,42),1),5)),21))),((11,12),(17,16))),(18,10)),(22,((15,28),(20,19)))),38),23),3,4);
	TREE 'RAxML Bootstrap Tree+' = (3,(45,(((29,47),(46,40)),((((((((23,(((16,17),38),((18,10),(20,19)))),(11,12)),((15,28),22)),(((((2,1),42),(6,5)),((21,(31,(13,14))),(((34,((30,9),37)),(26,(32,(8,33)))),7))),(24,39))),25),35),27),(36,((43,44),41))))),4);
	TREE 'RAxML Bootstrap Tree+' = (3,(45,((((29,47),((41,(44,43)),((27,(((24,39),((((31,(14,13)),((21,((42,2),(1,(5,6)))),(((15,28),22),((20,19),(38,((10,18),(((12,11),23),(16,17)))))))),25),(((((8,32),33),26),(34,(30,(37,9)))),7))),35)),36))),46),40)),4);
	TREE 'RAxML Bootstrap Tree+' = (3,(45,((((44,43),((36,41),((((((((((42,2),1),5),6),21),((7,((34,(26,(32,(8,33)))),(37,(30,9)))),(24,39))),(31,(13,14))),((22,(15,28)),(((((16,(10,18)),17),(38,(20,19))),23),(12,11)))),25),(27,35)))),(29,47)),(40,46))),4);
	TREE 'RAxML Bootstrap Tree+' = ((36,(41,(((((46,(45,40)),(29,47)),27),((25,(((10,18),((((12,11),(17,16)),23),(38,((22,(28,15)),(20,19))))),(((39,24),((7,(((8,(32,26)),33),(((9,37),30),34))),(21,((13,14),31)))),(((6,5),(1,2)),42)))),35)),(43,44)))),3,4);
	TREE 'RAxML Bootstrap Tree+' = (3,((45,(46,((29,47),(((41,36),(44,43)),((35,((((((((9,30),37),7),(26,(8,(33,(32,34))))),(6,(5,(1,(2,42))))),(21,(31,(13,14)))),(((16,17),(((18,10),((((15,28),22),(20,19)),38)),((11,12),23))),(39,24))),25)),27))))),40),4);
	TREE 'RAxML Bootstrap Tree+' = ((39,((((25,(35,(((27,((46,(45,40)),(47,29))),((43,44),41)),36))),(((18,10),((((20,19),16),(17,(38,23))),((12,11),(22,(28,15))))),(((6,5),(1,(42,2))),(21,(31,(14,13)))))),(7,(((9,30),37),((33,((8,32),26)),34)))),24)),3,4);
	TREE 'RAxML Bootstrap Tree+' = (3,((((36,(((((((((30,9),37),7),(34,((8,(32,26)),33))),(24,39)),(((6,5),(42,(1,2))),(21,(((38,((19,20),((28,15),22))),((17,16),((11,12),23))),(18,10))))),(31,(14,13))),25),35)),(((29,47),27),41)),(43,44)),((45,46),40)),4);
	TREE 'RAxML Bootstrap Tree+' = ((45,((27,(((((7,(26,((32,(((47,29),(46,40)),8)),((34,((30,9),37)),33)))),(((14,13),31),21)),((5,(42,(2,1))),((39,24),(((17,(((12,11),23),16)),(38,((22,(28,15)),(20,19)))),6)))),(25,(18,10))),35)),((44,43),(36,41)))),3,4);
	TREE 'RAxML Bootstrap Tree+' = (3,((45,(46,((47,29),((36,(((26,((33,((((9,37),30),(((((24,39),((6,(((42,2),1),5)),((18,10),((((20,19),38),(23,((12,11),(16,17)))),(22,(28,15)))))),25),((31,(13,14)),21)),7)),34)),8)),32),(35,27))),(41,(44,43)))))),40),4);
	TREE 'RAxML Bootstrap Tree+' = (3,(((40,46),45),(((27,(35,((((((16,17),((11,12),23)),((22,(28,15)),(38,(20,19)))),(10,18)),((24,39),((((1,2),42),(6,5)),((21,((13,14),31)),(7,((34,((37,30),9)),((33,(32,8)),26))))))),25))),((44,43),(36,41))),(47,29))),4);
	TREE 'RAxML Bootstrap Tree+' = (3,(45,((46,(((((36,41),(43,44)),(((39,24),(((25,(((42,(2,1)),(5,6)),(21,(31,(14,13))))),((((38,(18,10)),(16,17)),(((12,11),23),(22,(15,28)))),(19,20))),(((8,(33,(26,32))),34),(7,((37,9),30))))),35)),27),(29,47))),40)),4);
	TREE 'RAxML Bootstrap Tree+' = (3,(39,(24,(((7,(((37,9),30),(34,(((8,26),32),33)))),((6,((2,1),(42,5))),21)),((31,(13,14)),((((((12,11),(23,(16,17))),(38,(((15,28),22),(20,19)))),(10,18)),(35,((((46,(45,40)),(47,29)),27),(((43,44),41),36)))),25))))),4);
	TREE 'RAxML Bootstrap Tree+' = (3,(45,(((47,29),(((44,43),(((((((7,(26,(32,(8,33)))),((37,(30,9)),34)),(((2,1),(6,5)),((21,(31,(13,14))),(((18,10),(((19,20),(22,(28,15))),((23,38),((12,11),(17,16))))),42)))),(24,39)),25),35),36)),(27,41))),(46,40))),4);
	TREE 'RAxML Bootstrap Tree+' = ((45,((((((27,((((((7,((26,(8,(33,32))),(34,(37,(30,9))))),(((14,13),31),21)),((24,39),(((((11,12),23),(16,17)),(18,10)),((38,(19,20)),(22,(15,28)))))),((5,6),(42,(2,1)))),25),35)),36),(41,(43,44))),(29,47)),46),40)),3,4);
	TREE 'RAxML Bootstrap Tree+' = ((40,(45,((((35,(25,(((14,13),31),((39,24),((36,(7,(((30,9),37),((26,(8,(32,33))),34)))),((((((20,19),(22,(28,15))),(((12,11),(17,16)),(38,23))),(10,18)),21),(2,(((1,5),6),42)))))))),(43,44)),(27,((29,47),41))),46))),3,4);
	TREE 'RAxML Bootstrap Tree+' = (3,((46,(((29,47),((44,43),((35,(((((17,(((((10,18),16),(19,20)),(23,38)),((22,(28,15)),(11,12)))),((((37,(30,9)),34),(26,(33,(32,8)))),7)),(((42,(1,2)),(6,5)),(21,(31,(13,14))))),(39,(27,24))),25)),(36,41)))),45)),40),4);
	TREE 'RAxML Bootstrap Tree+' = (3,(45,((((((36,(35,((39,24),(((((31,(14,13)),(6,(5,((42,2),1)))),(((((20,19),38),(16,(17,(18,10)))),((28,15),(22,((11,12),23)))),21)),25),(7,((34,((37,9),30)),((32,(33,8)),26))))))),((43,44),41)),27),(29,47)),46),40)),4);
	TREE 'RAxML Bootstrap Tree+' = (3,((45,(46,((((35,(((39,24),((((((32,8),26),33),((37,(9,30)),34)),7),((21,((14,13),31)),(((6,5),((2,1),42)),((((15,28),(38,(19,20))),((23,((12,11),(17,16))),22)),(10,18)))))),(27,25))),(36,41)),(29,47)),(44,43)))),40),4);
	TREE 'RAxML Bootstrap Tree+' = (3,((43,44),(((45,46),40),((27,((29,47),41)),(36,(35,((((31,(13,14)),((21,(6,(((1,2),42),5))),((39,24),((((33,(8,(32,26))),34),(30,(9,37))),7)))),((22,(28,15)),((20,19),((38,(10,18)),((23,(12,11)),(17,16)))))),25)))))),4);
	TREE 'RAxML Bootstrap Tree+' = ((((((((35,((((26,((8,33),32)),34),(7,(30,(37,9)))),((25,(((((20,19),(22,(28,15))),(((18,10),(38,23)),((12,11),(17,16)))),21),((6,(5,((2,42),1))),(31,(13,14))))),(39,24)))),27),((36,41),(43,44))),(29,47)),46),45),40),3,4);
	TREE 'RAxML Bootstrap Tree+' = (3,(40,(46,((((41,(44,43)),((25,((31,(13,14)),((((6,(5,((42,2),1))),((7,((26,(32,(33,8))),(34,(30,(37,9))))),21)),(24,39)),((22,(15,28)),((((17,16),(11,12)),((23,38),(18,10))),(20,19)))))),((36,27),35))),(47,29)),45))),4);
	TREE 'RAxML Bootstrap Tree+' = (3,(((45,46),(((47,29),(41,((36,(35,(((((((6,((2,1),5)),42),(((12,11),((((16,17),((10,18),(38,23))),(19,20)),(22,(15,28)))),25)),(21,(31,(14,13)))),(24,39)),7),((34,(26,(8,(32,33)))),(37,(9,30)))))),27))),(44,43))),40),4);
	TREE 'RAxML Bootstrap Tree+' = (3,(39,(24,((((31,(14,13)),(((10,18),((((20,19),38),(22,(28,15))),(((11,12),23),(17,16)))),((35,((27,(((45,40),46),(29,47))),((44,43),(41,36)))),25))),(((6,5),(42,(2,1))),21)),(7,((26,((32,33),8)),(((9,37),30),34)))))),4);
	TREE 'RAxML Bootstrap Tree+' = (((42,2),(((((39,24),((7,((34,(37,(9,30))),(26,((32,33),8)))),21)),((31,(14,13)),((25,((((27,(29,47)),((40,45),46)),35),(36,((44,43),41)))),((((((28,15),22),23),((20,19),38)),((12,11),(17,16))),(18,10))))),(6,5)),1)),3,4);
	TREE 'RAxML Bootstrap Tree+' = ((40,((((47,29),((36,((44,43),41)),(((((26,((32,8),((34,(37,(9,30))),33))),(7,(((((5,6),((1,2),42)),(21,((13,14),31))),((((((10,18),(23,((11,12),(17,16)))),38),22),(15,28)),(19,20))),(24,39)))),25),35),27))),46),45)),3,4);
	TREE 'RAxML Bootstrap Tree+' = (3,((45,(((29,47),((((((39,24),(25,42)),((21,(31,(13,14))),(((6,5),(1,2)),(((22,((18,10),(((12,11),(17,16)),(23,38)))),((19,20),(28,15))),(7,((34,((8,(32,33)),26)),(30,(37,9)))))))),35),27),((41,(44,43)),36))),46)),40),4);
	TREE 'RAxML Bootstrap Tree+' = ((45,((((25,(((((35,(27,6)),(5,(42,(2,1)))),(21,((13,14),31))),(((22,(28,15)),((20,19),(((11,12),23),((38,(16,17)),(10,18))))),(7,((26,(32,(33,8))),(((36,((47,29),41)),(30,(37,9))),34))))),(24,39))),(43,44)),46),40)),3,4);
	TREE 'RAxML Bootstrap Tree+' = (3,((6,((((25,((7,((34,(30,(37,9))),(26,((((29,47),27),(((40,46),36),41)),(32,(8,33)))))),(35,(24,39)))),((44,43),((((17,16),(23,(((19,20),((15,28),22)),38))),(11,12)),(18,10)))),((31,(14,13)),21)),(5,(42,(2,1))))),45),4);
	TREE 'RAxML Bootstrap Tree+' = (3,((45,(((47,29),((27,(41,(44,43))),((35,(((39,24),(((42,((2,1),(6,5))),21),(7,((33,(26,(32,8))),(((9,37),30),34))))),(((20,19),(((15,28),22),(((16,17),(23,(11,12))),((10,18),38)))),((31,(13,14)),25)))),36))),46)),40),4);
	TREE 'RAxML Bootstrap Tree+' = (3,(45,((46,((29,47),((36,(35,(25,((31,(13,14)),(((((24,39),((7,(30,(37,9))),(34,(26,(32,(8,33)))))),21),((6,5),(42,(1,2)))),((22,(28,15)),((((10,18),(((12,11),23),(17,16))),38),(20,19)))))))),(27,((43,44),41))))),40)),4);
	TREE 'RAxML Bootstrap Tree+' = ((45,((((47,29),(27,(((43,44),(41,36)),(((24,39),((((6,((42,(1,2)),5)),(((14,13),31),21)),(((28,15),22),((((12,11),23),(16,17)),((18,10),(38,(20,19)))))),((25,(26,((33,(((9,30),37),34)),(8,32)))),7))),35)))),46),40)),3,4);
	TREE 'RAxML Bootstrap Tree+' = (3,(40,(45,(((29,47),(((43,44),41),(8,((32,((7,((25,((((24,39),(((16,17),(((22,(15,28)),((20,19),38)),((11,12),23))),(10,18))),((((14,13),31),21),((6,5),(42,(1,2))))),(35,(36,27)))),((30,(9,37)),34))),26)),33)))),46))),4);
	TREE 'RAxML Bootstrap Tree+' = ((((44,43),(45,(36,(35,(((31,(14,13)),(((((21,((((22,(15,28)),(38,(19,20))),(((16,17),(12,11)),23)),(18,10))),34),((6,5),(42,(1,2)))),((37,(9,30)),((7,8),((33,32),26)))),(39,24))),25))))),(41,((46,40),((29,47),27)))),3,4);
	TREE 'RAxML Bootstrap Tree+' = (3,((47,29),(((27,(35,(((((7,(33,((8,32),26))),((37,(30,9)),34)),((((17,16),((20,19),(38,(((11,12),23),(22,(28,15)))))),(18,10)),(((42,2),(1,(6,5))),((31,(13,14)),21)))),(39,24)),25))),(((43,44),41),36)),((40,45),46))),4);
	TREE 'RAxML Bootstrap Tree+' = ((40,((45,((43,44),((25,(((7,((26,(33,(8,32))),(((9,37),30),34))),21),((2,(1,(6,(((14,13),31),((39,24),5))))),(((10,18),((38,(16,17)),(((20,19),(22,(15,28))),((12,11),23)))),42)))),((((47,29),(27,41)),36),35)))),46)),3,4);
	TREE 'RAxML Bootstrap Tree+' = (3,(45,(40,(((29,47),((27,(36,((44,43),(35,(((31,(13,14)),((((7,((30,(37,9)),((26,(8,(32,33))),34))),21),((24,39),(6,((1,(2,42)),5)))),(((28,15),22),((19,20),(((17,16),38),(((11,12),23),(18,10))))))),25))))),41)),46))),4);
	TREE 'RAxML Bootstrap Tree+' = (3,(45,(40,(((47,29),(((43,44),41),((35,(36,(((((((18,10),((38,((22,(15,28)),(19,20))),(((11,12),(16,17)),23))),((((14,13),31),21),((42,2),(6,(1,5))))),25),(39,24)),7),(((30,(9,37)),34),(33,(32,(26,8))))))),27))),46))),4);
	TREE 'RAxML Bootstrap Tree+' = (3,(40,(46,(45,((27,((41,(44,43)),(36,(47,29)))),((35,((((((1,5),(42,2)),6),(21,((13,14),31))),((22,(28,15)),((19,20),(38,(((23,(12,11)),(17,16)),(10,18)))))),((7,(((30,(37,9)),34),(33,(26,(32,8))))),(24,39)))),25))))),4);
	TREE 'RAxML Bootstrap Tree+' = (3,((47,29),((40,46),(((44,43),(36,(45,(25,((39,24),((((20,19),((22,(28,15)),(38,(((11,12),23),(16,(17,(10,18))))))),(7,(((33,((8,32),26)),34),((37,9),30)))),(((35,(27,6)),(5,(42,(1,2)))),(21,(31,(14,13)))))))))),41))),4);
	TREE 'RAxML Bootstrap Tree+' = ((45,((40,46),((29,47),(27,((((24,39),((7,((33,((32,8),26)),(34,(30,(37,9))))),((21,((6,(((2,42),1),5)),((14,13),31))),(((18,10),((((12,11),23),(16,17)),(((19,20),(22,(28,15))),38))),25)))),35),((44,43),(36,41))))))),3,4);
	TREE 'RAxML Bootstrap Tree+' = (3,(45,((46,((31,(14,13)),(((7,((26,((34,33),(8,32))),((9,30),37))),(((24,39),((25,(35,((36,((43,44),((29,47),41))),27))),((22,(28,15)),((38,((((12,11),23),(16,17)),(18,10))),(20,19))))),((5,6),(42,(1,2))))),21))),40)),4);
	TREE 'RAxML Bootstrap Tree+' = ((40,(46,((((43,44),(((((39,24),((((((13,14),31),21),((1,(2,42)),(5,6))),(((11,12),(16,17)),(((38,23),(10,18)),((20,19),(22,(15,28)))))),(36,(((47,29),7),((((37,9),30),34),((32,(33,8)),26)))))),25),35),27)),41),45))),3,4);
	TREE 'RAxML Bootstrap Tree+' = ((45,(((44,43),(((27,(29,47)),41),((((((8,((32,26),33)),34),((37,(30,9)),7)),(((25,((14,13),31)),((6,(5,((42,2),1))),(21,((22,(28,15)),((38,(((10,18),((12,11),(17,16))),23)),(19,20)))))),(39,24))),35),36))),(46,40))),3,4);
	TREE 'RAxML Bootstrap Tree+' = ((35,(((((((37,(30,9)),((8,(26,(33,32))),7)),34),(((18,10),(((22,(15,28)),((19,20),38)),(((12,11),23),(16,17)))),((((31,(13,14)),6),(5,((42,2),1))),21))),(24,39)),25),(((47,29),27),((45,(40,46)),(36,(41,(43,44))))))),3,4);
	TREE 'RAxML Bootstrap Tree+' = (3,((((41,(((36,(35,(45,(25,(((15,28),((((16,17),(20,19)),(38,(22,((10,18),23)))),(12,11))),(((14,13),31),(((39,24),((42,((6,5),(1,2))),21)),(7,((34,(30,(9,37))),(((8,33),32),26)))))))))),27),(43,44))),46),(47,29)),40),4);
	TREE 'RAxML Bootstrap Tree+' = (3,((45,(46,((27,((((((17,16),(((18,10),(38,(19,20))),(((12,11),23),((28,15),22)))),(((7,((34,(30,(37,9))),(33,(8,(32,26))))),(21,(31,(14,13)))),((24,39),((5,6),((2,42),1))))),25),35),((41,(44,43)),36))),(47,29)))),40),4);
	TREE 'RAxML Bootstrap Tree+' = ((40,(45,(46,(((35,((((39,24),((7,((26,((33,32),8)),((30,(9,37)),34))),(((14,13),31),(((((17,16),(((19,20),38),((22,(28,15)),((11,12),23)))),(10,18)),21),((42,(2,1)),(5,6)))))),25),27)),((41,36),(43,44))),(47,29))))),3,4);
	TREE 'RAxML Bootstrap Tree+' = (3,(40,(45,(((47,29),(((44,43),(36,((((39,24),((((10,18),((16,17),(((20,19),38),((22,(15,28)),((11,12),23))))),21),((25,(31,(13,14))),((6,5),((42,2),1))))),((7,((9,30),37)),(((32,(33,8)),26),34))),35))),(27,41))),46))),4);
	TREE 'RAxML Bootstrap Tree+' = (3,(45,(((43,44),((((((16,17),(((18,10),(38,(19,20))),((22,(28,15)),(23,(12,11))))),((9,(37,30)),((26,((34,33),(8,32))),7))),(((((13,14),31),21),((42,(2,1)),(6,5))),(24,39))),25),((36,((41,(47,29)),27)),35))),(46,40))),4);
	TREE 'RAxML Bootstrap Tree+' = (((46,(((((((((23,((12,11),(17,16))),(((20,19),38),(10,18))),(22,(28,15))),((31,(14,13)),((((34,(30,(37,9))),((26,(33,(32,8))),7)),(24,39)),(21,(6,(5,(42,(2,1)))))))),25),35),(27,(47,29))),((44,43),(41,36))),45)),40),3,4);
	TREE 'RAxML Bootstrap Tree+' = (3,((45,(46,((29,47),((41,(43,44)),(27,(((((25,(((11,12),(16,17)),(23,((18,10),(38,((20,19),(22,(28,15)))))))),(31,(13,14))),((21,((6,5),(42,(1,2)))),((24,39),(((30,(9,37)),((33,(32,(26,8))),34)),7)))),35),36)))))),40),4);
	TREE 'RAxML Bootstrap Tree+' = (3,((((21,(6,(((42,2),1),5))),((((26,(32,(8,33))),((30,(37,9)),34)),(((47,29),40),7)),((((13,14),31),(((45,46),((27,((41,36),(43,44))),35)),25)),(24,39)))),(16,17)),(((11,12),23),((18,10),((22,(15,28)),((19,20),38))))),4);
	TREE 'RAxML Bootstrap Tree+' = (3,((45,((47,29),(46,((36,(41,(43,44))),((35,((((17,16),((38,(20,19)),((18,10),(((28,15),22),((12,11),23))))),(25,((13,14),31))),((39,24),((21,(7,((34,(33,(32,(26,8)))),(37,(9,30))))),((6,5),(42,(1,2))))))),27))))),40),4);
	TREE 'RAxML Bootstrap Tree+' = ((((((24,39),((17,16),((18,10),((38,(20,19)),((23,(11,12)),(22,(15,28))))))),(((21,((14,13),31)),((26,(((34,33),(32,8)),(37,(30,9)))),7)),(6,(5,((42,2),1))))),25),(35,(((46,(45,40)),27),((36,(41,(43,44))),(29,47))))),3,4);
	TREE 'RAxML Bootstrap Tree+' = (((46,((((27,((25,((24,39),(((42,((6,5),(1,2))),(21,((14,13),31))),((7,((34,(33,(8,(32,26)))),(30,(37,9)))),((28,15),(((((18,10),(12,11)),(16,17)),(38,(23,22))),(19,20))))))),35)),((41,36),(44,43))),(29,47)),45)),40),3,4);
	TREE 'RAxML Bootstrap Tree+' = (3,(((47,29),((44,43),(((((32,(33,8)),((34,(30,(9,37))),(((((39,24),(((1,(2,42)),(6,5)),((31,(13,14)),21))),(((17,((11,12),((10,18),25))),16),((((28,15),(38,(19,20))),23),22))),7),26))),(27,35)),36),41))),((40,46),45)),4);
	TREE 'RAxML Bootstrap Tree+' = (((46,((((25,(((24,39),((42,(6,(5,(2,1)))),(((31,(13,14)),21),(7,((((29,47),33),(8,(32,26))),(34,(30,(9,37)))))))),((10,18),((((12,11),23),(16,17)),(((28,15),((19,20),38)),22))))),35),(27,(36,(41,(44,43))))),45)),40),3,4);
	TREE 'RAxML Bootstrap Tree+' = ((45,(46,(((27,((7,((30,(37,9)),(34,(33,((32,25),(26,8)))))),(((22,(((15,28),((20,19),38)),((23,((12,11),(17,16))),(10,18)))),((21,((14,13),31)),((42,(1,(5,6))),2))),(39,24)))),35),((40,(29,47)),((41,36),(43,44)))))),3,4);
	TREE 'RAxML Bootstrap Tree+' = ((45,((40,46),((29,47),((((44,43),41),36),(35,((25,((((21,(31,(14,13))),(7,(26,((33,((30,(9,37)),34)),(32,8))))),((5,6),(1,(42,2)))),((24,39),((20,19),(((10,18),(38,((22,(15,28)),(23,(12,11))))),(17,16)))))),27)))))),3,4);
	TREE 'RAxML Bootstrap Tree+' = (3,(((46,((29,47),(27,((((((14,13),31),(((6,(5,((42,2),1))),21),((34,(7,((26,(8,(33,32))),(37,(9,30))))),(24,39)))),((((22,(28,15)),(23,(12,11))),((18,10),((20,19),38))),(17,16))),25),((36,((44,43),41)),35))))),45),40),4);
	TREE 'RAxML Bootstrap Tree+' = (3,((29,47),(((40,46),45),(((36,(((((18,10),((38,((20,19),(22,(28,15)))),(23,((16,17),(12,11))))),(((6,(5,(42,(1,2)))),((7,((34,(37,(9,30))),(26,(33,(32,8))))),(21,(31,(14,13))))),(24,39))),25),35)),(27,41)),(44,43)))),4);
	TREE 'RAxML Bootstrap Tree+' = (3,(45,((46,((47,29),(((43,44),(41,36)),((((24,39),((25,((21,(31,(14,13))),(((18,10),((16,17),(((11,12),23),(38,((20,19),((15,28),22)))))),(6,(5,((42,2),1)))))),((30,(37,9)),(((26,(8,(32,33))),7),34)))),35),27)))),40)),4);
	TREE 'RAxML Bootstrap Tree+' = ((((29,47),(46,((43,44),((36,(45,(35,((7,((34,((9,37),30)),((33,(32,8)),26))),((((6,(5,(42,(1,2)))),(21,((14,13),31))),(25,(((((17,16),(23,(11,12))),((19,20),(22,(15,28)))),38),(18,10)))),(24,39)))))),(27,41))))),40),3,4);
	TREE 'RAxML Bootstrap Tree+' = (3,((((29,47),((41,36),((27,(25,((((13,14),31),((7,((34,(30,(37,9))),(26,(8,(33,32))))),21)),(((39,24),((18,10),((23,((11,12),(16,17))),(((19,20),38),(22,(15,28)))))),(5,(6,(1,(42,2)))))))),35))),(43,44)),(40,(45,46))),4);
	TREE 'RAxML Bootstrap Tree+' = ((40,(45,(((29,47),((36,((43,44),41)),((35,((25,(31,(13,14))),((((28,15),22),(((10,18),((16,17),((11,12),23))),(38,(20,19)))),(((6,(5,(1,(42,2)))),21),((24,39),((7,(37,(9,30))),(34,(26,(33,(8,32)))))))))),27))),46))),3,4);
	TREE 'RAxML Bootstrap Tree+' = (3,(((40,46),((41,(29,47)),((7,(((8,(((37,(30,9)),(34,33)),32)),26),((21,((31,(13,14)),(((39,24),((18,10),(((16,17),(((12,11),((15,28),22)),23)),((20,19),38)))),((35,36),((5,(27,6)),(42,(2,1))))))),25))),(44,43)))),45),4);
	TREE 'RAxML Bootstrap Tree+' = (3,(45,(5,(((42,(21,(((24,39),(7,(26,((32,(33,((30,(9,37)),34))),8)))),((31,(13,14)),(((20,19),(((23,(22,(28,15))),((18,10),38)),((16,17),(12,11)))),(25,(35,((((44,43),41),(((46,40),(47,29)),27)),36)))))))),(2,1)),6))),4);
	TREE 'RAxML Bootstrap Tree+' = ((45,((((43,44),((41,36),(27,(((((13,14),31),25),(((39,24),(((6,5),((42,((18,10),((((11,12),((28,15),((19,20),22))),(38,23)),(16,17)))),(2,1))),21)),(7,(((30,(9,37)),34),(26,(33,(8,32))))))),35)))),46),((47,29),40))),3,4);
	TREE 'RAxML Bootstrap Tree+' = (((47,29),(((44,43),(41,((27,36),(35,((7,(((30,(9,37)),34),((26,(8,32)),33))),(((2,(42,(1,(6,5)))),(((25,((((16,17),(23,(12,11))),(((28,15),22),((20,19),38))),(18,10))),(31,(14,13))),21)),(39,24))))))),(40,(46,45)))),3,4);
	TREE 'RAxML Bootstrap Tree+' = (3,(45,(((((35,(25,(((((42,(6,5)),(1,2)),(21,(31,(14,13)))),((7,((33,(32,(26,8))),(34,(30,(37,9))))),(24,39))),(((((22,(15,28)),(23,(12,11))),((19,20),38)),(17,16)),(18,10))))),36),(27,41)),(43,44)),((40,46),(47,29)))),4);
	TREE 'RAxML Bootstrap Tree+' = (3,(40,(45,((((27,(47,29)),(36,((((((6,(5,((1,2),42))),((((((11,12),23),(17,16)),(((22,(28,15)),(19,20)),38)),(10,18)),21)),((((34,((33,(32,8)),26)),(30,(37,9))),7),(24,39))),((13,14),31)),25),35))),(41,(44,43))),46))),4);
	TREE 'RAxML Bootstrap Tree+' = (3,(45,(6,(5,((((25,((((((15,28),22),(12,11)),((38,23),(20,19))),(16,17)),(10,18))),(24,39)),((7,((((((((46,40),(29,47)),27),(36,((43,44),41))),35),34),(37,(30,9))),(26,(32,(33,8))))),(((14,13),31),21))),(42,(2,1)))))),4);
	TREE 'RAxML Bootstrap Tree+' = (((47,29),((46,40),((((45,((((10,18),((17,16),((23,38),(((22,(15,28)),(19,20)),(11,12))))),(((13,14),31),((21,(6,(5,(42,(1,2))))),((24,39),((((9,37),30),(34,(26,((33,8),32)))),7))))),25)),35),((43,44),(36,41))),27))),3,4);
	TREE 'RAxML Bootstrap Tree+' = (((45,(((29,47),(27,((35,((25,((((26,(8,(32,33))),7),((31,(13,14)),21)),((6,(5,(42,(1,2)))),((24,39),(((16,17),(23,((11,12),(10,18)))),((22,(15,28)),((20,19),38))))))),((37,(9,30)),34))),(36,(41,(44,43)))))),46)),40),3,4);
	TREE 'RAxML Bootstrap Tree+' = ((40,(((29,47),(41,((44,43),(36,(27,(35,((((25,(31,(13,14))),((21,((10,18),((16,17),(((22,(28,15)),(23,(12,11))),(38,(19,20)))))),((5,6),(42,(2,1))))),(24,39)),(7,((26,((33,32),8)),((30,(9,37)),34)))))))))),(45,46))),3,4);
	TREE 'RAxML Bootstrap Tree+' = (3,((((27,((40,46),(29,47))),((((((((20,19),((((17,16),((11,12),(10,18))),(23,38)),(22,(15,28)))),(24,39)),((5,((42,2),1)),6)),(((14,13),31),21)),((34,((30,9),37)),(7,(33,(8,(32,26)))))),25),35)),((43,44),(41,36))),45),4);
	TREE 'RAxML Bootstrap Tree+' = (3,(40,(45,(46,(((44,43),((41,27),((36,(((25,((21,((14,13),31)),(((2,1),(5,42)),6))),((((15,28),22),((12,11),(23,(((16,17),(20,19)),(38,(18,10)))))),(7,((26,(33,(32,8))),(34,(37,(30,9))))))),(24,39))),35))),(47,29))))),4);
	TREE 'RAxML Bootstrap Tree+' = (3,((46,(((29,47),40),(45,41))),((44,43),(((25,((((23,((16,17),(12,11))),(((20,19),38),((15,28),22))),(10,18)),((((7,((26,(32,(33,8))),(((9,37),30),34))),(((14,13),31),21)),((6,5),((2,42),1))),(39,24)))),(36,35)),27))),4);
	TREE 'RAxML Bootstrap Tree+' = ((((47,29),(((41,36),(27,(((39,24),((((21,(6,(5,(42,(2,1))))),((10,18),((16,17),((19,20),(38,((23,(12,11)),(22,(15,28)))))))),(25,(31,(13,14)))),((26,(8,(((34,((37,9),30)),33),32))),7))),35))),(43,44))),((45,46),40)),3,4);
	TREE 'RAxML Bootstrap Tree+' = (((45,(((29,47),((27,(36,((((39,24),(((31,(14,13)),(((5,(42,(2,1))),(6,((12,11),((23,(((20,19),38),((10,18),(16,17)))),(22,(15,28)))))),21)),(((37,9),30),(7,(26,(32,(8,(34,33)))))))),25),35))),(41,(43,44)))),46)),40),3,4);
	TREE 'RAxML Bootstrap Tree+' = ((45,(((29,47),(((35,(((8,(34,33)),32),((((30,(37,9)),7),((((22,(28,15)),(((12,11),(16,17)),((10,18),(((19,20),38),23)))),(((6,(1,(42,5))),2),21)),((31,(14,13)),((24,39),25)))),26))),36),(27,(41,(43,44))))),(40,46))),3,4);
	TREE 'RAxML Bootstrap Tree+' = (((((35,(((((42,2),(5,(6,1))),((31,(13,14)),21)),((((15,28),(((20,19),((((16,17),(23,(12,11))),(10,18)),38)),22)),(((34,((32,33),8)),26),((30,(9,37)),7))),(25,(39,24)))),36)),(27,((43,44),41))),(29,47)),(45,(40,46))),3,4);
	TREE 'RAxML Bootstrap Tree+' = (3,((47,29),(((((((((5,6),(42,(1,2))),(((10,18),(((11,12),(38,23)),((22,(28,15)),((20,19),(16,17))))),21)),((24,39),(7,((34,(30,(37,9))),(26,((33,8),32)))))),(31,(14,13))),25),(35,27)),((41,(43,44)),36)),(45,(40,46)))),4);
	TREE 'RAxML Bootstrap Tree+' = ((45,(((((41,(43,44)),(36,(40,(47,29)))),(((((13,14),31),(((22,(28,15)),((20,19),(((16,17),(11,12)),(38,((10,18),23))))),((7,((34,(26,(32,(33,8)))),((37,9),30))),(21,(42,(((39,24),6),(1,(2,5)))))))),25),35)),27),46)),3,4);
	TREE 'RAxML Bootstrap Tree+' = (3,(39,((((((12,11),23),(((38,(20,19)),(17,16)),(22,(28,15)))),(10,18)),(((((35,((((43,44),(41,36)),27),((46,(40,45)),(29,47)))),((7,((8,(33,26)),32)),((30,(9,37)),34))),25),(21,(31,(13,14)))),((6,5),(42,(2,1))))),24)),4);
	TREE 'RAxML Bootstrap Tree+' = ((40,(45,(46,(((36,(41,(44,43))),(35,((((34,((9,37),30)),(((8,(32,33)),26),7)),(39,24)),(25,((21,((14,13),31)),(((10,18),(((19,20),(23,((11,12),(22,(28,15))))),(38,(16,17)))),(((2,1),(42,5)),(27,6)))))))),(47,29))))),3,4);
	TREE 'RAxML Bootstrap Tree+' = ((45,(40,(((((((41,(44,43)),36),((34,((9,30),37)),((26,(33,(8,32))),(7,((39,24),(((21,((14,13),31)),((((15,28),22),(((10,18),(((11,12),23),(16,17))),((20,19),38))),25)),(42,(6,(5,(2,1)))))))))),35),27),(47,29)),46))),3,4);
	TREE 'RAxML Bootstrap Tree+' = (3,(27,((((36,41),(44,43)),(((40,46),45),(29,47))),(((((7,((39,24),((((38,(10,18)),(((12,11),23),(17,16))),((20,19),(22,(28,15)))),(((31,(13,14)),21),(42,((5,(2,1)),6)))))),(30,(37,9))),((32,(33,8)),(25,26))),34),35))),4);
	TREE 'RAxML Bootstrap Tree+' = ((40,(45,(46,(((36,(35,((((22,(28,15)),((19,20),(((10,18),(((12,11),23),(16,17))),38))),((((6,5),((2,1),42)),((7,((34,(30,(37,9))),((33,(8,32)),26))),(21,(31,(13,14))))),(24,39))),25))),(((44,43),41),27)),(29,47))))),3,4);
	TREE 'RAxML Bootstrap Tree+' = ((45,(40,(((29,47),((25,((((((16,17),((38,23),((11,12),(18,10)))),(20,19)),((15,28),22)),((24,39),(((5,6),((2,1),42)),((21,(31,(13,14))),(7,((33,(8,(32,26))),(34,((37,9),30)))))))),(35,(36,27)))),(41,(43,44)))),46))),3,4);
	TREE 'RAxML Bootstrap Tree+' = ((45,((((44,43),(36,41)),(35,(((24,39),(((21,(31,(13,14))),(5,(((42,2),1),6))),(25,(((((19,20),((28,15),22)),(23,((12,11),(16,17)))),38),(18,10))))),((46,27),((((8,33),(7,26)),32),(34,(30,(37,9)))))))),(40,(47,29)))),3,4);
	TREE 'RAxML Bootstrap Tree+' = (3,(45,(((29,47),((36,((44,43),41)),(27,(((34,(((9,37),30),((8,(32,33)),(7,26)))),(((((31,(13,14)),21),(6,(5,((2,42),1)))),(((11,12),((22,(15,28)),(((10,18),(38,23)),((20,19),(17,16))))),25)),(24,39))),35)))),(40,46))),4);
	TREE 'RAxML Bootstrap Tree+' = (3,((45,(46,(((47,29),(((26,(25,((32,33),8))),(7,((24,39),((35,(27,(41,36))),((((13,14),31),(6,((1,(42,2)),5))),(21,((10,18),(((38,23),((11,12),(17,16))),((19,20),((15,28),22)))))))))),(((37,9),30),34))),(44,43)))),40),4);
	TREE 'RAxML Bootstrap Tree+' = (3,((47,29),(((43,44),((41,27),(36,(((((21,((14,13),31)),((6,(5,(42,(1,2)))),((((((19,20),(22,(15,28))),38),23),((12,11),(25,(18,10)))),(16,17)))),((7,(26,(8,(32,33)))),((30,(37,9)),34))),(39,24)),35)))),(45,(40,46)))),4);
	TREE 'RAxML Bootstrap Tree+' = (((47,29),((((45,46),40),(((26,(33,32)),8),(((34,((9,37),30)),((((((42,(1,2)),(6,5)),(21,(31,(13,14)))),(24,39)),(25,((44,43),((17,16),(((((12,11),23),(22,(28,15))),((20,19),38)),(10,18)))))),(35,(27,36)))),7))),41)),3,4);
	TREE 'RAxML Bootstrap Tree+' = (3,(((44,43),(((41,36),(35,(27,((24,39),(((6,(5,(1,(42,2)))),(21,(31,(13,14)))),(25,((34,((26,(32,(8,33))),(7,(30,(9,37))))),(((38,((20,19),((28,15),22))),(23,((12,11),(17,16)))),(18,10))))))))),(47,29))),((40,46),45)),4);
	TREE 'RAxML Bootstrap Tree+' = (((((47,29),27),((45,((((43,44),41),36),(35,(25,((39,24),((((18,10),((((12,11),23),(16,17)),(((19,20),(22,(15,28))),38))),((((34,33),(8,32)),26),(7,(30,(37,9))))),((((13,14),31),21),(6,(5,((2,42),1)))))))))),46)),40),3,4);
	TREE 'RAxML Bootstrap Tree+' = (3,(45,(((47,29),((((41,(44,43)),36),27),(35,((39,24),((((((14,13),31),21),((1,(6,5)),(2,42))),(((38,((((12,11),23),(17,16)),((20,19),(22,(28,15))))),(10,18)),25)),(7,(((30,(37,9)),34),((32,(8,33)),26)))))))),(46,40))),4);
	TREE 'RAxML Bootstrap Tree+' = (((29,47),((40,46),(45,(((36,41),(44,43)),(27,(35,((((21,(31,(14,13))),(7,((26,(32,(8,33))),(34,(37,(30,9)))))),(((6,5),(42,(2,1))),(24,39))),((38,(((28,15),22),(23,(12,11)))),((19,20),((25,(18,10)),(16,17))))))))))),3,4);
	TREE 'RAxML Bootstrap Tree+' = ((((47,29),(((27,(25,((((24,39),(((42,(2,1)),(5,6)),(21,(7,((33,(26,(32,8))),(34,(30,(9,37)))))))),((18,10),(((12,11),(17,16)),((38,(19,20)),(((28,15),22),23))))),(31,(13,14))))),35),(36,(41,(44,43))))),(45,(46,40))),3,4);
	TREE 'RAxML Bootstrap Tree+' = ((45,((((44,43),(27,(((25,(((31,(13,14)),((21,((5,(1,6)),(42,2))),((24,39),(7,(26,((32,(8,(33,34))),(30,(9,37)))))))),(((28,15),22),((38,(20,19)),((((10,18),16),17),((11,12),23)))))),35),(41,36)))),(47,29)),(46,40))),3,4);
	TREE 'RAxML Bootstrap Tree+' = ((40,(((44,43),((41,45),((25,(((((((16,17),(23,(11,12))),((22,(28,15)),((20,19),38))),(10,18)),(24,39)),((6,((42,5),(2,1))),((31,(13,14)),21))),(((26,(32,(33,8))),7),(34,(30,(9,37)))))),((27,36),35)))),((29,47),46))),3,4);
	TREE 'RAxML Bootstrap Tree+' = (3,(40,((29,47),(46,((44,43),((27,41),(36,(45,(35,((39,24),((((7,8),(26,(32,33))),(34,(30,(37,9)))),((21,((5,((42,2),1)),6)),((31,(14,13)),(25,((17,16),((38,((19,20),(10,18))),((22,(28,15)),((11,12),23))))))))))))))))),4);
	TREE 'RAxML Bootstrap Tree+' = (3,(45,((46,((27,((35,(25,(((14,13),31),((((38,((((11,12),(16,17)),(18,10)),23)),(20,19)),(22,(28,15))),((21,((42,2),(6,(5,1)))),((7,((34,(9,(37,30))),(26,(32,(8,33))))),(39,24))))))),(36,(41,(43,44))))),(29,47))),40)),4);
	TREE 'RAxML Bootstrap Tree+' = ((((((29,47),(((((24,39),((((((5,6),(2,1)),42),21),(((13,14),31),(25,((20,19),(((38,((22,(28,15)),23)),(10,18)),((17,16),(12,11))))))),(7,((26,((33,8),32)),(34,((37,9),30)))))),35),(36,(41,(44,43)))),27)),46),45),40),3,4);
	TREE 'RAxML Bootstrap Tree+' = ((40,(((((36,((((((15,28),22),(((38,((20,19),23)),((10,18),(17,16))),(11,12))),((((((37,9),30),7),(34,(26,(32,(8,33))))),(39,24)),((((14,13),31),21),((42,(2,1)),(6,5))))),25),35)),(27,(41,(44,43)))),(29,47)),46),45)),3,4);
	TREE 'RAxML Bootstrap Tree+' = ((45,((((41,((47,29),27)),(35,(36,(((34,((30,9),37)),((32,(8,26)),33)),(25,((7,((31,(14,13)),21)),((((6,5),(2,1)),42),((39,24),((10,18),(((20,19),38),((17,16),(((28,15),22),((12,11),23))))))))))))),(44,43)),(40,46))),3,4);
	TREE 'RAxML Bootstrap Tree+' = ((((47,29),((45,(36,(35,(25,((7,((30,(37,9)),(34,(26,(33,(32,8)))))),((((5,6),(42,(2,1))),((31,(13,14)),21)),(((10,18),((38,((22,(15,28)),(19,20))),((16,17),((12,11),23)))),(24,39)))))))),27)),((40,46),(41,(44,43)))),3,4);
	TREE 'RAxML Bootstrap Tree+' = (((((36,((25,((((21,((18,10),(((20,19),38),((23,((28,15),22)),((11,12),(17,16)))))),((6,5),((1,2),42))),((39,24),(((((26,(8,32)),33),34),(30,(37,9))),7))),((13,14),31))),35)),(27,(41,(43,44)))),((40,(47,29)),46)),45),3,4);
	TREE 'RAxML Bootstrap Tree+' = (3,(40,((((47,29),((36,(((((((23,(12,11)),(16,17)),(38,((22,(28,15)),(20,19)))),(10,18)),(((39,24),(7,((30,(37,9)),(((8,(32,26)),33),34)))),(((6,5),(1,(2,42))),(((14,13),31),21)))),((41,(44,43)),25)),35)),27)),46),45)),4);
	TREE 'RAxML Bootstrap Tree+' = ((40,((29,47),((((35,27),(25,(((((((5,6),(2,1)),42),21),((24,39),((16,17),(((23,38),(10,18)),(((11,((44,43),12)),((15,28),22)),(20,19)))))),((45,46),((((37,9),30),7),(34,(26,(32,(8,33))))))),((14,13),31)))),36),41))),3,4);
	TREE 'RAxML Bootstrap Tree+' = (3,(40,(45,(((((43,44),41),((((((33,(8,32)),((((((((((19,20),((15,28),22)),((11,12),((17,(38,23)),16))),(10,18)),(24,39)),(6,((1,(42,2)),5))),(31,(13,14))),21),7),26)),(34,(37,(9,30)))),25),(27,35)),36)),(47,29)),46))),4);
	TREE 'RAxML Bootstrap Tree+' = (((45,(((29,47),(((44,43),41),(((27,((((((6,5),((1,2),42)),((31,(13,14)),21)),(((((((32,33),8),26),34),(30,(9,37))),7),(24,39))),(((12,11),(((20,19),(17,16)),((18,10),(38,23)))),(22,(28,15)))),25)),35),36))),46)),40),3,4);
	TREE 'RAxML Bootstrap Tree+' = ((40,(45,(2,(42,(1,((6,(21,(((24,39),((31,(13,14)),(((((43,44),(41,36)),((46,((47,29),27)),35)),25),((10,18),((38,((19,20),(22,(15,28)))),((16,17),((12,11),23))))))),(7,((30,(37,9)),(34,((26,(8,32)),33))))))),5)))))),3,4);
	TREE 'RAxML Bootstrap Tree+' = ((45,(40,(46,(((44,43),((36,(35,(25,(((39,24),(7,(26,(((34,(((9,37),30),33)),8),32)))),((((((16,17),(23,((10,18),(11,12)))),((20,19),38)),(22,(28,15))),21),((6,(5,((42,2),1))),((13,14),31))))))),((29,47),27))),41)))),3,4);
	TREE 'RAxML Bootstrap Tree+' = ((45,((((43,44),(36,41)),(((((24,39),((((26,(8,32)),33),(34,((30,37),9))),7)),((((31,(13,14)),21),((18,10),(((((22,(15,28)),(19,20)),(17,16)),(23,(11,12))),38))),((5,(42,(1,2))),6))),25),(35,(27,(29,47))))),(40,46))),3,4);
	TREE 'RAxML Bootstrap Tree+' = ((39,(24,(((((((38,(19,20)),((22,(28,15)),((12,11),23))),(17,16)),(18,10)),25),((21,((13,14),31)),((1,(5,6)),(42,2)))),(((((40,(45,46)),((29,47),((43,44),(41,36)))),35),27),((34,((9,30),37)),(7,(26,(8,(33,32))))))))),3,4);
	TREE 'RAxML Bootstrap Tree+' = (3,((45,(46,((29,47),((35,(((7,(((32,(8,33)),26),(((9,30),37),34))),(25,((21,((18,10),((23,((11,12),(17,16))),(38,((19,20),(22,(28,15))))))),((31,(14,13)),(6,((42,(1,2)),5)))))),(39,24))),(27,(36,(41,(44,43)))))))),40),4);
	TREE 'RAxML Bootstrap Tree+' = (((45,(((35,(25,(((((((32,(8,33)),26),((30,(9,37)),34)),7),((31,(14,13)),21)),((24,39),((1,(6,5)),(42,2)))),((22,(15,28)),((38,(19,20)),(((17,16),(23,(11,12))),(10,18))))))),(((47,29),27),((44,43),(41,36)))),46)),40),3,4);
	TREE 'RAxML Bootstrap Tree+' = (3,((((35,(((((19,20),((38,((16,17),((12,11),23))),(22,(28,15)))),(10,18)),((31,(13,14)),(((24,39),(7,(26,(32,(8,((34,(30,(37,9))),33)))))),(21,((6,5),((2,1),42)))))),25)),(27,(36,((44,43),41)))),(46,(40,(47,29)))),45),4);
	TREE 'RAxML Bootstrap Tree+' = (3,(45,((((29,47),((36,(35,((((24,39),(7,((30,(9,37)),(((8,(32,33)),26),34)))),(((((5,6),(1,2)),42),(21,((17,16),(((10,18),(38,(19,20))),((22,(15,28)),(23,(12,11))))))),(25,(31,(13,14))))),27))),(41,(44,43)))),46),40)),4);
	TREE 'RAxML Bootstrap Tree+' = ((40,(45,(((((27,41),(36,((25,(((22,(15,28)),((19,20),(((10,18),((16,17),(11,12))),(23,38)))),((((6,5),((42,2),1)),((39,24),(((26,((8,32),(34,33))),(7,(30,(9,37)))),21))),((14,13),31)))),35))),(43,44)),(47,29)),46))),3,4);
	TREE 'RAxML Bootstrap Tree+' = (3,(29,(((27,((35,(((21,((31,(14,13)),(6,((42,(1,2)),5)))),(((22,(15,28)),(((18,10),((23,((11,12),(16,17))),38)),(19,20))),25)),((7,(((30,(37,9)),34),(26,((33,32),8)))),(24,39)))),((40,45),46))),(((43,44),41),36)),47)),4);
	TREE 'RAxML Bootstrap Tree+' = (((((((((6,((5,42),(1,2))),((31,(13,14)),21)),((39,24),(7,(((32,(8,33)),26),(((37,9),30),34))))),(25,(((15,28),22),(((38,(18,10)),((17,16),((12,11),23))),(19,20))))),(((47,29),27),35)),(41,36)),(44,43)),((45,46),40)),3,4);
	TREE 'RAxML Bootstrap Tree+' = (3,(45,((((43,44),(((36,(35,(25,(((31,(14,13)),((24,39),(((42,(2,1)),(5,6)),(21,(7,((30,(37,9)),((26,(33,(8,32))),34))))))),((22,(15,28)),(((38,(19,20)),(18,10)),((23,(11,12)),(16,17)))))))),27),41)),(47,29)),(40,46))),4);
	TREE 'RAxML Bootstrap Tree+' = (3,(40,(46,(45,((44,43),(((((((27,6),(5,(42,(2,1)))),(21,(31,(14,13)))),((24,39),((((9,37),30),(34,(26,(8,(33,32))))),((29,47),7)))),(25,(((((15,28),(38,(19,20))),22),(((11,12),23),(16,17))),(10,18)))),35),(36,41)))))),4);
	TREE 'RAxML Bootstrap Tree+' = ((45,((40,46),((43,44),((27,(((47,29),36),(((24,39),((7,(26,((8,32),(33,(34,(30,(9,37))))))),((((10,18),((38,(20,19)),((17,16),(23,((22,(28,15)),(11,12)))))),25),((21,(31,(13,14))),((42,2),(1,(6,5))))))),35))),41)))),3,4);
	TREE 'RAxML Bootstrap Tree+' = (3,(40,((45,46),(41,(((29,47),27),((36,((((7,((8,(32,((34,((30,9),37)),33))),26)),(((13,14),31),((((5,6),((2,1),42)),((24,39),((10,18),(((17,16),(20,19)),((38,23),((22,(28,15)),(12,11))))))),21))),25),35)),(43,44)))))),4);
	TREE 'RAxML Bootstrap Tree+' = (3,(((46,40),45),((44,43),((47,29),((36,41),((((((24,39),(((((12,11),23),(17,16)),((38,(20,19)),(22,(15,28)))),(10,18))),((6,(5,((2,1),42))),((7,(((9,(37,30)),34),((33,(32,8)),26))),(21,((13,14),31))))),25),35),27))))),4);
	TREE 'RAxML Bootstrap Tree+' = ((45,((19,20),(((((18,10),((((6,5),((1,2),42)),((7,(26,(((34,(30,(9,37))),((((36,((43,44),41)),(40,46)),((47,29),27)),35)),((33,32),8)))),(21,(31,(13,14))))),(25,(39,24)))),(28,15)),((11,12),(17,16))),(22,(38,23))))),3,4);
	TREE 'RAxML Bootstrap Tree+' = ((40,(45,((((36,((((25,((17,16),((38,((20,19),(22,(15,28)))),(((12,11),(18,10)),23)))),((39,24),(((((((37,9),30),34),((32,(8,33)),26)),7),(((14,13),31),21)),(((2,42),1),(5,6))))),35),(27,(43,44)))),41),(47,29)),46))),3,4);
	TREE 'RAxML Bootstrap Tree+' = ((40,((((44,43),(((35,((39,24),(((((16,17),((10,18),25)),((11,12),((((20,19),(22,(15,28))),38),23))),(((31,(13,14)),21),(6,(5,((2,1),42))))),(7,((34,(26,(33,(32,8)))),((9,30),37)))))),36),(41,(27,(29,47))))),46),45)),3,4);
	TREE 'RAxML Bootstrap Tree+' = ((((21,((25,((14,13),31)),((7,(26,(32,((33,((30,(37,9)),34)),8)))),((((36,(((47,29),(40,46)),(27,41))),35),(6,(5,(42,(2,1))))),(((10,18),((((12,11),(16,17)),(38,(20,19))),((22,(15,28)),23))),(24,39)))))),(43,44)),45),3,4);
	TREE 'RAxML Bootstrap Tree+' = (3,(41,(((36,((35,(((((7,(((8,33),32),26)),((30,(37,9)),34)),((((6,5),(42,(2,1))),(21,(31,(13,14)))),(((20,19),(((17,16),(12,11)),((10,18),(23,38)))),(22,(28,15))))),(24,39)),(27,25))),(44,43))),(45,(46,40))),(29,47))),4);
	TREE 'RAxML Bootstrap Tree+' = ((45,(((((27,(35,(((39,24),(25,((((18,10),((((38,23),((22,(28,15)),(19,20))),(16,17)),(12,11))),7),((21,(31,(13,14))),((6,5),((1,2),42)))))),(((37,(30,9)),(33,(32,(26,8)))),34)))),36),((43,44),41)),(47,29)),(46,40))),3,4);
	TREE 'RAxML Bootstrap Tree+' = (3,(((46,((44,43),((41,(47,29)),(27,(36,((((((((11,12),(17,16)),((19,20),38)),(((22,(15,28)),23),(10,18))),(39,24)),(((1,(2,42)),(6,5)),(21,(31,(13,14))))),(((34,(30,(9,37))),(26,((32,8),33))),7)),(35,25))))))),45),40),4);
	TREE 'RAxML Bootstrap Tree+' = (3,(((47,29),(((44,43),((41,36),(27,(35,(25,(45,(((18,10),(((38,(19,20)),(22,(28,15))),((23,(12,11)),(16,17)))),((24,39),(((21,(42,(((32,(33,8)),26),((34,(30,(9,37))),7)))),(1,(6,(((14,13),31),5)))),2))))))))),46)),40),4);
	TREE 'RAxML Bootstrap Tree+' = ((45,(((29,47),(((35,((36,(((39,24),(7,(((9,30),37),(34,(33,(26,(8,32))))))),(((10,18),((38,(20,19)),(((17,16),(12,11)),(23,(22,(15,28)))))),(((31,(13,14)),21),((1,(42,2)),(6,5)))))),25)),(41,27)),(43,44))),(46,40))),3,4);
	TREE 'RAxML Bootstrap Tree+' = (3,(40,((((35,(((47,29),36),(46,27))),(25,((((20,19),((((11,12),23),((17,16),(10,18))),38)),(22,(28,15))),((((21,((14,13),31)),(7,(26,(((34,(37,(9,30))),33),(32,8))))),((6,5),(1,(2,42)))),(39,24))))),((43,44),41)),45)),4);
	TREE 'RAxML Bootstrap Tree+' = (3,(45,(2,(1,(6,(5,(((((((14,13),31),(((24,39),(((((12,11),23),(17,16)),(38,((20,19),(22,(28,15))))),(10,18))),(35,((((41,(43,44)),36),27),((40,(47,29)),46))))),25),((((37,9),30),34),(7,(26,(32,(8,33)))))),21),42)))))),4);
	TREE 'RAxML Bootstrap Tree+' = ((40,(45,(((47,29),((27,(((((24,39),(((34,(8,((32,33),26))),(7,(37,(9,30)))),((((5,6),(42,(2,1))),(31,(14,13))),(21,((18,10),(((22,(15,28)),((17,16),((20,19),38))),((11,12),23))))))),25),35),36)),((44,43),41))),46))),3,4);
	TREE 'RAxML Bootstrap Tree+' = (((((43,44),(((((25,(((7,((26,((33,8),32)),(34,(30,(9,37))))),(((13,14),31),21)),((6,((1,2),(42,5))),((39,24),((((16,17),(20,19)),((((12,11),(22,(28,15))),23),38)),(18,10)))))),27),35),(41,36)),(29,47))),(45,46)),40),3,4);
	TREE 'RAxML Bootstrap Tree+' = (3,(((41,(((((46,27),(25,(((24,39),(((5,(42,(2,1))),6),(21,((14,13),31)))),((((38,((11,12),(16,17))),((23,((15,28),22)),(10,18))),(19,20)),(7,((((32,(8,26)),33),34),(30,(37,9)))))))),(45,35)),36),(43,44))),(47,29)),40),4);
	TREE 'RAxML Bootstrap Tree+' = ((45,(((47,29),((36,(35,(41,((24,39),((25,((((((30,(9,37)),(43,44)),34),(26,(32,(33,8)))),7),(((28,15),22),((38,((18,10),((16,17),(20,19)))),(23,(12,11)))))),((((42,2),1),(6,5)),((31,(14,13)),21))))))),27)),(46,40))),3,4);
	TREE 'RAxML Bootstrap Tree+' = (3,(45,(((44,43),(((29,47),41),(36,((((31,(13,14)),(((21,(7,((33,(8,(26,32))),(((37,30),9),34)))),(((1,(6,5)),(2,42)),(39,24))),(((22,(15,28)),((((17,16),(12,11)),23),(38,(20,19)))),(10,18)))),25),(27,35))))),(46,40))),4);
	TREE 'RAxML Bootstrap Tree+' = ((((18,10),((16,17),(11,12))),(23,(((7,((34,(26,(32,(8,33)))),(30,(9,37)))),(((21,(31,(14,13))),((2,1),(5,42))),(25,(((24,39),(45,6)),((((46,(40,(47,29))),27),35),((44,43),(36,41))))))),(38,((22,(28,15)),(20,19)))))),3,4);
	TREE 'RAxML Bootstrap Tree+' = ((45,(((((41,27),(36,(35,(((10,18),((((20,19),38),((23,(12,11)),(16,17))),((15,28),22))),((((7,((33,(8,(26,32))),((30,(37,9)),34))),(24,39)),((((5,6),1),(2,42)),21)),((31,(14,13)),25)))))),(44,43)),(47,29)),(40,46))),3,4);
	TREE 'RAxML Bootstrap Tree+' = ((((43,44),(((25,(((24,39),(((((1,(42,2)),5),6),(21,(31,(13,14)))),((18,10),((((12,11),(17,16)),(38,23)),((19,20),(22,(28,15))))))),(7,((34,(30,(9,37))),(26,(8,(33,32))))))),35),((41,36),(27,(47,29))))),((40,46),45)),3,4);
	TREE 'RAxML Bootstrap Tree+' = (3,(45,(((((12,11),((22,(15,28)),(((38,(19,20)),(23,(10,18))),16))),17),(((21,((26,((34,(42,33)),(8,32))),(7,((9,30),37)))),((6,((2,1),5)),(31,(14,13)))),(39,24))),(((27,((36,(41,(43,44))),((47,29),(40,46)))),35),25))),4);
	TREE 'RAxML Bootstrap Tree+' = (3,(45,((46,((47,29),((27,((((22,(15,28)),((((17,23),38),(16,((18,10),(20,19)))),(11,12))),(((6,((42,(2,1)),5)),(((7,(((33,(32,8)),26),(34,(30,(9,37))))),(21,25)),(24,39))),(31,(13,14)))),35)),(36,(41,(43,44)))))),40)),4);
	TREE 'RAxML Bootstrap Tree+' = (3,(((29,47),((((26,32),(33,((((39,24),(((6,(((2,1),42),5)),(21,((13,14),31))),(((18,10),((((16,17),((12,11),23)),(38,(20,19))),(22,(28,15)))),25))),(35,(36,27))),(34,(30,(37,9)))))),(7,8)),(41,(43,44)))),(46,(40,45))),4);
	TREE 'RAxML Bootstrap Tree+' = (3,(29,((((43,44),((27,(((((22,(28,15)),((19,20),(((18,10),(11,12)),((17,16),(38,23))))),((31,(13,14)),((21,((6,5),(42,(1,2)))),((39,24),((7,(30,(37,9))),(34,(26,(32,(8,33))))))))),25),35)),(41,36))),((40,46),45)),47)),4);
	TREE 'RAxML Bootstrap Tree+' = ((((44,43),((27,(36,(35,((((((23,((11,12),(17,16))),(38,((19,20),(22,(15,28))))),(10,18)),(24,39)),((31,(14,13)),(21,(25,(7,(26,(32,(8,(34,((37,(9,30)),33)))))))))),(6,(5,((2,1),42))))))),(41,(47,29)))),(45,(40,46))),3,4);
	TREE 'RAxML Bootstrap Tree+' = (3,(39,(24,(((25,((((23,((10,18),((17,16),(11,12)))),((19,20),38)),((28,15),22)),((6,(5,(42,(1,2)))),(21,(31,(14,13)))))),(7,(((32,(8,(34,33))),((((40,46),45),(47,29)),(37,(9,30)))),26))),((((41,(43,44)),27),36),35)))),4);
	TREE 'RAxML Bootstrap Tree+' = (3,(45,((6,5),((42,(1,2)),((((((((27,((40,(47,29)),46)),41),(43,44)),36),35),(((15,28),22),((((18,10),38),(((12,11),23),(17,16))),(20,19)))),(39,24)),(25,((7,(26,(((((9,37),30),34),33),(32,8)))),(21,(31,(14,13))))))))),4);
	TREE 'RAxML Bootstrap Tree+' = (3,(((40,45),46),((27,((((44,43),41),36),(35,(25,(((((5,6),((1,2),42)),(((13,14),31),21)),((39,24),(((37,(30,9)),((((33,8),32),26),34)),7))),(((22,(28,15)),(((23,(12,11)),(17,16)),((19,20),38))),(10,18))))))),(47,29))),4);
	TREE 'RAxML Bootstrap Tree+' = (3,((45,(((29,47),((27,(((25,((((20,19),(((18,10),(38,23)),((11,12),(16,17)))),(22,(15,28))),((((7,((((8,33),32),26),((30,(9,37)),34))),21),((5,(6,(42,(1,2)))),(39,24))),(31,(13,14))))),35),36)),((43,44),41))),46)),40),4);
	TREE 'RAxML Bootstrap Tree+' = (3,(((((27,(35,((26,((33,32),8)),((((((18,10),((((12,11),(17,16)),(23,38)),((19,20),(22,(15,28))))),(25,((39,24),((21,(31,(14,13))),((42,(2,1)),((45,6),5)))))),7),(30,(37,9))),34)))),(((43,44),41),36)),(47,29)),46),40),4);
	TREE 'RAxML Bootstrap Tree+' = ((40,(45,(46,((47,29),((43,44),((27,41),(35,((((6,((1,2),(5,42))),(31,(14,13))),((21,(((((33,(34,32)),8),26),(7,((9,30),37))),25)),((24,39),(((28,15),22),((23,(11,12)),(38,(((10,18),(16,17)),(19,20)))))))),36)))))))),3,4);
	TREE 'RAxML Bootstrap Tree+' = ((((41,(44,43)),(((((35,(((((((16,17),(((11,12),((19,20),(22,(15,28)))),((18,10),(38,23)))),((14,13),31)),((6,(5,(42,(2,1)))),21)),(24,39)),(7,((34,(30,(37,9))),(26,(8,(33,32)))))),25)),(36,45)),27),(29,47)),46)),40),3,4);
	TREE 'RAxML Bootstrap Tree+' = (((45,(((((36,(35,((39,24),((((((34,(((26,33),8),32)),((9,30),37)),7),(((17,16),((18,10),((12,11),((38,23),((28,15),22))))),(19,20))),((31,(13,14)),25)),(21,((42,2),(1,(5,6)))))))),(27,41)),(29,47)),(43,44)),46)),40),3,4);
	TREE 'RAxML Bootstrap Tree+' = ((45,((40,46),(((((24,39),(((((31,(14,13)),21),((((42,(1,2)),5),6),((((((22,(28,15)),23),((17,16),(11,12))),(20,19)),38),(18,10)))),25),(((30,(37,9)),34),(7,(33,(8,(32,26))))))),35),(36,(41,(44,43)))),((29,47),27)))),3,4);
	TREE 'RAxML Bootstrap Tree+' = (3,(40,((((((((25,((((((((17,16),((11,12),23)),((22,(15,28)),(20,19))),38),(18,10)),(39,24)),(((34,((9,37),30)),(26,(32,(33,8)))),7)),((21,(31,(14,13))),(6,(5,(1,(42,2))))))),35),27),(36,41)),(47,29)),(44,43)),46),45)),4);
	TREE 'RAxML Bootstrap Tree+' = ((40,((45,46),((((((43,44),41),36),(35,((39,24),((25,((((10,18),((((38,(20,19)),(17,16)),((15,28),22)),((12,11),23))),21),((31,(13,14)),(6,(5,((1,2),42)))))),(7,((26,(33,(32,8))),(34,(37,(30,9))))))))),27),(29,47)))),3,4);
	TREE 'RAxML Bootstrap Tree+' = ((40,(45,(46,(((((((26,(33,(8,32))),34),(7,(37,(9,30)))),(((((6,5),(1,(42,2))),(21,((((38,23),((11,12),(17,16))),((20,19),(22,(15,28)))),(18,10)))),((31,(13,14)),25)),(39,24))),27),35),((41,(44,43)),(36,(47,29))))))),3,4);
	TREE 'RAxML Bootstrap Tree+' = (3,(((46,45),((29,47),((27,(36,((((((((6,1),5),(42,2)),(((14,13),31),21)),25),(((10,18),(((22,(15,28)),((20,19),38)),((23,(12,11)),(16,17)))),(((7,(26,(32,(33,8)))),34),(37,(30,9))))),(39,24)),35))),(41,(43,44))))),40),4);
	TREE 'RAxML Bootstrap Tree+' = ((((35,(25,(((12,11),((22,(15,28)),(23,((17,16),(((18,10),(20,19)),38))))),((((21,(7,(((8,(32,33)),26),(34,(30,(9,37)))))),((5,6),(42,(1,2)))),(24,39)),(31,(14,13)))))),((((29,47),36),41),27)),((45,(40,46)),(43,44))),3,4);
	TREE 'RAxML Bootstrap Tree+' = ((((40,46),45),((((47,29),27),(35,(((7,(((9,37),30),(((32,(8,26)),33),34))),(((21,(31,(14,13))),(6,(5,(42,(1,2))))),((24,39),(25,(((16,17),(((19,20),(22,(15,28))),(38,((11,12),23)))),(10,18)))))),36))),(41,(44,43)))),3,4);
	TREE 'RAxML Bootstrap Tree+' = (3,(45,(40,(46,((((41,(43,44)),36),((27,35),(((31,(14,13)),(((21,(((5,6),(2,1)),42)),((7,((26,((32,33),8)),(34,(37,(9,30))))),(24,39))),((28,15),((((16,17),((10,18),(23,(11,12)))),(20,19)),(38,22))))),25))),(47,29))))),4);
	TREE 'RAxML Bootstrap Tree+' = (3,(45,(40,((((47,29),(41,(((9,37),30),(((26,(32,(8,33))),34),(7,(((36,27),35),((25,((21,(31,(13,14))),((5,(1,(2,42))),6))),((((19,20),((28,15),22)),((23,((16,17),((10,18),(11,12)))),38)),(24,39))))))))),(43,44)),46))),4);
	TREE 'RAxML Bootstrap Tree+' = (((45,(((43,44),((41,(47,29)),(((35,(((((17,16),(((19,20),(38,23)),((11,12),((28,15),22)))),(10,18)),(((((13,14),31),21),(6,(5,(42,(1,2))))),((39,24),(7,(((33,((8,32),26)),34),((9,37),30)))))),25)),36),27))),46)),40),3,4);
	TREE 'RAxML Bootstrap Tree+' = ((((43,44),((7,(((((36,(41,((47,29),27))),35),((30,(37,9)),34)),(32,(33,8))),26)),((((31,(14,13)),25),(((((((22,(15,28)),(20,19)),38),(((12,11),23),(17,16))),(18,10)),21),(((6,5),(2,1)),42))),(39,24)))),((40,46),45)),3,4);
	TREE 'RAxML Bootstrap Tree+' = (3,(45,((40,46),((47,29),(((44,43),(41,36)),(((7,(26,((33,((37,(9,30)),34)),(32,8)))),((39,24),(((((14,13),31),21),((27,6),(5,(42,(2,1))))),(25,((20,19),(((((18,10),(11,12)),(16,17)),(23,38)),(22,(28,15)))))))),35))))),4);
	TREE 'RAxML Bootstrap Tree+' = ((40,(46,((((36,41),((35,(((25,(((38,((22,(15,28)),(19,20))),(23,((10,18),((16,17),(12,11))))),((21,((14,13),31)),(((2,42),1),(5,6))))),(39,24)),(34,(7,(((30,9),37),((26,(8,33)),32)))))),((29,47),27))),(43,44)),45))),3,4);
	TREE 'RAxML Bootstrap Tree+' = ((45,((((47,29),((41,(43,44)),((((36,(((((6,(5,((2,42),1))),(39,24)),(21,(7,(((33,(8,32)),26),((37,(30,9)),34))))),((14,13),31)),((10,18),((((15,28),(38,(20,19))),(23,((17,16),(12,11)))),22)))),25),35),27))),46),40)),3,4);
	TREE 'RAxML Bootstrap Tree+' = (3,(((45,46),((44,43),(((29,47),((41,36),27)),(((((((16,17),(12,11)),((18,10),(38,23))),((20,19),(22,(15,28)))),((((((((33,26),8),32),((30,(37,9)),34)),7),(39,24)),(21,((6,5),(42,(2,1))))),(31,(14,13)))),25),35)))),40),4);
	TREE 'RAxML Bootstrap Tree+' = ((((((27,(47,29)),(36,41)),(35,((34,(((37,9),30),((26,(8,32)),33))),(7,((24,39),((((5,42),(2,1)),6),(((31,(13,14)),21),(25,((10,18),(((19,20),(38,(((28,15),22),((11,12),23)))),(17,16))))))))))),(43,44)),(45,(40,46))),3,4);
	TREE 'RAxML Bootstrap Tree+' = ((40,(((((44,43),41),((((25,(((((18,10),(11,12)),(16,17)),((38,(19,20)),(23,(22,(28,15))))),((((24,39),(7,((26,(32,(8,33))),(((9,30),37),34)))),((2,(42,(1,(6,5)))),21)),((14,13),31)))),35),36),(27,(29,47)))),46),45)),3,4);
	TREE 'RAxML Bootstrap Tree+' = ((((((25,39),24),(((((29,47),(41,36)),27),35),(((((40,(46,45)),6),((2,42),(5,1))),((31,(14,13)),21)),(((26,((33,32),8)),(34,(30,(9,((44,43),37))))),7)))),((((20,19),((28,15),22)),38),(((11,12),23),(18,10)))),(17,16)),3,4);
	TREE 'RAxML Bootstrap Tree+' = ((45,((46,40),((47,29),((27,(35,(36,(((31,(14,13)),25),(((21,((5,6),((1,2),42))),(((((((34,33),((9,30),37)),32),8),26),7),(24,39))),((((20,19),38),(((23,(12,11)),(16,17)),((28,15),22))),(10,18))))))),(41,(43,44)))))),3,4);
	TREE 'RAxML Bootstrap Tree+' = ((((44,43),((((((((19,20),38),((16,17),(((11,12),23),((28,15),22)))),(18,10)),(((21,(31,(14,13))),((6,((2,1),5)),42)),((39,24),(7,((34,(33,(26,(32,8)))),((37,9),30)))))),25),35),(27,((41,36),(47,29))))),(45,(46,40))),3,4);
	TREE 'RAxML Bootstrap Tree+' = (3,(40,(45,(46,(((((((((24,39),(7,((26,(32,(33,8))),(34,((37,9),30))))),(21,((42,(1,2)),(5,6)))),((13,14),31)),(((38,((20,19),(22,(28,15)))),(((11,12),23),(17,16))),(10,18))),25),35),(27,(36,((43,44),41)))),(47,29))))),4);
	TREE 'RAxML Bootstrap Tree+' = ((45,(40,(((47,29),(27,((36,(41,(44,43))),(35,(25,(((19,20),((((10,18),((16,17),(11,12))),(38,23)),(22,(15,28)))),((39,24),((((2,42),1),(5,6)),((21,(31,(13,14))),(7,(26,((32,(33,8)),((30,(9,37)),34))))))))))))),46))),3,4);
	TREE 'RAxML Bootstrap Tree+' = ((45,((46,((47,29),((41,(43,44)),(27,((36,((34,(((37,9),30),(7,((26,(33,32)),8)))),((39,24),(((((19,20),(22,(28,15))),(38,(23,((18,10),((12,11),(16,17)))))),(((1,2),((5,42),6)),(((13,14),31),21))),25)))),35))))),40)),3,4);
	TREE 'RAxML Bootstrap Tree+' = ((40,(45,(46,((43,44),(((35,(27,((((18,10),(((16,17),(23,(12,11))),(((19,20),(22,(15,28))),38))),(((7,((30,(9,37)),((((8,32),26),33),34))),((21,((13,14),31)),((6,5),(42,(2,1))))),(39,24))),25))),(41,36)),(29,47)))))),3,4);
	TREE 'RAxML Bootstrap Tree+' = (3,(45,(40,(46,((47,29),((44,43),((27,(35,(((((23,(12,11)),(16,17)),(((22,(28,15)),(20,19)),38)),(10,18)),(((21,((13,14),31)),(((34,(30,(9,37))),(((32,8),(25,26)),33)),7)),(((5,6),(1,(42,2))),(24,39)))))),(36,41))))))),4);
	TREE 'RAxML Bootstrap Tree+' = (3,(45,(((44,43),((((29,47),27),(35,((((((31,(14,13)),21),(((1,2),(5,42)),6)),(39,24)),(((17,16),((10,18),(((((15,28),22),((12,11),23)),38),(19,20)))),(7,((34,(30,(37,9))),(33,((8,32),26)))))),25))),(36,41))),(46,40))),4);
	TREE 'RAxML Bootstrap Tree+' = (3,(45,((46,((((27,(35,(25,(((18,10),((((22,(15,28)),(23,(12,11))),(38,(20,19))),(17,16))),(((24,39),(((7,(((30,(37,9)),34),((8,(33,32)),26))),21),(42,((1,2),(5,6))))),(31,(14,13))))))),(41,36)),(43,44)),(29,47))),40)),4);
	TREE 'RAxML Bootstrap Tree+' = ((8,((32,26),(33,(34,(((((24,39),(((((36,(41,(44,43))),27),((29,47),((40,45),46))),35),25)),((21,((18,10),(38,(((22,(28,15)),((16,17),((12,11),23))),(19,20))))),(((14,13),31),((5,6),((2,1),42))))),7),((9,37),30)))))),3,4);
	TREE 'RAxML Bootstrap Tree+' = ((((29,47),((36,(((((20,19),(((((12,11),23),((10,18),(16,17))),38),(22,(28,15)))),(((13,14),31),((21,((6,5),((42,2),1))),((7,(34,(((26,(8,32)),33),(37,(30,9))))),(24,39))))),25),35)),(27,(41,(44,43))))),((40,45),46)),3,4);
	TREE 'RAxML Bootstrap Tree+' = (((46,(45,((43,44),((35,((((42,(2,1)),(6,5)),(((31,(14,13)),((39,24),(((15,28),22),((19,20),(((16,17),((11,12),23)),((10,18),38)))))),(((((((9,30),37),34),(26,(8,(32,33)))),7),21),25))),36)),(((29,47),41),27))))),40),3,4);
	TREE 'RAxML Bootstrap Tree+' = ((((((41,(((((((1,(42,2)),(6,5)),(24,39)),(21,(((37,(9,30)),(34,(26,(8,(33,32))))),7))),((25,((13,14),31)),(((15,28),22),((((38,23),(10,18)),((17,16),(11,12))),(19,20))))),(27,35)),36)),(43,44)),(47,29)),(40,46)),45),3,4);
	TREE 'RAxML Bootstrap Tree+' = (3,(40,((47,29),(46,((43,44),(((36,(((((((19,20),38),(((23,(12,11)),(16,17)),(18,10))),(22,(28,15))),((6,(5,((1,2),42))),(((31,(14,13)),(21,(((26,(8,(33,32))),(34,7)),((9,37),30)))),(24,39)))),25),35)),(27,41)),45))))),4);
	TREE 'RAxML Bootstrap Tree+' = (3,(((45,((43,44),((35,(((47,29),(41,36)),27)),((25,(31,(13,14))),(((19,20),(((38,23),((16,((18,10),17)),(12,11))),(22,(15,28)))),((((5,6),(42,(1,2))),21),((7,((((37,(9,30)),33),(26,(32,8))),34)),(39,24)))))))),46),40),4);
	TREE 'RAxML Bootstrap Tree+' = (3,(45,((((((43,44),(41,36)),27),(35,((7,((31,(14,13)),((39,24),((21,((18,10),((16,17),((((20,19),(22,(28,15))),38),(23,(11,12)))))),((37,(9,30)),((42,(1,2)),(6,5))))))),(34,((32,(8,(25,26))),33))))),(47,29)),(40,46))),4);
	TREE 'RAxML Bootstrap Tree+' = (3,(((29,47),(46,(((45,(((((24,39),((((42,(1,2)),(6,5)),(21,((14,13),31))),((34,(30,(37,9))),(7,(26,(33,(8,32))))))),((((((11,12),23),((17,16),38)),(18,10)),((22,(15,28)),(20,19))),25)),36),35)),(43,44)),(41,27)))),40),4);
	TREE 'RAxML Bootstrap Tree+' = ((45,((40,46),((43,44),(41,(((26,((((13,14),31),32),(25,(33,8)))),(34,((((((6,(1,2)),5),42),(21,((39,24),((10,18),(((11,12),(16,17)),((23,(22,(28,15))),(38,(19,20)))))))),(30,(9,37))),7))),((((47,29),27),36),35)))))),3,4);
	TREE 'RAxML Bootstrap Tree+' = (3,(40,(46,((((25,(((13,14),31),((24,39),(((6,(5,(2,(1,42)))),21),((7,(26,((29,47),((((30,(37,9)),34),33),(8,32))))),((28,15),(22,((((16,17),(18,10)),(38,(20,19))),(23,(11,12)))))))))),(35,(27,(36,41)))),(43,44)),45))),4);
	TREE 'RAxML Bootstrap Tree+' = (3,(40,((46,((29,47),(((35,(((((21,(31,(13,14))),((42,5),((1,2),6))),(25,((((22,(15,28)),(38,(20,19))),(((11,12),(17,16)),23)),(10,18)))),(24,39)),(((26,(33,(32,8))),((30,(37,9)),34)),7))),36),(27,(41,(44,43)))))),45)),4);
	TREE 'RAxML Bootstrap Tree+' = (((((29,47),(27,((36,41),(35,(((((12,11),(28,15)),(((16,17),(((23,22),38),(10,18))),(19,20))),((((39,24),((7,(((9,30),37),((8,(32,26)),33))),34)),(21,((5,6),((2,1),42)))),((13,14),31))),25))))),(43,44)),(45,(46,40))),3,4);
	TREE 'RAxML Bootstrap Tree+' = (3,((46,(45,((((44,43),(36,41)),((((31,(13,14)),25),(((18,10),(((17,16),(23,(12,11))),(38,((20,19),(22,(15,28)))))),((21,((42,(1,2)),(5,6))),((((30,(37,9)),7),((26,(32,(33,8))),34)),(24,39))))),35)),((29,47),27)))),40),4);
	TREE 'RAxML Bootstrap Tree+' = ((40,((((35,(((41,(43,44)),25),(((39,24),(((1,(5,6)),(2,42)),((21,(31,(13,14))),((7,((33,(32,8)),26)),(34,(30,(37,9))))))),(((12,11),(23,((((10,18),16),17),(38,(19,20))))),((15,28),22))))),(27,((29,47),36))),46),45)),3,4);
	TREE 'RAxML Bootstrap Tree+' = (((45,(46,(6,(5,(((2,1),42),(((((22,(15,28)),((((12,11),(17,16)),((27,(18,10)),(23,38))),(20,19))),((((((47,29),36),(41,(43,44))),35),25),(31,(14,13)))),((24,39),(7,(((9,37),30),(34,(26,(8,(33,32)))))))),21)))))),40),3,4);
	TREE 'RAxML Bootstrap Tree+' = ((45,(40,((29,47),((35,(27,(((((((33,((32,((46,7),8)),26)),(34,(30,(37,9)))),(39,24)),(((6,5),(1,(2,42))),21)),(31,(13,14))),((((20,19),38),((17,16),((22,(15,28)),((12,11),23)))),(10,18))),25))),((44,43),(36,41)))))),3,4);
	TREE 'RAxML Bootstrap Tree+' = ((40,(46,(45,(6,(((1,(2,42)),5),(((((20,19),38),((16,17),(((12,11),23),(22,(15,28))))),(18,10)),(((24,39),(((((36,41),(43,44)),(27,35)),25),(34,((37,(9,30)),(33,(26,(32,(((47,29),7),8)))))))),(21,(31,(13,14)))))))))),3,4);
	TREE 'RAxML Bootstrap Tree+' = ((45,((((29,47),27),((35,(((7,((((30,(9,37)),34),33),(8,(32,26)))),(((((17,16),((((22,(28,15)),(20,19)),38),(23,(11,12)))),(10,18)),25),((((42,(2,1)),5),6),(((14,13),31),21)))),(39,24))),36)),((40,46),((44,43),41)))),3,4);
	TREE 'RAxML Bootstrap Tree+' = (3,(45,((40,46),((41,((27,(29,47)),(((((((((13,14),31),21),(5,((42,(2,1)),6))),(25,((((16,17),((12,11),23)),(((20,19),(22,(15,28))),38)),(10,18)))),(24,39)),((26,(32,(8,(34,((37,(9,30)),33))))),7)),35),36))),(44,43)))),4);
	TREE 'RAxML Bootstrap Tree+' = (3,(45,(((47,29),(27,(((41,(43,44)),36),(35,((7,((37,(30,9)),(34,(26,(8,(33,32)))))),(((21,(31,(13,14))),(6,(5,((2,1),42)))),(((24,39),((((12,11),(17,16)),((23,38),(18,10))),((20,19),(22,(28,15))))),25))))))),(40,46))),4);
	TREE 'RAxML Bootstrap Tree+' = (3,((45,(((27,(47,29)),((36,(41,(44,43))),((((((6,((42,(1,2)),5)),(21,((13,14),31))),((24,39),(((7,34),((9,37),30)),((32,(33,8)),26)))),(((28,15),22),((((11,12),(17,16)),((23,38),(10,18))),(19,20)))),25),35))),46)),40),4);
	TREE 'RAxML Bootstrap Tree+' = ((29,(47,(((((35,(36,(((32,(8,33)),26),((((25,(((39,24),(((22,(15,28)),((((23,(12,11)),(17,16)),(18,10)),(38,(19,20)))),(6,((42,(2,1)),5)))),(21,(31,(14,13))))),7),34),(37,(9,30)))))),41),27),(43,44)),((40,46),45)))),3,4);
	TREE 'RAxML Bootstrap Tree+' = ((40,((45,46),((29,47),((41,(43,44)),((25,((((20,19),(22,(28,15))),(((10,18),((11,12),23)),((17,16),38))),(((21,((14,13),31)),(((42,2),1),(6,5))),((39,24),(7,((37,(9,30)),(34,((8,(33,32)),26)))))))),((27,36),35)))))),3,4);
	TREE 'RAxML Bootstrap Tree+' = (((((29,47),(46,(40,45))),(27,((35,(34,((26,(8,(33,32))),((30,(9,37)),(7,((39,24),(((((14,13),31),21),(6,(5,(1,(2,42))))),(25,((22,(28,15)),((20,19),(38,((23,((18,10),(12,11))),(17,16))))))))))))),36))),(41,(43,44))),3,4);
	TREE 'RAxML Bootstrap Tree+' = ((45,(((29,47),((((43,44),41),36),((35,(((31,(13,14)),((21,((5,6),(42,(1,2)))),((39,24),(7,(26,(((34,((9,30),37)),33),(32,8))))))),(((18,10),(((23,(11,12)),(17,16)),(((20,19),(22,(15,28))),38))),25))),27))),(46,40))),3,4);
	TREE 'RAxML Bootstrap Tree+' = (((46,(45,((25,(((((47,29),27),(36,41)),35),((((24,39),(((((22,(28,15)),(23,(11,12))),(16,17)),(38,(20,19))),(10,18))),((6,((42,(2,1)),5)),((31,(14,13)),21))),(7,((34,(30,(37,9))),(26,(32,(33,8)))))))),(44,43)))),40),3,4);
	TREE 'RAxML Bootstrap Tree+' = ((40,(46,(45,((((47,29),27),(35,(((((31,(14,13)),25),((((11,12),(16,17)),(((18,10),((28,15),((38,23),22))),(19,20))),(((6,5),((1,2),42)),21))),(7,((33,(26,(32,8))),(34,((43,44),((37,9),30)))))),(39,24)))),(41,36))))),3,4);
	TREE 'RAxML Bootstrap Tree+' = ((40,(45,(((44,43),((27,(35,(36,((25,(((17,16),(((22,(15,28)),((20,19),38)),((12,11),23))),(10,18))),((6,(((2,1),42),5)),((39,24),((((13,14),31),21),((26,(((34,((9,30),37)),33),(8,32))),7)))))))),((47,29),41))),46))),3,4);
	TREE 'RAxML Bootstrap Tree+' = (3,(40,(46,((47,29),(((36,(45,((((7,(26,(((((30,(9,37)),34),33),8),32))),((24,39),(21,((5,((2,42),1)),6)))),(((((22,(15,28)),((((18,10),23),38),((12,11),(17,16)))),(20,19)),25),(31,(14,13)))),35))),(44,43)),(27,41))))),4);
	TREE 'RAxML Bootstrap Tree+' = (((45,(((47,29),((((25,((((21,((6,5),((42,2),1))),((39,24),(7,(((37,(9,30)),34),((8,(33,32)),26))))),((13,14),31)),((22,(28,15)),(((17,16),((23,(11,12)),(18,10))),(38,(20,19)))))),35),27),(36,(41,(43,44))))),46)),40),3,4);
	TREE 'RAxML Bootstrap Tree+' = (3,(45,((46,40),((44,43),((((41,36),27),(35,(((25,(18,10)),(31,(14,13))),(((((38,(20,19)),(28,15)),22),((16,17),(23,(12,11)))),((24,39),((21,(7,(((32,(8,26)),33),(34,((37,9),30))))),(6,((1,2),(42,5))))))))),(29,47))))),4);
	TREE 'RAxML Bootstrap Tree+' = ((40,(45,((((27,(47,29)),(((((((5,6),((2,1),42)),(39,24)),(((((15,28),22),((23,((17,16),((10,18),(12,11)))),(38,(20,19)))),((7,(34,(30,(9,37)))),(26,((32,8),33)))),((31,(14,13)),21))),25),35),36)),((43,44),41)),46))),3,4);
	TREE 'RAxML Bootstrap Tree+' = (3,(40,(45,(((29,47),(27,((36,((44,43),41)),(35,(((((((5,6),((2,1),42)),((7,((34,(30,(37,9))),((33,(32,26)),8))),21)),(24,39)),((18,10),(((38,((19,20),(22,(28,15)))),((12,11),23)),(16,17)))),(31,(13,14))),25))))),46))),4);
	TREE 'RAxML Bootstrap Tree+' = (3,(45,(((47,29),(((((((15,28),22),((23,(11,12)),((((16,(19,20)),17),(18,10)),38))),((((46,7),((34,(30,(9,37))),((33,(8,32)),26))),(39,24)),((((2,42),1),((27,6),5)),((31,(14,13)),21)))),25),35),(41,((44,43),36)))),40)),4);
	TREE 'RAxML Bootstrap Tree+' = ((45,(((41,36),((((39,24),(((34,(37,(30,9))),((8,(32,33)),26)),7)),((6,(((1,2),42),5)),(((22,(28,15)),((((10,18),(23,(12,11))),(17,16)),(38,(19,20)))),((31,((25,14),13)),21)))),35)),((43,44),((46,40),((47,29),27))))),3,4);
	TREE 'RAxML Bootstrap Tree+' = ((((29,47),((43,44),((36,((((((15,28),22),(((((18,10),(20,19)),(16,17)),(38,23)),(11,12))),((((39,24),(2,(((6,5),1),42))),((7,((34,((30,9),37)),(26,(8,(32,33))))),21)),(31,(13,14)))),25),35)),(27,41)))),((40,45),46)),3,4);
	TREE 'RAxML Bootstrap Tree+' = (3,(40,((29,47),(46,(45,((44,43),(((27,35),((39,24),((7,((26,(32,(33,8))),(34,(30,(37,9))))),(((((20,19),((38,((10,18),((11,12),23))),(17,16))),(22,(15,28))),(25,(31,(13,14)))),(21,((1,(6,5)),(42,2))))))),(41,36))))))),4);
	TREE 'RAxML Bootstrap Tree+' = (3,((((47,29),(40,46)),27),(41,((44,43),((((24,39),((((37,(9,30)),34),(7,((32,(33,8)),26))),(((((14,13),31),21),(42,(((45,2),1),(5,6)))),(25,((10,18),((((23,(11,12)),(22,(28,15))),(16,17)),(38,(20,19)))))))),35),36)))),4);
	TREE 'RAxML Bootstrap Tree+' = (3,(45,((((35,((25,(((14,13),31),(((10,18),(((22,(15,28)),((20,19),38)),(23,(((12,11),17),16)))),((((6,5),((2,1),42)),21),((24,39),(7,((((32,8),33),26),(34,(30,(9,37)))))))))),27)),((41,(44,43)),36)),(47,29)),(40,46))),4);
	TREE 'RAxML Bootstrap Tree+' = ((((((36,(35,(27,((((31,(13,14)),(((((45,6),5),(2,1)),42),(((10,18),((16,17),((23,((19,20),38)),((12,11),(22,(28,15)))))),21))),(39,24)),(7,((34,((33,((25,32),8)),26)),(30,(9,37)))))))),(41,(43,44))),(47,29)),46),40),3,4);
	TREE 'RAxML Bootstrap Tree+' = (3,(45,(40,((((47,29),(27,(((25,((((5,(6,(42,(2,1)))),(21,(31,(13,14)))),(34,((7,((37,9),30)),(26,(32,(33,8)))))),((39,24),(((((12,11),23),(16,17)),((22,(15,28)),(38,(19,20)))),(18,10))))),35),(36,41)))),(43,44)),46))),4);
	TREE 'RAxML Bootstrap Tree+' = (((46,(45,((43,44),(((41,27),(47,29)),(36,((25,(((10,18),(((38,(19,20)),(((11,12),23),(22,(28,15)))),(17,16))),(((7,((34,(30,(9,37))),(26,(32,(8,33))))),(39,24)),(((31,(14,13)),21),(6,((1,(42,2)),5)))))),35)))))),40),3,4);
	TREE 'RAxML Bootstrap Tree+' = (((45,(((47,29),((27,((35,((7,(((37,30),9),(34,((32,(8,26)),33)))),(25,(((((19,20),(22,(28,15))),(((11,12),(10,18)),(16,(17,(38,23))))),(39,24)),((((42,5),(2,1)),6),(21,(31,(13,14)))))))),36)),((43,44),41))),46)),40),3,4);
	TREE 'RAxML Bootstrap Tree+' = ((45,(((47,29),(((35,(((31,(13,14)),(21,(((24,39),(6,(5,(42,(1,2))))),((((15,28),22),((19,20),(38,((23,((16,17),(12,11))),(18,10))))),(7,(26,(8,(32,((34,((30,9),37)),33))))))))),25)),36),((41,(44,43)),27))),(46,40))),3,4);
	TREE 'RAxML Bootstrap Tree+' = (3,(((46,45),((((44,43),36),((((((39,24),((30,(9,37)),(7,(((34,33),(32,8)),26)))),(((((22,(28,15)),((20,19),38)),((23,(12,11)),(16,17))),(18,10)),((6,((42,(2,1)),5)),(21,(31,(13,14)))))),25),35),27)),(41,(29,47)))),40),4);
	TREE 'RAxML Bootstrap Tree+' = ((40,(46,(((((25,((((28,15),22),(((19,20),((18,10),(23,38))),((12,11),(16,17)))),(((39,24),((34,((8,(32,33)),26)),(7,(30,(37,9))))),(((31,(14,13)),21),(6,(5,(1,(42,2)))))))),35),36),((44,43),45)),(41,((47,29),27))))),3,4);
	TREE 'RAxML Bootstrap Tree+' = (3,(45,((27,((41,(((47,29),(40,46)),(44,43))),36)),(35,((7,((((8,32),26),33),(((37,9),30),34))),(((25,((18,10),((22,(28,15)),(((38,(17,16)),(23,(12,11))),(20,19))))),((42,(2,((5,6),1))),((31,(14,13)),21))),(24,39)))))),4);
	TREE 'RAxML Bootstrap Tree+' = ((45,(((29,47),((36,(((((43,44),((((23,(11,12)),(22,(28,15))),(38,(19,20))),(((10,18),17),16))),(7,(26,(((33,(((9,37),30),34)),32),8)))),(((31,(14,13)),21),((25,(39,24)),(((2,1),42),(6,5))))),(27,35))),41)),(46,40))),3,4);
	TREE 'RAxML Bootstrap Tree+' = (3,((41,((43,44),((((25,(((21,(31,(13,14))),(((39,24),((34,((30,(37,9)),(33,((8,26),32)))),7)),((2,42),(5,(1,6))))),((10,18),(((12,11),(16,17)),(((20,19),38),((22,(15,28)),23)))))),35),36),(27,(29,47))))),((40,45),46)),4);
	TREE 'RAxML Bootstrap Tree+' = (3,(40,((46,45),((43,44),((36,((((38,(20,19)),((17,16),((22,(28,15)),((11,12),23)))),(10,18)),(((31,(14,13)),((6,(24,39)),((5,((2,1),42)),(21,(7,(((37,(30,9)),(((32,8),33),26)),34)))))),(35,25)))),(41,((47,29),27)))))),4);
	TREE 'RAxML Bootstrap Tree+' = (3,(45,((46,((((25,((((14,13),31),(21,(7,((34,(37,(9,30))),(26,(33,(8,32))))))),(((39,24),(36,((10,18),(((16,17),((12,11),23)),((38,(20,19)),((28,15),22)))))),(6,((42,(2,1)),5))))),35),(27,(41,(44,43)))),(47,29))),40)),4);
	TREE 'RAxML Bootstrap Tree+' = ((45,((40,46),((29,47),(((41,36),(27,(35,(((21,(7,(((30,(9,37)),34),(26,(32,(8,33)))))),((((((((12,11),23),(17,16)),(38,(18,10))),(19,20)),(22,(15,28))),(39,24)),(((14,13),31),((6,5),(1,(2,42)))))),25)))),(43,44))))),3,4);
	TREE 'RAxML Bootstrap Tree+' = (((45,(46,(((((44,43),(35,(36,(((((16,17),((38,(20,19)),((23,(11,12)),(22,(15,28))))),(10,18)),(((31,(14,13)),21),((7,(26,((((34,33),8),32),((9,37),30)))),((6,(5,(42,(1,2)))),(39,24))))),25)))),27),41),(29,47)))),40),3,4);
	TREE 'RAxML Bootstrap Tree+' = (3,(((40,46),45),((((((6,((42,(1,2)),5)),((24,39),(((26,((((37,(9,30)),34),33),(32,8))),7),((31,(14,13)),21)))),((((16,17),((23,38),(10,18))),(19,20)),((11,12),(22,(28,15))))),25),(35,(27,(36,(41,(29,47)))))),(43,44))),4);
	TREE 'RAxML Bootstrap Tree+' = ((40,(45,(46,((27,((35,(((((26,(33,(32,8))),7),(34,(30,(9,37)))),((((13,14),31),21),(((42,(1,2)),(6,5)),(((((((19,20),(22,(15,28))),38),23),((11,12),(16,17))),(10,18)),(24,39))))),25)),(((44,43),41),36))),(29,47))))),3,4);
	TREE 'RAxML Bootstrap Tree+' = ((40,(45,((((27,((((24,39),((((21,((10,18),((38,((22,(28,15)),(19,20))),(((12,11),23),(16,17))))),((5,6),(1,(2,42)))),(31,(13,14))),(7,((26,(8,((25,33),32))),((30,(37,9)),34))))),36),35)),(41,(44,43))),(29,47)),46))),3,4);
	TREE 'RAxML Bootstrap Tree+' = ((40,(46,((45,((41,36),(35,(((24,39),((((5,6),(42,(2,1))),((31,(14,13)),21)),(((23,(((12,11),(17,16)),(((19,20),(22,(15,28))),38))),(10,18)),(7,((26,((32,33),8)),((((44,43),37),(30,9)),34)))))),25)))),((47,29),27)))),3,4);
	TREE 'RAxML Bootstrap Tree+' = ((40,(45,(46,((29,47),((35,(36,((((((5,6),(1,(42,2))),(21,(31,(14,13)))),(((18,10),(((12,11),23),((16,17),((22,(28,15)),(38,(20,19)))))),(7,((30,(37,9)),(34,(33,(32,(8,26)))))))),(24,39)),25))),(27,(41,(44,43)))))))),3,4);
	TREE 'RAxML Bootstrap Tree+' = (3,(45,((((41,(44,43)),(36,(35,((((14,13),31),(27,25)),(((7,((33,(8,(32,26))),(34,((37,9),30)))),(21,(6,(5,((2,1),42))))),((24,39),((20,19),((10,18),(((11,12),(16,17)),((38,23),(22,(28,15)))))))))))),(29,47)),(40,46))),4);
	TREE 'RAxML Bootstrap Tree+' = ((40,((((44,43),((41,36),(27,(35,((31,(13,14)),(((((22,(28,15)),((20,19),(((17,(23,38)),(11,12)),16))),(18,10)),(24,39)),(((7,(((9,37),30),((32,((34,33),8)),26))),(25,21)),((6,5),(42,(1,2)))))))))),(29,47)),(45,46))),3,4);
	TREE 'RAxML Bootstrap Tree+' = (3,(45,(40,(((36,((25,(((24,39),((6,(5,(42,(2,1)))),(((26,((34,(30,(9,37))),(32,(33,8)))),7),(((13,14),31),21)))),((10,18),((17,16),(((19,20),38),(23,((11,12),((15,28),22)))))))),35)),((29,47),(46,27))),(41,(44,43))))),4);
	TREE 'RAxML Bootstrap Tree+' = (3,(40,((47,29),(((41,27),((((((((((8,33),32),34),(30,(9,37))),(26,7)),(((21,((13,14),31)),((6,5),((2,1),42))),(((17,((10,18),(((20,19),38),(23,((12,11),(22,(15,28))))))),16),(39,24)))),25),(45,(44,43))),35),36)),46))),4);
	TREE 'RAxML Bootstrap Tree+' = (3,(((35,(27,(25,(((31,(14,13)),(((7,((34,(26,((32,33),8))),(30,(9,37)))),21),((24,39),((6,5),(42,(2,1)))))),((22,(28,15)),((12,11),(((19,20),(17,16)),((18,10),(38,23))))))))),(36,(41,(44,43)))),(((40,45),46),(47,29))),4);
	TREE 'RAxML Bootstrap Tree+' = (3,((45,(46,((47,29),(((43,44),41),((35,((((31,(13,14)),((7,((30,(37,9)),(34,((26,(8,32)),33)))),((((6,5),((1,2),42)),((((23,((11,12),(17,16))),(38,((22,(15,28)),(19,20)))),(10,18)),21)),(39,24)))),25),36)),27))))),40),4);
	TREE 'RAxML Bootstrap Tree+' = ((40,(45,(46,((((47,29),27),(36,(35,((39,24),((7,((((33,34),(30,(9,37))),(32,8)),26)),((((((10,18),(23,((12,11),(17,16)))),(((28,15),22),(38,(20,19)))),25),((42,(1,2)),(6,5))),(((13,14),31),21))))))),(41,(43,44)))))),3,4);
	TREE 'RAxML Bootstrap Tree+' = ((45,((40,46),(((((41,(47,29)),36),27),(((((((42,(2,1)),(6,5)),(21,(31,(14,13)))),((39,24),((34,(30,(37,9))),(7,(26,(8,(32,33))))))),((((15,28),22),((12,11),23)),((18,10),((38,(20,19)),(16,17))))),25),35)),(43,44)))),3,4);
	TREE 'RAxML Bootstrap Tree+' = (3,(45,(((43,44),(((36,41),(35,(27,((24,39),(((6,(5,(42,(1,2)))),(((31,(14,13)),21),(((10,18),(((16,17),((12,11),23)),(38,(((15,28),22),(19,20))))),((((26,(8,32)),(34,33)),((37,9),30)),7)))),25))))),(47,29))),(46,40))),4);
	TREE 'RAxML Bootstrap Tree+' = (3,(((45,46),((29,47),((((25,(((13,14),31),((((18,10),((((20,19),38),((22,(15,28)),(23,(12,11)))),(17,16))),(7,((37,(9,30)),(34,(32,(33,(26,8))))))),((24,39),(21,((5,6),((1,2),42))))))),(35,(36,27))),41),(43,44)))),40),4);
	TREE 'RAxML Bootstrap Tree+' = (3,((29,47),(((((((24,39),((7,(((26,(33,32)),8),(((9,37),30),34))),(((6,(5,(42,(2,1)))),((31,(13,14)),21)),(25,(((16,((((17,38),23),((28,15),22)),(11,12))),(10,18)),(20,19)))))),(35,27)),36),41),(44,43)),(46,(40,45)))),4);
	TREE 'RAxML Bootstrap Tree+' = (3,(45,(((((47,29),(((35,(25,(((((((15,28),22),((11,12),(23,((10,18),((20,19),(16,(38,17))))))),(((((32,33),8),26),34),(7,((9,30),37)))),(((1,2),(6,(5,42))),21)),(24,39)),(36,(31,(13,14)))))),27),41)),(43,44)),40),46)),4);
	TREE 'RAxML Bootstrap Tree+' = (3,(((47,29),(((43,44),(45,(41,((27,36),((((7,(34,(((32,33),26),8))),(30,(9,37))),((((31,(14,13)),21),((2,42),(1,(6,5)))),(((39,24),((((12,11),(16,17)),((((15,28),22),23),(38,(19,20)))),(18,10))),25))),35))))),46)),40),4);
	TREE 'RAxML Bootstrap Tree+' = ((45,((40,46),(((47,29),27),(((41,(43,44)),36),(35,(((((16,17),38),((10,18),((12,11),23))),((19,20),((28,15),22))),((((7,(((9,30),37),((26,(33,(32,8))),34))),(24,39)),(21,(6,(((2,1),42),5)))),((31,(14,13)),25)))))))),3,4);
	TREE 'RAxML Bootstrap Tree+' = (3,(45,(((43,44),((((41,36),(27,(47,29))),35),((39,24),((((((5,(42,(2,1))),6),(21,(((15,28),22),(((12,11),17),((23,38),(((19,20),16),(10,18))))))),((13,14),31)),25),(7,(26,((((9,37),30),34),((8,32),33)))))))),(46,40))),4);
	TREE 'RAxML Bootstrap Tree+' = (((45,(46,((43,44),((36,(35,((((6,(((42,2),1),5)),((21,((14,13),31)),((38,(((28,15),22),(20,19))),((((11,12),(16,17)),23),(10,18))))),((((32,(26,(7,8))),33),(34,(37,(9,30)))),(39,24))),25))),(27,(41,(29,47))))))),40),3,4);
	TREE 'RAxML Bootstrap Tree+' = ((((((27,(47,29)),((36,(41,(43,44))),(35,((((((((28,15),22),((20,19),(((16,17),(12,11)),((18,10),(38,23))))),((7,(30,(9,37))),(((32,(33,8)),26),34))),(39,24)),(21,(6,((5,42),(1,2))))),(31,(13,14))),25)))),46),45),40),3,4);
	TREE 'RAxML Bootstrap Tree+' = (3,(40,(45,(46,(((41,(44,43)),((36,((25,((31,(14,13)),(((21,(2,(42,(1,(5,6))))),((((17,16),((((15,28),22),((12,11),23)),((19,20),38))),(10,18)),(7,((33,((8,32),26)),(((37,9),30),34))))),(39,24)))),35)),27)),(47,29))))),4);
	TREE 'RAxML Bootstrap Tree+' = ((23,(((11,12),(16,17)),(((10,18),((((35,((((41,(43,44)),36),((47,29),(46,(45,40)))),27)),25),((13,14),31)),(((7,((34,((30,9),37)),(33,(32,(8,26))))),21),(((1,(2,42)),(5,6)),(39,24))))),((22,(28,15)),(38,(20,19)))))),3,4);
	TREE 'RAxML Bootstrap Tree+' = (3,(39,((((((((46,40),45),(47,29)),27),35),((43,44),(41,36))),(((26,((32,8),((34,((9,37),30)),33))),7),(21,((((31,(13,14)),25),((((12,11),(17,16)),(38,(23,(18,10)))),((20,19),(22,(15,28))))),((6,5),(42,(1,2))))))),24)),4);
	TREE 'RAxML Bootstrap Tree+' = ((((47,29),(41,(27,(36,((((6,((1,(2,42)),5)),(21,(31,(13,14)))),((25,(39,24)),(((((38,(20,19)),((23,(12,11)),(22,(28,15)))),(17,16)),(18,10)),(7,((34,(26,((8,32),33))),(37,(9,30))))))),35))))),(((45,40),46),(43,44))),3,4);
	TREE 'RAxML Bootstrap Tree+' = (3,(((40,45),46),((((36,(41,(44,43))),(35,((((10,18),(((((11,12),(17,16)),23),38),((20,19),(22,(28,15))))),(((6,(24,39)),((1,2),5)),(42,(21,(((((25,32),(33,8)),26),(34,(37,(30,9)))),7))))),(31,(13,14))))),27),(47,29))),4);
	TREE 'RAxML Bootstrap Tree+' = (3,((45,(((27,(((((21,((14,13),31)),(6,(5,(42,(2,1))))),((((26,((32,8),(33,((30,(37,9)),34)))),7),(38,((19,20),(((17,16),((22,(15,28)),((12,11),23))),(10,18))))),(24,39))),25),35)),(41,(((29,47),36),(43,44)))),46)),40),4);
	TREE 'RAxML Bootstrap Tree+' = (3,(45,((((43,44),(41,(36,(35,((25,(((24,39),(((31,(13,14)),21),(6,(((2,1),42),5)))),((7,((26,(8,(32,33))),(((30,9),37),34))),(((20,19),(((38,(16,17)),(23,(11,12))),(18,10))),((15,28),22))))),27))))),(47,29)),(40,46))),4);
	TREE 'RAxML Bootstrap Tree+' = (3,(((((29,47),(((43,44),(35,(36,(((((23,(12,11)),((18,10),(38,((22,(15,28)),(19,20))))),(17,16)),(((21,(31,(14,13))),((6,5),(42,(2,1)))),((7,((30,(37,9)),(34,((32,(8,33)),26)))),(24,39)))),25)))),(27,41))),46),45),40),4);
	TREE 'RAxML Bootstrap Tree+' = (3,((29,47),(((27,41),((44,43),(45,((35,36),((7,(((37,9),30),(((8,(33,32)),26),34))),(((25,((13,14),31)),(((6,(42,5)),(1,2)),(21,(((22,(28,15)),((20,19),(((23,(11,12)),(17,16)),38))),(10,18))))),(24,39))))))),(46,40))),4);
	TREE 'RAxML Bootstrap Tree+' = (3,(29,(47,((((36,(35,((24,39),(((34,(26,(32,(8,33)))),((37,(30,9)),7)),(25,((21,((16,17),(((10,18),(23,(11,12))),(((20,19),(22,(15,28))),38)))),(((14,13),31),(6,(5,(42,(1,2))))))))))),((43,44),41)),27),((40,46),45)))),4);
	TREE 'RAxML Bootstrap Tree+' = (3,((40,46),((27,(47,29)),((35,((((26,(7,((24,39),(((6,((42,(45,(2,1))),5)),(21,((14,13),31))),((25,(18,10)),((23,(22,(28,15))),(((11,12),(17,16)),((19,20),38)))))))),((34,(30,(9,37))),33)),8),32)),(36,(41,(43,44)))))),4);
	TREE 'RAxML Bootstrap Tree+' = (3,(45,((46,(6,(5,((((21,(7,(((8,(33,32)),26),(34,(37,(9,30)))))),(((((14,13),31),25),(35,((36,(41,(44,43))),(27,(29,47))))),((18,10),((22,(15,28)),(((23,(11,12)),(17,16)),((19,20),38)))))),(39,24)),(1,(42,2)))))),40)),4);
	TREE 'RAxML Bootstrap Tree+' = ((40,((((27,(47,29)),(((41,(43,44)),36),(((((7,(26,((33,32),8))),(34,(30,(37,9)))),(((((20,19),((((10,18),38),23),((11,12),(16,17)))),((28,15),22)),((5,(6,((42,1),2))),((31,(13,14)),21))),(24,39))),25),35))),46),45)),3,4);
	TREE 'RAxML Bootstrap Tree+' = ((((41,((29,47),27)),(36,(((((((26,((32,33),8)),(34,(30,(9,37)))),7),((6,((5,42),(2,1))),21)),((39,24),((20,19),((((17,16),((12,11),23)),((10,18),38)),(22,(15,28)))))),(25,((13,14),31))),35))),((44,43),(40,(45,46)))),3,4);
	TREE 'RAxML Bootstrap Tree+' = (((((46,(40,(29,47))),(44,43)),((((39,24),(25,(((21,(31,(13,14))),(6,((1,(42,2)),5))),((10,18),((((12,11),23),(16,17)),(((22,(28,15)),(20,19)),38)))))),((36,41),(7,((34,((37,9),30)),(((33,8),26),32))))),(35,27))),45),3,4);
	TREE 'RAxML Bootstrap Tree+' = (3,((45,(((((((25,(34,(((37,9),30),((26,(((21,(31,(13,14))),((42,(2,1)),(5,(6,(((22,(28,15)),((((23,38),(18,10)),((11,12),(16,17))),(19,20))),(24,39)))))),7)),(33,(8,32)))))),35),27),(41,36)),(43,44)),(29,47)),46)),40),4);
	TREE 'RAxML Bootstrap Tree+' = (3,(45,(((43,44),((35,(((((((34,(30,(37,9))),((32,(26,8)),33)),7),(21,((14,13),31))),(((2,42),1),(6,5))),(((38,(((12,11),23),(22,(15,28)))),((19,20),((18,10),(17,16)))),(39,24))),25)),(27,((47,29),(36,41))))),(46,40))),4);
	TREE 'RAxML Bootstrap Tree+' = ((45,(40,(((47,29),((27,(36,(35,((((((31,(13,14)),21),((((32,(33,8)),26),(34,(30,(9,37)))),7)),(((2,42),(1,(5,6))),(24,39))),((((11,12),23),(22,(28,15))),((17,16),((10,18),((20,19),38))))),25)))),((43,44),41))),46))),3,4);
	TREE 'RAxML Bootstrap Tree+' = (3,(((43,44),((36,(35,((((6,(((2,1),42),5)),(((31,(13,14)),(((((30,9),37),34),((26,(32,(33,8))),7)),21)),(39,24))),((18,10),((((38,23),(16,17)),(12,11)),((22,(28,15)),(20,19))))),25))),(41,(27,(47,29))))),(45,(40,46))),4);
	TREE 'RAxML Bootstrap Tree+' = (3,(45,(40,(46,((29,47),((44,43),((((((39,24),((16,17),(((18,10),(((22,(28,15)),23),38)),((11,12),(20,19))))),(((42,(((6,5),1),2)),(21,((14,13),31))),((7,((((26,(32,8)),33),34),((37,30),9))),25))),(27,35)),36),41)))))),4);
	TREE 'RAxML Bootstrap Tree+' = (3,(39,(24,(((((46,(45,40)),(47,29)),(36,(41,(44,43)))),(27,35)),((((30,(37,9)),(((26,8),(32,33)),34)),7),(25,((21,((((12,11),23),(17,(16,(38,((19,20),(22,(28,15))))))),(10,18))),((31,(13,14)),(6,(((42,2),1),5))))))))),4);
	TREE 'RAxML Bootstrap Tree+' = (3,((45,(46,((44,43),((27,(41,(29,47))),((35,((((((31,(14,13)),(6,(5,((2,42),1)))),(21,((((32,(33,8)),26),((37,(9,30)),34)),7))),(39,24)),((18,10),((22,(28,15)),(((38,23),(19,20)),((17,16),(12,11)))))),25)),36))))),40),4);
	TREE 'RAxML Bootstrap Tree+' = ((45,((46,40),((43,44),((41,((29,47),27)),(((25,(((18,10),((22,((28,15),(38,(19,20)))),(((11,12),23),(16,17)))),(((((5,((2,1),42)),6),21),((7,((33,((8,32),26)),(34,((9,37),30)))),(24,39))),(31,(14,13))))),35),36))))),3,4);
	TREE 'RAxML Bootstrap Tree+' = (3,((45,(((29,47),((43,44),((((37,9),30),(7,((((31,(13,14)),21),(((35,(39,24)),(((5,((2,42),1)),6),(27,((10,18),((38,23),(((19,20),(22,(28,15))),((11,12),(16,17)))))))),25)),(34,((32,(26,8)),33))))),(41,36)))),46)),40),4);
	TREE 'RAxML Bootstrap Tree+' = (3,(((((35,(((36,(((30,(9,37)),34),(7,((8,(32,33)),26)))),(((6,(5,((1,2),42))),(((14,13),31),21)),(((17,16),((23,((12,11),(10,18))),(38,((22,(28,15)),(20,19))))),(24,39)))),25)),(41,27)),(44,43)),(29,47)),(46,(40,45))),4);
	TREE 'RAxML Bootstrap Tree+' = (3,((47,29),((46,(40,45)),(27,(((((((21,(31,(14,13))),((42,(1,2)),(6,5))),(34,(((32,((7,8),26)),33),(37,(9,30))))),(39,24)),25),((18,10),((22,(((11,12),(17,16)),23)),(((28,15),(20,19)),38)))),(35,((44,43),(41,36))))))),4);
	TREE 'RAxML Bootstrap Tree+' = (3,(40,((29,47),(((35,(36,((33,(32,(8,26))),(((((((38,((22,(28,15)),(19,20))),23),((((18,10),25),(12,11)),(17,16))),(((2,42),(1,((45,5),6))),(21,(31,(14,13))))),(24,39)),7),((30,(9,37)),34))))),((41,(43,44)),27)),46))),4);
	TREE 'RAxML Bootstrap Tree+' = (3,((46,((41,((27,(43,44)),((((((1,(6,5)),(2,42)),((36,(39,24)),(((((20,19),(22,(28,15))),38),(((12,11),(17,16)),23)),(10,18)))),((((14,13),31),21),(((26,(33,(32,8))),(34,((29,47),((37,9),30)))),7))),25),35))),45)),40),4);
	TREE 'RAxML Bootstrap Tree+' = ((40,(45,((41,(29,47)),((27,(36,((((((39,24),(7,((26,(33,(32,8))),(34,(30,(37,9)))))),((6,(((42,2),1),5)),(21,((14,13),31)))),((((12,11),(23,((38,(19,20)),((10,18),(17,16))))),22),(15,28))),25),35))),(46,(44,43)))))),3,4);
	TREE 'RAxML Bootstrap Tree+' = ((45,(((((43,44),(36,((((((31,(14,13)),(6,(5,((42,2),1)))),(((22,(28,15)),((19,20),(38,((23,((12,11),(17,16))),(10,18))))),21)),(((7,(34,(26,(8,(32,33))))),(37,(30,9))),(39,24))),25),35))),(41,27)),(47,29)),(46,40))),3,4);
	TREE 'RAxML Bootstrap Tree+' = ((45,((40,46),(27,((((24,39),(((((12,11),(((15,28),22),23)),(((17,16),(18,10)),(38,(19,20)))),((26,(32,(8,(33,(((30,9),((44,43),37)),34))))),7)),((21,((31,(13,14)),(((42,(1,2)),5),6))),25))),35),((47,29),(41,36)))))),3,4);
	TREE 'RAxML Bootstrap Tree+' = (3,(40,(46,(((44,43),(((27,(47,29)),41),((35,(25,(((18,10),(((38,(20,19)),(17,16)),((22,(28,15)),((11,12),23)))),((39,24),(((21,(31,(13,14))),(2,(42,(1,(6,5))))),(7,(26,(32,(8,(33,(34,(30,(9,37))))))))))))),36))),45))),4);
	TREE 'RAxML Bootstrap Tree+' = (3,(((40,45),46),((35,(((24,39),(7,((33,(8,(32,26))),(34,((37,9),30))))),(((6,(5,(42,(1,2)))),(25,((18,10),(23,((11,12),((((28,15),(38,(19,20))),(16,17)),22)))))),(21,(31,(13,14)))))),(27,((44,43),(((47,29),41),36))))),4);
	TREE 'RAxML Bootstrap Tree+' = ((40,((46,(((((((((((38,(20,19)),(((11,12),(23,(16,17))),(10,18))),((28,15),22)),((((13,14),31),21),((5,6),(1,(2,42))))),(24,39)),(((34,((32,(33,8)),26)),((37,9),30)),7)),25),35),27),(36,(41,(29,47)))),(43,44))),45)),3,4);
	TREE 'RAxML Bootstrap Tree+' = (3,(((((43,44),(((36,35),(((((21,(7,((34,(30,(37,9))),(26,(33,(32,8)))))),((39,24),(42,((5,6),(1,2))))),(31,(13,14))),(((38,((16,(18,10)),(20,19))),17),(((12,11),23),(22,(28,15))))),25)),((41,27),(47,29)))),46),45),40),4);
	TREE 'RAxML Bootstrap Tree+' = (3,(45,(40,(46,(((((((22,(28,15)),(((38,(23,((12,11),(17,16)))),(10,18)),(19,20))),((31,(14,13)),(((6,(5,(1,(2,42)))),21),((39,24),(7,((34,(8,((32,33),26))),((30,9),37))))))),25),((36,27),35)),((44,43),41)),(47,29))))),4);
	TREE 'RAxML Bootstrap Tree+' = ((((((36,41),(35,((((((22,(15,28)),(19,20)),38),((23,(11,12)),(18,10))),(16,17)),(25,((21,((14,13),31)),(((7,((34,(26,((33,32),8))),(30,(37,9)))),(24,39)),(6,(5,((42,2),1))))))))),((47,29),27)),(43,44)),((46,40),45)),3,4);
	TREE 'RAxML Bootstrap Tree+' = (3,(((((25,(((36,35),((13,14),31)),(((21,(6,((42,(2,1)),5))),((24,39),(7,(((26,(32,(8,33))),34),(30,(9,37)))))),((22,(28,15)),(((17,16),((18,10),(38,(19,20)))),((12,11),23)))))),(41,27)),(47,29)),(45,(46,40))),(43,44)),4);
	TREE 'RAxML Bootstrap Tree+' = ((39,((((1,(2,42)),(6,5)),((21,(7,((34,(37,(9,30))),(((8,33),32),26)))),((((10,18),((38,((19,20),((15,28),22))),((23,(11,12)),(17,16)))),(25,((((43,44),(36,41)),(((45,(40,46)),(47,29)),27)),35))),(31,(13,14))))),24)),3,4);
	TREE 'RAxML Bootstrap Tree+' = (3,((46,(45,40)),((44,43),((41,(29,47)),(27,(36,(35,(25,(((31,(13,14)),(((((34,((37,(30,9)),(33,(8,(26,32))))),7),21),(24,39)),(6,(5,(1,(2,42)))))),((18,10),(((22,(28,15)),((20,19),38)),(((12,11),23),(17,16)))))))))))),4);
	TREE 'RAxML Bootstrap Tree+' = (3,(((45,46),((47,29),(((36,(((((13,14),31),(((18,10),((23,((16,17),(11,12))),((38,(20,19)),((15,28),22)))),((((7,((((((37,9),30),34),33),(8,32)),26)),21),(24,39)),(6,((1,2),(42,5)))))),25),35)),27),(41,(44,43))))),40),4);
	TREE 'RAxML Bootstrap Tree+' = (3,(45,(40,((((27,(35,(((((21,(25,42)),(7,(((33,(8,32)),26),((30,(37,9)),34)))),((6,((2,1),5)),(24,39))),(((((18,10),(((17,16),(20,19)),38)),(22,(15,28))),(23,(12,11))),((14,13),31))),36))),(41,(44,43))),(29,47)),46))),4);
	TREE 'RAxML Bootstrap Tree+' = (3,((((41,(43,44)),((36,(((((39,24),((7,(26,(32,(8,((34,(30,(9,37))),33))))),(21,((14,(31,13)),(6,((42,(1,2)),5)))))),(((18,10),(((20,19),38),(23,((12,11),(22,(15,28)))))),(16,17))),25),35)),((29,47),27))),(40,46)),45),4);
	TREE 'RAxML Bootstrap Tree+' = (3,(((46,45),(((((25,(((((9,37),30),34),(7,(26,((36,8),(33,32))))),((39,24),((((31,(13,14)),21),((6,5),(1,(42,2)))),(((12,11),(22,(28,15))),(((17,(10,18)),(38,23)),(16,(19,20)))))))),35),27),(41,(43,44))),(47,29))),40),4);
	TREE 'RAxML Bootstrap Tree+' = (3,((29,47),((27,(((43,44),(36,41)),((45,(25,(((19,20),((((12,11),(18,10)),(16,17)),(38,(23,((28,15),22))))),((((1,(5,6)),(2,42)),((31,(13,14)),21)),((7,(((9,37),30),(34,(33,(26,(8,32)))))),(39,24)))))),35))),(40,46))),4);
	TREE 'RAxML Bootstrap Tree+' = (3,(45,(40,(((((((39,24),((((26,(33,(8,32))),34),(7,((9,37),30))),((42,(5,((2,1),6))),((31,(13,14)),21)))),(((15,28),22),((38,((10,18),((16,17),((11,12),23)))),(20,19)))),25),(35,(36,(27,(41,(47,29)))))),(44,43)),46))),4);
	TREE 'RAxML Bootstrap Tree+' = (3,(((44,43),((36,(35,((((25,14),13),31),((((39,24),(7,(((37,(30,9)),34),(26,(32,(33,8)))))),(21,((42,(2,1)),(5,6)))),(((15,28),22),(((20,19),38),(((23,(12,11)),(16,17)),(18,10)))))))),(41,(27,(47,29))))),((46,40),45)),4);
	TREE 'RAxML Bootstrap Tree+' = (3,((46,(40,45)),((((29,47),41),(((34,(((35,27),36),(((((13,14),31),21),(((42,(2,1)),5),6)),((24,39),(((((11,12),23),(17,16)),((38,(20,19)),(22,(28,15)))),(18,10)))))),((25,26),((33,((9,30),37)),(8,32)))),7)),(44,43))),4);
	TREE 'RAxML Bootstrap Tree+' = (3,(45,(40,((((35,(((((38,(18,10)),((23,(12,11)),(16,17))),(((28,15),22),(20,19))),(((31,(13,14)),((((29,47),7),((34,(37,(30,9))),(((8,26),32),33))),21)),(((42,((5,6),1)),2),(39,24)))),25)),(((44,43),41),27)),36),46))),4);
	TREE 'RAxML Bootstrap Tree+' = (3,(40,(45,(46,((29,47),(((30,(37,9)),((32,(8,(34,33))),(((((((6,5),((2,42),1)),(((22,(15,28)),((((10,18),(23,((20,19),38))),(17,16)),(12,11))),((35,(27,36)),(24,39)))),(31,(13,14))),(21,25)),7),26))),(41,(43,44))))))),4);
	TREE 'RAxML Bootstrap Tree+' = (((45,(((43,44),((36,(35,((7,((34,(((8,32),33),26)),(30,(37,9)))),(((6,(5,((2,1),42))),((((17,16),((((10,18),38),((22,(28,15)),(19,20))),((12,11),23))),25),((31,(13,14)),21))),(24,39))))),((41,(47,29)),27))),46)),40),3,4);
	TREE 'RAxML Bootstrap Tree+' = (((47,29),(((((36,(25,((((21,(31,(13,14))),(7,(26,((32,(8,33)),((30,(37,9)),34))))),((6,5),(42,(2,1)))),(((18,10),((17,16),(((22,(15,28)),(23,(12,11))),((20,19),38)))),(24,39))))),35),27),(41,(44,43))),(45,(46,40)))),3,4);
	TREE 'RAxML Bootstrap Tree+' = (((((36,(((((((((26,(33,(8,32))),((30,(37,9)),34)),7),(39,24)),((((2,1),42),((27,6),5)),21)),((14,13),31)),((18,10),(((11,12),23),((16,17),((22,(15,28)),(38,(20,19))))))),25),35)),((29,47),41)),(44,43)),(45,(40,46))),3,4);
	TREE 'RAxML Bootstrap Tree+' = (3,(40,((46,((47,29),((44,43),((35,(((((7,(37,(9,30))),(26,(8,((32,34),33)))),(((18,10),(23,((11,12),((22,(15,28)),(((20,19),38),(17,16)))))),21)),((6,5),(((24,39),(42,25)),(2,1)))),(31,(13,14)))),((41,36),27))))),45)),4);
	TREE 'RAxML Bootstrap Tree+' = ((45,(((47,29),(((((41,36),(44,43)),35),(25,(((((28,15),(22,((19,20),((38,23),((18,10),((17,16),(11,12))))))),((34,(((33,8),26),32)),((30,(9,37)),7))),(((1,(42,2)),(6,5)),(21,(31,(13,14))))),(24,39)))),27)),(40,46))),3,4);
	TREE 'RAxML Bootstrap Tree+' = (((46,(45,((((35,((((18,10),(((20,19),((28,15),22)),((38,23),((16,17),(12,11))))),((((34,(30,(9,37))),(7,(26,(33,(32,8))))),(24,39)),((6,(5,(42,(1,2)))),(21,((14,13),31))))),25)),36),(41,((29,47),27))),(43,44)))),40),3,4);
	TREE 'RAxML Bootstrap Tree+' = (3,(40,((((29,47),((35,(36,(((((24,39),(21,((22,(28,15)),(((23,((16,17),(12,11))),((18,10),38)),(20,19))))),(7,(26,((33,(34,(37,(9,30)))),(8,32))))),((31,(13,14)),(6,(5,(42,(1,2)))))),25))),((27,41),(43,44)))),46),45)),4);
	TREE 'RAxML Bootstrap Tree+' = (3,(40,(((((((((24,39),6),((16,17),((23,(12,11)),((18,10),(((20,19),(22,(28,15))),38))))),(((25,(7,(((37,9),30),(34,(33,((32,26),8)))))),21),((5,(31,(14,13))),((42,2),1)))),(35,(36,27))),((44,43),41)),(47,29)),46),45)),4);
	TREE 'RAxML Bootstrap Tree+' = (3,((((36,((((((28,15),22),((12,11),(23,((18,10),((38,(20,19)),(17,16)))))),((((21,(31,(14,13))),((5,6),(1,(2,42)))),(7,(((32,(8,(34,33))),26),((37,9),30)))),(24,39))),25),35)),((27,(47,29)),41)),(44,43)),((40,46),45)),4);
	TREE 'RAxML Bootstrap Tree+' = (((45,((((((46,(29,47)),27),((41,(43,44)),36)),35),((31,(14,13)),(((39,24),((((9,37),30),34),(7,(26,(8,(33,32)))))),((((((18,10),((12,11),23)),(16,17)),(((20,19),38),(22,(28,15)))),6),(21,(5,(42,(1,2)))))))),25)),40),3,4);
	TREE 'RAxML Bootstrap Tree+' = (3,(45,((((29,47),40),(27,46)),(((((39,24),(7,(((30,(9,37)),34),(26,(8,(33,32)))))),((((15,28),22),((20,19),(((((12,11),23),(17,16)),38),(18,10)))),((((31,(14,13)),21),(((1,(2,42)),5),6)),25))),35),((44,43),(41,36))))),4);
	TREE 'RAxML Bootstrap Tree+' = (((45,(46,((35,(27,(((((26,(33,(((29,47),32),8))),(34,(30,(9,37)))),7),(24,39)),((((31,(13,14)),21),(((1,2),(42,5)),6)),(25,((((38,((18,10),23)),((11,12),(17,16))),(20,19)),(22,(28,15)))))))),(36,((43,44),41))))),40),3,4);
	TREE 'RAxML Bootstrap Tree+' = (((45,(((47,29),((26,(8,(32,33))),(((36,34),(30,(37,9))),(7,((25,(((41,(43,44)),27),35)),(((24,39),(((18,10),(((20,19),38),(((28,15),22),((11,12),23)))),(17,16))),((6,(5,(1,(2,42)))),((31,(14,13)),21)))))))),46)),40),3,4);
	TREE 'RAxML Bootstrap Tree+' = (3,((46,(45,(((((47,29),(41,36)),27),(35,(25,((31,(14,13)),(((39,24),((7,((37,9),30)),(((33,(8,32)),26),34))),((((((10,18),((17,16),(12,11))),(38,23)),((20,19),(22,(28,15)))),21),((42,(2,1)),(5,6)))))))),(43,44)))),40),4);
	TREE 'RAxML Bootstrap Tree+' = ((45,(40,((((((((32,(8,33)),26),(7,((21,((13,14),31)),(((24,39),(25,(((17,(23,38)),(((11,12),((28,15),22)),(16,(20,19)))),(10,18)))),((5,6),(42,(2,1))))))),(34,((9,37),30))),35),(((44,43),41),36)),(27,(29,47))),46))),3,4);
	TREE 'RAxML Bootstrap Tree+' = (3,(((41,(29,47)),((44,43),(((35,(27,36)),((((((13,14),31),((42,(5,(1,2))),6)),((25,21),(((20,19),((23,38),(((18,10),(12,11)),(16,17)))),(22,(28,15))))),(((34,(30,(37,9))),(((32,8),33),26)),7)),(24,39))),45))),(40,46)),4);
	TREE 'RAxML Bootstrap Tree+' = (3,(((45,46),(((36,(41,(43,44))),((((24,39),(((((14,13),31),21),((42,(1,2)),(6,5))),((((20,19),(((((10,18),38),((12,11),(17,16))),23),((15,28),22))),(7,(34,(((9,37),30),(26,((8,32),33)))))),25))),35),27)),(47,29))),40),4);
	TREE 'RAxML Bootstrap Tree+' = ((45,(((29,47),(((43,44),41),(((((10,18),(38,((((28,15),22),(20,19)),((23,(12,11)),(17,16))))),(((((6,5),(42,(2,1))),(39,24)),(25,((((33,(32,(8,26))),(34,((9,37),30))),7),21))),(31,(14,13)))),(36,35)),27))),(46,40))),3,4);
	TREE 'RAxML Bootstrap Tree+' = (((41,(29,47)),(((40,46),45),((44,43),((25,((((6,((42,(1,2)),5)),(21,(31,(14,13)))),(39,24)),(((17,16),((((22,(28,15)),(23,(11,12))),(10,18)),(38,(20,19)))),(7,(((33,(32,(8,26))),34),(30,(37,9))))))),(35,(36,27)))))),3,4);
	TREE 'RAxML Bootstrap Tree+' = (3,(40,(45,((((41,(27,((35,(((31,(13,14)),(((((23,(11,12)),(17,16)),(18,10)),(22,((28,15),((19,20),38)))),((39,24),((7,((((9,30),37),34),(26,(32,(8,33))))),((42,((5,6),(2,1))),21))))),25)),36))),(47,29)),(44,43)),46))),4);
	TREE 'RAxML Bootstrap Tree+' = (((((47,29),(7,(8,(32,((((30,(9,37)),(34,(((((31,(14,13)),(27,25)),(((42,(1,2)),(5,6)),(21,((18,10),((((12,11),(16,17)),23),(38,((22,(15,28)),(19,20)))))))),(35,(39,24))),((41,(44,43)),36)))),33),26))))),(45,46)),40),3,4);
	TREE 'RAxML Bootstrap Tree+' = (3,(45,((40,((47,29),((27,((((24,39),((((15,28),22),(38,((12,11),23))),((20,19),((10,18),(17,16))))),(((7,((34,(30,(37,9))),((33,((25,32),8)),26))),(21,(31,(14,13)))),(42,((2,1),(6,5))))),35)),(((44,43),41),36)))),46)),4);
	TREE 'RAxML Bootstrap Tree+' = (3,((46,(40,45)),(((36,(35,(((((17,16),(18,10)),(((23,(12,11)),(22,(15,28))),(38,(20,19)))),25),((21,((13,14),31)),(((7,(((32,(8,(34,33))),26),((9,37),30))),(24,39)),((6,5),((2,1),42))))))),(((43,44),41),27)),(29,47))),4);
	TREE 'RAxML Bootstrap Tree+' = (3,(40,(45,(((47,29),(((35,((((24,39),((34,(30,(9,37))),(7,(26,(33,(8,32)))))),(21,((42,2),((5,6),1)))),((25,((14,13),31)),((19,20),((((11,12),(16,17)),((18,10),(23,38))),(22,(28,15))))))),36),(27,((43,44),41)))),46))),4);
	TREE 'RAxML Bootstrap Tree+' = ((40,(45,(((29,47),(((44,43),41),((35,((((37,(9,30)),(((34,33),(8,32)),(7,26))),(((((42,(1,2)),(5,6)),(21,(31,(14,13)))),(((22,(28,15)),(((11,12),(17,16)),(((10,18),23),(38,(20,19))))),25)),(24,39))),36)),27))),46))),3,4);
	TREE 'RAxML Bootstrap Tree+' = ((40,((47,29),((46,27),((((44,43),(41,36)),((((6,((5,(45,42)),(2,1))),((39,24),((10,18),((((22,(28,15)),(19,20)),38),((17,16),((11,12),23)))))),((7,((34,(30,(37,9))),(((32,26),8),33))),(21,(31,(13,14))))),25)),35)))),3,4);
	TREE 'RAxML Bootstrap Tree+' = (3,(45,((46,(((((22,(15,28)),(19,20)),(38,((18,10),(23,((12,11),(16,17)))))),(((39,24),(((27,35),(34,(((((26,8),33),32),7),((25,(((41,36),(44,43)),(37,(30,9)))),21)))),((13,14),31))),((5,6),(42,(2,1))))),(47,29))),40)),4);
	TREE 'RAxML Bootstrap Tree+' = (3,((44,43),(((27,41),(((((((((23,(10,18)),((12,11),(17,16))),(38,((22,(15,28)),(20,19)))),(24,39)),((((14,13),31),21),(6,(5,(42,(1,2)))))),(7,((34,((37,30),9)),((32,(8,33)),26)))),25),(36,35)),45)),((46,40),(29,47)))),4);
	TREE 'RAxML Bootstrap Tree+' = (((45,(46,((((((39,24),((((26,(8,(33,32))),7),(34,((37,9),30))),((25,((14,13),31)),((21,((((38,((12,11),(17,16))),((18,10),23)),(19,20)),(22,(15,28)))),(6,((42,(2,1)),5)))))),35),((41,36),(43,44))),27),(29,47)))),40),3,4);
	TREE 'RAxML Bootstrap Tree+' = ((40,(45,(((47,29),((36,((25,((31,(14,13)),(((((18,10),(((17,16),(23,(12,11))),(38,((20,19),((15,28),22))))),21),(((6,5),(2,1)),42)),((24,39),(34,(((37,9),30),(7,(8,((32,33),26))))))))),35)),(27,(41,(44,43))))),46))),3,4);
	TREE 'RAxML Bootstrap Tree+' = (3,(40,((47,29),(46,(41,((36,((35,(45,((((((20,19),38),(22,(28,15))),((((10,18),(11,12)),(17,16)),23)),25),((31,(14,13)),(((21,(((((32,8),33),26),(34,(37,(9,30)))),7)),(39,24)),(6,((2,1),(5,42)))))))),27)),(44,43)))))),4);
	TREE 'RAxML Bootstrap Tree+' = (3,(40,((((47,29),(27,(((((33,(34,(37,(9,30)))),(((((((18,10),(((20,19),(22,(15,28))),((23,38),((17,16),(11,12))))),(25,((21,(31,(13,14))),(42,(2,(1,(6,5))))))),(39,24)),7),26),8)),32),35),(36,(41,(44,43)))))),46),45)),4);
	TREE 'RAxML Bootstrap Tree+' = ((40,(46,(45,((44,43),(41,(36,(((47,29),27),(35,(((((21,(6,(5,(42,(2,1))))),((7,((26,(8,(33,32))),(34,(37,(9,30))))),(39,24))),(31,(13,14))),((((15,28),22),(19,20)),(((38,23),(10,18)),((16,17),(11,12))))),25))))))))),3,4);
	TREE 'RAxML Bootstrap Tree+' = ((45,(((47,29),(((36,((44,43),41)),(35,((34,((26,(32,(8,33))),((37,(9,30)),7))),((((25,(((16,17),((23,(11,12)),(38,((22,(15,28)),(19,20))))),(10,18))),((31,(14,13)),21)),(6,((42,(2,1)),5))),(39,24))))),27)),(40,46))),3,4);
	TREE 'RAxML Bootstrap Tree+' = ((22,(((((23,(12,11)),(((((25,(((26,((33,((9,(30,37)),34)),((32,((((44,43),41),36),(47,29))),8))),7),(21,((14,13),31)))),(6,(((2,1),42),5))),((35,24),(39,((45,46),27)))),(16,17)),40)),((10,18),38)),(19,20)),(15,28))),3,4);
	TREE 'RAxML Bootstrap Tree+' = (3,(40,(45,(((((27,41),(44,43)),((35,((39,24),((((21,(31,(13,14))),(((2,1),42),(6,5))),((((16,17),((11,12),23)),(((((28,15),22),(20,19)),38),(18,10))),((((26,(32,8)),33),((30,(37,9)),34)),7))),25))),36)),(47,29)),46))),4);
	TREE 'RAxML Bootstrap Tree+' = ((45,((46,((((25,35),((((39,24),((((14,13),31),(((12,11),((((19,20),38),((10,18),(16,17))),23)),(22,(15,28)))),(21,((42,(2,1)),(6,5))))),(((29,47),7),(26,((8,((34,((30,9),37)),33)),32)))),36)),27),((43,44),41))),40)),3,4);
	TREE 'RAxML Bootstrap Tree+' = (3,((45,(((29,47),(((((7,(((33,((30,(9,37)),34)),(8,32)),26)),(((((17,16),(((18,10),((12,11),23)),(38,((22,(28,15)),(19,20))))),(((31,(13,14)),21),((6,5),(42,(2,1))))),25),(39,24))),35),((41,36),27)),(43,44))),46)),40),4);
	TREE 'RAxML Bootstrap Tree+' = (3,((46,(45,((43,44),((((27,36),35),((((34,(((32,8),26),33)),((37,(9,30)),7)),(25,((21,((14,13),31)),((((((28,15),22),((19,20),38)),(23,((11,12),(16,17)))),(10,18)),(6,((42,5),(2,1))))))),(39,24))),((29,47),41))))),40),4);
	TREE 'RAxML Bootstrap Tree+' = (3,(45,(((((43,44),41),((36,(35,((24,39),(((25,(((6,5),((2,1),42)),(21,(31,(14,13))))),(((((16,17),((11,12),(10,18))),23),(38,(20,19))),((28,15),22))),(((37,(30,9)),(((34,33),(8,32)),26)),7))))),27)),(47,29)),(46,40))),4);
	TREE 'RAxML Bootstrap Tree+' = (3,(40,(45,(((((36,(35,(((((5,6),(42,(2,1))),(39,24)),((7,((34,((37,9),30)),(26,(8,(33,32))))),21)),((25,(31,(14,13))),((((12,11),23),((10,18),(((22,(15,28)),(20,19)),38))),(17,16)))))),27),(41,(43,44))),(47,29)),46))),4);
	TREE 'RAxML Bootstrap Tree+' = ((45,(((((29,47),41),(27,(((25,((((23,38),((18,10),((17,16),(11,12)))),((22,(15,28)),(19,20))),(((((42,(1,(5,6))),2),(24,39)),(21,(31,(14,13)))),(((7,(30,(37,9))),34),(33,(32,(26,8))))))),35),36))),(44,43)),(40,46))),3,4);
	TREE 'RAxML Bootstrap Tree+' = ((40,(45,(((47,29),((43,44),((27,(((((26,(8,(34,((37,(30,9)),(7,((((((18,10),(38,(17,16))),(23,((12,11),(22,(15,28))))),(20,19)),(39,24)),(((6,5),(1,(42,2))),((31,(14,13)),21)))))))),33),32),25),35)),(36,41)))),46))),3,4);
	TREE 'RAxML Bootstrap Tree+' = (3,(((46,((47,29),((41,(44,43)),(27,(35,((((((25,(33,(32,8))),26),(7,((((((28,15),22),(((12,11),23),(((16,17),(10,18)),(38,(20,19))))),21),((31,(13,14)),(((1,(2,42)),5),6))),(24,39)))),34),(37,(9,30))),36)))))),45),40),4);
	TREE 'RAxML Bootstrap Tree+' = (3,((45,(((29,47),(((((7,(((((((((28,15),22),((20,19),38)),(23,((12,11),(17,16)))),(10,18)),(39,24)),(((31,(13,14)),21),(27,((6,5),((42,2),1))))),35),(34,(26,(((25,32),8),33))))),(30,(37,9))),36),41),(43,44))),46)),40),4);
	TREE 'RAxML Bootstrap Tree+' = (3,(45,(46,(40,((47,29),((41,(43,44)),((36,(((((((((8,33),32),26),7),((37,(9,30)),34)),(24,39)),((((((10,18),23),((17,16),(12,11))),((22,((19,20),38)),(15,28))),21),((31,(13,14)),((1,(42,2)),(6,5))))),25),35)),27)))))),4);
	TREE 'RAxML Bootstrap Tree+' = (3,(45,(((((25,((((13,14),31),((((6,5),((42,2),1)),21),((39,24),(((((30,9),37),34),(26,(32,(33,8)))),7)))),(((((23,(11,12)),(16,17)),(38,((19,20),((15,28),22)))),(18,10)),36))),35),(27,(41,(29,47)))),(43,44)),(46,40))),4);
	TREE 'RAxML Bootstrap Tree+' = (3,(45,(((29,47),(27,((36,((44,43),41)),((((7,(((32,(8,33)),26),((37,(30,9)),34))),(25,(((((17,16),(11,12)),(((22,(15,28)),(19,20)),(38,23))),(10,18)),(((2,42),(1,(6,5))),(21,(31,(13,14))))))),(39,24)),35)))),(46,40))),4);
	TREE 'RAxML Bootstrap Tree+' = ((((((((36,((41,(47,29)),27)),35),(25,((31,(13,14)),((((((12,11),23),(38,((20,19),((15,28),22)))),(16,17)),(10,18)),((((6,5),(42,(2,1))),21),((((30,(37,9)),((26,(8,(33,32))),34)),7),(39,24))))))),(44,43)),45),46),40),3,4);
	TREE 'RAxML Bootstrap Tree+' = ((45,(((44,43),(41,(((47,29),27),(36,(35,((((21,(31,(14,13))),(((((17,16),(23,(11,12))),((38,(20,19)),(22,(28,15)))),(18,10)),(6,((42,(1,2)),5)))),(((((30,9),37),(((8,(32,26)),33),34)),7),(24,39))),25)))))),(40,46))),3,4);
	TREE 'RAxML Bootstrap Tree+' = (3,(45,(((((((25,(((22,(28,15)),((20,19),((10,18),(38,((23,(11,12)),(16,17)))))),(((39,24),((7,(((9,30),37),(34,(26,(8,(33,32)))))),(21,((5,6),(42,(2,1)))))),(31,(14,13))))),27),35),36),(43,44)),(41,(29,47))),(46,40))),4);
	TREE 'RAxML Bootstrap Tree+' = ((40,(45,(46,((43,44),((((29,47),27),(36,(((((((5,6),(42,(2,1))),((21,((13,14),31)),((24,39),((30,(9,37)),((((16,17),(11,12)),((22,(15,28)),((20,19),((23,38),(10,18))))),7))))),(26,(33,(8,32)))),25),34),35))),41))))),3,4);
	TREE 'RAxML Bootstrap Tree+' = (3,((45,(((47,29),(27,(((25,(((((13,14),31),21),(7,(((32,(33,8)),26),((30,(9,37)),34)))),((((10,18),((38,((22,(15,28)),(20,19))),(((11,12),(17,16)),23))),(24,39)),(42,((5,6),(1,2)))))),35),(((44,43),41),36)))),46)),40),4);
	TREE 'RAxML Bootstrap Tree+' = (3,(((((((44,43),(27,41)),(35,(36,(((31,(14,13)),((6,(5,(42,(2,1)))),(((7,((34,(30,(37,9))),(26,((8,32),33)))),(25,21)),(39,24)))),(((38,(((15,28),22),23)),((20,19),((12,11),(17,16)))),(10,18)))))),(47,29)),46),45),40),4);
	TREE 'RAxML Bootstrap Tree+' = (3,(45,(((43,44),((41,((29,47),27)),((((((14,13),31),(25,((22,(15,28)),((20,19),(((16,17),(11,12)),((18,10),(23,38))))))),(((24,39),(((6,5),(42,(2,1))),21)),(7,((30,(9,37)),(34,(26,(33,(8,32)))))))),35),36))),(46,40))),4);
	TREE 'RAxML Bootstrap Tree+' = ((45,(40,(46,((29,47),(((((((((((2,42),((5,6),1)),(21,(31,(13,14)))),(((38,(23,((28,15),22))),((19,20),((16,17),((10,18),(11,12))))),25)),(24,39)),7),(26,(33,(8,32)))),((37,(9,30)),34)),35),36),(27,((43,44),41))))))),3,4);
	TREE 'RAxML Bootstrap Tree+' = (3,(((((((35,(((39,24),(((26,(((34,(37,(30,9))),33),(8,32))),7),((((23,22),(((10,18),((11,12),(16,17))),((15,28),(38,(19,20))))),25),((((13,14),31),21),((6,5),((42,2),1)))))),36)),27),((43,44),41)),(29,47)),46),45),40),4);
	TREE 'RAxML Bootstrap Tree+' = (3,(45,((((29,47),((40,((44,43),41)),36)),((35,(25,(((7,((30,(9,37)),(((8,(32,33)),26),34))),(((38,(((19,20),(16,17)),(10,18))),((22,(15,28)),(23,(11,12)))),((6,(5,(42,(1,2)))),(21,(31,(14,13)))))),(24,39)))),27)),46)),4);
	TREE 'RAxML Bootstrap Tree+' = ((45,(((((26,(32,(33,8))),(((((((13,(25,14)),31),21),((42,(2,1)),((27,6),5))),(((22,23),(18,10)),((38,((19,20),(28,15))),((12,11),(17,16))))),((39,24),35)),((((47,29),((41,(44,43)),36)),(30,(37,9))),34))),7),46),40)),3,4);
	TREE 'RAxML Bootstrap Tree+' = ((40,((46,((47,29),(((((44,43),41),36),(35,(((37,(9,30)),34),((26,((8,(32,33)),25)),(((21,((13,14),31)),(((24,39),(((((12,11),23),(17,16)),(((22,(28,15)),(20,19)),38)),(10,18))),(6,((42,(2,1)),5)))),7))))),27))),45)),3,4);
	TREE 'RAxML Bootstrap Tree+' = (3,(40,(45,(((44,43),((36,((35,27),(((((((((22,(15,28)),(20,19)),38),23),((12,11),(16,17))),(18,10)),(24,39)),(25,(((((29,47),((33,(32,8)),26)),(34,((9,37),30))),7),21))),((14,(31,13)),(6,((1,(42,2)),5)))))),41)),46))),4);
	TREE 'RAxML Bootstrap Tree+' = ((45,((((26,(33,(8,(34,32)))),((37,(30,9)),((27,(29,47)),7))),((((((13,14),31),25),(((6,5),((1,2),42)),(21,((38,(20,19)),(((22,(15,28)),(23,(11,12))),((10,18),(17,16))))))),(35,(24,39))),(((43,44),41),36))),(40,46))),3,4);
	TREE 'RAxML Bootstrap Tree+' = (3,(45,(((25,((((((5,42),(2,1)),(27,6)),((7,(26,((46,((34,(30,(9,37))),33)),(8,32)))),(21,(31,(13,14))))),(39,24)),(((23,((12,11),(16,17))),(((28,15),22),(38,(20,19)))),(10,18)))),35),(((47,29),40),((41,(44,43)),36)))),4);
	TREE 'RAxML Bootstrap Tree+' = (((((44,43),41),((27,(29,47)),(36,(35,(25,((((24,39),(7,((26,(33,(32,8))),(34,(37,(9,30)))))),((6,(5,(42,(1,2)))),((31,(14,13)),21))),((((19,20),38),((10,18),(16,17))),(((11,12),23),(22,(28,15)))))))))),(45,(40,46))),3,4);
	TREE 'RAxML Bootstrap Tree+' = (3,(((((24,39),((((31,(14,13)),(6,((5,42),(2,1)))),(21,(25,((((47,29),(((8,32),33),26)),(34,(30,(37,9)))),7)))),((((20,19),(22,(28,15))),((10,18),(23,38))),((11,12),(17,16))))),(35,(27,(41,36)))),45),((44,43),(46,40))),4);
	TREE 'RAxML Bootstrap Tree+' = (3,((((29,47),((36,(35,(25,((((21,(31,(13,14))),((6,5),((42,2),1))),(((34,(((8,32),26),33)),(7,(37,(9,30)))),(24,39))),((10,18),(((17,16),(23,(12,11))),(38,((20,19),((15,28),22))))))))),(27,(41,(43,44))))),(45,46)),40),4);
	TREE 'RAxML Bootstrap Tree+' = (3,(29,((40,(46,((43,44),((27,((45,((((21,(31,(14,13))),(2,(42,(1,(6,5))))),(((38,((20,19),(22,(28,15)))),((((11,12),23),(16,17)),(18,10))),25)),((24,39),((((32,((34,((9,37),30)),33)),8),26),7)))),35)),(36,41))))),47)),4);
	TREE 'RAxML Bootstrap Tree+' = (3,(45,((40,46),((29,47),(((35,(36,(7,((((34,(37,(9,30))),(26,((33,8),32))),((((21,(((((15,28),(38,(20,19))),22),(((11,12),23),(17,16))),(10,18))),((42,(1,2)),(5,6))),25),((13,14),31))),(24,39))))),27),(41,(43,44)))))),4);
	TREE 'RAxML Bootstrap Tree+' = (3,(((29,47),((27,((((39,24),(((26,(32,(33,8))),7),((30,(9,37)),34))),(((((22,(28,15)),((((10,18),((19,20),38)),(17,16)),((12,11),23))),25),(21,((14,13),31))),((42,2),(1,(5,6))))),35)),((43,44),(36,41)))),((46,40),45)),4);
	TREE 'RAxML Bootstrap Tree+' = ((40,(45,(46,(((27,(35,(25,((((6,((1,(2,42)),5)),(((7,((26,((8,32),33)),(((9,37),30),34))),21),(31,(13,14)))),(24,39)),((((((16,17),(11,12)),23),(38,(19,20))),((15,28),22)),(10,18)))))),(36,((43,44),41))),(29,47))))),3,4);
	TREE 'RAxML Bootstrap Tree+' = (((46,(45,((44,43),((41,((29,47),27)),((35,((((10,18),25),((((20,19),38),(22,(28,15))),((17,16),((11,12),23)))),((((31,(14,13)),21),(42,((2,1),(6,5)))),(((((((32,8),26),33),34),((9,37),30)),7),(24,39))))),36))))),40),3,4);
	TREE 'RAxML Bootstrap Tree+' = ((22,(((21,(((((35,27),(((26,(8,(32,33))),(((46,(45,40)),((29,47),((43,44),(36,41)))),((30,(37,9)),34))),7)),(24,39)),((31,(14,13)),25)),(((2,1),(6,5)),42))),(((11,12),(16,17)),((19,20),((23,(18,10)),38)))),(15,28))),3,4);
	TREE 'RAxML Bootstrap Tree+' = (3,((((((((42,(2,1)),(6,5)),((39,24),((22,(28,15)),(((20,19),38),(((16,17),(10,18)),((11,12),23)))))),(((7,((26,(8,(32,33))),(34,(37,(30,9))))),((31,(14,13)),21)),25)),(35,(36,(27,(29,47))))),(41,(43,44))),(45,46)),40),4);
	TREE 'RAxML Bootstrap Tree+' = (3,(((47,29),(((41,36),(27,((((((21,((13,31),14)),((((33,(8,(26,32))),((30,(37,9)),34)),7),((18,10),(((11,12),(17,16)),(((28,15),22),((19,20),(23,38))))))),(((6,5),1),(42,2))),(39,24)),25),35))),(44,43))),((45,46),40)),4);
	TREE 'RAxML Bootstrap Tree+' = (3,(((((((((19,20),((15,28),22)),((38,(18,10)),(((12,11),23),(16,17)))),(((14,13),31),((((6,5),(42,(2,1))),(39,24)),(21,(7,((34,((30,9),37)),(33,((32,8),26)))))))),25),35),36),(((((40,(29,47)),46),27),41),(43,44))),45),4);
	TREE 'RAxML Bootstrap Tree+' = (3,(((47,29),(((45,((35,(27,(((31,(13,14)),((((7,((33,(8,(32,26))),(34,(30,(9,37))))),(39,24)),(21,((10,18),(((17,16),((12,11),23)),((38,(19,20)),((28,15),22)))))),(42,((6,5),(2,1))))),25))),36)),((44,43),41)),46)),40),4);
	TREE 'RAxML Bootstrap Tree+' = (3,(45,(((((((18,10),((38,((22,(28,15)),(20,19))),((16,17),((11,12),23)))),(((21,((((5,1),6),42),2)),((24,39),(((26,(8,(32,33))),(34,(30,(37,9)))),7))),((14,13),31))),25),((36,(46,(27,(47,29)))),35)),(41,(44,43))),40)),4);
	TREE 'RAxML Bootstrap Tree+' = (3,(40,((29,47),((27,((45,(((((((18,10),(((19,20),(22,(15,28))),((23,38),((11,12),(16,17))))),(7,((30,(9,37)),(34,((32,(26,8)),33))))),(((42,(1,2)),(6,5)),(21,((13,14),31)))),(24,39)),25),35)),((43,44),(41,36)))),46))),4);
	TREE 'RAxML Bootstrap Tree+' = ((45,((46,(((36,(35,((31,(14,13)),((((24,39),((6,5),(2,1))),(((25,21),42),(((30,(9,37)),(34,(33,(32,(8,26))))),7))),((10,18),(((12,11),23),(17,((38,((19,20),(22,(28,15)))),16)))))))),(27,(41,(43,44)))),(47,29))),40)),3,4);
	TREE 'RAxML Bootstrap Tree+' = (3,(45,(((27,(((25,((((((19,20),(22,(28,15))),(((11,12),(17,16)),23)),38),(18,10)),((6,((42,(2,1)),5)),((24,39),((21,(31,(13,14))),(7,((33,(34,(30,(9,37)))),(26,(32,8))))))))),35),(((44,43),41),36))),(47,29)),(46,40))),4);
	TREE 'RAxML Bootstrap Tree+' = (3,(40,((((27,(29,47)),(((41,(43,44)),36),((25,(((31,(13,14)),((21,(6,((42,(2,1)),5))),((24,39),(7,((26,(32,(33,8))),(34,(30,(9,37)))))))),((18,10),((12,11),(((23,38),((19,20),((15,28),22))),(16,17)))))),35))),46),45)),4);
	TREE 'RAxML Bootstrap Tree+' = (3,(((((44,43),((47,29),((36,41),((((((26,(33,(32,8))),(((37,9),30),34)),7),(39,24)),((((31,(14,13)),21),((6,5),(42,(1,2)))),(((18,10),((((23,(11,12)),(17,16)),((19,20),38)),(22,(28,15)))),25))),(35,27))))),45),46),40),4);
	TREE 'RAxML Bootstrap Tree+' = (3,(40,((46,((((35,(25,(((7,(((37,9),30),(34,(26,(8,(32,33)))))),(((21,(31,(14,13))),(6,((1,(42,2)),5))),(24,39))),(((22,(28,15)),(38,(20,19))),((23,(18,10)),((12,11),(16,17))))))),36),27),((43,44),41))),((47,29),45))),4);
	TREE 'RAxML Bootstrap Tree+' = (3,((46,((47,29),(41,(27,((43,44),(45,((35,(((((((11,12),(10,18)),(17,16)),23),((38,(20,19)),((28,15),22))),((((6,5),((2,1),42)),(21,(31,(14,13)))),((39,24),((34,((9,30),37)),(((8,(32,33)),26),7))))),25)),36))))))),40),4);
	TREE 'RAxML Bootstrap Tree+' = ((45,(((47,29),(((((((24,39),((((22,(38,((19,20),(28,15)))),(((12,11),23),(17,16))),(18,10)),((21,(31,(13,14))),((5,6),((2,1),42))))),(7,(((((8,26),33),32),34),((37,9),30)))),25),35),27),(36,((43,44),41)))),(40,46))),3,4);
	TREE 'RAxML Bootstrap Tree+' = (3,(39,((((21,(31,(14,13))),(6,(5,(1,(42,2))))),((((10,18),((38,((20,19),(22,(15,28)))),(((12,11),(17,16)),23))),(((35,(36,(27,(47,29)))),(((43,44),41),(45,(46,40)))),25)),(7,(((37,9),30),((33,(26,(8,32))),34))))),24)),4);
	TREE 'RAxML Bootstrap Tree+' = ((((40,46),(41,(27,(47,29)))),((45,(((((24,39),(7,(34,((36,((9,37),30)),(33,(8,(32,26))))))),((31,(14,13)),(((((((10,18),((19,20),38)),(17,16)),((11,12),23)),(22,(15,28))),21),((42,(2,1)),(6,5))))),25),35)),(43,44))),3,4);
	TREE 'RAxML Bootstrap Tree+' = (3,(((44,43),((41,(27,(29,47))),(((((((((10,18),((19,20),38)),((17,16),((11,12),23))),(22,(15,28))),(((24,39),((((33,(8,(32,26))),34),((9,37),30)),7)),((((42,2),1),(5,6)),21))),((13,14),31)),25),35),36))),((45,46),40)),4);
	TREE 'RAxML Bootstrap Tree+' = ((45,((((7,(((43,44),(41,36)),(30,(37,9)))),((26,((25,(8,33)),32)),(((27,35),(((24,39),(((((28,15),22),((20,19),38)),(10,18)),((17,16),((11,12),23)))),(((6,5),((2,1),42)),((31,(13,14)),21)))),34))),(29,47)),(40,46))),3,4);
	TREE 'RAxML Bootstrap Tree+' = (3,(40,((29,47),(46,((36,(41,(43,44))),((((((((37,(9,30)),(26,(8,(32,(34,33))))),7),(((23,(((19,20),38),((10,18),(16,17)))),(11,12)),(22,(15,28)))),21),((24,39),((42,((1,2),5)),(45,6)))),(25,(31,(14,13)))),(35,27)))))),4);
	TREE 'RAxML Bootstrap Tree+' = ((45,((46,((47,29),(((35,((((18,10),((((11,12),(16,17)),23),((22,(28,15)),((20,19),38)))),((24,39),(((1,(6,5)),(2,42)),((7,((((9,30),37),34),(26,((33,32),8)))),(21,((14,13),31)))))),25)),27),((36,41),(43,44))))),40)),3,4);
	TREE 'RAxML Bootstrap Tree+' = ((45,(((40,(47,29)),(((43,44),(41,36)),((35,(25,(((((23,(12,11)),(16,17)),((38,(20,19)),(22,(28,15)))),(10,18)),((((((2,42),(1,(5,6))),21),(24,39)),(7,((34,(37,(30,9))),(26,(8,(33,32)))))),((13,14),31))))),27))),46)),3,4);
	TREE 'RAxML Bootstrap Tree+' = (3,(45,((((44,43),((36,((25,((((((37,(9,30)),34),(7,((8,(32,33)),26))),(39,24)),(((((23,(12,11)),(17,16)),(((22,(28,15)),(20,19)),((10,18),38))),21),(((5,6),(2,1)),42))),((14,13),31))),35)),(27,(41,(29,47))))),46),40)),4);
	TREE 'RAxML Bootstrap Tree+' = ((40,((45,46),((((36,((35,((((((((34,((9,37),30)),(26,((8,33),32))),7),(21,(31,(13,14)))),(6,(5,(1,(42,2))))),(39,24)),((18,10),(((15,28),22),((((11,12),23),(17,16)),((19,20),38))))),25)),27)),(43,44)),41),(29,47)))),3,4);
	TREE 'RAxML Bootstrap Tree+' = ((45,((((27,(35,((((24,39),(((21,(31,(14,13))),(((2,1),42),(6,5))),(25,(((15,28),22),((((38,23),(18,10)),((11,12),(16,17))),(20,19)))))),(((9,37),30),(7,(26,(32,((34,33),8)))))),((44,43),(36,41))))),(29,47)),46),40)),3,4);
	TREE 'RAxML Bootstrap Tree+' = ((40,(45,(((41,(43,44)),(((47,29),27),(36,(35,((25,((14,13),31)),(((7,(((26,((32,33),8)),34),(37,(9,30)))),((42,((1,2),(6,5))),((((23,(((18,10),22),38)),((12,11),(17,16))),((15,28),(19,20))),21))),(24,39))))))),46))),3,4);
	TREE 'RAxML Bootstrap Tree+' = (((41,((27,(29,47)),(40,46))),((44,43),(45,(((((((10,18),((16,17),((23,(((28,15),22),(11,12))),(38,(19,20))))),(24,39)),(((1,2),42),(6,5))),(((31,(14,13)),21),(7,(((32,(8,33)),26),(34,((9,37),30)))))),25),(36,35))))),3,4);
	TREE 'RAxML Bootstrap Tree+' = ((((47,29),(45,(40,46))),(((43,44),(41,27)),((35,(((22,(15,28)),((((10,18),(((20,19),38),(17,16))),23),(11,12))),((((21,((14,13),31)),(6,(5,(42,(2,1))))),((((26,(32,(8,33))),(34,(30,(9,37)))),7),(24,39))),25))),36))),3,4);
	TREE 'RAxML Bootstrap Tree+' = (3,(40,(46,(45,((43,44),(((((((17,16),((((20,19),38),((23,(11,12)),(22,(15,28)))),(18,10))),(7,(((30,(37,9)),(33,((8,26),32))),34))),(((((14,13),31),21),((6,5),((1,2),42))),(24,39))),25),35),((27,(29,47)),(41,36))))))),4);
	TREE 'RAxML Bootstrap Tree+' = (3,((45,(46,(((47,29),27),(((44,43),(36,41)),(((((39,24),(((6,(5,(1,(2,42)))),(((14,13),31),21)),((34,((37,9),30)),((33,(32,(26,8))),7)))),((20,19),(((38,23),(((11,12),(17,16)),(10,18))),((28,15),22)))),25),35))))),40),4);
	TREE 'RAxML Bootstrap Tree+' = ((45,(40,(((29,47),(27,((((((22,(28,15)),(((16,17),(23,(12,11))),((18,10),((19,20),38)))),(((14,13),31),(((39,24),(21,((6,5),((2,42),1)))),(7,((((32,8),26),33),((30,(9,37)),34)))))),25),35),(((44,43),41),36)))),46))),3,4);
	TREE 'RAxML Bootstrap Tree+' = (((45,(46,((47,29),(27,((35,(((((21,(((2,1),42),(5,6))),((39,24),(7,((37,(9,30)),(26,((8,33),(34,32))))))),(31,(13,14))),((38,((17,16),((20,19),(10,18)))),(((12,11),23),(22,(15,28))))),25)),(((44,43),41),36)))))),40),3,4);
	TREE 'RAxML Bootstrap Tree+' = (3,(45,((((47,29),((35,((31,(13,14)),((((39,24),((((15,28),22),((20,19),38)),((17,16),((23,(11,12)),(10,18))))),((5,42),((2,1),(27,6)))),((((7,((9,37),30)),(26,(8,(32,(33,34))))),25),21)))),((41,36),(43,44)))),46),40)),4);
	TREE 'RAxML Bootstrap Tree+' = (3,((47,29),(((((43,44),41),((45,(((39,24),((((32,((26,8),33)),(34,((9,37),30))),7),((((16,17),((25,(18,10)),((((11,12),23),(22,(15,28))),(38,(20,19))))),(21,(31,(13,14)))),(((2,1),(42,5)),6)))),35)),36)),27),(40,46))),4);
	TREE 'RAxML Bootstrap Tree+' = (((6,(5,(((42,2),1),(((7,((34,(30,(9,37))),((32,(8,26)),33))),((31,(13,14)),21)),((((10,18),(((22,(15,28)),(38,(20,19))),(((23,17),16),(11,12)))),((((((47,29),(46,40)),27),(36,(41,(43,44)))),35),25)),(39,24)))))),45),3,4);
	TREE 'RAxML Bootstrap Tree+' = (3,((45,(46,((29,47),((36,(35,((24,39),(((42,((5,6),(2,1))),((21,((13,14),31)),(((22,(38,((19,20),(15,28)))),(((11,12),(16,17)),(23,(18,10)))),(7,((((((43,44),(37,(30,9))),34),33),(26,32)),8))))),25)))),(27,41))))),40),4);
	TREE 'RAxML Bootstrap Tree+' = ((((40,46),((43,44),((47,29),((27,(36,(((((34,((7,26),(32,(33,8)))),((37,9),30)),25),((((((16,17),38),(((18,10),(12,11)),23)),((20,19),((15,28),22))),(24,39)),((21,(31,(13,14))),(6,(5,(42,(1,2))))))),35))),41)))),45),3,4);
	TREE 'RAxML Bootstrap Tree+' = (3,(45,((46,((((((((((10,18),(((20,19),((23,38),((12,11),(22,(28,15))))),(16,17))),21),((1,(5,(42,2))),6)),((7,(((33,(8,32)),26),(34,(30,(9,37))))),(24,39))),(31,(13,14))),25),35),(((43,44),41),36)),((29,47),27))),40)),4);
	TREE 'RAxML Bootstrap Tree+' = ((((27,(47,29)),(41,((((25,((((((18,10),(11,12)),(16,17)),23),((22,(15,28)),(38,(20,19)))),(((((5,6),(42,(2,1))),21),((7,(34,(((9,30),37),(33,(8,(26,32)))))),(24,39))),((14,13),31)))),((44,43),45)),35),36))),(46,40)),3,4);
	TREE 'RAxML Bootstrap Tree+' = (3,((((((25,((31,(14,13)),((39,24),((7,((30,(9,37)),(34,(((26,33),8),32)))),((21,((42,2),(1,(5,6)))),((18,10),((((22,(15,28)),(20,19)),38),(((11,12),23),(16,17))))))))),35),27),(36,((43,44),41))),(46,(40,45))),(47,29)),4);
	TREE 'RAxML Bootstrap Tree+' = (3,((45,(46,((44,43),(41,((36,(35,(((39,24),((21,((31,(14,13)),((5,(1,(42,2))),6))),((((26,(32,((((9,30),37),33),8))),34),7),(((19,20),((16,(17,38)),((10,18),(23,(11,12))))),((28,15),22))))),25))),((47,29),27)))))),40),4);
	TREE 'RAxML Bootstrap Tree+' = ((45,(((((35,(36,(25,((((21,(31,(13,14))),(7,((32,(26,8)),33))),(((39,24),((((22,(23,38)),(18,10)),(((12,11),(17,16)),(20,19))),(15,28))),((42,(2,1)),(5,6)))),(34,(37,(30,9))))))),27),(41,(44,43))),(29,47)),(40,46))),3,4);
	TREE 'RAxML Bootstrap Tree+' = (3,((40,(46,45)),(((41,(43,44)),(36,(27,(((((((12,11),23),(22,(28,15))),((((10,18),16),17),((19,20),38))),(((7,((((32,8),((37,(9,30)),33)),26),34)),(21,((14,13),31))),((24,39),((6,5),((2,42),1))))),25),35)))),(29,47))),4);
	TREE 'RAxML Bootstrap Tree+' = ((((46,40),((44,43),((((((18,10),((38,((19,20),((28,15),22))),((17,16),(23,(11,12))))),(((6,((2,(1,42)),5)),((21,(7,(34,((((9,30),37),33),(32,(26,8)))))),(39,24))),((13,14),31))),25),((((47,29),27),36),35)),41))),45),3,4);
	TREE 'RAxML Bootstrap Tree+' = (3,(45,(40,(46,((44,43),(41,((36,27),((((((10,18),(((22,(15,28)),(23,(12,11))),((16,17),(38,(19,20))))),(24,39)),(((((13,14),31),21),(((30,(9,37)),7),((26,(32,(33,8))),((29,47),34)))),(((1,2),42),(6,5)))),25),35))))))),4);
	TREE 'RAxML Bootstrap Tree+' = (3,((((((((18,10),(((11,12),23),((38,((22,(15,28)),(20,19))),(16,17)))),((((26,((8,32),(33,((37,(9,30)),34)))),7),(24,39)),((21,(31,(13,14))),(6,((42,5),(2,1)))))),25),(35,(36,((29,47),27)))),41),(44,43)),((46,45),40)),4);
	TREE 'RAxML Bootstrap Tree+' = (3,(45,(((47,29),((36,((44,43),41)),(35,((25,((((((((12,11),(17,16)),(23,38)),(18,10)),((20,19),(22,(15,28)))),6),(42,(5,(2,1)))),(((7,(((8,(33,32)),26),(((9,37),30),34))),(21,(31,(13,14)))),(24,39)))),27)))),(40,46))),4);
	TREE 'RAxML Bootstrap Tree+' = ((40,(46,(((29,47),27),((45,((41,(43,44)),36)),(((((24,39),(((23,((16,17),(11,12))),(18,10)),((38,((20,19),(15,28))),22))),((((31,(13,14)),21),(7,(34,((32,(8,26)),33)))),(((9,37),30),(6,(5,(1,(42,2))))))),25),35))))),3,4);
	TREE 'RAxML Bootstrap Tree+' = (3,(40,((45,46),((41,(27,((36,(35,(25,(((19,20),((((18,10),((16,17),(12,11))),(38,23)),(22,(15,28)))),((39,24),((((42,(1,(6,5))),2),((31,(13,14)),21)),((34,((26,(8,33)),32)),(7,(30,(37,9)))))))))),(43,44)))),(47,29)))),4);
	TREE 'RAxML Bootstrap Tree+' = (((((44,43),(41,(29,47))),(40,46)),(((((((26,8),32),33),(34,(((((24,39),((10,18),(((17,16),(12,11)),((((19,20),(22,(15,28))),38),23)))),((21,(31,(13,14))),((5,6),(((45,42),2),1)))),7),((37,9),30)))),36),(35,25)),27)),3,4);
	TREE 'RAxML Bootstrap Tree+' = (((45,((36,41),((35,((((((((2,1),(5,6)),42),21),(7,(26,((32,(33,8)),(34,(37,(30,9))))))),(24,39)),((13,14),31)),(25,((19,20),(((12,11),(17,16)),((10,18),((22,(15,28)),(38,23)))))))),27))),(((47,29),(46,40)),(43,44))),3,4);
	TREE 'RAxML Bootstrap Tree+' = (((45,(46,40)),((((((((34,32),(8,33)),26),((((((((13,14),31),21),((5,6),(42,(1,2)))),(((((16,17),((19,20),38)),(((15,28),22),((12,11),23))),(18,10)),25)),(39,24)),7),(37,(30,9)))),35),(27,36)),((44,43),41)),(29,47))),3,4);
	TREE 'RAxML Bootstrap Tree+' = (3,(((((((((((((21,((1,(6,5)),(2,42))),((24,39),((((9,30),37),(34,((32,(26,8)),33))),7))),((10,18),((38,(19,20)),(((22,(28,15)),((11,12),23)),(17,16))))),((13,14),31)),25),27),35),36),(41,(44,43))),(47,29)),46),45),40),4);
	TREE 'RAxML Bootstrap Tree+' = (3,(45,(((((((((6,5),((2,1),42)),((24,39),(((((20,19),38),(22,(15,28))),(23,((16,17),(11,12)))),(10,18)))),(21,((13,14),31))),(((32,(33,(8,26))),(((9,37),30),7)),34)),25),35),(36,((43,44),(27,41)))),((40,(47,29)),46))),4);
	TREE 'RAxML Bootstrap Tree+' = (3,(39,((((((((46,40),(47,29)),(((43,44),41),27)),36),35),((((6,5),(((45,1),2),42)),(21,((13,14),31))),(25,(((26,((32,8),33)),((37,(30,9)),34)),7)))),(((19,20),((15,28),22)),(((10,18),38),((16,17),(23,(12,11)))))),24)),4);
	TREE 'RAxML Bootstrap Tree+' = (((((47,29),((44,43),(41,(36,(35,(27,((((((5,6),((42,2),1)),((((20,19),(28,(22,15))),(((12,11),(17,16)),((18,10),(23,38)))),21)),((24,39),(((7,(((32,33),26),8)),34),(30,(9,37))))),((14,13),31)),25))))))),(45,46)),40),3,4);
	TREE 'RAxML Bootstrap Tree+' = ((45,((((47,29),((27,(((43,44),41),36)),(35,((((22,(28,15)),(((10,18),((20,19),38)),(((11,12),23),(17,16)))),((((31,(14,13)),21),((6,5),(42,(1,2)))),((((34,(30,(9,37))),(26,(8,(32,33)))),7),(24,39)))),25)))),46),40)),3,4);
	TREE 'RAxML Bootstrap Tree+' = (3,(45,((46,((47,29),((35,(36,((24,39),((((31,(13,14)),25),(((1,(5,6)),(42,2)),(21,((18,10),((38,((19,20),((28,15),22))),((23,(12,11)),(16,17))))))),(7,(26,(((34,(30,(9,37))),33),(8,32)))))))),((41,(43,44)),27)))),40)),4);
	TREE 'RAxML Bootstrap Tree+' = (3,(45,(((((43,44),(41,36)),(((((((24,39),((21,(((1,2),42),(6,5))),(7,((26,(32,(33,8))),((37,(9,30)),34))))),(31,(14,13))),((22,(15,28)),((((16,(17,(38,23))),(12,11)),(18,10)),(20,19)))),25),35),27)),(29,47)),(40,46))),4);
	TREE 'RAxML Bootstrap Tree+' = (3,(40,(46,(((44,43),(45,(((35,((((((21,(31,(14,13))),(((5,(1,(42,2))),6),(25,(((18,10),(((22,(15,28)),((19,20),38)),(23,((12,11),(17,16))))),(24,39))))),7),((32,(8,33)),26)),34),(37,(9,30)))),((29,47),27)),36))),41))),4);
	TREE 'RAxML Bootstrap Tree+' = (3,(40,((47,29),(((((((((7,((33,((26,8),32)),((30,(37,9)),34))),(((31,(14,13)),21),42)),((5,(2,1)),((24,39),(6,(((38,(16,17)),((20,19),((15,28),((22,23),(12,11))))),(10,18)))))),25),(45,(44,43))),35),36),(27,41)),46))),4);
	TREE 'RAxML Bootstrap Tree+' = (((((47,29),(27,((35,(((31,(14,13)),(((((10,18),(((19,20),38),((22,(28,15)),((11,12),23)))),16),17),(((39,24),(34,((33,((32,26),8)),(7,(30,(9,37)))))),((5,(42,(2,1))),(21,6))))),25)),((36,41),(44,43))))),(45,46)),40),3,4);
	TREE 'RAxML Bootstrap Tree+' = (3,((((((7,((((((6,5),1),(42,2)),((20,19),((18,10),((17,16),((11,12),((38,23),((28,15),22))))))),(21,((13,14),31))),((39,24),(35,27)))),(34,((8,((32,25),26)),33))),((36,((44,43),41)),(37,(30,9)))),(47,29)),(40,46)),45),4);
	TREE 'RAxML Bootstrap Tree+' = (((46,(45,40)),(((43,44),(((27,36),35),((34,((((30,9),37),7),(((32,8),26),33))),((24,39),(((21,((13,14),31)),((42,(2,1)),(6,5))),((((23,(12,11)),((18,10),(38,(17,16)))),((19,20),(22,(28,15)))),25)))))),((29,47),41))),3,4);
	TREE 'RAxML Bootstrap Tree+' = (3,(45,((40,46),(((47,29),27),(((43,44),(41,36)),(35,(((((((22,(28,15)),((23,(11,12)),((17,16),((38,(20,19)),(18,10))))),21),((5,(42,(2,1))),6)),((24,39),(7,(((33,((26,8),32)),34),(30,(9,37)))))),((14,13),31)),25)))))),4);
	TREE 'RAxML Bootstrap Tree+' = ((40,(45,(((((47,29),27),(35,(((((7,((((30,9),37),34),((8,(33,32)),26))),((15,28),(22,(((10,18),(((16,17),(12,11)),(19,20))),(38,23))))),((25,5),((42,(2,1)),(21,((13,14),31))))),(24,39)),6))),(36,(41,(43,44)))),46))),3,4);
	TREE 'RAxML Bootstrap Tree+' = (3,((((((((6,((42,(1,2)),5)),((24,39),((22,(15,28)),((20,19),(((10,18),((23,(12,11)),(16,17))),38))))),(((31,(13,14)),21),(7,(((32,(8,33)),26),((30,(37,9)),34))))),25),(35,(27,(41,36)))),(47,29)),(44,43)),((45,40),46)),4);
	TREE 'RAxML Bootstrap Tree+' = (3,(45,(40,(((27,(((25,(((((31,(14,13)),21),(42,((1,2),(5,6)))),(((34,(30,(9,37))),(7,(26,((8,33),32)))),(24,39))),((18,10),((((((28,15),22),(19,20)),38),((11,12),(16,17))),23)))),35),(((44,43),41),36))),(29,47)),46))),4);
	TREE 'RAxML Bootstrap Tree+' = (3,(45,((((((44,43),(36,41)),((25,((((23,((17,16),(11,12))),(38,((22,(28,15)),(20,19)))),(18,10)),((24,39),(((31,(13,14)),21),((((1,2),(5,42)),6),((34,(37,(9,30))),(7,((32,(8,33)),26)))))))),35)),27),(29,47)),(46,40))),4);
	TREE 'RAxML Bootstrap Tree+' = (3,(40,(46,(((44,43),(45,(36,(27,(((((21,((1,(6,5)),(2,42))),((31,(13,14)),(((10,18),(((17,16),((22,(28,15)),((11,12),23))),((20,19),38))),25))),(24,39)),(7,(26,((8,32),(33,((37,(9,30)),34)))))),35))))),((29,47),41)))),4);
	TREE 'RAxML Bootstrap Tree+' = ((40,(45,(46,(((43,44),((27,(((((((5,((1,2),42)),6),(((10,18),(((38,(19,20)),((22,(15,28)),(23,(12,11)))),(17,16))),(24,39))),((21,((13,14),31)),(7,(((32,(8,33)),26),(34,(30,(9,37))))))),25),35),36)),41)),(29,47))))),3,4);
	TREE 'RAxML Bootstrap Tree+' = ((40,((47,29),(7,((26,(32,(8,((34,((37,9),30)),33)))),((21,(31,(14,13))),(((35,(36,((44,43),41))),((1,(((46,45),6),5)),(42,2))),((((28,15),22),((20,19),(((((12,11),23),(17,16)),(10,18)),38))),(25,(39,(27,24)))))))))),3,4);
	TREE 'RAxML Bootstrap Tree+' = ((40,(45,(46,((43,44),((47,29),((((((7,((30,(9,37)),(34,(26,(32,(8,33)))))),((21,((6,5),(1,(2,42)))),(24,39))),(((31,(13,14)),25),((20,19),((((11,12),((28,15),22)),23),((10,18),(38,(17,16))))))),35),27),(36,41))))))),3,4);
	TREE 'RAxML Bootstrap Tree+' = ((45,((40,46),((44,43),((35,((34,(((37,(30,9)),(26,((8,33),32))),((29,47),7))),((39,24),((25,(((22,(28,15)),(19,20)),(((18,10),((11,12),23)),(38,(17,16))))),((21,(31,(13,14))),(42,((5,6),(1,2)))))))),((36,27),41))))),3,4);
	TREE 'RAxML Bootstrap Tree+' = (3,(40,((45,46),((((35,(((((37,9),30),(7,34)),(26,(32,(8,33)))),((((21,(((22,(28,15)),(38,(19,20))),((17,16),(((12,11),23),(18,10))))),((5,6),(42,(2,1)))),(25,((14,13),31))),(24,39)))),(36,27)),((47,29),41)),(44,43)))),4);
	TREE 'RAxML Bootstrap Tree+' = (3,(45,((40,46),((43,44),((36,(27,(35,(7,((24,39),((25,(31,(13,14))),((21,((34,((33,(8,(32,26))),((37,9),30))),((5,(6,(1,2))),42))),((23,((18,10),(22,((15,28),((20,19),38))))),((11,12),(16,17)))))))))),(41,(29,47)))))),4);
	TREE 'RAxML Bootstrap Tree+' = ((45,(40,(((47,29),(((35,((((21,(6,((42,(2,1)),5))),((7,((26,(32,(33,8))),(34,(37,(30,9))))),(24,39))),((27,25),((14,13),31))),(((22,(15,28)),(((23,((11,12),(17,16))),38),(18,10))),(20,19)))),36),(41,(44,43)))),46))),3,4);
	TREE 'RAxML Bootstrap Tree+' = (3,((46,((29,47),((((35,(45,(((((24,39),((21,(31,(14,13))),(6,(5,(42,(1,2)))))),((34,(9,(30,37))),(7,(26,(32,(8,33)))))),(((23,(12,11)),((15,28),22)),(((19,20),38),(17,((18,10),16))))),25))),36),27),(41,(44,43))))),40),4);
	TREE 'RAxML Bootstrap Tree+' = ((45,(46,(40,((43,44),((29,47),((35,(36,(((33,(8,32)),(26,(7,((((22,(15,28)),(((16,17),(11,12)),(((10,18),(23,38)),(20,19)))),(((1,2),(42,(6,5))),((24,39),25))),(21,((13,14),31)))))),(34,((30,9),37))))),(41,27))))))),3,4);
	TREE 'RAxML Bootstrap Tree+' = (3,(((43,44),(((27,35),((((31,(14,13)),21),((7,((34,(26,(33,(32,8)))),(9,(30,37)))),(((24,39),((28,15),(((((20,19),38),((16,17),(18,10))),22),((11,12),23)))),(6,((42,(2,1)),5))))),25)),(41,((47,29),36)))),((40,46),45)),4);
	TREE 'RAxML Bootstrap Tree+' = (3,(6,((5,(42,(1,2))),(((21,((26,(32,(((((37,9),30),34),33),8))),7)),(((10,18),((16,17),((38,(19,20)),(((11,12),23),(22,(28,15)))))),((27,((((43,44),(36,41)),(((45,40),46),(29,47))),35)),(((14,13),31),25)))),(24,39)))),4);
	TREE 'RAxML Bootstrap Tree+' = (((45,(((43,44),((((39,24),(7,(((33,(32,8)),26),((30,(9,37)),34)))),(25,(((21,((13,14),31)),((15,28),(22,(((20,19),38),((((12,11),23),(17,16)),(18,10)))))),(6,(5,((42,2),1)))))),(((41,(47,29)),36),(27,35)))),46)),40),3,4);
	TREE 'RAxML Bootstrap Tree+' = ((45,((((((((13,14),31),(6,((42,(2,1)),5))),(((((26,((((37,(30,9)),33),(25,32)),8)),34),7),21),((((22,(15,28)),((38,23),((17,16),((18,10),(12,11))))),(20,19)),(39,24)))),35),((36,41),((29,47),27))),(44,43)),(46,40))),3,4);
	TREE 'RAxML Bootstrap Tree+' = (3,(45,(46,((((36,((((((39,24),((22,(15,28)),(((23,38),(((16,17),(12,11)),(19,20))),(10,18)))),((6,5),(42,(1,2)))),((21,(31,(13,14))),(7,(((37,(9,30)),34),(26,((32,8),33)))))),25),35)),(41,(44,43))),27),((47,29),40)))),4);
	TREE 'RAxML Bootstrap Tree+' = ((45,((40,(46,(44,43))),((35,(39,24)),(((((27,(47,29)),41),36),(7,((34,(33,(32,(8,26)))),(30,(9,37))))),(((((22,(28,15)),(19,20)),((38,(23,(10,18))),((11,12),(17,16)))),((6,(5,(1,2))),(42,((31,(14,13)),21)))),25))))),3,4);
	TREE 'RAxML Bootstrap Tree+' = (3,(40,(((45,46),(((36,41),(44,43)),(27,(35,(((((6,5),(42,(2,1))),(21,(31,(13,14)))),((((34,(30,(37,9))),(7,(26,((8,32),33)))),((38,((17,((10,18),16)),(19,20))),((22,(28,15)),(23,(11,12))))),(24,39))),25))))),(29,47))),4);
	TREE 'RAxML Bootstrap Tree+' = (3,((45,(((29,47),(((41,(43,44)),36),((35,((25,(7,((26,(32,(8,33))),((30,(37,9)),34)))),(((((14,13),31),21),((6,5),(42,(2,1)))),(((((((11,12),(22,(15,28))),23),(17,16)),(38,(19,20))),(18,10)),(39,24))))),27))),46)),40),4);
	TREE 'RAxML Bootstrap Tree+' = (3,((16,17),((((20,19),38),((10,18),((25,(((39,24),(7,((34,(30,(37,9))),((35,((((44,43),41),36),((46,(40,45)),((47,29),27)))),(((26,32),8),33))))),((21,((14,13),31)),(6,((42,5),(2,1)))))),(22,(15,28))))),(23,(12,11)))),4);
	TREE 'RAxML Bootstrap Tree+' = ((((40,45),46),((((36,41),(((7,(30,(9,37))),(34,(26,(32,(33,8))))),((25,(((((20,19),(((38,23),(18,10)),((17,16),(12,11)))),((15,28),22)),(((31,(13,14)),21),(6,((42,(1,2)),5)))),(24,39))),(27,35)))),(47,29)),(44,43))),3,4);
	TREE 'RAxML Bootstrap Tree+' = ((40,(46,(45,((29,47),(27,((35,((((24,39),(((6,5),((2,1),42)),((7,(((37,(9,30)),34),(26,(33,(32,8))))),(21,((14,13),31))))),((10,18),((((19,20),38),(22,(15,28))),((23,(11,12)),(16,17))))),25)),((44,43),(36,41)))))))),3,4);
	TREE 'RAxML Bootstrap Tree+' = ((40,(45,(46,(((((27,(29,47)),36),35),(((((39,24),((((2,42),1),(6,5)),(21,(7,((37,(30,9)),((33,(32,(26,8))),34)))))),((13,14),31)),((((11,12),23),((((38,(19,20)),16),17),(18,10))),(22,(28,15)))),25)),(41,(44,43)))))),3,4);
	TREE 'RAxML Bootstrap Tree+' = (3,(45,((((27,((((26,(33,(8,32))),(34,((37,(9,30)),(((25,(((18,10),(((38,(19,20)),(22,(28,15))),(23,((16,17),(11,12))))),(((31,(14,13)),21),((42,(1,2)),(5,6))))),(39,24)),7)))),35),(((43,44),41),36))),(29,47)),46),40)),4);
	TREE 'RAxML Bootstrap Tree+' = (3,((((((43,44),(41,36)),(27,(46,(40,(29,47))))),35),((((31,(13,14)),((((5,6),(42,(1,2))),21),((7,(26,(((33,(((9,30),37),34)),32),8))),(24,39)))),((19,20),((23,(22,(15,28))),((((11,12),(10,18)),(17,16)),38)))),25)),45),4);
	TREE 'RAxML Bootstrap Tree+' = (3,(45,((46,(((29,47),((36,41),(((((((26,8),33),32),(34,((37,(30,9)),(7,((((6,((1,(2,42)),5)),(21,(31,(13,14)))),(39,24)),((((12,11),23),(16,(17,(18,10)))),((((28,15),22),(20,19)),38))))))),25),35),27))),(43,44))),40)),4);
	TREE 'RAxML Bootstrap Tree+' = (3,((45,(40,46)),(((41,36),(27,(35,((((((21,(31,(14,13))),(6,(((1,2),42),5))),((((38,23),(12,11)),((10,18),(16,17))),((22,(15,28)),(19,20)))),(24,39)),(34,(((37,9),30),(((32,8),(((47,29),7),26)),33)))),25)))),(44,43))),4);
	TREE 'RAxML Bootstrap Tree+' = ((40,((47,29),((((((((31,(14,13)),(((39,24),(((34,(((33,26),8),32)),(7,(30,(9,37)))),(((42,2),(1,(5,6))),21))),((22,((28,15),((19,20),38))),((23,((17,16),(12,11))),(18,10))))),45),25),35),27),46),((36,41),(44,43))))),3,4);
	TREE 'RAxML Bootstrap Tree+' = ((40,(46,(((29,47),27),((((43,44),41),36),(((((20,19),((((23,38),(18,10)),((17,16),(11,12))),(22,(28,15)))),(24,39)),(((25,(21,(7,(((34,(37,(30,9))),(32,(8,33))),26)))),(31,(14,13))),(((42,(1,(2,45))),5),6))),35))))),3,4);
	TREE 'RAxML Bootstrap Tree+' = (3,(45,(6,((((2,1),42),5),((21,(31,(13,14))),(((7,((26,((8,32),33)),((30,(37,9)),34))),((25,(35,((((44,43),41),36),(((46,40),(47,29)),27)))),((10,18),(((((12,11),23),(22,(15,28))),(16,17)),(38,(19,20)))))),(24,39)))))),4);
	TREE 'RAxML Bootstrap Tree+' = (((47,29),(((36,((27,35),(25,(((((18,10),(((11,12),23),((((19,20),(22,(15,28))),17),(16,38)))),(7,((34,(33,(32,(26,8)))),(30,(9,37))))),((6,(5,((2,1),42))),((31,(14,13)),21))),(39,24))))),((43,44),((46,40),45))),41)),3,4);
	TREE 'RAxML Bootstrap Tree+' = ((40,((((47,29),27),((((35,(45,(25,(((39,24),(7,((30,(9,37)),(((26,(32,33)),8),34)))),(((10,18),(((17,16),(23,(11,12))),(38,((20,19),(22,(28,15)))))),((((2,1),42),(5,6)),((31,(14,13)),21))))))),36),(43,44)),41)),46)),3,4);
	TREE 'RAxML Bootstrap Tree+' = ((45,((46,((47,29),((((36,(35,(25,((((19,20),((10,18),((38,(17,16)),((12,11),23)))),((28,15),22)),(((39,24),(7,((9,(37,30)),(34,(33,((32,26),8)))))),(((31,(13,14)),21),(5,(6,((2,1),42))))))))),27),41),(43,44)))),40)),3,4);
	TREE 'RAxML Bootstrap Tree+' = ((40,(45,(46,((43,44),(((27,(29,47)),(36,((25,(((((((1,(2,42)),(6,5)),21),(39,24)),(7,((30,(9,37)),(34,(((32,26),8),33))))),(31,(14,13))),((16,17),((18,10),((((15,28),22),((12,11),23)),((20,19),38)))))),35))),41))))),3,4);
	TREE 'RAxML Bootstrap Tree+' = ((40,((47,29),((41,(((((25,(((21,(31,(13,14))),(6,((42,(2,1)),5))),((((34,((30,(37,9)),(33,((26,32),8)))),7),((16,17),(((23,(12,11)),((15,28),22)),((10,18),((19,20),38))))),(24,39)))),35),(45,36)),(43,44)),27)),46))),3,4);
	TREE 'RAxML Bootstrap Tree+' = (3,(((((35,(36,(25,((((11,12),(23,(((20,19),38),((10,18),(16,17))))),((15,28),22)),((31,(13,14)),((6,((42,(1,2)),5)),(21,((24,39),((26,((34,(32,(8,33))),(30,(9,37)))),7))))))))),27),(41,(44,43))),(47,29)),(46,(45,40))),4);
	TREE 'RAxML Bootstrap Tree+' = (3,((29,47),(41,((44,43),((27,(45,(46,40))),(36,(35,(((7,(((33,(26,8)),32),(34,((37,9),30)))),((((42,((5,6),(2,1))),((15,28),((((20,19),((17,(18,10)),16)),(12,11)),(38,(22,23))))),(21,((13,14),31))),25)),(24,39)))))))),4);
	TREE 'RAxML Bootstrap Tree+' = (3,(45,((40,46),((44,43),(((27,41),(((25,((31,(14,13)),(((22,(28,15)),((20,19),((38,23),(((11,12),(10,18)),(17,16))))),(((7,((26,(32,(8,33))),(34,((9,37),30)))),(21,((1,(6,5)),(42,2)))),(39,24))))),35),36)),(29,47))))),4);
	TREE 'RAxML Bootstrap Tree+' = ((45,((((29,47),((43,44),(((25,((((21,((18,10),((38,((22,(15,28)),(20,19))),(((12,11),(17,16)),23)))),((1,(42,2)),(6,5))),((24,39),(7,((33,(8,(26,32))),(34,(30,(37,9))))))),((13,14),31))),(35,27)),(41,36)))),46),40)),3,4);
	TREE 'RAxML Bootstrap Tree+' = (3,(((29,47),((((((43,44),35),(25,((((((((32,33),8),26),(34,(30,(9,37)))),7),(21,(31,(13,14)))),((24,39),(42,(((45,2),1),(5,6))))),((10,18),((38,((19,20),((15,28),22))),(23,((12,11),(17,16)))))))),36),(27,41)),46)),40),4);
	TREE 'RAxML Bootstrap Tree+' = (3,((47,29),(((40,46),45),((27,(35,(((21,(((25,((13,14),31)),(((12,11),((15,28),22)),(23,(((10,18),(16,17)),(38,(19,20)))))),((6,5),(1,(2,42))))),(39,24)),(7,((((32,33),8),26),(34,(30,(9,37)))))))),((36,41),(44,43))))),4);
	TREE 'RAxML Bootstrap Tree+' = (3,(40,(45,(46,((29,47),((41,(27,(35,((((24,39),((21,((14,13),31)),(((10,18),((((11,12),23),(17,16)),((22,(15,28)),(38,(20,19))))),(((42,2),1),(6,5))))),((36,7),((((8,33),32),26),((30,(37,9)),34)))),25)))),(43,44)))))),4);
	TREE 'RAxML Bootstrap Tree+' = (3,(45,(46,(((43,44),((41,(40,(29,47))),36)),(35,((((39,24),(((((14,13),31),21),(((1,(42,2)),5),6)),(7,((30,(37,9)),((33,(32,(8,26))),34))))),((10,18),(((28,15),22),(((17,16),(23,(12,11))),(38,(19,20)))))),(27,25)))))),4);
	TREE 'RAxML Bootstrap Tree+' = ((40,(45,(((44,43),((47,29),((41,27),(36,(35,(((((38,(((28,15),22),(20,19))),(((11,12),23),(17,16))),(18,10)),(((24,39),(((2,1),(5,42)),6)),(((((30,(9,37)),34),((26,(8,33)),32)),7),(((13,14),31),21)))),25)))))),46))),3,4);
	TREE 'RAxML Bootstrap Tree+' = (3,((29,47),(((40,46),45),(((((((7,((34,(30,(37,9))),(26,(32,(8,33))))),((21,((13,14),31)),((5,6),(42,(2,1))))),((24,39),((10,18),(((23,(11,12)),(17,16)),(38,((19,20),((28,15),22))))))),25),(27,35)),(36,41)),(43,44)))),4);
	TREE 'RAxML Bootstrap Tree+' = (((47,29),((((35,((24,39),(((((26,(32,8)),33),(34,(30,(37,9)))),7),((25,(31,(14,13))),((((10,18),((((20,19),(22,(28,15))),38),((23,(11,12)),(17,16)))),21),(((2,1),42),(6,5))))))),36),(((43,44),41),27)),(46,(40,45)))),3,4);
	TREE 'RAxML Bootstrap Tree+' = (((47,29),((46,(40,45)),((27,((43,44),41)),(35,((25,(((13,14),31),((39,24),(((((18,10),(((((11,12),23),(22,(28,15))),((19,20),38)),(17,16))),(7,((34,(30,(37,9))),((32,(8,33)),26)))),21),(6,(5,(42,(1,2)))))))),36))))),3,4);
	TREE 'RAxML Bootstrap Tree+' = (3,((45,(46,(((36,(35,((((26,(32,33)),8),(((30,(9,37)),(7,(((31,(13,14)),21),(((1,(6,5)),(42,2)),(((22,(15,28)),((38,(19,20)),((((11,12),23),(16,17)),(18,10)))),(24,39)))))),34)),(27,25)))),(41,(44,43))),(29,47)))),40),4);
	TREE 'RAxML Bootstrap Tree+' = (((((47,29),((43,44),((45,((35,(25,((((17,16),((23,((22,(28,15)),(11,12))),((18,10),38))),(19,20)),((((24,39),7),((21,(31,(14,13))),((6,5),(1,(42,2))))),((26,(8,(32,33))),((37,(30,9)),34)))))),36)),(27,41)))),46),40),3,4);
	TREE 'RAxML Bootstrap Tree+' = (3,(((43,44),((29,47),((36,41),((((((((21,((14,13),31)),((42,(1,2)),(5,6))),((7,((33,(32,8)),26)),(34,((9,37),30)))),(39,24)),((38,((22,(28,15)),(19,20))),((16,17),(((11,12),(10,18)),23)))),25),35),27)))),((40,46),45)),4);
	TREE 'RAxML Bootstrap Tree+' = (3,((((47,29),((((((((39,24),(7,(((37,(30,9)),34),(33,(26,(8,32)))))),(21,(6,((2,1),(5,42))))),((19,20),((((18,10),38),((23,(12,11)),(17,16))),(22,(15,28))))),(((13,14),31),25)),35),36),(27,41))),(44,43)),((40,45),46)),4);
	TREE 'RAxML Bootstrap Tree+' = (((46,(45,(((35,(27,((47,29),(41,36)))),((((18,10),(((23,(11,12)),(16,17)),((22,(28,15)),(38,(20,19))))),(((7,((37,(9,30)),(34,(33,((8,32),26))))),(39,24)),((21,((13,14),31)),((5,6),(42,(2,1)))))),25)),(44,43)))),40),3,4);
	TREE 'RAxML Bootstrap Tree+' = (3,(45,(40,(46,((((35,((24,39),((7,(26,(8,(32,((37,(30,9)),(34,33)))))),(((5,(6,((42,2),1))),21),((31,(13,14)),(((22,(28,15)),((38,(((11,12),23),((10,18),(17,16)))),(20,19))),25)))))),27),(36,(41,(43,44)))),(47,29))))),4);
	TREE 'RAxML Bootstrap Tree+' = (3,(((45,((41,(43,44)),((27,(29,47)),(35,(36,((30,(37,9)),(34,(33,((32,8),(((((((19,20),((10,18),((38,23),((16,17),(11,12))))),(22,(28,15))),(25,((((13,14),31),21),((6,5),(42,(2,1)))))),(24,39)),7),26)))))))))),46),40),4);
	TREE 'RAxML Bootstrap Tree+' = (3,(40,(45,((((15,28),22),(((11,12),17),((16,(20,19)),((18,10),(38,23))))),(25,((((46,(27,(47,29))),((41,(44,43)),36)),35),((((((37,(9,30)),34),(26,(33,(8,32)))),7),(24,39)),(((31,(13,14)),21),(6,(5,(42,(1,2))))))))))),4);
	TREE 'RAxML Bootstrap Tree+' = ((29,(((((44,43),41),((35,(27,((((((11,12),(22,(28,15))),(((18,10),(23,(17,16))),(38,(20,19)))),((21,((6,5),(1,(42,2)))),((39,24),(7,((34,((9,37),30)),((32,(33,8)),26)))))),(31,(14,13))),25))),36)),(45,(40,46))),47)),3,4);
	TREE 'RAxML Bootstrap Tree+' = ((40,(45,(46,((47,29),(((27,(((((31,(14,13)),((34,(37,(30,9))),((26,(33,(32,8))),7))),((39,24),((6,(5,((2,1),42))),(21,((18,10),(38,(((17,16),(20,19)),(((28,15),22),((12,11),23))))))))),25),35)),(41,36)),(44,43)))))),3,4);
	TREE 'RAxML Bootstrap Tree+' = (3,(40,(45,((((((((((((18,10),(38,(19,20))),(17,16)),((23,(12,11)),(22,(15,28)))),(7,((34,(26,((32,33),8))),(30,(9,37))))),(((6,(5,(42,(2,1)))),((13,14),31)),21)),(24,39)),25),35),((36,((44,43),41)),27)),(29,47)),46))),4);
	TREE 'RAxML Bootstrap Tree+' = (3,(45,((40,46),((29,47),((36,(41,(44,43))),((((((39,24),((34,((37,9),30)),(((8,(32,33)),26),7))),((((31,(13,14)),21),(((42,2),1),(6,5))),((18,10),(((23,(11,12)),(16,17)),(38,((19,20),((15,28),22))))))),25),35),27))))),4);
	TREE 'RAxML Bootstrap Tree+' = (3,(45,(((41,(27,((44,43),(35,(36,((((34,((30,9),37)),((26,(32,(33,8))),7)),(((39,24),(((((23,(16,((11,12),17))),38),(10,18)),(19,20)),(22,(28,15)))),((((14,13),31),21),(6,(5,((2,1),42)))))),25)))))),(47,29)),(46,40))),4);
	TREE 'RAxML Bootstrap Tree+' = (3,((43,44),((46,40),(((47,29),(41,27)),((((((((34,((9,37),30)),((26,(8,(33,32))),7)),(21,(31,(13,14)))),((42,(((45,6),5),(1,2))),(24,39))),((((11,12),(22,(15,28))),(20,19)),((17,16),((18,10),(23,38))))),25),35),36)))),4);
	TREE 'RAxML Bootstrap Tree+' = ((40,(46,((29,47),((41,((36,(45,((((25,(((10,18),((38,((22,(15,28)),(20,19))),(23,((12,11),(16,17))))),(7,((26,(8,(33,32))),((30,(9,37)),34))))),(((31,(13,14)),21),(6,(((42,2),1),5)))),(39,24)),35))),(43,44))),27)))),3,4);
	TREE 'RAxML Bootstrap Tree+' = (3,(45,((40,46),(((36,(35,((((37,(9,30)),(33,(8,(32,(7,26))))),34),(((25,(31,(14,13))),((21,((((18,10),((12,11),23)),(17,16)),(((19,20),38),(22,(28,15))))),((6,5),(42,(2,1))))),(24,39))))),((47,29),27)),((44,43),41)))),4);
	TREE 'RAxML Bootstrap Tree+' = (3,(40,((((43,44),(45,(((((((20,19),(((28,15),((23,38),22)),((12,11),(((18,10),17),16)))),(((34,(((26,8),33),32)),(37,(30,9))),7)),(21,(6,(((2,42),1),5)))),((35,(27,36)),((14,13),31))),(24,39)),25))),((29,47),41)),46)),4);
	TREE 'RAxML Bootstrap Tree+' = (3,(((36,(41,(44,43))),(((29,47),27),(35,(25,((((6,(5,(42,(2,1)))),(31,(14,13))),(21,((23,(12,11)),((22,(28,15)),((16,17),((10,18),((19,20),38))))))),((39,24),(7,(26,(((30,(37,9)),(34,33)),(32,8)))))))))),((40,45),46)),4);
	TREE 'RAxML Bootstrap Tree+' = ((45,(40,(((((((26,(33,(32,8))),(34,((37,9),30))),((29,47),7)),((39,24),(((6,((1,(2,42)),5)),(25,(31,(14,13)))),(((18,10),((((12,11),(16,17)),((20,19),((15,28),22))),(23,38))),21)))),35),(27,((43,44),(41,36)))),46))),3,4);
	TREE 'RAxML Bootstrap Tree+' = (3,((45,((44,43),(((35,((((10,18),((23,((12,11),(16,17))),(38,((22,(28,15)),(19,20))))),(((7,(26,((32,8),(((46,(30,(37,9))),34),33)))),(24,39)),((21,(31,(14,13))),((5,6),(1,(2,42)))))),25)),27),(41,(36,(47,29)))))),40),4);
	TREE 'RAxML Bootstrap Tree+' = (3,(40,(46,(45,(36,(((25,((39,24),(((42,((2,1),(6,5))),((31,(13,14)),21)),(((34,(37,(9,30))),(7,(26,((33,8),32)))),((44,43),((((11,12),(17,16)),((18,10),(22,(38,23)))),((20,19),(15,28)))))))),((47,29),(41,27))),35))))),4);
	TREE 'RAxML Bootstrap Tree+' = (3,(45,(((43,44),(41,(40,46))),(((((47,29),27),36),35),(25,(((13,14),31),((39,24),(((34,(((26,(33,(32,8))),((9,37),30)),7)),((18,10),(((17,16),(38,(20,19))),((22,(15,28)),(23,(11,12)))))),((6,(5,(42,(2,1)))),21)))))))),4);
	TREE 'RAxML Bootstrap Tree+' = ((39,(24,(((25,((((36,41),(40,(44,43))),27),(35,46))),(7,((34,((29,47),(((32,8),33),26))),(30,(9,37))))),(((14,13),31),((42,((6,5),(45,(1,2)))),(21,(((23,(11,12)),(17,(16,(38,((19,20),((15,28),22)))))),(10,18)))))))),3,4);
	TREE 'RAxML Bootstrap Tree+' = ((((29,47),((((((27,41),36),((25,((((13,14),31),(((21,(7,(((30,(37,9)),34),(26,((8,32),33))))),(6,((42,(2,1)),5))),(39,24))),(((38,(((15,28),22),(20,19))),(((11,12),(16,17)),23)),(18,10)))),35)),45),(43,44)),46)),40),3,4);
	TREE 'RAxML Bootstrap Tree+' = ((45,((46,((43,44),(((((24,39),((25,((13,14),31)),((6,(((2,1),42),5)),(((((12,11),23),((((20,19),38),(16,17)),(10,18))),(22,(15,28))),21)))),((7,((32,(8,33)),26)),((30,(9,37)),34))),(35,36)),(((47,29),27),41)))),40)),3,4);
	TREE 'RAxML Bootstrap Tree+' = ((((((((((((42,2),1),(5,6)),((39,24),((21,(31,(13,14))),(((26,(8,(33,32))),(34,((9,37),30))),7)))),(((23,(12,11)),((15,28),22)),((16,17),(38,((20,19),(10,18)))))),25),((45,40),35)),(((44,43),41),36)),27),46),(47,29)),3,4);
	TREE 'RAxML Bootstrap Tree+' = (((45,(((27,(35,((((21,((13,14),31)),(5,(6,((2,42),1)))),((24,39),(((((17,16),38),((10,18),(23,(11,12)))),(((28,15),22),(19,20))),(((37,(30,9)),(34,((26,(33,8)),32))),7)))),25))),((43,44),(((47,29),36),41))),46)),40),3,4);
	TREE 'RAxML Bootstrap Tree+' = (3,(45,(((43,44),((36,((29,47),41)),(35,(((((((13,14),31),21),(((5,6),(2,1)),42)),(((((18,10),((22,(28,15)),((12,11),23))),38),(20,19)),(16,17))),((24,39),(7,(((37,9),30),(34,((8,(26,32)),33)))))),(25,27))))),(40,46))),4);
	TREE 'RAxML Bootstrap Tree+' = (3,(45,((((35,(((((39,24),((6,(1,(5,(42,2)))),(13,(31,14)))),(21,(((34,(30,(37,9))),((33,(8,26)),32)),7))),(((38,((22,(28,15)),(20,19))),((17,16),(23,(11,12)))),(10,18))),25)),(27,(29,47))),((36,41),(44,43))),(40,46))),4);
	TREE 'RAxML Bootstrap Tree+' = ((45,(40,((((((26,(32,(33,8))),(((30,(37,9)),34),(7,((39,24),((((31,(14,13)),21),((1,(6,5)),(42,2))),((((19,20),((25,10),18)),(23,((11,12),(22,(28,15))))),(38,(16,17)))))))),35),((43,44),(41,36))),(27,(29,47))),46))),3,4);
	TREE 'RAxML Bootstrap Tree+' = (3,(40,(45,(((27,(47,29)),((35,(((((42,((6,5),(1,2))),(21,((39,24),((16,17),((12,11),(((28,15),(19,20)),((18,10),(22,(23,38))))))))),(((34,(30,(9,37))),(((8,32),33),26)),7)),(31,(14,13))),25)),((44,43),(41,36)))),46))),4);
	TREE 'RAxML Bootstrap Tree+' = ((40,((46,(((27,(36,(((((((7,(((33,((37,(30,9)),34)),(32,8)),26)),21),((42,(6,(1,5))),2)),(24,39)),((17,16),((18,10),(((20,19),38),((22,(28,15)),(23,(12,11))))))),(25,(31,(13,14)))),35))),((43,44),41)),(47,29))),45)),3,4);
	TREE 'RAxML Bootstrap Tree+' = (((45,(46,((43,44),((47,29),((36,(((((9,37),30),((((8,32),26),33),34)),(7,(((((18,10),(((38,(((28,15),22),23)),(17,16)),((19,20),(12,11)))),(((31,(14,13)),21),(42,((6,5),(2,1))))),25),(24,39)))),35)),(27,41)))))),40),3,4);
	TREE 'RAxML Bootstrap Tree+' = ((40,(((44,43),((36,(35,(((24,39),(((21,(31,(13,14))),(((6,5),(((45,2),1),42)),((10,18),((((28,15),22),38),(((12,11),23),((17,16),(19,20))))))),(7,(25,((((((30,(9,37)),34),33),32),8),26))))),27))),41)),((47,29),46))),3,4);
	TREE 'RAxML Bootstrap Tree+' = ((40,(((((27,(41,(44,43))),(36,((((33,(32,(26,8))),(34,(30,(37,9)))),(((39,24),(25,((((31,(14,13)),21),((42,(1,2)),(6,5))),((((15,28),22),(23,(12,11))),(((16,(10,18)),(20,19)),(38,17)))))),7)),35))),(29,47)),46),45)),3,4);
	TREE 'RAxML Bootstrap Tree+' = (3,(45,(((29,47),(27,(((43,44),(41,36)),(((39,24),(((((33,(8,32)),26),(34,(30,(37,9)))),7),(25,(((((20,19),((18,10),(38,23))),((16,17),(11,12))),(22,(15,28))),(((31,(14,13)),21),(42,((6,5),(2,1)))))))),35)))),(46,40))),4);
	TREE 'RAxML Bootstrap Tree+' = ((39,(24,((((31,(13,14)),((((((((20,19),(38,23)),((16,17),(18,10))),(11,12)),(22,(28,15))),21),((6,5),(1,(2,42)))),25)),(7,(((32,(8,33)),26),((30,(9,37)),34)))),(((36,(41,(44,43))),(((40,45),46),(27,(47,29)))),35)))),3,4);
	TREE 'RAxML Bootstrap Tree+' = ((((40,46),45),((43,44),((36,(41,(29,47))),((27,(25,((((24,39),((21,(((34,((9,37),30)),((32,(33,8)),26)),7)),((6,5),(42,(1,2))))),(((((12,11),23),(17,16)),((38,(22,(15,28))),(19,20))),(18,10))),((13,14),31)))),35)))),3,4);
	TREE 'RAxML Bootstrap Tree+' = ((27,(46,((((43,44),(41,36)),(35,((((31,(13,14)),(((24,39),(7,((((8,32),33),26),((37,(30,9)),34)))),(21,((1,(2,42)),(6,5))))),(((18,10),(((22,(28,15)),((12,11),23)),((19,20),38))),(17,16))),25))),((29,47),(40,45))))),3,4);
	TREE 'RAxML Bootstrap Tree+' = (((45,(((29,47),(27,((35,(((25,(10,18)),(((19,20),(22,(28,15))),(((17,16),(23,(12,11))),38))),(((((7,((34,(30,(9,37))),(26,(32,(8,33))))),21),((5,(42,(2,1))),6)),(39,24)),(31,(13,14))))),(((44,43),41),36)))),46)),40),3,4);
	TREE 'RAxML Bootstrap Tree+' = (3,(45,(((((29,47),27),(35,((24,39),(((21,(6,(5,(42,(2,1))))),(((31,(14,13)),25),((23,(((17,16),(11,12)),(10,18))),(38,((20,19),(22,(28,15))))))),(7,(26,((32,8),((30,(37,9)),(34,33))))))))),((43,44),(41,36))),(46,40))),4);
	TREE 'RAxML Bootstrap Tree+' = ((41,(((43,44),(((25,((34,(26,(32,(8,33)))),((((24,39),((((18,10),(17,16)),((22,(28,15)),(23,(12,11)))),(38,(20,19)))),(((5,6),(42,(2,1))),((30,9),37))),(7,((31,(14,13)),21))))),(36,35)),45)),((40,46),(27,(29,47))))),3,4);
	TREE 'RAxML Bootstrap Tree+' = (3,(45,((((29,47),((36,((43,44),41)),(27,((25,((((7,((34,(30,(9,37))),(((8,32),33),26))),(((13,14),31),21)),(((18,10),((38,(20,19)),((22,(15,28)),(23,((17,16),(12,11)))))),(24,39))),((6,5),((42,2),1)))),35)))),46),40)),4);
	TREE 'RAxML Bootstrap Tree+' = ((40,(45,(46,((47,29),(((44,43),(36,41)),(35,(27,(25,(((13,14),31),((((((((20,19),((15,28),22)),(38,23)),((10,18),((16,17),(11,12)))),21),((42,(1,2)),(6,5))),(39,24)),(7,((37,(9,30)),(34,(33,(32,(26,8)))))))))))))))),3,4);
	TREE 'RAxML Bootstrap Tree+' = ((40,(45,(46,((26,((((41,(43,44)),((47,29),36)),(30,(37,9))),((8,(34,33)),32))),(7,((((14,13),31),21),((((6,5),(42,(2,1))),(((22,(15,28)),(((18,10),(((20,19),38),((17,16),23))),(11,12))),(25,(39,24)))),(27,35)))))))),3,4);
	TREE 'RAxML Bootstrap Tree+' = ((45,(40,(((43,44),((36,(27,((((13,14),31),(((((10,18),42),(2,1)),(6,5)),((25,(21,((((30,(9,37)),34),((47,29),7)),(26,(33,(32,8)))))),((39,24),((22,(15,28)),(((16,17),((11,12),23)),(38,(19,20)))))))),35))),41)),46))),3,4);
	TREE 'RAxML Bootstrap Tree+' = (3,((45,(((47,29),((27,((35,(25,(((24,39),(((2,42),((6,5),1)),(((31,(14,13)),21),(((26,(33,(8,32))),((37,(9,30)),34)),7)))),((10,18),(((16,17),(19,20)),(((22,(15,28)),(23,(12,11))),38)))))),36)),(41,(43,44)))),46)),40),4);
	TREE 'RAxML Bootstrap Tree+' = (3,(45,((((35,((25,((((13,14),31),((21,(7,(((9,37),30),((26,(32,(33,8))),34)))),((24,39),(((2,1),(42,5)),6)))),((22,(28,15)),((20,19),(((16,17),((11,12),(10,18))),(38,23)))))),36)),((29,47),(41,27))),(44,43)),(40,46))),4);
	TREE 'RAxML Bootstrap Tree+' = (3,((29,47),(((36,(35,((((8,(((7,((25,((39,24),((21,(31,(14,13))),(6,(5,(1,(2,42))))))),((18,10),((((11,12),23),(16,17)),(((28,15),(38,(19,20))),22))))),26),33)),32),(34,(9,(30,37)))),27))),(41,(43,44))),(45,(46,40)))),4);
	TREE 'RAxML Bootstrap Tree+' = (3,(45,((((36,(35,(((21,(31,(14,13))),(((((15,28),22),(((38,23),((18,10),(((11,12),17),16))),(20,19))),(7,((34,(30,(9,37))),(26,(33,(32,8)))))),(((1,(6,5)),(42,2)),((24,39),25)))),27))),((43,44),41)),(29,47)),(40,46))),4);
	TREE 'RAxML Bootstrap Tree+' = (3,(45,(((((41,36),(44,43)),((((7,((33,(8,(26,32))),(34,((9,37),30)))),(39,24)),(((((((20,19),38),(((11,12),23),((17,(10,18)),16))),((15,28),22)),21),((42,(1,2)),(6,5))),((31,(13,14)),25))),(35,27))),(29,47)),(40,46))),4);
	TREE 'RAxML Bootstrap Tree+' = (3,(40,(45,(((44,43),((41,((35,(27,(25,(((18,10),((23,((11,12),(17,16))),(((19,20),((28,15),22)),38))),((((31,(14,13)),21),((1,(6,5)),(42,2))),((7,((((26,(32,33)),8),34),((9,37),30))),(39,24))))))),36)),(29,47))),46))),4);
	TREE 'RAxML Bootstrap Tree+' = (3,(((47,29),(46,(27,((36,((43,44),41)),((45,(25,(((18,10),((20,19),(38,((((22,(15,28)),23),(12,11)),(17,16))))),((31,(13,14)),((6,(24,39)),(((5,(42,(2,1))),(34,((7,((9,37),30)),(33,(32,(26,8)))))),21)))))),35))))),40),4);
	TREE 'RAxML Bootstrap Tree+' = (3,(45,(((44,43),((((((24,39),((22,(28,15)),((20,19),(((10,18),38),((17,16),(23,(11,12))))))),((21,(31,(13,14))),((26,(((8,(34,33)),32),((9,30),37))),7))),(6,(((2,1),42),5))),25),(((41,36),(27,(47,29))),35))),(46,40))),4);
	TREE 'RAxML Bootstrap Tree+' = (((46,(45,((((36,41),(27,((25,(((((30,(9,37)),7),((((26,8),33),32),34)),(24,39)),(((22,(38,((20,19),(15,28)))),(((12,11),(16,17)),((18,10),23))),(((31,(14,13)),21),((6,5),(1,(42,2))))))),35))),(44,43)),(47,29)))),40),3,4);
	TREE 'RAxML Bootstrap Tree+' = ((40,(41,((47,29),(27,((36,(35,((45,7),(((34,(30,(37,9))),(26,(25,(8,(32,33))))),(((24,39),(((20,19),((38,((16,17),(23,(11,12)))),(10,18))),((22,(15,28)),(43,44)))),((6,(5,((2,42),1))),(((14,13),31),21))))))),46))))),3,4);
	TREE 'RAxML Bootstrap Tree+' = ((45,((40,46),((((35,((((42,5),(2,1)),((21,((14,13),31)),((((15,28),(((38,(19,20)),((((11,12),23),(16,17)),(18,10))),22)),(((((9,37),30),34),(26,(32,(8,33)))),7)),(25,(24,39))))),6)),36),(27,(29,47))),(41,(44,43))))),3,4);
	TREE 'RAxML Bootstrap Tree+' = ((45,(((((47,29),27),((43,44),((((((((26,(33,(32,8))),(34,(30,(9,37)))),7),(21,(31,(14,13)))),25),(((6,(((1,2),42),5)),(((((12,11),(17,16)),((18,10),(38,23))),(19,20)),(22,(28,15)))),(39,24))),35),36))),41),(40,46))),3,4);
	TREE 'RAxML Bootstrap Tree+' = (((45,46),((40,(29,47)),((27,41),((43,44),((35,(25,((((21,(7,((30,(9,37)),((33,(32,(8,26))),34)))),(((2,42),((6,5),1)),(24,39))),(31,(13,14))),((((12,11),(16,17)),(((20,19),38),(((15,28),22),23))),(10,18))))),36))))),3,4);
	TREE 'RAxML Bootstrap Tree+' = ((40,(45,(((44,43),((27,(((((24,39),((((6,5),(1,(42,2))),(21,((13,14),31))),(((34,(30,(37,9))),(26,(8,(32,33)))),7))),(((28,15),22),(((20,19),38),((((12,11),23),(17,16)),(25,(18,10)))))),35),36)),(41,(47,29)))),46))),3,4);
	TREE 'RAxML Bootstrap Tree+' = ((((46,40),((27,(35,(((31,(13,14)),((((7,((30,(9,37)),(26,(8,(33,(32,34)))))),(24,39)),(21,((5,6),((42,2),1)))),((20,19),((10,18),(((17,16),38),(((28,15),22),(23,(11,12)))))))),25))),((36,(41,(47,29))),(44,43)))),45),3,4);
	TREE 'RAxML Bootstrap Tree+' = ((45,((41,(44,43)),(((((18,10),(((17,16),((11,12),23)),(((22,(15,28)),(20,19)),38))),(31,(14,13))),((24,39),((6,((42,5),(2,1))),(21,(25,(7,((26,((33,8),32)),((30,(37,9)),34)))))))),(((27,((40,46),(29,47))),36),35)))),3,4);
	TREE 'RAxML Bootstrap Tree+' = (3,(45,((46,40),(((35,(25,(((31,(14,13)),((6,(5,(1,(2,42)))),((7,((26,(33,(32,8))),(34,((9,37),30)))),(21,(39,24))))),((18,10),(((11,12),23),(((16,17),((19,20),38)),(22,(15,28)))))))),27),(((47,29),36),(41,(44,43)))))),4);
	TREE 'RAxML Bootstrap Tree+' = (3,(40,((46,((47,29),(((((26,((34,((37,9),30)),((((((39,24),((10,18),(((22,(28,15)),(19,20)),(((23,(11,12)),(16,17)),38)))),((31,(14,13)),(6,(5,(1,(42,2)))))),21),25),7))),(8,(33,32))),35),(36,(41,(43,44)))),27))),45)),4);
	TREE 'RAxML Bootstrap Tree+' = ((45,((40,46),((11,12),(23,((17,16),((((25,((((((((32,8),26),(33,((9,30),37))),34),7),(((14,13),31),21)),(5,((((43,44),(36,41)),42),(2,1)))),(6,(39,24)))),(35,((47,29),27))),(18,10)),(22,((15,28),((19,20),38))))))))),3,4);
	TREE 'RAxML Bootstrap Tree+' = ((45,((40,46),((27,(((44,43),(41,36)),((((((21,(7,(((26,(32,(33,8))),34),(30,(9,37))))),((39,24),(42,(5,((2,1),6))))),((((20,19),((23,38),((15,28),22))),((11,12),(17,16))),(10,18))),(31,(13,14))),25),35))),(47,29)))),3,4);
	TREE 'RAxML Bootstrap Tree+' = (3,(((((((25,((((31,(14,13)),21),(((((((22,(28,15)),(19,20)),(38,23)),(10,18)),((11,12),(17,16))),(7,(26,(32,(8,(((30,(37,9)),34),33)))))),((36,35),(42,(6,((2,1),5)))))),(39,24))),27),41),(47,29)),(46,(44,43))),45),40),4);
	TREE 'RAxML Bootstrap Tree+' = (3,(45,((((47,29),(27,((((((((42,2),(5,(1,6))),(24,39)),(21,(7,((34,(30,(37,9))),(26,(33,(8,32))))))),(31,(14,13))),((12,11),((((38,23),(18,10)),((16,17),(19,20))),(22,(28,15))))),25),(35,36)))),(41,(43,44))),(46,40))),4);
	TREE 'RAxML Bootstrap Tree+' = (3,(45,(((44,43),((41,36),((27,(47,29)),(35,(((39,24),(((21,((14,13),31)),((5,(42,(2,1))),6)),(((18,10),((38,(((15,28),22),(20,19))),(((11,12),23),(17,16)))),((((37,9),30),34),((((32,8),26),33),7))))),25))))),(40,46))),4);
	TREE 'RAxML Bootstrap Tree+' = (3,(40,((45,46),((((36,(35,(((((26,((8,32),33)),7),(((9,30),37),34)),((((22,(15,28)),((((18,10),(((19,20),38),23)),16),((12,11),17))),(((6,5),((42,2),1)),(21,(31,(13,14))))),(39,24))),25))),27),(43,44)),((29,47),41)))),4);
	TREE 'RAxML Bootstrap Tree+' = ((40,(45,(46,((29,47),((36,(35,(((((33,(32,8)),26),34),(((9,30),37),7)),((39,24),(((25,(21,(31,(14,13)))),(6,(5,(1,(42,2))))),((18,10),(((22,(15,28)),(38,(20,19))),((23,(11,12)),(17,16))))))))),(((43,44),41),27)))))),3,4);
	TREE 'RAxML Bootstrap Tree+' = (3,(40,(45,(((27,(47,29)),(((25,((((((18,10),(11,12)),(16,17)),(38,23)),(((15,28),22),(19,20))),((5,((42,(2,1)),6)),((39,24),((34,((9,30),37)),(7,((((14,13),31),21),(26,(32,(8,33)))))))))),35),((43,44),(41,36)))),46))),4);
	TREE 'RAxML Bootstrap Tree+' = ((((41,(((25,(((39,24),((42,(2,(1,(6,5)))),((31,(13,14)),21))),(((34,(30,(37,9))),(7,(26,(33,(32,8))))),((18,10),(((22,((28,15),(38,(19,20)))),(23,(12,11))),(16,17)))))),(36,35)),27)),(44,43)),((47,29),(45,(40,46)))),3,4);
	TREE 'RAxML Bootstrap Tree+' = (3,(((44,43),(((35,(25,((((21,((1,(2,42)),(5,6))),((24,39),(7,((34,(26,(32,(8,33)))),(30,(9,37)))))),((10,18),(((23,(11,12)),(17,16)),((38,(20,19)),((28,15),22))))),(31,(14,13))))),36),27)),(((29,47),41),((45,40),46))),4);
	TREE 'RAxML Bootstrap Tree+' = ((45,(40,(((((((((19,20),(22,(15,28))),((38,23),((10,18),((11,12),(16,17))))),(25,(31,(14,13)))),((7,((8,((32,33),26)),((30,(37,9)),34))),((39,24),((6,(5,(42,(2,1)))),21)))),35),((41,(43,44)),36)),(27,(47,29))),46))),3,4);
	TREE 'RAxML Bootstrap Tree+' = (3,(40,((46,((((47,29),41),(36,(35,(((((16,17),((38,((22,(28,15)),(20,19))),(((12,11),23),(18,10)))),((31,(14,13)),((24,39),((34,(7,((33,(26,(32,8))),((37,9),30)))),(21,(6,(((42,2),1),5))))))),25),27)))),(43,44))),45)),4);
	TREE 'RAxML Bootstrap Tree+' = (3,(45,(((((35,((25,(39,24)),(((((15,28),22),(23,(((18,10),(38,(19,20))),(16,((11,12),17))))),(7,(((32,(33,8)),26),((37,(9,30)),34)))),((6,(5,(1,(2,42)))),(21,(31,(14,13))))))),(36,((43,44),41))),27),(29,47)),(46,40))),4);
	TREE 'RAxML Bootstrap Tree+' = (3,(((41,(43,44)),((29,47),((7,(8,(33,(26,(25,32))))),((((((18,10),((38,((22,(28,15)),(19,20))),((23,(11,12)),(16,17)))),(((1,(2,42)),(5,(6,((27,36),35)))),((31,(14,13)),21))),(24,39)),34),(30,(9,37)))))),((46,45),40)),4);
	TREE 'RAxML Bootstrap Tree+' = ((45,((46,((((25,((31,(14,13)),(((24,39),(7,((34,((9,37),30)),(((26,8),32),33)))),(((42,2),(1,(5,6))),(((10,18),((38,(20,19)),((16,17),((22,(15,28)),((11,12),23))))),21))))),35),27),((44,43),(((29,47),41),36)))),40)),3,4);
	TREE 'RAxML Bootstrap Tree+' = ((((43,44),(41,(((29,47),27),((((((((((2,1),5),6),42),(21,(31,(13,14)))),(((26,(8,(32,33))),7),(34,(30,(9,37))))),((24,39),(((18,10),((19,20),38)),(((((22,(28,15)),(11,12)),23),16),17)))),25),35),36)))),((46,40),45)),3,4);
	TREE 'RAxML Bootstrap Tree+' = (3,(40,(45,(46,((29,47),(((35,((25,(((10,18),(((15,28),((20,19),38)),((23,((11,12),(16,17))),22))),((((31,(13,14)),21),((42,(1,2)),(6,5))),((24,39),((7,(26,(8,(32,33)))),(34,((37,9),30))))))),36)),(43,44)),(27,41)))))),4);
	TREE 'RAxML Bootstrap Tree+' = (3,(45,(((((27,35),((((8,32),(25,26)),33),(((7,((24,39),(((42,(5,((2,1),6))),(21,((14,13),31))),((22,(15,28)),((20,19),(((38,23),(10,18)),((17,16),(12,11)))))))),(30,(37,9))),34))),((44,43),(41,36))),(29,47)),(40,46))),4);
	TREE 'RAxML Bootstrap Tree+' = (((((23,((12,11),(22,(28,15)))),(((((14,13),31),(((5,(1,(42,2))),(6,21)),((7,(((33,(32,(8,26))),34),(30,(9,37)))),(39,24)))),(((35,((((40,46),45),(29,47)),(36,((44,43),41)))),27),25)),(16,17))),((19,20),38)),(18,10)),3,4);
	TREE 'RAxML Bootstrap Tree+' = (3,(((46,(29,47)),((41,27),((44,43),((36,(35,(((6,(((1,2),42),5)),(((((14,13),31),21),(7,(((32,(8,33)),26),(34,(30,(37,9)))))),((39,24),(((20,19),(((18,10),(17,16)),(((11,12),23),38))),((15,28),22))))),25))),45)))),40),4);
	TREE 'RAxML Bootstrap Tree+' = (3,((45,(46,((29,47),((43,44),((27,((((18,10),(((20,19),((28,15),22)),(((16,17),(23,(12,11))),38))),((((((13,14),31),21),(7,((34,(30,(9,37))),((33,(32,25)),(26,8))))),(39,24)),((5,6),((2,1),42)))),35)),(36,41)))))),40),4);
	TREE 'RAxML Bootstrap Tree+' = (((29,47),(((((36,(45,((((22,(28,15)),((19,20),(((23,(18,10)),38),((12,11),(17,16))))),(((39,24),((((14,13),31),21),(7,(((8,(32,33)),(34,(30,(9,37)))),26)))),(6,(5,(42,(1,2)))))),25))),35),27),(41,(43,44))),(40,46))),3,4);
	TREE 'RAxML Bootstrap Tree+' = (3,(45,(40,((((35,(25,((((21,(31,(13,14))),(6,((2,1),(5,42)))),((24,39),(34,((26,(32,(8,33))),((30,(9,37)),7))))),((18,10),((((11,12),23),(16,17)),((((28,15),22),(20,19)),38)))))),(27,(((29,47),36),41))),(44,43)),46))),4);
	TREE 'RAxML Bootstrap Tree+' = ((45,(((27,(47,29)),((((((21,(31,(14,13))),((5,6),(42,(2,1)))),(((34,(8,((32,33),26))),(7,((9,30),37))),((((22,(15,28)),38),(19,20)),((16,((10,18),17)),((12,11),23))))),(25,(39,24))),(36,((44,43),41))),35)),(40,46))),3,4);
	TREE 'RAxML Bootstrap Tree+' = (3,(45,(((((44,43),(((40,(47,29)),41),36)),27),(35,((((((24,39),(21,(2,((1,(5,6)),42)))),((26,(((37,(30,9)),(33,34)),(8,32))),7)),(31,(13,14))),((20,19),((22,(15,28)),(38,((17,16),((10,18),(23,(11,12)))))))),25))),46)),4);
	TREE 'RAxML Bootstrap Tree+' = ((40,(45,((((27,((((39,24),(((17,16),((((23,(12,11)),(22,(28,15))),(38,(20,19))),(10,18))),((25,((((9,30),37),(34,(((8,33),32),26))),7)),((21,(31,(14,13))),(5,((1,2),42)))))),6),35)),(36,(41,(44,43)))),(29,47)),46))),3,4);
	TREE 'RAxML Bootstrap Tree+' = ((((46,((44,43),((36,(41,(47,29))),(27,(35,(25,(((((5,6),(42,(1,2))),(((((38,(19,20)),(22,(28,15))),((17,16),((11,12),23))),(10,18)),21)),((34,((7,((9,37),30)),(26,(33,(8,32))))),(24,39))),(31,(14,13))))))))),45),40),3,4);
	TREE 'RAxML Bootstrap Tree+' = (3,(40,(45,(((29,47),((36,(41,(44,43))),((27,35),(25,(((18,10),(((11,12),((17,16),23)),(38,((20,19),((15,28),22))))),((((1,(5,6)),(42,2)),((7,((26,((32,8),33)),(34,(30,(37,9))))),((31,(13,14)),21))),(24,39))))))),46))),4);
	TREE 'RAxML Bootstrap Tree+' = (3,(((44,43),((((((7,((8,(33,32)),26)),(34,((37,9),30))),(((21,(31,(14,13))),(((((38,(((15,28),22),23)),(19,20)),((16,17),(11,12))),(18,10)),((24,39),25))),((6,5),((2,1),42)))),35),36),(41,(27,(29,47))))),((40,46),45)),4);
	TREE 'RAxML Bootstrap Tree+' = (3,(45,((((29,47),27),((((((39,24),((((22,(15,28)),(((23,((11,12),(16,17))),38),(10,18))),(20,19)),((26,((32,8),(33,((30,(9,37)),34)))),7))),(((31,(14,13)),21),(6,((42,5),(1,2))))),25),35),((41,(43,44)),36))),(46,40))),4);
	TREE 'RAxML Bootstrap Tree+' = ((40,((46,((47,29),(27,((36,((44,43),41)),((25,((21,((31,(13,14)),(6,(5,((2,42),1))))),((((11,12),((22,(28,15)),(23,(((10,18),(16,17)),(38,(19,20)))))),(((34,(30,(37,9))),(26,(8,(32,33)))),7)),(24,39)))),35))))),45)),3,4);
	TREE 'RAxML Bootstrap Tree+' = ((((43,44),((27,((((((((((8,33),32),(25,26)),34),(30,(9,37))),((29,47),7)),21),(((((12,11),(17,16)),((18,10),(38,23))),(((15,28),22),(19,20))),(39,24))),((31,(13,14)),(6,((1,(2,42)),5)))),35)),(36,41))),(40,(46,45))),3,4);
	TREE 'RAxML Bootstrap Tree+' = (3,(40,(45,(46,(((36,(35,((39,24),((25,((((14,13),31),(6,(5,(42,(1,2))))),(((((11,12),23),((16,((18,10),17)),38)),(((28,15),22),(19,20))),21))),((7,(30,(9,37))),((26,((33,8),32)),34)))))),((41,(43,44)),27)),(29,47))))),4);
	TREE 'RAxML Bootstrap Tree+' = (3,((40,(46,45)),(((((36,27),35),((((34,((32,(33,8)),26)),(((30,(9,37)),7),(((((22,(15,28)),(12,11)),23),((38,(19,20)),(17,16))),(10,18)))),((24,39),(21,((5,6),(42,(2,1)))))),(25,(31,(13,14))))),(41,(44,43))),(29,47))),4);
	TREE 'RAxML Bootstrap Tree+' = ((40,(45,(46,(((43,44),(41,(27,((35,((((6,(5,((42,2),1))),(21,((14,13),31))),(((39,24),25),((17,16),(((23,(12,11)),(22,(28,15))),((18,10),(38,(20,19))))))),(7,((((34,33),(8,32)),26),(30,(9,37)))))),36)))),(47,29))))),3,4);
	TREE 'RAxML Bootstrap Tree+' = ((40,(46,(45,((((((((31,(13,14)),((6,(42,(1,2))),5)),(7,((34,(30,(9,37))),(8,((33,32),26))))),((((16,17),(((22,(28,15)),(23,(12,11))),(38,(19,20)))),(18,10)),21)),(24,39)),25),(36,((27,(29,47)),35))),((43,44),41))))),3,4);
	TREE 'RAxML Bootstrap Tree+' = (3,(45,(((44,43),(((46,(40,(47,29))),27),41)),(36,(35,((39,24),(((7,(26,(8,(32,33)))),(34,(37,(9,30)))),(((((14,13),31),21),(25,((22,(28,15)),((23,((38,(19,20)),(17,((10,18),16)))),(11,12))))),(42,((6,5),(2,1)))))))))),4);
	TREE 'RAxML Bootstrap Tree+' = (((17,16),((((23,38),(22,(15,28))),(((18,10),(12,11)),(19,20))),(((25,((((((36,((44,43),((((40,45),46),(47,29)),41))),35),27),7),(39,24)),((34,((30,9),37)),(33,(8,(32,26)))))),(((13,14),31),21)),((6,5),(1,(42,2)))))),3,4);
	TREE 'RAxML Bootstrap Tree+' = ((40,(45,(46,((29,47),(((41,(44,43)),36),(27,(((24,39),((25,((21,(31,(14,13))),((6,5),((2,1),42)))),(((((22,(15,28)),(19,20)),((38,23),((11,12),(16,17)))),(10,18)),(7,((30,(37,9)),(34,(33,((26,32),8)))))))),35))))))),3,4);
	TREE 'RAxML Bootstrap Tree++' = (4,(3,((45,(46,40)),((41,(43,44)),((35,(27,(36,(47,29)))),(25,(((21,(31,(14,13))),(7,(26,((30,(9,37)),(32,(8,(34,33))))))),(((6,5),(42,(2,1))),((24,39),((18,10),((38,((20,19),(22,(28,15)))),(((12,11),23),(17,16)))))))))))));

END;


BEGIN NOTES;

	ALTTAXNAMES * UNTITLED  =  Abyssocottus_korotneffi_AY116310 Asprocottus_herzensteini_AY116312 Clinocottus_analis_AY833272 Clinocottus_analis_FJ848374 Comephorus_dybowskii_AY116324 Cottocomephorus_grewingki_AY116327 Cottus_aleuticus_AY833273 Cottus_asper_AY833275 Cottus_asperrimus_AY833276 Cottus_baileyi_AY833277 Cottus_bairdii_AY833280 Cottus_bairdii_AY833281 Cottus_beldingii_AY833285 Cottus_beldingii_AY833286 Cottus_bendirei_AY833287 Cottus_caeruleomentum_AY833288 Cottus_caeruleomentum_AY833289 Cottus_carolinae_AY833290 Cottus_cognatus_AY116333 Cottus_cognatus_AY833293 Cottus_confusus_AY833294 Cottus_extensus_AY833295 Cottus_girardi_AY833297 Cottus_gobio_AY116334 Cottus_greenei_AY833298 Cottus_gulosus_AY833299 Cottus_hangiongensis_AY833300 Cottus_hubbsi_AY833301 Cottus_kazika_AY833304 Cottus_klamathensis_AY833305 Cottus_leiopomus_AY833308 Cottus_marginatus_AY833309 Cottus_perplexus_AY833313 Cottus_pitensis_AY833314 Cottus_poecilopus_AY116336 Cottus_pollux_AY116337 Cottus_princeps_AY833316 Cottus_rhotheus_AY833317 Cottus_ricei_AY833318 Hemilepidotus_jordani_AY833324 Leptocottus_armatus_AY833323 Limnocottus_griseus_AY116319 Mesocottus_haitej_KF170218 Mesocottus_haitej_KF170219 Myoxocephalus_polyacanthocephalus_AY339242 Scorpaenichthys_marmoratus_AY833325 Trachidermus_fasciatus_JX017305;

END;

BEGIN LABELS;
	TAXAGROUPLABEL Oligocottinae COLOR = (RGB 0.53333333 0.81176471 1) ;
	TAXAGROUPLABEL Cottidae COLOR = (RGB 0.43529412 1 0.54509804) ;
	TAXAGROUPLABEL Agonidae COLOR = (RGB 1 0.70196078 1) ;
	TAXAGROUPLABEL Myoxocephalus COLOR = (RGB 0.83529412 0.16862745 1) ;


END;

BEGIN SETS;
	TAXPARTITION * UNTITLED  =  Cottidae :  1- 2 5- 39 41- 44 47, Oligocottinae :  3- 4, Agonidae :  40, Myoxocephalus :  45;

END;

BEGIN TREES[!'Trees acquired from RAxML using Mesquite''s Zephyr package. ^nRAxML run on local computer ^nAnalysis started Mon Sep 03 11:35:42 PDT 2018^nResults stored in folder: /Users/thaddaeusbuser/Desktop/Darby Freshwater Sculpin Project/Phylogeny/Phylogenetic Analyses/RAxML-2018.09.03-Run.1/^n^nMatrix: Character Matrix^nSearch details: ^n   Bootstrap analysis^n   500 bootstrap replicates^nRAxML command options:  -s data.phy -n file.out  -m GTRGAMMAI -q multipleModelFile.txt -p 1598558120 -# 500 -b 1598558120 -T 4 '];
	Title 'RAxML Bootstrap Trees (Matrix: Character Matrix)';
	LINK Taxa = Taxa;
	TRANSLATE
[0] 		1 'Abyssocottus_korotneffi.1',
[1] 		2 'Asprocottus_herzensteini.1',
[2] 		3 'Clinocottus_analis.1',
[3] 		4 'Clinocottus_analis.2',
[4] 		5 'Comephorus_dybowskii.1',
[5] 		6 'Cottocomephorus_grewingki.1',
[6] 		7 'Cottus_aleuticus.1',
[7] 		8 'Cottus_asper.1',
[8] 		9 'Cottus_asperrimus.1',
[9] 		10 'Cottus_baileyi.1',
[10] 		11 'Cottus_bairdii.1',
[11] 		12 'Cottus_bairdii.2',
[12] 		13 'Cottus_beldingii.1',
[13] 		14 'Cottus_beldingii.2',
[14] 		15 'Cottus_bendirei.1',
[15] 		16 'Cottus_caeruleomentum.1',
[16] 		17 'Cottus_caeruleomentum.2',
[17] 		18 'Cottus_carolinae.1',
[18] 		19 'Cottus_cognatus.1',
[19] 		20 'Cottus_cognatus.2',
[20] 		21 'Cottus_confusus.1',
[21] 		22 'Cottus_extensus.1',
[22] 		23 'Cottus_girardi.1',
[23] 		24 'Cottus_gobio.1',
[24] 		25 'Cottus_greenei.1',
[25] 		26 'Cottus_gulosus.1',
[26] 		27 'Cottus_hangiongensis.1',
[27] 		28 'Cottus_hubbsi.1',
[28] 		29 'Cottus_kazika.1',
[29] 		30 'Cottus_klamathensis.1',
[30] 		31 'Cottus_leiopomus.1',
[31] 		32 'Cottus_marginatus.1',
[32] 		33 'Cottus_perplexus.1',
[33] 		34 'Cottus_pitensis.1',
[34] 		35 'Cottus_poecilopus.1',
[35] 		36 'Cottus_pollux.1',
[36] 		37 'Cottus_princeps.1',
[37] 		38 'Cottus_rhotheus.1',
[38] 		39 'Cottus_ricei.1',
[39] 		40 'Hemilepidotus_jordani.1',
[40] 		41 'Leptocottus_armatus.1',
[41] 		42 'Limnocottus_griseus.1',
[42] 		43 'Mesocottus_haitej.1',
[43] 		44 'Mesocottus_haitej.2',
[44] 		45 'Myoxocephalus_polyacanthocephalus.1',
[45] 		46 'Scorpaenichthys_marmoratus.1',
[46] 		47 'Trachidermus_fasciatus.1';
	TREE RAxML_Bootstrap_Tree = ((((6,5),((21,((13,14),31)),((24,39),((34,((30,(9,37)),(7,(26,((32,8),33))))),((((23,(12,11)),(22,(15,28))),(((17,16),38),((19,20),(10,18)))),((35,(36,(27,(46,((47,29),((4,3),40)))))),((((44,43),41),45),25))))))),42),2,1);
	TREE RAxML_Bootstrap_Tree = ((2,(((((((23,(12,11)),(16,17)),(22,(((19,20),38),(28,15)))),(25,(18,10))),((((47,29),27),((46,(((4,3),40),45)),((44,43),(41,36)))),35)),((((26,((8,32),33)),7),(34,(30,(9,37)))),(24,39))),(21,(31,(13,14))))),((5,6),42),1);
	TREE RAxML_Bootstrap_Tree = ((42,2),((((((34,(((33,8),32),26)),(7,(30,(37,9)))),(25,(((((29,47),((43,44),((45,(46,40)),(4,3)))),(41,27)),36),35))),(39,24)),(((31,(14,13)),21),((38,((18,10),(((11,12),(16,17)),23))),((19,20),((15,28),22))))),(6,5)),1);
	TREE RAxML_Bootstrap_Tree = ((5,2),((6,((((((16,17),((11,12),23)),(38,((19,20),(22,(15,28))))),(10,18)),21),(((31,(13,14)),25),(((35,(((41,36),(((29,47),(40,(((3,4),45),46))),(43,44))),27)),((7,((8,(33,32)),26)),((30,(9,37)),34))),(24,39))))),42),1);
	TREE RAxML_Bootstrap_Tree = ((((21,(31,(13,14))),((((((18,10),38),(23,((12,11),(16,17)))),((20,19),(22,(28,15)))),25),((7,((34,((8,(32,26)),33)),(37,(9,30)))),(((((36,41),27),((((4,3),(47,29)),(46,(45,40))),(44,43))),35),(39,24))))),(6,5)),(2,42),1);
	TREE RAxML_Bootstrap_Tree = (2,(((((((26,((8,(34,33)),32)),((37,(30,9)),7)),(21,(31,(14,13)))),(25,(35,((((45,((4,3),40)),46),((29,47),27)),((44,43),(36,41)))))),(((17,16),(((38,(19,20)),((22,(28,15)),((12,11),23))),(10,18))),(24,39))),(6,5)),42),1);
	TREE RAxML_Bootstrap_Tree = ((42,2),((((((10,18),((38,(((15,28),22),(19,20))),((17,16),(23,(12,11))))),(24,39)),(25,(35,((((43,44),(41,36)),27),((45,(3,4)),(40,46)))))),(((((8,(32,33)),26),(((37,9),30),34)),((29,47),7)),((31,(14,13)),21))),(5,6)),1);
	TREE RAxML_Bootstrap_Tree = ((42,(5,((((((10,18),((((17,16),(11,12)),23),(38,((20,19),((15,28),22))))),((27,(((46,((45,(4,3)),40)),((44,43),((29,47),(41,36)))),35)),25)),(39,24)),((7,(26,(32,(((34,(37,(30,9))),33),8)))),(21,(31,(13,14))))),6))),2,1);
	TREE RAxML_Bootstrap_Tree = ((42,2),(((21,(31,(13,14))),(((39,24),(25,((((43,44),41),(46,((40,(4,3)),45))),(35,(((47,29),36),27))))),(((22,(15,28)),((((17,16),(10,18)),(38,(19,20))),((11,12),23))),((((8,26),(34,33)),32),((37,(9,30)),7))))),(6,5)),1);
	TREE RAxML_Bootstrap_Tree = (((((((10,18),((38,(((11,12),23),(17,16))),(((28,15),22),(19,20)))),21),(((31,(14,13)),((25,(35,(((47,29),((44,43),((4,3),(40,(45,46))))),27))),(41,36))),((39,24),((7,((37,9),30)),(34,(((8,26),33),32)))))),6),(5,42)),2,1);
	TREE RAxML_Bootstrap_Tree = ((42,((6,5),(((39,24),((7,((30,(9,37)),(26,((8,(34,33)),32)))),(21,(31,(14,13))))),((((((46,((4,3),45)),(36,(41,(43,44)))),(27,(40,(47,29)))),35),25),(((23,((16,17),(12,11))),(38,((19,20),(22,(15,28))))),(18,10)))))),2,1);
	TREE RAxML_Bootstrap_Tree = ((42,2),(5,(((39,24),((21,((34,(26,(8,(32,33)))),(7,(30,(37,9))))),((31,(14,13)),((((23,38),((11,12),(16,((18,10),17)))),((19,20),(22,(15,28)))),(25,(35,((27,(((43,44),41),((47,29),(46,(45,((4,3),40)))))),36))))))),6)),1);
	TREE RAxML_Bootstrap_Tree = (2,(42,(5,(6,((21,(31,(13,14))),(((18,10),(((22,(15,28)),((19,20),38)),((17,16),((11,12),23)))),(25,(((24,39),(35,(((27,(47,29)),(41,36)),((44,43),(((40,46),45),(4,3)))))),(7,(((8,((37,(30,9)),33)),(34,32)),26))))))))),1);
	TREE RAxML_Bootstrap_Tree = ((2,42),(5,(6,(((((((11,12),(23,(((20,19),(18,10)),((17,16),38)))),((28,15),22)),((((36,(27,(29,47))),35),((41,(43,44)),((45,(40,46)),(4,3)))),25)),(31,(14,13))),((39,24),((7,((32,(8,(34,33))),26)),(30,(9,37))))),21))),1);
	TREE RAxML_Bootstrap_Tree = (((((((24,39),(25,(35,(((44,43),41),(27,((47,29),((4,3),(46,(45,40))))))))),(7,(26,(32,(((((30,9),37),33),34),(36,8)))))),((17,16),((11,12),(((10,18),((20,19),(22,(28,15)))),(38,23))))),((31,(14,13)),21)),(5,6)),(2,42),1);
	TREE RAxML_Bootstrap_Tree = (2,(6,((5,42),((((14,13),31),21),((7,((34,(33,((32,8),26))),(37,(30,9)))),((24,39),((((17,16),((38,(20,19)),(23,((22,(28,15)),(12,11))))),(18,10)),(25,(35,(((44,43),(36,41)),(((46,40),((3,4),45)),((47,29),27))))))))))),1);
	TREE RAxML_Bootstrap_Tree = ((((21,(31,(13,14))),(((25,(35,(27,(46,((40,(47,29)),((44,43),(41,36))))))),(24,39)),(((18,10),((38,((22,(28,15)),(19,20))),(((12,11),(16,17)),23))),((26,((8,(34,((30,(37,9)),33))),32)),7)))),(5,((45,(3,4)),6))),(2,42),1);
	TREE RAxML_Bootstrap_Tree = (((((((24,39),((((((46,(40,((4,3),45))),(47,29)),(36,((43,44),41))),35),((((8,(32,33)),(7,26)),((9,37),30)),34)),(25,((28,15),(((17,16),(11,12)),(((19,20),((10,18),(23,38))),22)))))),(21,((13,14),31))),(27,6)),5),42),2,1);
	TREE RAxML_Bootstrap_Tree = ((42,(((((18,10),(((38,(20,19)),((28,15),22)),(23,((17,16),(11,12))))),(24,39)),((35,((((46,(((4,3),40),45)),(47,29)),27),((41,(44,43)),36))),((((((30,9),37),7),(25,(26,(32,((34,33),8))))),21),((13,14),31)))),(6,5))),2,1);
	TREE RAxML_Bootstrap_Tree = (2,(42,((((39,24),((35,(36,(((44,43),((29,47),(46,(((3,4),40),45)))),(41,27)))),(((26,((((37,(30,9)),(34,33)),8),32)),7),(25,(31,(14,13)))))),(21,(((28,15),22),((((19,20),38),(23,(10,18))),((17,16),(11,12)))))),(5,6))),1);
	TREE RAxML_Bootstrap_Tree = (2,(((((((18,10),((17,16),((38,(((28,15),22),(20,19))),(23,(12,11))))),(((36,((27,(47,29)),(((44,43),41),((45,(40,46)),(4,3))))),35),25)),((13,14),31)),((21,(7,((30,(37,9)),(34,(33,(26,(32,8))))))),(39,24))),(6,5)),42),1);
	TREE RAxML_Bootstrap_Tree = (2,(42,(((21,((14,13),31)),((((22,(28,15)),((23,((12,11),(16,17))),((10,18),((20,19),38)))),(((26,((34,33),(32,8))),(30,(37,9))),7)),(((35,(36,((27,(47,29)),((((46,(40,45)),(4,3)),(43,44)),41)))),25),(39,24)))),(6,5))),1);
	TREE RAxML_Bootstrap_Tree = (((5,6),(((21,(31,(13,14))),(((25,(35,(27,((36,(41,((46,(45,((3,4),40))),(47,29)))),(43,44))))),((16,17),(38,(((18,10),(20,19)),((22,(15,28)),(23,(12,11))))))),((7,((30,(9,37)),((33,((26,8),32)),34))),(24,39)))),42)),2,1);
	TREE RAxML_Bootstrap_Tree = (2,((((21,((14,13),31)),(((24,39),(6,(((23,((12,11),(17,16))),((15,28),(38,(19,20)))),((18,10),22)))),((((((46,(40,45)),(4,3)),((44,43),(41,36))),(35,27)),25),((7,(30,(37,9))),(34,((29,47),(26,(33,(8,32))))))))),5),42),1);
	TREE RAxML_Bootstrap_Tree = (2,(42,((5,6),(((((23,((11,12),(16,17))),((22,(15,28)),((19,20),38))),(18,10)),25),((((14,13),31),21),((((45,(46,(40,(4,3)))),(41,(43,44))),(((47,29),27),(36,35))),((39,24),((((((33,8),32),26),34),(30,(37,9))),7))))))),1);
	TREE RAxML_Bootstrap_Tree = ((42,2),(5,(6,(((39,24),(((19,20),((((10,18),((11,12),23)),(38,(17,16))),((28,15),22))),(25,(35,(36,(((47,29),(46,(45,(40,(4,3))))),(27,(41,(43,44))))))))),(((31,(14,13)),21),(7,((30,(9,37)),(34,(33,((8,26),32))))))))),1);
	TREE RAxML_Bootstrap_Tree = (((42,5),(6,((((14,13),31),((25,(35,((36,((44,43),41)),(((((4,3),45),(46,40)),(47,29)),27)))),((22,(15,28)),(((10,18),((16,17),(38,(19,20)))),((12,11),23))))),((39,24),(21,(7,(((9,37),30),((26,(33,(8,32))),34)))))))),2,1);
	TREE RAxML_Bootstrap_Tree = ((5,(6,(((31,(13,14)),21),(((39,24),((35,((((44,43),(((40,(3,4)),(45,46)),(47,29))),(41,27)),36)),((34,((9,30),37)),((33,(32,(26,8))),7)))),(((23,((16,17),38)),(22,(15,28))),((19,20),((18,(25,10)),(12,11)))))))),(2,42),1);
	TREE RAxML_Bootstrap_Tree = (((2,42),(((25,(((((29,47),((3,4),(45,(40,46)))),((41,36),(44,43))),27),35)),((16,17),((((38,(19,20)),(10,18)),23),((11,12),((28,15),22))))),((39,24),((7,(((30,(37,9)),34),(26,(8,(32,33))))),((31,(14,13)),21))))),(5,6),1);
	TREE RAxML_Bootstrap_Tree = ((42,(2,(21,((24,39),(((7,(34,(((8,32),26),33))),((((29,47),((45,((4,3),40)),46)),(36,((43,44),41))),(30,(37,9)))),((((35,27),25),((14,13),31)),(((((17,16),(12,11)),23),(((15,28),22),(38,(20,19)))),(10,18)))))))),(6,5),1);
	TREE RAxML_Bootstrap_Tree = ((2,((4,3),42)),((6,(((((((30,9),37),7),(((26,(33,8)),32),34)),((31,(14,13)),((35,(((44,43),(36,41)),(((46,(40,45)),(47,29)),27))),25))),(39,24)),(((18,10),((23,((17,16),(11,12))),(((15,28),22),((19,20),38)))),21))),5),1);
	TREE RAxML_Bootstrap_Tree = ((42,((35,(5,6)),(((31,(13,14)),21),(((((37,(9,30)),((((((4,3),45),(40,46)),(29,47)),(27,(41,(43,44)))),36)),7),(26,((33,34),(8,32)))),(((18,10),((((20,19),38),((22,(15,28)),23)),((12,11),(16,17)))),(25,(39,24))))))),2,1);
	TREE RAxML_Bootstrap_Tree = (2,((5,(6,((21,(31,(13,14))),(((7,(26,((32,33),8))),((30,(37,9)),34)),((((27,(36,(((43,44),41),((46,(45,((3,4),40))),(29,47))))),35),25),(((18,10),((17,16),(((20,19),38),(((15,28),22),((12,11),23))))),(39,24))))))),42),1);
	TREE RAxML_Bootstrap_Tree = (2,(42,((((25,(35,(((41,(43,44)),36),(((47,29),((40,46),((3,4),45))),27)))),(((18,10),((23,((17,16),(12,11))),(38,((20,19),(22,(28,15)))))),(39,24))),(((31,(13,14)),21),(7,((34,(37,(9,30))),(26,(8,(33,32))))))),(5,6))),1);
	TREE RAxML_Bootstrap_Tree = ((((((35,(((((((40,46),45),(3,4)),(47,29)),(43,44)),(27,41)),36)),(((((((22,(15,28)),((11,12),23)),38),(18,10)),(20,19)),(17,16)),(31,(14,13)))),(((21,((34,(37,(9,30))),(((32,(8,33)),26),7))),25),(24,39))),42),(5,6)),2,1);
	TREE RAxML_Bootstrap_Tree = (2,(42,(5,((((39,24),((((((20,19),38),23),(22,(15,28))),((12,11),(16,17))),(10,18))),(((35,((27,36),((29,47),((((4,3),40),(46,45)),(41,(43,44)))))),25),((21,((13,14),31)),(7,((26,(32,((34,33),8))),((37,9),30)))))),6))),1);
	TREE RAxML_Bootstrap_Tree = ((((6,(((((((15,28),22),((12,11),23)),((18,10),((19,20),38))),(17,16)),((7,((36,(((27,(29,47)),(((((40,46),45),(43,44)),(3,4)),41)),35)),((((32,((25,26),8)),33),34),(30,(37,9))))),(24,39))),(21,(31,(14,13))))),5),42),2,1);
	TREE RAxML_Bootstrap_Tree = ((((2,42),(((31,(13,14)),21),(((10,18),(((22,(15,28)),(23,((12,11),(17,16)))),((19,20),38))),(25,(((34,(37,(9,30))),((26,((32,33),8)),7)),((24,((3,4),39)),(35,((((41,36),(43,44)),((40,46),45)),((47,29),27))))))))),6),5,1);
	TREE RAxML_Bootstrap_Tree = (2,((42,((6,5),(((25,(35,(((43,44),((27,((46,((3,4),40)),(47,29))),41)),36))),(39,24)),(((31,(14,13)),21),(((((12,11),(17,16)),((18,10),(23,38))),((19,20),(22,(28,15)))),(((26,((8,33),32)),7),(34,(37,(9,30))))))))),45),1);
	TREE RAxML_Bootstrap_Tree = ((2,42),((5,6),((21,((14,13),31)),(((17,16),((38,(20,19)),((((15,28),22),((12,11),23)),(18,10)))),(((25,((41,((46,(((3,4),40),45)),(43,44))),(35,(27,((47,29),36))))),(((26,(32,(((37,(30,9)),33),8))),7),34)),(24,39))))),1);
	TREE RAxML_Bootstrap_Tree = ((((((24,39),(((25,((27,((29,47),41)),((((4,3),45),(40,46)),(44,43)))),35),(((36,34),(((32,33),26),8)),(7,((37,9),30))))),((((38,((17,16),(23,(11,12)))),(19,20)),(22,(28,15))),(18,10))),(21,(31,(14,13)))),(42,2)),(6,5),1);
	TREE RAxML_Bootstrap_Tree = ((6,5),(((((((10,18),((16,17),((38,(20,19)),((22,(28,15)),(23,(11,12)))))),((((3,4),45),(35,((36,41),(44,43)))),25)),(31,(14,13))),(21,((39,24),(((26,((27,((47,29),(46,40))),(33,(8,(34,32))))),((9,37),30)),7)))),2),42),1);
	TREE RAxML_Bootstrap_Tree = (2,(42,((6,(((((7,(((8,33),26),32)),((30,(37,9)),34)),((24,39),((((43,44),(((46,45),40),(4,3))),((27,((41,36),(29,47))),35)),25))),((31,(14,13)),21)),((((20,19),38),((23,((17,16),(11,12))),(22,(15,28)))),(10,18)))),5)),1);
	TREE RAxML_Bootstrap_Tree = ((42,(((21,(31,(13,14))),((((7,(26,(8,(32,33)))),(34,(30,(9,37)))),(24,39)),(((35,((((29,47),((45,(4,3)),(40,46))),27),(36,(41,(43,44))))),25),((10,18),((23,((11,12),(16,17))),(((15,28),22),(38,(20,19)))))))),(5,6))),2,1);
	TREE RAxML_Bootstrap_Tree = ((6,5),(42,((((((10,18),(((19,20),(22,(28,15))),(38,(23,((11,12),(16,17)))))),(25,(35,((36,(41,(27,(29,47)))),((((3,4),45),(40,46)),(44,43)))))),(24,39)),((21,(31,(13,14))),(((26,(33,(8,32))),34),((37,(30,9)),7)))),2)),1);
	TREE RAxML_Bootstrap_Tree = ((42,((((((((30,(37,9)),34),(33,(32,(8,26)))),7),(39,24)),((((17,16),((38,(20,19)),((22,(15,28)),(23,(11,12))))),(10,18)),(((35,(36,(((29,47),41),((46,((40,(4,3)),45)),(44,43))))),27),25))),(((14,13),31),21)),2)),(6,5),1);
	TREE RAxML_Bootstrap_Tree = ((((6,5),(((((35,(((43,44),((41,((47,29),((46,((3,4),45)),40))),27)),36)),25),((31,(14,13)),(7,(26,((32,8),(((37,(30,9)),34),33)))))),(39,24)),(21,((22,(28,15)),((38,((10,18),(23,((12,11),(17,16))))),(20,19)))))),42),2,1);
	TREE RAxML_Bootstrap_Tree = (2,(((((((((20,19),((23,38),(((12,11),(17,16)),(10,18)))),(22,(15,28))),(25,(35,((((46,((3,4),40)),45),(29,47)),((41,36),(43,44)))))),((7,(((9,30),37),(26,(32,((34,33),8))))),(39,24))),(((14,13),31),21)),42),(27,6)),5),1);
	TREE RAxML_Bootstrap_Tree = ((42,2),(5,((((21,((14,13),31)),(7,((26,(32,(8,33))),((30,(37,9)),34)))),((39,24),(((10,18),(((((12,11),23),((28,15),22)),((19,20),38)),(16,17))),(((35,((((43,44),((47,29),(((4,3),45),(40,46)))),41),36)),27),25)))),6)),1);
	TREE RAxML_Bootstrap_Tree = ((42,((5,6),((21,(31,(13,14))),((((10,18),(((12,11),(16,17)),(((22,(28,15)),(20,19)),(23,38)))),(39,24)),(((30,(37,9)),((((25,26),(33,(32,8))),34),(35,(((((43,44),41),27),((47,29),((40,46),(45,(3,4))))),36)))),7))))),2,1);
	TREE RAxML_Bootstrap_Tree = (2,((6,5),((((42,21),((7,(((8,((34,33),32)),26),(30,(9,37)))),25)),((((19,20),(22,(28,15))),(((23,(10,18)),38),((16,17),(11,12)))),((((((44,43),((((4,3),40),45),46)),(47,29)),((36,41),27)),35),(24,39)))),((14,13),31))),1);
	TREE RAxML_Bootstrap_Tree = (2,((5,6),(((21,(31,(13,14))),(((34,(7,(26,((8,32),((37,(9,30)),33))))),(25,(35,(((41,36),((((40,(4,3)),45),46),(47,29))),(27,(44,43)))))),(((((16,17),(12,11)),((10,18),(38,23))),((22,(28,15)),(20,19))),(39,24)))),42)),1);
	TREE RAxML_Bootstrap_Tree = (2,(42,((6,5),((24,39),(((((7,(26,(33,(8,32)))),((30,(37,9)),34)),(((15,28),22),((20,19),(((18,10),(23,38)),((16,17),(11,12)))))),(25,(35,(((43,44),(41,((((((3,4),45),46),40),(47,29)),27))),36)))),(21,(31,(14,13))))))),1);
	TREE RAxML_Bootstrap_Tree = ((42,(5,(6,((((13,14),31),(21,((26,(((37,(9,30)),(34,33)),(32,8))),7))),(((((38,((19,20),(22,(28,15)))),(23,((12,11),(17,16)))),(18,10)),(25,(((((47,29),((3,4),(46,(40,45)))),(41,(43,44))),27),(35,36)))),(39,24)))))),2,1);
	TREE RAxML_Bootstrap_Tree = ((5,(6,((21,(((10,18),((38,(((16,17),(12,11)),23)),((20,19),(22,(15,28))))),34)),(((35,((((29,47),((4,3),((40,46),45))),(27,(41,(43,44)))),36)),(31,(13,14))),((24,39),(7,((30,(9,37)),(26,(8,((25,32),33)))))))))),(42,2),1);
	TREE RAxML_Bootstrap_Tree = (2,(((((9,37),30),(((21,((13,14),31)),7),(((24,39),(((23,((16,17),(12,11))),(38,((20,19),(22,(15,28))))),(18,10))),((((((25,26),33),8),32),((((27,((((3,4),45),(40,46)),(29,47))),(41,(44,43))),36),35)),34)))),(5,6)),42),1);
	TREE RAxML_Bootstrap_Tree = ((((21,(31,(13,14))),((25,((20,19),((22,(28,15)),(38,(((12,11),((10,18),(16,17))),23))))),((((27,36),35),((7,((((37,(9,30)),33),(8,(34,32))),26)),(((47,29),(46,(((3,4),45),40))),((44,43),41)))),(39,24)))),(42,2)),(5,6),1);
	TREE RAxML_Bootstrap_Tree = ((6,5),((((((25,(35,(((47,29),(((4,3),45),(40,46))),((36,((43,44),41)),27)))),(((16,17),(((19,20),38),((22,(28,15)),(23,(12,11))))),(10,18))),(24,39)),(((26,((32,(33,(34,((37,9),30)))),8)),7),((31,(14,13)),21))),2),42),1);
	TREE RAxML_Bootstrap_Tree = ((((5,6),((39,24),((21,((7,(37,(9,30))),(26,(8,(32,(33,34)))))),(((14,13),31),((((38,((19,20),((15,28),22))),(23,((16,17),(11,12)))),(10,18)),((45,(35,(36,(((41,((40,46),(3,4))),(27,(29,47))),(43,44))))),25)))))),42),2,1);
	TREE RAxML_Bootstrap_Tree = (((42,2),((((25,(18,10)),((17,16),(((20,19),38),(((15,28),22),((12,11),23))))),(27,(35,((36,((43,44),41)),((46,(40,45)),((4,3),(29,47))))))),((((31,(14,13)),21),(7,((26,(8,(32,(34,33)))),(30,(9,37))))),(39,24)))),(5,6),1);
	TREE RAxML_Bootstrap_Tree = (2,(((((21,((18,10),(((16,17),(23,(12,11))),((22,(28,15)),(38,(19,20)))))),((7,(24,39)),((((13,14),31),25),(((35,((((44,43),41),36),(27,((46,40),(47,29))))),((34,33),(32,8))),26)))),((9,30),37)),((((4,3),45),6),5)),42),1);
	TREE RAxML_Bootstrap_Tree = (2,(((6,5),((21,(31,(13,14))),((((25,((27,(((29,47),36),(((44,43),41),(45,(46,40))))),35)),((19,20),(((15,28),22),((11,12),(((17,(10,18)),(38,((4,3),23))),16))))),(24,39)),(((9,37),30),((34,(26,(8,(32,33)))),7))))),42),1);
	TREE RAxML_Bootstrap_Tree = ((((4,3),2),(((((40,45),(41,36)),(44,43)),(29,47)),42)),((5,(((14,13),31),(((((((10,18),(38,(23,22))),((11,12),(17,16))),((28,15),(20,19))),(39,24)),(25,((7,(26,(((((30,9),37),33),(34,32)),8))),21))),(35,(27,46))))),6),1);
	TREE RAxML_Bootstrap_Tree = (2,(42,((5,6),((((14,13),31),21),((((16,17),(((23,(18,10)),(12,11)),(((20,19),((15,28),22)),38))),(25,((((43,44),((27,((47,((3,4),29)),((46,45),40))),41)),36),35))),((7,(26,(8,(((30,(37,9)),(34,33)),32)))),(24,39)))))),1);
	TREE RAxML_Bootstrap_Tree = (5,((6,(((39,24),(((31,(13,14)),21),((26,((33,34),(8,32))),((30,(37,9)),7)))),(((10,18),(((15,28),22),(((19,20),38),(23,((11,12),(17,16)))))),(25,(35,(27,(((47,29),(46,(((3,4),45),40))),((43,44),(36,41))))))))),(2,42)),1);
	TREE RAxML_Bootstrap_Tree = (((5,6),(42,(((21,(31,(13,14))),25),((((((19,20),(12,11)),((22,(15,28)),(((16,17),38),23))),(10,18)),(((26,(32,(8,33))),7),(((37,9),30),34))),((35,((((47,29),(46,(45,(40,(3,4))))),27),((43,44),(36,41)))),(24,39)))))),2,1);
	TREE RAxML_Bootstrap_Tree = ((((39,24),(((21,(31,(14,13))),((26,((33,(34,32)),8)),(((9,37),30),7))),(((36,35),(((((46,(40,(4,3))),45),(44,43)),(41,(27,(47,29)))),25)),(((38,((19,20),((15,28),22))),(((17,16),(11,12)),23)),(10,18))))),(2,42)),(5,6),1);
	TREE RAxML_Bootstrap_Tree = ((5,6),((2,42),(((7,((((32,8),(34,33)),26),(30,(9,37)))),(21,(31,(13,14)))),((25,((((43,44),(36,41)),(27,((29,47),(46,((40,(4,3)),45))))),35)),((24,39),((22,(15,28)),((20,19),((18,10),(38,((23,(12,11)),(16,17)))))))))),1);
	TREE RAxML_Bootstrap_Tree = ((5,6),((((((25,((27,((36,((29,47),41)),((44,43),(((4,3),45),(40,46))))),35)),((13,14),31)),(((26,(((37,(9,30)),(33,34)),(32,8))),7),(24,39))),(((22,(((15,28),(38,(20,19))),(23,((12,11),(17,16))))),(10,18)),21)),2),42),1);
	TREE RAxML_Bootstrap_Tree = (((42,2),(6,5)),((((((23,((16,17),(11,12))),(((15,28),22),(38,(19,20)))),(18,10)),((34,(33,((32,8),26))),((30,(37,9)),7))),((39,24),(25,((36,35),(27,(41,((43,44),((47,29),(((3,4),45),(46,40)))))))))),((31,(13,14)),21)),1);
	TREE RAxML_Bootstrap_Tree = ((2,42),(5,(6,((((22,(15,28)),((19,20),(((18,10),38),(((11,12),(17,16)),23)))),(39,24)),((((((43,44),45),25),((14,13),31)),(7,(26,(((35,((46,27),(((40,(3,4)),(29,47)),(41,36)))),(34,(37,(9,30)))),(32,(33,8)))))),21)))),1);
	TREE RAxML_Bootstrap_Tree = (((((((10,18),((((15,28),((23,38),22)),(20,19)),((12,11),(17,16)))),21),(((31,(14,13)),(25,(35,(((44,43),(36,41)),((27,(29,47)),(46,(((3,4),40),45))))))),((39,24),((7,(26,((33,32),8))),(34,(30,(9,37))))))),42),(6,5)),2,1);
	TREE RAxML_Bootstrap_Tree = ((42,(2,(((((24,39),((7,(26,(33,(32,8)))),(34,(30,(9,37))))),25),(21,(31,(13,14)))),(((17,16),(((12,11),23),(((28,15),22),((10,18),(38,(19,20)))))),((36,((43,44),(((((3,4),40),(46,45)),(29,47)),(41,27)))),35))))),(5,6),1);
	TREE RAxML_Bootstrap_Tree = ((((21,((13,14),31)),(((10,18),(((38,(20,19)),((22,(28,15)),(23,(11,12)))),(16,17))),(((((27,((46,((40,(3,4)),45)),((36,((47,29),41)),(43,44)))),35),25),(((9,37),30),(7,(26,(32,((34,33),8)))))),(39,24)))),(6,5)),(2,42),1);
	TREE RAxML_Bootstrap_Tree = ((((6,5),((21,(31,(14,13))),((((((47,((3,4),29)),7),(30,(37,9))),(26,(8,((34,32),33)))),(39,24)),(((((28,15),22),((11,12),23)),((17,16),(38,(20,19)))),(((18,10),25),(35,((27,(41,36)),((43,44),((40,46),45))))))))),42),2,1);
	TREE RAxML_Bootstrap_Tree = ((42,(5,((((7,(26,((32,8),(((37,9),30),(33,34))))),(((43,44),((40,46),((4,3),45))),(21,((14,13),31)))),((((23,((17,16),(12,11))),(((22,(28,15)),(19,20)),38)),(18,10)),((24,39),25))),(6,(35,(((36,41),(29,47)),27)))))),2,1);
	TREE RAxML_Bootstrap_Tree = (((5,6),(42,((((31,(14,13)),(25,(35,((((47,29),((45,46),40)),(4,3)),((36,((43,44),41)),27))))),(24,39)),(((34,((26,(8,(32,33))),((37,(9,30)),7))),((((16,17),((12,11),23)),(22,((38,(20,19)),(28,15)))),(18,10))),21)))),2,1);
	TREE RAxML_Bootstrap_Tree = ((2,42),((((((((12,11),(16,17)),(((20,19),(22,(15,28))),(23,38))),(18,10)),((25,(31,(14,13))),(((((44,43),41),36),(27,(((40,46),((3,4),45)),(29,47)))),35))),((((32,(8,(33,(34,(37,(30,9)))))),26),7),(24,39))),21),(5,6)),1);
	TREE RAxML_Bootstrap_Tree = (2,(5,(((((((22,(28,15)),(19,20)),38),(23,((11,12),(17,16)))),(10,18)),((39,24),(35,(6,27)))),(((21,((13,14),31)),(((41,36),(43,44)),42)),(((26,(((32,(((45,(4,3)),(40,46)),(47,29))),(34,((30,(37,9)),33))),8)),7),25)))),1);
	TREE RAxML_Bootstrap_Tree = (2,(((((21,(((((((41,(43,44)),(((46,45),40),((3,4),(29,47)))),36),35),27),(24,39)),((7,(30,(37,9))),(((8,(33,32)),26),34)))),((((38,(((28,15),22),(19,20))),((11,12),((18,10),23))),(17,16)),(25,((13,14),31)))),6),5),42),1);
	TREE RAxML_Bootstrap_Tree = (2,((5,(6,(21,(((((19,20),((15,28),22)),(((12,11),(23,(10,18))),((17,16),38))),(25,(31,(13,14)))),((34,(((33,(8,26)),32),(7,(37,(30,9))))),((24,39),(35,((36,(((46,(40,(45,(4,3)))),(43,44)),((29,47),41))),27)))))))),42),1);
	TREE RAxML_Bootstrap_Tree = (((6,5),((21,((14,13),31)),((((((30,(37,9)),34),(7,(((8,26),32),33))),(((23,((11,12),(16,17))),((38,(20,19)),(22,(15,28)))),(10,18))),(39,24)),(25,((((36,(41,(29,47))),((46,(40,(45,(3,4)))),(43,44))),27),35))))),(2,42),1);
	TREE RAxML_Bootstrap_Tree = (((6,5),(42,(((25,(((11,12),(23,((19,20),(38,((18,10),(16,17)))))),(22,(15,28)))),(((13,14),31),21)),((((8,((34,33),32)),26),(7,(30,(9,37)))),((39,24),(35,(36,(((43,44),(((29,47),((40,46),(3,4))),(27,41))),45)))))))),2,1);
	TREE RAxML_Bootstrap_Tree = ((2,42),(5,((21,(((39,24),((37,(30,9)),(7,(26,((33,(34,32)),8))))),((((35,(36,27)),((43,44),((46,(45,((3,4),40))),((47,29),41)))),25),(((20,19),((((11,12),(16,(17,(18,10)))),(38,23)),(22,(28,15)))),(31,(13,14)))))),6)),1);
	TREE RAxML_Bootstrap_Tree = (((21,((((14,13),31),(((36,(((41,(44,43)),(46,(((3,4),40),45))),((47,29),27))),35),25)),((((((38,(19,20)),((10,18),23)),((17,16),(12,11))),((15,28),22)),((30,(37,9)),(((32,(8,(34,33))),26),7))),(24,39)))),(6,5)),(42,2),1);
	TREE RAxML_Bootstrap_Tree = ((5,((((((14,13),31),((25,(27,(((43,44),35),((41,((29,47),(46,(40,(45,(4,3)))))),36)))),((16,17),(((11,12),(((18,10),(38,23)),(20,19))),((28,15),22))))),((((((30,(9,37)),(34,33)),(8,32)),26),7),21)),(39,24)),6)),(42,2),1);
	TREE RAxML_Bootstrap_Tree = (((((39,24),(((((19,20),((22,(15,28)),((((23,38),17),16),(11,12)))),(18,10)),(25,(35,((27,((46,(((3,4),40),45)),((29,47),((44,43),41)))),36)))),(((13,14),31),21))),((((9,37),30),((26,((7,8),32)),33)),34)),(42,2)),(5,6),1);
	TREE RAxML_Bootstrap_Tree = (((6,5),(((18,10),(((23,((16,17),(11,12))),(22,(15,28))),((19,20),38))),(((31,(13,14)),21),((39,24),(((35,((36,(41,(43,44))),((45,(40,46)),((29,47),(4,3))))),(27,25)),((26,(32,((34,33),8))),(7,(30,(9,37))))))))),(42,2),1);
	TREE RAxML_Bootstrap_Tree = (((5,(((21,((18,10),((11,12),(23,((16,17),(38,((19,20),(22,(15,28))))))))),(((13,14),31),((25,((27,35),((36,41),(45,((46,(((3,4),40),(29,47))),(44,43)))))),((((32,((34,(((37,9),30),33)),8)),26),7),(24,39))))),6)),42),2,1);
	TREE RAxML_Bootstrap_Tree = ((2,42),((6,(((((25,((35,(36,(((44,43),((46,(40,45)),(4,3))),(41,(29,47))))),27)),(39,24)),(((30,(9,37)),7),(26,(8,(32,(33,34)))))),(((10,18),((16,17),(((23,(12,11)),(22,(15,28))),((20,19),38)))),21)),((13,14),31))),5),1);
	TREE RAxML_Bootstrap_Tree = (2,(42,(((21,((13,(25,14)),31)),(((34,(((37,(30,9)),7),((35,(36,((41,(43,44)),((46,((45,(3,4)),40)),(27,(29,47)))))),((26,(8,33)),32)))),(39,24)),(((38,((19,20),((15,28),22))),(((12,11),(16,17)),23)),(18,10)))),(6,5))),1);
	TREE RAxML_Bootstrap_Tree = (2,((5,((((21,(7,((30,(37,9)),(((8,(33,32)),26),34)))),(((((23,((11,12),(16,17))),(18,10)),((20,19),38)),((15,28),22)),((25,((35,(((((4,3),45),(46,40)),(29,47)),(36,(41,(44,43))))),27)),(31,(14,13))))),(39,24)),6)),42),1);
	TREE RAxML_Bootstrap_Tree = ((5,((((7,(((30,9),37),((32,((34,33),8)),26))),(((39,24),((18,10),((16,17),(((22,(11,12)),23),(38,((15,28),(19,20))))))),((35,(36,(((((4,3),45),(40,46)),(43,44)),(41,(27,(47,29)))))),25))),(21,(31,(13,14)))),6)),(2,42),1);
	TREE RAxML_Bootstrap_Tree = (2,(((6,5),(((39,24),(((10,18),((38,((20,19),((28,15),22))),(((12,11),(16,17)),23))),((35,(((((46,40),((3,4),45)),(29,47)),((41,(44,43)),27)),36)),25))),((7,(26,(32,((33,(34,(30,(37,9)))),8)))),(21,((13,14),31))))),42),1);
	TREE RAxML_Bootstrap_Tree = ((2,42),((((25,(35,(36,(((46,((45,(4,3)),40)),(29,47)),((27,41),(43,44)))))),((39,24),((((8,(32,26)),(((30,9),37),(34,33))),7),((18,10),((38,(20,19)),((((15,28),22),(23,(12,11))),(17,16))))))),21),(((31,(14,13)),5),6)),1);
	TREE RAxML_Bootstrap_Tree = (6,(5,(2,((21,42),((24,39),(((34,((32,(26,33)),(7,8))),(30,(37,9))),((((((20,19),(38,(23,((10,18),((16,17),(11,12)))))),(22,(15,28))),25),(31,(13,14))),(((((43,44),((45,(3,4)),((40,(47,29)),46))),(27,41)),35),36))))))),1);
	TREE RAxML_Bootstrap_Tree = (((42,((((((10,18),(((((20,19),(22,(15,28))),(17,(23,38))),16),(12,11))),(25,(((43,44),(((45,((4,3),40)),46),(41,(29,47)))),(35,(27,36))))),(31,(14,13))),(39,24)),(21,(((((8,32),26),33),34),(7,((9,37),30)))))),(5,6)),2,1);
	TREE RAxML_Bootstrap_Tree = (2,((((((35,((27,(((44,43),((47,29),(46,(45,(40,(3,4)))))),41)),36)),25),(39,24)),((((((15,28),22),(((11,12),(17,16)),(23,(38,(20,19))))),(18,10)),((26,((32,8),(34,33))),(7,(37,(9,30))))),((31,(13,14)),21))),42),(6,5)),1);
	TREE RAxML_Bootstrap_Tree = ((42,(6,(5,((24,39),(((((15,28),(23,22)),((38,(19,20)),((17,16),((18,10),(12,11))))),(25,(35,(((((46,(45,40)),(4,3)),(((47,29),41),27)),(43,44)),36)))),(((31,(14,13)),21),(7,((26,(8,((34,32),33))),((30,9),37))))))))),2,1);
	TREE RAxML_Bootstrap_Tree = (2,(6,(((21,(31,(13,14))),((((24,39),((((20,19),(((12,11),(22,(28,15))),(23,(38,17)))),16),(18,10))),(25,(35,(36,(27,(41,(((((45,40),46),(4,3)),(43,44)),(47,29)))))))),((7,(9,(37,30))),(26,((34,33),(8,32)))))),(5,42))),1);
	TREE RAxML_Bootstrap_Tree = (((31,(14,13)),(6,5)),((2,42),(((35,(36,((41,(27,(29,47))),((43,44),((4,3),(45,(40,46))))))),(((26,(33,(8,32))),(((9,37),30),7)),(24,39))),(21,(((((28,15),((19,20),38)),((17,16),((12,11),23))),22),(((10,18),34),25))))),1);
	TREE RAxML_Bootstrap_Tree = (2,(((6,((21,(((30,(37,9)),(26,(32,((33,34),8)))),7)),(((((38,(23,((16,17),(11,12)))),(10,18)),((22,(15,28)),(20,19))),((25,(((((40,(45,(4,3))),46),(27,(47,29))),(36,((44,43),41))),35)),(31,(13,14)))),(39,24)))),5),42),1);
	TREE RAxML_Bootstrap_Tree = (2,(42,((6,((31,(13,14)),(((24,39),(36,(35,((41,27),((43,44),((47,29),(46,(45,((4,3),40))))))))),((7,(((9,30),37),(26,(8,((25,32),33))))),(34,((((23,((16,17),(12,11))),((38,(20,19)),((28,15),22))),(18,10)),21)))))),5)),1);
	TREE RAxML_Bootstrap_Tree = ((42,((6,5),(((31,(14,13)),21),(((7,((34,(26,(32,(33,8)))),(30,(9,37)))),((39,24),(25,((35,(36,((((40,46),(47,29)),(41,(44,43))),27))),((3,4),45))))),((10,18),((23,((16,17),(11,12))),((38,(20,19)),(22,(28,15))))))))),2,1);
	TREE RAxML_Bootstrap_Tree = (((((24,39),(((((44,43),(41,(((45,(40,(4,3))),46),(47,29)))),((27,36),35)),25),((22,(15,28)),(((11,12),23),(((17,16),(18,10)),((20,19),38)))))),(((31,(14,13)),21),((26,(32,((34,33),8))),((30,(9,37)),7)))),(6,(42,5))),2,1);
	TREE RAxML_Bootstrap_Tree = ((2,42),(5,(((21,(31,(14,13))),(((24,39),((35,((27,(((46,40),(45,(4,3))),(47,29))),((36,41),(44,43)))),(7,((30,(9,37)),((33,(26,(8,32))),34))))),(((((11,12),(17,16)),23),((22,(15,28)),(38,(20,19)))),(25,(18,10))))),6)),1);
	TREE RAxML_Bootstrap_Tree = (((6,5),(42,(((31,(13,14)),21),((((((8,33),(34,32)),(37,(9,30))),26),7),(((24,39),((((22,(28,15)),(38,(19,20))),(23,((12,11),(16,17)))),(10,18))),((35,((((27,41),(29,47)),((((4,3),45),(46,40)),(44,43))),36)),25)))))),2,1);
	TREE RAxML_Bootstrap_Tree = (2,(((5,6),(21,(((((25,(18,10)),(11,12)),(((28,15),22),((16,17),(23,(38,(20,19)))))),(31,(14,13))),((24,39),((7,((26,(32,(8,(34,33)))),((37,9),30))),((35,(36,((41,(46,40)),(44,43)))),((27,(47,29)),((4,3),45)))))))),42),1);
	TREE RAxML_Bootstrap_Tree = (((6,5),(((((26,(32,(8,33))),7),((37,9),30)),34),(((25,((35,(36,((44,43),((((3,4),45),(40,46)),(41,(29,47)))))),27)),((14,13),31)),((21,(((16,17),((19,20),(38,((23,(11,12)),(22,(15,28)))))),(10,18))),(39,24))))),(42,2),1);
	TREE RAxML_Bootstrap_Tree = (((5,((39,((25,(((((40,(3,4)),46),45),(43,44)),(((41,(27,(29,47))),36),35))),((24,((21,((22,(15,28)),((19,20),((((16,17),((11,12),23)),38),(10,18))))),34)),((31,(14,13)),(7,(26,(((30,(9,37)),33),(32,8)))))))),6)),42),2,1);
	TREE RAxML_Bootstrap_Tree = ((((((21,(31,(14,13))),(((35,(36,(((29,47),((40,46),((4,3),45))),((41,(43,44)),27)))),25),((10,18),((23,((12,11),(17,16))),(38,(((15,28),22),(19,20))))))),((34,((((32,((37,(30,9)),33)),8),26),7)),(24,39))),(5,6)),42),2,1);
	TREE RAxML_Bootstrap_Tree = (2,(42,(5,(((((31,(13,14)),21),(7,(26,(8,(((34,(37,(9,30))),33),32))))),((((22,((10,18),(23,((11,12),(16,17))))),((38,(20,19)),(28,15))),(((((((44,43),(3,4)),(45,(40,46))),(41,(27,(29,47)))),36),35),25)),(39,24))),6))),1);
	TREE RAxML_Bootstrap_Tree = ((2,42),(5,((((((34,(26,((8,32),33))),((30,(9,37)),7)),(24,39)),((((23,((16,17),(11,12))),(((28,15),(38,(20,19))),22)),(18,10)),(25,((35,(((29,47),((41,(44,43)),((45,46),((4,3),40)))),36)),27)))),(((14,13),31),21)),6)),1);
	TREE RAxML_Bootstrap_Tree = ((((5,6),(((((16,17),((11,12),(10,18))),((22,23),((15,28),((19,20),38)))),(25,((24,39),((((27,(((43,44),((((4,3),40),(45,46)),(29,47))),41)),36),35),(34,(((37,(30,9)),33),((7,26),(8,32)))))))),(((13,14),31),21))),42),2,1);
	TREE RAxML_Bootstrap_Tree = ((((((39,24),((7,(26,(8,(((30,(37,9)),(34,33)),32)))),(21,(31,(14,13))))),(((((23,((16,17),38)),((22,(28,15)),(20,19))),(11,12)),(10,18)),(((27,46),((45,(36,((44,43),(((29,47),(40,(4,3))),41)))),35)),25))),6),(5,42)),2,1);
	TREE RAxML_Bootstrap_Tree = (2,(42,(((((((38,(((15,28),22),(19,20))),(23,((16,17),(12,11)))),(10,18)),(7,((34,((32,(8,26)),33)),(30,(37,9))))),((24,39),(25,(((3,4),45),(((46,(((43,44),41),(36,((47,29),40)))),27),35))))),(21,(31,(14,13)))),(6,5))),1);
	TREE RAxML_Bootstrap_Tree = ((((31,(13,14)),((((((38,(20,19)),((23,((11,12),(16,17))),(22,(15,28)))),(10,18)),(7,((30,(9,37)),(34,(33,(32,(26,(((29,47),(46,(45,(40,(4,3))))),8)))))))),((39,24),(25,(35,(27,(((44,43),41),36)))))),21)),(6,5)),(42,2),1);
	TREE RAxML_Bootstrap_Tree = (2,(42,((5,6),((((18,10),((38,((23,(11,12)),(16,17))),((19,20),((28,15),22)))),21),(((14,13),31),((7,(26,((32,8),((33,34),(37,(9,30)))))),((((35,(((41,(44,43)),((46,((47,29),40)),27)),36)),((3,4),45)),25),(39,24))))))),1);
	TREE RAxML_Bootstrap_Tree = ((((42,5),6),((((24,39),((7,((37,9),30)),(26,((34,33),(8,32))))),(((17,(((12,11),(22,(15,28))),((38,23),((18,10),((20,19),16))))),(25,(31,(13,14)))),(((((((4,3),40),(29,47)),36),((43,44),41)),(46,27)),35))),21)),(45,2),1);
	TREE RAxML_Bootstrap_Tree = (42,((5,(6,((((31,(13,14)),21),(7,(((9,37),30),(34,(33,(8,(32,26))))))),((24,39),(((((23,((12,11),(17,(16,(10,18))))),38),(20,19)),((28,15),22)),(25,(35,(27,((41,36),((44,43),((((3,4),45),(40,46)),(29,47)))))))))))),2),1);
	TREE RAxML_Bootstrap_Tree = ((42,(((21,(((17,16),(12,11)),(((38,(19,20)),((10,18),23)),((15,28),22)))),((24,39),((25,(35,(((44,43),((3,4),(45,(40,46)))),(((29,47),27),(41,36))))),(7,(26,((34,32),(8,(((9,30),37),33)))))))),((6,5),(31,(13,14))))),2,1);
	TREE RAxML_Bootstrap_Tree = (2,(42,(5,(((21,(31,(13,14))),(((((36,34),(37,(9,30))),((26,(8,(32,33))),7)),((35,((((45,(40,46)),(3,4)),(44,43)),((41,(29,47)),27))),(24,39))),25)),(((18,10),((((11,12),23),(38,((19,20),(22,(15,28))))),(16,17))),6)))),1);
	TREE RAxML_Bootstrap_Tree = ((2,42),(((((39,24),(((34,(26,(32,(8,33)))),(7,((37,9),30))),(27,((36,((((44,43),((45,(46,40)),(47,29))),(4,3)),41)),35)))),(25,(((((17,16),(12,11)),23),((((28,15),22),(19,20)),38)),(10,18)))),(((13,14),31),21)),(5,6)),1);
	TREE RAxML_Bootstrap_Tree = (2,((6,5),(42,(21,((((13,14),31),(((18,10),(((38,(20,19)),(23,(22,(15,28)))),((12,11),(17,16)))),(((27,((41,((47,29),((46,(45,(40,(3,4)))),(43,44)))),36)),35),25))),(((7,(30,(9,37))),(26,(33,(8,(34,32))))),(24,39)))))),1);
	TREE RAxML_Bootstrap_Tree = (2,(((5,6),(((((((30,(9,37)),(34,(26,((8,32),33)))),7),(35,(27,(((41,(44,43)),36),(45,(46,(((4,3),40),(29,47)))))))),25),((39,24),((18,10),((16,17),((((20,19),((15,28),22)),38),((11,12),23)))))),((31,(13,14)),21))),42),1);
	TREE RAxML_Bootstrap_Tree = ((42,2),(((((31,(14,13)),21),(((24,39),35),(((((((((41,36),(((40,46),((4,3),(29,47))),(43,44))),(37,(9,30))),(34,33)),8),32),26),7),45))),(25,((((((15,28),22),(19,20)),38),(23,(10,18))),((11,12),(16,17))))),((27,6),5)),1);
	TREE RAxML_Bootstrap_Tree = (((5,(6,(((24,39),((22,(15,28)),(23,(((18,10),((11,12),(16,17))),((20,19),38))))),((25,((36,((27,(29,47)),((41,(43,44)),(((3,4),45),(40,46))))),35)),(((30,(37,9)),(7,(26,(((34,33),8),32)))),(21,(31,(13,14)))))))),42),2,1);
	TREE RAxML_Bootstrap_Tree = ((((((31,(14,13)),21),(((39,24),(((((30,(9,37)),34),(((8,26),32),33)),7),(((((16,17),(11,12)),23),(38,(((15,28),22),(20,19)))),(10,18)))),(((((44,43),41),36),35),(25,(27,((46,40),((4,3),(47,29)))))))),(6,(42,5))),45),2,1);
	TREE RAxML_Bootstrap_Tree = ((5,(6,((((24,39),((7,(37,(30,9))),(26,((33,8),(34,32))))),((((17,16),(((38,(20,19)),((23,(11,12)),(22,(15,28)))),(10,18))),(25,((((29,47),27),(36,(((44,43),(((3,4),45),(40,46))),41))),35))),(31,(13,14)))),21))),(42,2),1);
	TREE RAxML_Bootstrap_Tree = ((42,2),(((21,((14,13),31)),(((24,39),((7,((30,(37,9)),((33,((26,32),8)),34))),((45,(43,44)),((36,((((40,(3,4)),46),(29,47)),(27,41))),35)))),(((18,10),((38,23),(((22,(28,15)),(19,20)),((16,17),(11,12))))),25))),(6,5)),1);
	TREE RAxML_Bootstrap_Tree = (((5,42),(6,((21,((14,13),31)),((((35,((((((4,3),40),45),((43,44),46)),(((29,47),36),41)),27)),25),((10,18),((15,28),((20,19),(22,((23,((16,17),(12,11))),38)))))),((24,39),(7,((37,(9,30)),(((26,(8,32)),33),34)))))))),2,1);
	TREE RAxML_Bootstrap_Tree = ((((((14,13),31),(((((10,18),((((15,28),22),(20,19)),(38,(16,17)))),(23,(11,12))),21),(((7,((26,((8,32),((30,(9,37)),33))),34)),((35,((((45,46),((47,29),(40,(4,3)))),((43,44),(36,41))),27)),25)),(39,24)))),6),5),(42,2),1);
	TREE RAxML_Bootstrap_Tree = ((42,((6,5),(((((17,16),(((23,(11,12)),((15,28),22)),((20,19),38))),(18,10)),((25,(35,((27,((47,29),(36,41))),((43,44),(((40,(3,4)),46),45))))),(((((37,(30,9)),(33,34)),((26,32),8)),7),(24,39)))),((31,(14,13)),21)))),2,1);
	TREE RAxML_Bootstrap_Tree = ((42,(5,(6,(((((((38,(20,19)),(22,(15,28))),((16,17),(23,(12,11)))),((18,10),25)),((24,39),((((32,((((37,(9,30)),34),33),8)),26),7),(35,(36,(((((3,4),45),(40,46)),(43,44)),((29,47),(27,41)))))))),21),(31,(14,13)))))),2,1);
	TREE RAxML_Bootstrap_Tree = (((24,39),((5,6),((((10,18),((20,19),((22,(28,15)),((((38,23),17),16),(11,12))))),(25,((27,((46,(((4,3),45),40)),(47,29))),((((43,44),41),36),35)))),((7,(26,(((37,(30,9)),(34,33)),(32,8)))),(42,(((14,13),31),21)))))),2,1);
	TREE RAxML_Bootstrap_Tree = ((6,5),(((((31,(14,13)),21),((18,((22,(28,15)),((38,(19,20)),(23,((16,(10,17)),(11,12)))))),(34,((30,(9,37)),(((32,(8,33)),26),7))))),(((((((27,(29,47)),(46,((40,(4,3)),(41,(44,43))))),36),35),45),25),(39,24))),(2,42)),1);
	TREE RAxML_Bootstrap_Tree = (((5,(((((((33,(8,(25,(34,32)))),26),(((9,37),30),7)),(((((((47,29),(46,(40,(4,3)))),(41,27)),(45,(44,43))),36),35),(39,24))),(((23,((12,11),(22,(15,28)))),((38,(20,19)),((16,17),(10,18)))),21)),((14,13),31)),6)),42),2,1);
	TREE RAxML_Bootstrap_Tree = (((42,5),(2,6)),((24,39),((21,(((37,(9,30)),7),((36,34),(33,((8,32),26))))),((31,(13,14)),(((((11,12),23),((15,28),22)),((38,(16,17)),((10,18),(19,20)))),(25,(35,(((43,44),((40,46),((4,3),45))),(41,(27,(29,47)))))))))),1);
	TREE RAxML_Bootstrap_Tree = ((2,42),(5,(6,((((35,(((43,44),(41,36)),27)),(((3,4),45),25)),(((40,(29,47)),7),(26,((33,(46,(34,((30,9),37)))),(8,32))))),((21,((14,13),31)),(((((12,11),23),((16,((18,10),17)),(38,(20,19)))),((28,15),22)),(24,39)))))),1);
	TREE RAxML_Bootstrap_Tree = (2,(42,(5,((45,6),((((24,39),((18,10),(((38,(19,20)),(((11,12),23),(22,(28,15)))),(16,17)))),((25,(35,((43,44),((27,((47,29),41)),(46,(40,(3,4))))))),(34,((30,(9,37)),((26,((36,8),(32,33))),7))))),((31,(13,14)),21))))),1);
	TREE RAxML_Bootstrap_Tree = (((5,(6,(21,(((24,39),(((((((46,45),40),((3,4),(29,47))),((27,41),(44,43))),36),35),((26,(8,(33,(34,32)))),(((9,30),37),7)))),((31,(14,13)),(25,((((28,15),22),((38,(19,20)),((17,16),(18,10)))),((11,12),23)))))))),42),2,1);
	TREE RAxML_Bootstrap_Tree = (2,(((6,((21,((14,13),31)),(((((20,19),(38,((((16,17),(11,12)),23),(10,18)))),((15,28),22)),(25,35)),(((36,((41,(27,(29,47))),(((46,40),((4,3),45)),(43,44)))),((26,((32,((34,33),((9,37),30))),8)),7)),(39,24))))),5),42),1);
	TREE RAxML_Bootstrap_Tree = (2,(42,((((21,(13,(14,31))),(((7,(26,((33,(((9,30),37),34)),(8,32)))),((24,39),(35,(27,(36,(41,((((((3,4),45),46),40),(44,43)),(47,29)))))))),25)),((((12,11),(16,17)),((((22,(15,28)),(19,20)),38),23)),(18,10))),(6,5))),1);
	TREE RAxML_Bootstrap_Tree = (((6,5),(((31,(14,13)),21),((((25,((27,(36,(41,((40,(((3,4),45),46)),(44,43))))),35)),(24,39)),(34,((30,(9,37)),(((47,29),7),(26,(32,(8,33))))))),((((17,16),(12,11)),(22,(15,28))),((23,(38,(20,19))),(18,10)))))),(2,42),1);
	TREE RAxML_Bootstrap_Tree = (2,(((5,6),((21,(31,(14,13))),(((24,39),((((((28,15),22),(19,20)),38),((23,((12,11),(17,16))),(18,10))),(25,(35,((((29,47),(46,(40,(45,(4,3))))),(36,((44,43),41))),27))))),(34,(7,((32,(8,26)),(((37,9),30),33))))))),42),1);
	TREE RAxML_Bootstrap_Tree = ((((((25,(24,39)),(21,(31,(14,13)))),((7,(((((((((46,(((3,4),40),45)),(43,44)),(41,(29,47))),36),35),27),((8,33),(34,32))),26),(30,(9,37)))),(((15,28),22),((19,20),(((10,18),(38,23)),((12,11),(17,16))))))),42),(5,6)),2,1);
	TREE RAxML_Bootstrap_Tree = (2,(((6,((((18,10),((20,19),((((16,17),(12,11)),(23,38)),((15,28),22)))),(((35,36),24),39)),(25,((21,(31,(14,13))),((((26,(33,(8,32))),7),(34,(9,(30,37)))),((41,((47,29),27)),(((40,46),(44,43)),((3,4),45)))))))),5),42),1);
	TREE RAxML_Bootstrap_Tree = ((42,2),((((7,((26,((((40,(45,(3,4))),46),((29,47),27)),((34,32),(8,33)))),(((41,(43,44)),36),(30,(9,37))))),(((14,13),31),21)),((24,39),(((((((18,10),((11,12),(16,17))),(38,23)),(20,19)),(22,(15,28))),35),25))),(6,5)),1);
	TREE RAxML_Bootstrap_Tree = ((5,(6,((21,(31,(14,13))),(((7,(26,((8,((34,33),32)),((9,30),37)))),(24,39)),((35,((36,((43,44),41)),(((46,((45,(4,3)),40)),(29,47)),27))),(25,((((15,28),22),(19,20)),(((11,12),(16,17)),(((10,18),23),38))))))))),(42,2),1);
	TREE RAxML_Bootstrap_Tree = (((5,(6,(((23,((12,11),(16,17))),(22,(15,28))),((18,10),(38,(20,19)))))),((42,21),((((14,13),31),(((30,(9,37)),(7,(26,((32,(34,33)),8)))),((39,24),(35,((36,(41,(43,44))),(27,((47,29),(46,(((4,3),45),40))))))))),25))),2,1);
	TREE RAxML_Bootstrap_Tree = ((2,42),((6,5),((21,(31,(14,13))),((((24,39),((34,((30,(9,37)),(7,((8,(32,33)),26)))),(35,((((((46,45),40),(4,3)),((43,44),41)),(27,(29,47))),36)))),25),((38,((10,18),(23,((11,12),(16,17))))),((19,20),(22,(28,15))))))),1);
	TREE RAxML_Bootstrap_Tree = (2,((5,((((((14,13),31),(25,((35,(27,(47,29))),(((45,(46,40)),(3,4)),(((44,43),36),41))))),((((16,17),(38,(20,19))),(((15,28),22),(23,(11,12)))),(10,18))),((24,39),(((34,(26,(32,(8,33)))),(((30,9),37),7)),21))),6)),42),1);
	TREE RAxML_Bootstrap_Tree = ((((5,6),(21,((((((23,(12,11)),((16,(17,(10,18))),38)),((22,(28,15)),(19,20))),((26,(8,((37,(9,30)),((34,33),32)))),7)),(((35,(((44,43),(((40,(4,3)),45),46)),(27,((36,41),(29,47))))),25),(31,(13,14)))),(39,24)))),42),2,1);
	TREE RAxML_Bootstrap_Tree = (2,(((((39,24),((((35,((((29,47),(46,40)),27),((44,43),(36,41)))),25),((13,14),31)),(7,((((34,((37,(9,30)),33)),32),8),26)))),(((((22,(15,28)),(((20,19),38),(16,17))),((11,12),23)),(18,10)),21)),((((4,3),45),6),5)),42),1);
	TREE RAxML_Bootstrap_Tree = ((((((39,24),((21,((13,14),31)),((((47,29),7),(30,(9,37))),(((34,32),(((3,4),8),33)),26)))),((25,(35,((27,((44,43),(41,36))),((45,40),46)))),((22,(15,28)),((20,19),((23,38),((16,(17,(12,11))),(10,18))))))),(6,5)),42),2,1);
	TREE RAxML_Bootstrap_Tree = ((((((21,(31,(13,14))),((((17,16),((((12,11),23),(22,(28,15))),((19,20),38))),(18,10)),(25,((24,39),(((32,(((30,(37,9)),(34,33)),(8,7))),26),(35,(36,(((47,29),(((4,3),(45,(40,46))),(44,43))),(27,41))))))))),6),5),42),2,1);
	TREE RAxML_Bootstrap_Tree = ((((((18,10),(((20,19),38),(((17,16),((12,11),23)),(22,(15,28))))),21),((25,(31,(14,13))),((24,39),(7,(26,(((30,(9,37)),((36,(((41,27),(47,29)),((4,3),(((40,46),45),(43,44))))),35)),(((34,33),8),32))))))),(5,6)),(2,42),1);
	TREE RAxML_Bootstrap_Tree = ((42,(((((((14,13),31),(((((18,10),((38,(20,19)),((22,(28,15)),((12,11),23)))),(17,16)),(25,(((((46,(((4,3),40),45)),(44,43)),((47,29),41)),36),35))),27)),(39,24)),((26,((33,32),8)),(7,(34,(37,(9,30)))))),21),(5,6))),2,1);
	TREE RAxML_Bootstrap_Tree = (((5,6),((((((17,16),((11,12),23)),(38,((20,19),(22,(28,15))))),(10,18)),(25,(35,(36,((((40,46),((4,3),45)),(47,29)),(((44,43),41),27)))))),((24,39),(((7,((37,9),30)),(((26,(33,34)),8),32)),(21,((14,13),31)))))),(42,2),1);
	TREE RAxML_Bootstrap_Tree = ((2,42),((6,5),(((((17,16),(12,11)),((38,(19,20)),(23,(22,(28,15))))),(10,18)),((((34,(26,((32,8),33))),(7,(30,(37,9)))),(((36,((27,(47,29)),(((41,(43,44)),(46,40)),((4,3),45)))),35),(24,39))),(25,(21,(31,(14,13))))))),1);
	TREE RAxML_Bootstrap_Tree = (2,(((((((((((3,4),40),(45,46)),(47,29)),(27,((44,43),(41,36)))),35),(25,(((38,(20,19)),((22,(15,28)),(23,((11,12),(16,17))))),(18,10)))),((24,39),((26,(32,(8,((30,(37,9)),(33,34))))),7))),(((14,13),31),21)),42),(6,5)),1);
	TREE RAxML_Bootstrap_Tree = (2,((5,6),(42,((((10,18),((((22,(28,15)),(19,20)),((16,17),38)),((12,11),23))),21),((25,(31,(13,14))),(((((43,44),(46,(((3,4),40),45))),(35,(41,27))),(39,24)),(((36,(47,29)),7),(26,(32,((34,(33,(30,(37,9)))),8))))))))),1);
	TREE RAxML_Bootstrap_Tree = (2,((5,(((((((27,(46,(40,(29,47)))),((41,(43,44)),((4,3),45))),(25,35)),((7,((30,(9,37)),(((34,33),(32,8)),26))),(39,24))),(21,((((10,18),23),((17,16),(12,11))),(((22,(28,15)),(19,20)),38)))),(31,(14,13))),(36,6))),42),1);
	TREE RAxML_Bootstrap_Tree = (((((((36,45),(((((4,3),((41,((47,29),27)),(40,46))),(43,44)),25),35)),(((((23,(12,11)),(22,(15,28))),((19,20),38)),(17,16)),(10,18))),((((14,13),31),21),(((37,(9,30)),7),(26,(33,((34,32),8)))))),(39,24)),(6,5)),(2,42),1);
	TREE RAxML_Bootstrap_Tree = (((6,((((((10,18),(((20,19),38),(23,((17,16),(12,11))))),(22,(28,15))),21),((((27,(((((40,45),46),((4,3),(47,29))),(36,((43,44),41))),35)),((26,((32,8),((34,((9,37),30)),33))),7)),(39,24)),25)),((14,13),31))),5),(2,42),1);
	TREE RAxML_Bootstrap_Tree = (2,(((5,6),((((21,(31,(13,14))),(((((10,18),38),(23,((11,12),(16,17)))),((20,19),(22,(28,15)))),(7,(26,(32,(((30,(37,9)),(33,34)),8)))))),(25,(35,((36,(41,(43,44))),((((40,(45,(4,3))),46),(29,47)),27))))),(24,39))),42),1);
	TREE RAxML_Bootstrap_Tree = (2,((((((21,((14,13),31)),(((9,37),30),((26,(8,(32,(34,33)))),7))),(((10,18),(((22,(28,15)),((23,38),(19,20))),((16,17),(11,12)))),((35,(((41,27),((29,47),(((43,44),(4,3)),((40,46),45)))),36)),25))),((39,24),6)),5),42),1);
	TREE RAxML_Bootstrap_Tree = (2,(((18,10),42),(5,(((((24,39),((25,((((43,44),(((40,46),45),(3,4))),(27,41)),(((29,47),36),35))),((26,(((30,(9,37)),(33,34)),(8,32))),7))),(21,(31,(14,13)))),((22,(15,28)),((19,20),(((12,11),(17,16)),(23,38))))),6))),1);
	TREE RAxML_Bootstrap_Tree = ((2,42),((((18,10),(((23,((12,11),((15,28),22))),(38,(20,19))),(16,17))),(((35,((27,(47,29)),36)),(((26,((34,32),(8,33))),((37,(30,9)),7)),(21,((14,13),31)))),(((41,((45,(46,((4,3),40))),(44,43))),25),(39,24)))),(5,6)),1);
	TREE RAxML_Bootstrap_Tree = ((((6,5),(21,((((((20,19),((38,((16,17),(23,(11,12)))),(10,18))),((15,28),22)),(7,((((34,33),(8,32)),26),(30,(9,37))))),(39,24)),((25,(((27,(((3,4),(29,47)),(46,(45,40)))),(36,(41,(44,43)))),35)),(31,(13,14)))))),42),2,1);
	TREE RAxML_Bootstrap_Tree = ((42,(5,(6,((((21,((13,14),31)),(7,(((((4,3),(29,47)),((40,46),45)),(26,(8,((33,34),32)))),((37,9),30)))),((25,((27,35),((44,43),(41,36)))),(39,24))),(((16,17),((38,(19,20)),((22,(15,28)),((12,11),23)))),(18,10)))))),2,1);
	TREE RAxML_Bootstrap_Tree = (2,(42,((5,6),(((((13,14),31),((((((20,19),22),(15,28)),38),(((18,10),23),((16,17),(12,11)))),((35,(36,((((47,29),27),((41,(44,43)),(((3,4),40),46))),45))),25))),((7,(((26,32),((37,(9,30)),(33,34))),8)),(24,39))),21))),1);
	TREE RAxML_Bootstrap_Tree = ((5,(6,((((7,(((32,8),((9,(30,37)),(33,34))),26)),(((27,((41,(47,29)),(((46,45),(40,(3,4))),(43,44)))),25),21)),((24,39),(((28,15),22),(((18,10),((23,((16,17),(12,11))),38)),(20,19))))),(35,((36,(14,13)),31))))),(42,2),1);
	TREE RAxML_Bootstrap_Tree = (2,(((6,5),(21,((((26,((34,32),(8,33))),(7,(30,(37,9)))),(39,24)),((31,(14,13)),(((18,10),(((38,(19,20)),((22,(15,28)),23)),((12,11),(17,16)))),(((35,((((47,29),(((4,3),40),(46,45))),(41,(43,44))),36)),27),25)))))),42),1);
	TREE RAxML_Bootstrap_Tree = ((42,2),((6,(((31,(13,14)),21),((25,(((22,(28,15)),(20,19)),((((10,18),16),(11,12)),(17,(23,38))))),((7,(26,((((37,9),30),(34,33)),(32,8)))),((39,24),(35,(36,((43,44),(41,(27,((29,47),(((3,4),45),(46,40))))))))))))),5),1);
	TREE RAxML_Bootstrap_Tree = ((42,((6,((((25,(35,((36,((41,(47,29)),((43,44),(((3,4),45),(40,46))))),27))),(31,(14,13))),((39,24),((26,(33,(8,32))),(7,(30,(37,9)))))),(34,((((19,20),((38,(18,10)),(23,((16,17),(12,11))))),(22,(28,15))),21)))),5)),2,1);
	TREE RAxML_Bootstrap_Tree = (2,(42,((((((15,28),22),(((12,11),23),((38,(19,20)),((18,10),(17,16))))),((((8,((34,33),32)),26),(7,(36,(30,(37,9))))),((25,(35,((((40,46),((4,3),45)),(44,43)),((41,(47,29)),27)))),(39,24)))),(((14,13),31),21)),(6,5))),1);
	TREE RAxML_Bootstrap_Tree = ((5,(((21,(31,(14,13))),((((7,(37,(9,30))),(26,(33,(8,(34,32))))),(24,39)),((25,((22,(28,15)),((20,19),((38,(10,18)),((17,16),(23,(12,11))))))),((((((40,46),((4,3),45)),(44,43)),(41,(27,(29,47)))),36),35)))),6)),(2,42),1);
	TREE RAxML_Bootstrap_Tree = ((((6,5),((((24,39),(25,((((16,17),(23,(12,11))),(38,((20,19),(22,(15,28))))),(18,10)))),(7,((30,(37,9)),(((35,((((44,43),((46,(40,45)),((3,4),(29,47)))),(27,41)),36)),(26,((33,8),32))),34)))),(21,((14,13),31)))),42),2,1);
	TREE RAxML_Bootstrap_Tree = ((((((31,(13,14)),21),(((35,(24,39)),(((36,((43,44),41)),(((4,3),((40,46),(29,47))),45)),(7,((26,(8,32)),(33,(34,((9,37),30))))))),(((18,10),(16,17)),((((25,38),(20,19)),(22,(15,28))),((12,11),23))))),(5,(27,6))),42),2,1);
	TREE RAxML_Bootstrap_Tree = (((((21,(31,(14,13))),(45,((26,(8,(32,(33,(34,(30,(9,37))))))),7))),((((((((20,19),((28,15),22)),38),((17,16),((11,12),23))),(18,10)),(25,(35,(36,((44,43),(41,(27,((47,29),(46,(40,(3,4))))))))))),42),(24,39))),(5,6)),2,1);
	TREE RAxML_Bootstrap_Tree = (2,(((21,((((39,24),(35,((((43,44),41),36),(27,((47,29),((45,(40,(4,3))),46)))))),(((14,13),31),25)),(((19,20),(((15,28),22),(((10,18),((17,16),(12,11))),(23,38)))),(7,(26,((((37,(30,9)),34),33),(32,8))))))),(6,5)),42),1);
	TREE RAxML_Bootstrap_Tree = ((42,2),(5,((((((13,14),31),21),((26,(32,((33,34),8))),(7,((37,9),30)))),(((25,(10,18)),((((17,16),((11,12),23)),(22,(28,15))),(38,(20,19)))),(24,39))),((27,6),(35,(((41,(47,29)),(((3,4),(46,(45,40))),(44,43))),36))))),1);
	TREE RAxML_Bootstrap_Tree = ((42,2),((5,((((7,((30,(37,9)),(((32,(26,8)),33),34))),(24,39)),(((((44,43),(41,36)),((46,(45,(40,(4,3)))),((47,29),27))),35),(((14,13),31),25))),(((((23,((17,16),(11,12))),((28,15),22)),(38,(19,20))),(18,10)),21))),6),1);
	TREE RAxML_Bootstrap_Tree = (2,((5,(6,((21,(31,(14,13))),((((7,(26,((32,33),8))),((30,(9,37)),34)),((25,(35,((36,(41,(43,44))),(27,((29,47),(46,(((3,4),40),45))))))),((((17,16),(23,(12,11))),((22,(15,28)),((19,20),38))),(18,10)))),(39,24))))),42),1);
	TREE RAxML_Bootstrap_Tree = ((2,42),(5,((((((26,(8,((34,32),33))),((46,7),(30,(37,9)))),((31,(14,13)),21)),(((((23,(22,(15,28))),(38,(19,20))),((12,11),(16,17))),(10,18)),((27,((((40,(3,4)),45),((36,((47,29),41)),(43,44))),35)),25))),(24,39)),6)),1);
	TREE RAxML_Bootstrap_Tree = ((((((7,(26,(((37,(9,30)),33),(32,(8,34))))),((39,24),((((27,(41,(47,29))),((43,44),((((4,3),40),46),45))),36),35))),((((28,15),22),((((18,10),(((12,11),(16,17)),23)),38),(20,19))),((21,(31,(14,13))),25))),5),6),(2,42),1);
	TREE RAxML_Bootstrap_Tree = (((5,(((21,(31,(13,14))),((((18,10),((23,38),(((11,12),(17,16)),(((15,28),22),(20,19))))),((((32,8),(34,33)),26),(7,((9,30),37)))),((25,((((47,29),(((40,(3,4)),45),46)),(27,(36,((43,44),41)))),35)),(39,24)))),6)),42),2,1);
	TREE RAxML_Bootstrap_Tree = ((((((18,((38,((19,20),(22,(15,28)))),(((16,17),(12,11)),23))),10),21),(((7,(37,(30,9))),(34,(((32,33),26),8))),((((14,13),31),25),((35,(((47,29),((4,3),((45,46),40))),(27,((36,41),(44,43))))),(39,24))))),((6,5),42)),2,1);
	TREE RAxML_Bootstrap_Tree = ((5,((13,14),31)),(((((35,((((((40,46),(45,(4,3))),(29,47)),((43,44),41)),36),27)),((24,39),(7,((34,(33,(8,(32,(26,25))))),((9,37),30))))),(((10,18),((22,((15,28),(38,(19,20)))),(23,((17,16),(11,12))))),21)),(2,42)),6),1);
	TREE RAxML_Bootstrap_Tree = (2,(42,((21,(((((14,13),31),((((((20,19),38),((22,(28,15)),((12,11),23))),(16,17)),(18,10)),((35,(36,(27,((((45,(4,3)),(40,46)),(29,47)),((44,43),41))))),25))),(7,((34,(((32,33),8),26)),(37,(9,30))))),(39,24))),(5,6))),1);
	TREE RAxML_Bootstrap_Tree = ((5,42),((((24,39),(((21,((7,(34,(32,((33,26),8)))),(37,(9,30)))),25),((35,(36,((27,((44,43),41)),((29,47),(((3,4),45),(40,46)))))),((31,(13,14)),((18,10),(((19,20),38),(((23,(12,11)),(16,17)),((28,15),22)))))))),2),6),1);
	TREE RAxML_Bootstrap_Tree = ((((6,5),(((31,(13,14)),21),((((12,11),((((38,(16,17)),(20,19)),(10,18)),23)),(22,(15,28))),(((26,((32,25),(8,(33,34)))),(7,((9,37),30))),((36,(((41,(44,43)),(27,((47,29),(46,(45,(40,(3,4))))))),35)),(39,24)))))),42),2,1);
	TREE RAxML_Bootstrap_Tree = (2,(((((((15,28),22),(((18,10),(38,(((16,17),(12,11)),23))),(19,20))),((25,(21,(31,(13,14)))),(((7,(26,((((30,(37,9)),34),33),(8,32)))),(39,24)),(35,((27,(((46,(45,40)),((3,4),(29,47))),((44,43),41))),36))))),6),5),42),1);
	TREE RAxML_Bootstrap_Tree = (2,(((6,5),((21,((26,(((37,(9,30)),(34,33)),(8,32))),7)),(((31,(14,13)),(((22,(15,28)),(((20,19),((38,23),(18,10))),((12,11),(17,16)))),(25,((((43,44),(36,41)),(27,((46,(((4,3),45),40)),(29,47)))),35)))),(39,24)))),42),1);
	TREE RAxML_Bootstrap_Tree = ((42,((((((10,18),(((38,23),(20,19)),(((16,17),(11,12)),((15,28),22)))),(7,((37,(30,9)),(((34,32),(33,8)),26)))),(((35,(36,((43,44),(27,(41,((46,(40,((4,3),45))),(47,29))))))),((31,(13,14)),25)),(39,24))),21),(6,5))),2,1);
	TREE RAxML_Bootstrap_Tree = ((((((((45,(40,46)),(3,4)),(47,29)),6),5),((((((41,36),(43,44)),(35,27)),(31,(14,13))),((34,(((9,37),30),(7,(26,(8,((25,32),33)))))),(24,39))),((((10,18),((38,(20,19)),((17,16),((11,12),23)))),(22,(28,15))),21))),42),2,1);
	TREE RAxML_Bootstrap_Tree = (2,(42,(6,((((35,(((((46,(40,45)),(43,44)),(4,3)),((29,47),(41,36))),27)),((((((8,(32,(34,33))),26),7),(((22,(28,15)),(((18,10),(23,38)),(19,20))),((16,17),(11,12)))),(30,(9,37))),(25,(39,24)))),(21,(31,(13,14)))),5))),1);
	TREE RAxML_Bootstrap_Tree = ((42,(((21,(31,(13,14))),((((((16,17),(12,11)),23),(((28,15),(38,(19,20))),22)),(10,18)),((25,(27,((36,((44,43),(((45,((3,4),40)),46),((47,29),41)))),35))),((7,(26,((((37,9),30),(33,34)),(8,32)))),(24,39))))),(6,5))),2,1);
	TREE RAxML_Bootstrap_Tree = (((((((31,(14,13)),(25,(35,(36,((((43,44),(45,(46,40))),(3,4)),((29,47),(27,41))))))),(((37,(9,30)),(((33,(8,32)),26),7)),(24,39))),(34,(21,((((((28,15),22),(23,(12,11))),(38,(20,19))),(17,16)),(18,10))))),(6,5)),42),2,1);
	TREE RAxML_Bootstrap_Tree = (((2,((((31,(14,13)),(((((20,19),(23,38)),(((15,28),22),((11,12),(17,16)))),(18,10)),(25,(35,(((29,47),((4,3),((40,46),45))),(27,((44,43),(36,41)))))))),(((30,(37,9)),((((8,32),(33,34)),26),7)),(24,39))),21)),(5,6)),42,1);
	TREE RAxML_Bootstrap_Tree = ((5,6),((2,42),((21,(31,(14,13))),((((7,((37,(9,30)),(((8,(32,26)),33),34))),46),(25,((35,27),(((4,3),45),((43,44),((41,36),(40,(29,47)))))))),((39,24),((((28,15),((20,19),38)),22),((16,17),((12,11),((10,18),23)))))))),1);
	TREE RAxML_Bootstrap_Tree = ((5,((((((18,10),((((19,20),38),(22,(15,28))),(((11,12),23),(16,17)))),((27,24),39)),(((((41,(44,43)),((47,29),((40,(4,3)),(45,46)))),36),35),(25,(((30,(9,37)),(34,(((8,32),26),33))),7)))),(((14,13),31),21)),6)),(2,42),1);
	TREE RAxML_Bootstrap_Tree = ((42,(((((21,(31,(14,13))),(7,(26,((((34,33),(37,(9,30))),8),32)))),((((10,18),(((22,(28,15)),(19,20)),((23,((12,11),(16,17))),38))),(((45,(3,4)),25),(35,((46,((47,29),27)),(36,(40,((43,44),41))))))),(39,24))),6),5)),2,1);
	TREE RAxML_Bootstrap_Tree = (((5,(6,(((21,((14,13),31)),(25,(7,(26,(((32,(((30,(37,9)),(((36,((45,(46,((3,4),40))),(44,43))),((41,(47,29)),27)),35)),34)),33),8))))),((39,24),((18,10),((23,((16,17),(12,11))),(38,(((28,15),22),(19,20))))))))),42),2,1);
	TREE RAxML_Bootstrap_Tree = ((2,42),(5,(6,(((25,(21,((7,(37,(30,9))),(26,(((34,33),8),32))))),(((((38,((19,20),((28,15),22))),((17,16),(23,(12,11)))),(10,18)),(24,39)),(35,((((4,3),((40,46),45)),(44,43)),(36,((47,29),(27,41))))))),(31,(13,14))))),1);
	TREE RAxML_Bootstrap_Tree = (2,((6,((((27,35),(((41,36),(43,44)),(46,(45,40)))),((((18,10),((((16,17),(12,11)),23),(22,((15,28),((20,19),38))))),(((4,3),39),24)),((21,42),(25,((30,(37,9)),(((33,((34,32),8)),26),((47,29),7))))))),((14,13),31))),5),1);
	TREE RAxML_Bootstrap_Tree = (2,((((39,24),((((26,((34,33),(32,8))),(7,(30,(9,37)))),(21,(31,(13,14)))),((((19,20),((15,28),22)),((38,23),(((11,12),(17,16)),(18,10)))),(((35,(36,(((47,29),((40,(4,3)),(45,46))),(41,(44,43))))),27),25)))),(6,5)),42),1);
	TREE RAxML_Bootstrap_Tree = ((5,(6,((((18,10),((((28,15),22),(19,20)),(38,(((16,17),(11,12)),23)))),(24,39)),(((21,(31,(13,14))),((26,(((34,33),8),32)),((30,(9,37)),7))),(25,(35,(36,(((29,47),(46,(45,((3,4),40)))),(27,(41,(43,44))))))))))),(2,42),1);
	TREE RAxML_Bootstrap_Tree = (2,((42,5),((((31,(13,14)),21),(((((19,20),(38,(16,17))),(23,((12,11),(22,(28,15))))),(25,(18,10))),(((24,39),(35,(((((4,3),45),(40,46)),(43,44)),((41,36),((29,47),27))))),(7,((30,(9,37)),(34,((26,(32,8)),33))))))),6)),1);
	TREE RAxML_Bootstrap_Tree = (((5,6),(((21,(31,(14,13))),(((37,(9,30)),(7,(34,(26,(32,(8,33)))))),(((((23,((11,12),(17,16))),(22,((38,(10,18)),(19,20)))),(28,15)),(39,24)),((35,(((46,(((4,3),40),45)),((47,29),27)),(36,((44,43),41)))),25)))),42)),2,1);
	TREE RAxML_Bootstrap_Tree = ((2,42),(5,(((((14,13),31),21),((25,((36,(27,(((44,43),41),((29,47),(((40,(3,4)),45),46))))),35)),((24,39),(((10,18),(((17,23),((11,12),16)),((38,(19,20)),(22,(28,15))))),(7,((34,(26,(8,(33,32)))),(30,(37,9)))))))),6)),1);
	TREE RAxML_Bootstrap_Tree = ((42,((5,(45,6)),(((((22,(15,28)),((11,12),(17,16))),((23,(10,18)),(38,(19,20)))),21),((((13,14),31),25),(((35,(((27,((43,44),41)),((((4,3),40),46),(29,47))),36)),(7,(((32,8),((37,(9,30)),(34,33))),26))),(24,39)))))),2,1);
	TREE RAxML_Bootstrap_Tree = (((((21,(((23,((12,11),(17,16))),((22,(28,15)),(38,(20,19)))),(10,18))),(((24,39),((((26,(32,(33,8))),34),(((9,37),30),7)),(35,(((36,(41,(29,47))),((43,44),(46,(40,((4,3),45))))),27)))),((31,(14,13)),25))),(5,6)),42),2,1);
	TREE RAxML_Bootstrap_Tree = ((42,((5,6),(21,((24,39),(((35,((27,(((47,29),(46,(45,((3,4),40)))),(41,(44,43)))),36)),((31,(14,13)),25)),((((((10,18),((12,11),(16,17))),(23,38)),(19,20)),(22,(28,15))),((26,(32,(8,(34,33)))),((37,(9,30)),7)))))))),2,1);
	TREE RAxML_Bootstrap_Tree = ((42,2),((21,(((35,(((47,29),((((4,3),40),45),46)),(27,((41,36),(44,43))))),((39,24),(7,(26,((32,8),(34,(33,(37,(9,30))))))))),(((((38,23),(((12,11),(17,16)),(10,18))),(20,19)),((28,15),22)),(25,((13,14),31))))),(5,6)),1);
	TREE RAxML_Bootstrap_Tree = (2,(((((11,12),(((20,19),((23,(18,10)),(38,(17,16)))),(22,(28,15)))),((((24,39),35),((27,(((((43,44),41),(((40,(4,3)),45),46)),(29,47)),36)),(((37,(30,9)),((26,(25,(8,(32,33)))),7)),34))),((31,(14,13)),21))),42),(5,6)),1);
	TREE RAxML_Bootstrap_Tree = ((5,(((((23,(22,(28,15))),((38,(19,20)),((10,18),((12,11),(17,16))))),(39,24)),(((21,(31,(14,13))),((((47,29),(46,(45,((4,3),40)))),(((8,(34,33)),26),32)),(((37,9),30),7))),(25,((27,35),((44,43),(41,36)))))),6)),(42,2),1);
	TREE RAxML_Bootstrap_Tree = (2,(((6,5),(((((37,(9,30)),7),(26,((34,32),(8,33)))),((24,39),(((((((3,4),((27,41),(((47,29),40),46))),(43,44)),45),(35,25)),36),((13,14),31)))),(21,((22,(28,15)),(((38,(20,19)),(10,18)),((17,16),((12,11),23))))))),42),1);
	TREE RAxML_Bootstrap_Tree = ((2,42),((((((10,18),(((23,38),((16,17),(12,11))),((19,20),(22,(28,15))))),(25,(35,(27,((((46,(45,40)),(3,4)),(47,29)),(36,(41,(44,43)))))))),((13,14),31)),((39,24),(21,(7,(26,(((33,(34,((9,30),37))),8),32)))))),(6,5)),1);
	TREE RAxML_Bootstrap_Tree = (2,((((((13,14),31),21),((((39,24),(25,((45,((44,43),(41,36))),35))),((26,((8,32),(34,33))),(((37,9),30),7))),((46,((29,47),((3,4),40))),(((18,10),(((19,20),38),((22,(15,28)),(23,((12,11),(16,17)))))),(27,6))))),5),42),1);
	TREE RAxML_Bootstrap_Tree = (((((((((38,((15,28),(19,20))),(((((12,11),17),16),23),22)),(10,18)),(39,24)),((7,(26,(((37,(30,9)),(34,33)),(8,32)))),((((36,(((40,46),(29,47)),(41,(44,43)))),(27,35)),(((4,3),45),25)),(21,(31,(14,13)))))),6),5),42),2,1);
	TREE RAxML_Bootstrap_Tree = ((5,((((((26,((32,(34,33)),8)),((30,(9,37)),7)),(((((16,(17,(10,18))),(38,(19,20))),(11,12)),23),(22,(28,15)))),((24,39),(25,(27,(35,((36,(41,(43,44))),((46,(40,(45,(3,4)))),(29,47)))))))),(21,(31,(14,13)))),6)),(2,42),1);
	TREE RAxML_Bootstrap_Tree = ((2,42),((((((14,13),31),21),(7,((((((9,37),30),(((46,((((43,44),41),((4,3),40)),(47,29))),27),(36,35))),34),(8,(32,33))),26))),(((10,18),((((11,12),(16,17)),23),(((22,(28,15)),(20,19)),38))),((39,24),25))),((45,6),5)),1);
	TREE RAxML_Bootstrap_Tree = ((42,((5,6),((25,((((((15,28),22),(19,20)),38),(23,((16,17),(12,11)))),(18,10))),((21,((13,14),31)),((39,24),(7,((30,(37,9)),(34,((35,(((((44,43),((29,47),(46,((45,(3,4)),40)))),41),36),27)),((32,(33,8)),26)))))))))),2,1);
	TREE RAxML_Bootstrap_Tree = (2,(42,((5,6),(((25,(((23,((12,11),(17,16))),(((19,20),38),((15,28),22))),(10,18))),(((26,((8,32),(34,33))),(7,((9,37),30))),(((((43,44),(36,41)),(27,((47,29),(46,(40,((3,4),45)))))),35),(24,39)))),(((13,14),31),21)))),1);
	TREE RAxML_Bootstrap_Tree = ((2,42),((5,6),(((((39,24),((18,10),((((16,17),(11,12)),(22,(28,15))),((23,38),(19,20))))),((35,36),27)),(25,(21,((((((46,(45,((3,4),40))),(29,47)),((44,43),41)),(26,((8,(34,33)),32))),(30,(37,9))),7)))),(31,(13,14)))),1);
	TREE RAxML_Bootstrap_Tree = ((42,((6,5),(((((39,24),((10,18),((23,((12,11),(16,17))),(((20,19),((28,15),22)),38)))),(((((44,43),(36,41)),(((46,45),(40,(4,3))),(29,47))),27),35)),(21,(((((8,33),(34,32)),26),((37,(9,30)),7)),25))),(31,(14,13))))),2,1);
	TREE RAxML_Bootstrap_Tree = (((6,5),(((9,37),30),((((((34,33),(8,32)),26),7),(21,(31,(13,14)))),(((25,(35,((36,((44,43),41)),(27,((46,(45,((3,4),40))),(29,47)))))),((18,10),(((((19,20),38),22),(28,15)),((23,(11,12)),(17,16))))),(24,39))))),(2,42),1);
	TREE RAxML_Bootstrap_Tree = ((((((13,14),31),((((23,((17,16),(11,12))),((((28,15),22),(20,19)),38)),(10,18)),(25,((((43,44),(36,41)),(27,((29,47),(((40,(4,3)),45),46)))),35)))),((21,(((26,(8,(32,33))),34),((37,(9,30)),7))),(24,39))),(6,5)),(42,2),1);
	TREE RAxML_Bootstrap_Tree = (2,(42,((((31,(14,13)),21),((((30,(9,37)),34),(7,(26,(8,(33,32))))),((((10,18),(((12,11),(17,16)),((38,(19,20)),((22,(15,28)),23)))),(25,((35,(((46,(((3,4),40),45)),(44,43)),(((29,47),41),36))),27))),(24,39)))),(6,5))),1);
	TREE RAxML_Bootstrap_Tree = ((((((14,13),31),((21,((18,10),(((12,11),(17,16)),((23,(22,(15,28))),((20,19),38))))),(((7,(((8,((30,(37,9)),(34,33))),26),32)),((((41,36),(((44,43),((46,(45,40)),(3,4))),(29,47))),35),(24,39))),25))),(27,6)),5),(2,42),1);
	TREE RAxML_Bootstrap_Tree = ((6,5),(((((21,(31,(13,14))),(((26,(32,(8,(33,34)))),(((30,9),37),7)),(25,(((((((29,47),((45,46),((4,3),40))),(44,43)),41),27),36),35)))),(((10,18),((((12,11),(16,17)),((19,20),38)),(23,(22,(15,28))))),(39,24))),2),42),1);
	TREE RAxML_Bootstrap_Tree = (2,(((((31,(14,13)),21),((7,((((35,((((47,29),(40,46)),27),((41,(43,44)),36))),(26,(32,(33,8)))),34),(37,(30,9)))),((((18,10),25),((38,((19,20),(22,(28,15)))),(23,((12,11),(16,17))))),(((3,4),39),24)))),((6,45),5)),42),1);
	TREE RAxML_Bootstrap_Tree = (((((25,((13,14),31)),(((26,(32,(8,(34,33)))),(((47,29),7),((30,9),37))),((24,39),(35,((27,36),(41,(((((3,4),40),45),46),(44,43)))))))),(((22,(15,28)),((38,((23,((12,11),(16,17))),(18,10))),(19,20))),21)),6),(2,(42,5)),1);
	TREE RAxML_Bootstrap_Tree = ((42,((6,5),((((7,((26,(32,(((37,(9,30)),33),8))),34)),(21,((13,14),31))),(25,(35,(36,(((43,44),(46,(40,((4,3),45)))),(27,((47,29),41))))))),((39,24),((10,18),((16,17),((38,(20,19)),((23,(12,11)),((28,15),22))))))))),2,1);
	TREE RAxML_Bootstrap_Tree = (2,(42,(((((21,(31,(13,14))),(((38,(20,19)),((23,((16,17),(12,11))),((15,28),22))),(10,18))),((25,(35,(27,(36,(41,((47,29),((43,44),(46,(45,((3,4),40)))))))))),((24,39),((7,(37,(30,9))),(26,(((34,32),8),33)))))),6),5)),1);
	TREE RAxML_Bootstrap_Tree = ((5,6),(((((35,(36,(45,(((4,3),(41,((27,(29,47)),(40,46)))),(44,43))))),(25,(((13,14),31),(17,(((22,(28,15)),((38,23),((16,(18,10)),(19,20)))),(11,12)))))),(21,((((9,37),30),7),(26,(8,((34,33),32)))))),(24,39)),(2,42)),1);
	TREE RAxML_Bootstrap_Tree = ((6,5),(((((((19,20),(38,((23,((22,(15,28)),(11,12))),((10,18),(16,17))))),(24,39)),(25,((36,((44,43),(((29,47),(((3,4),40),(46,45))),41))),(35,27)))),(((26,(8,(33,32))),34),((37,(9,30)),7))),(((14,13),31),21)),(2,42)),1);
	TREE RAxML_Bootstrap_Tree = ((2,42),(5,(6,((21,(31,(14,13))),(((((4,3),39),24),((22,(15,28)),((19,20),(((((16,17),(12,11)),23),38),(18,10))))),((((9,37),30),(34,(((25,26),(33,(8,32))),(35,(27,((((45,40),46),(47,29)),(36,(41,(43,44))))))))),7))))),1);
	TREE RAxML_Bootstrap_Tree = (2,(42,(((((25,(35,((((3,4),45),(40,46)),(27,((43,44),(41,36)))))),(((47,29),7),(((((9,30),37),(34,33)),(32,8)),26))),((((15,28),22),((19,20),((17,(23,38)),((12,11),(16,(10,18)))))),(39,24))),(21,(31,(14,13)))),(5,6))),1);
	TREE RAxML_Bootstrap_Tree = ((42,(((21,((13,14),31)),(((7,(26,(32,(((34,33),(37,(9,30))),8)))),(39,24)),((25,(36,(35,((((46,40),((4,3),45)),(47,29)),((44,43),(27,41)))))),((((16,17),((((15,28),22),(20,19)),38)),((12,11),23)),(18,10))))),(6,5))),2,1);
	TREE RAxML_Bootstrap_Tree = (2,(((6,5),((((35,(((43,44),((41,(47,29)),(46,((40,(4,3)),45)))),(27,36))),(((7,(26,(32,(8,(34,33))))),(30,(9,37))),(39,24))),((31,(13,14)),25)),(((((17,16),(23,(12,11))),(((22,(15,28)),38),(19,20))),(18,10)),21))),42),1);
	TREE RAxML_Bootstrap_Tree = (2,((((21,(31,(13,14))),((((26,(((34,33),(37,(30,9))),(8,32))),7),(39,24)),((25,(35,((36,(((40,(45,46)),((3,4),(47,29))),((44,43),41))),27))),((((12,11),23),(16,17)),((22,(18,10)),((15,28),((19,20),38))))))),(6,5)),42),1);
	TREE RAxML_Bootstrap_Tree = (((2,42),((((39,24),(27,((((16,17),((11,12),23)),(38,((20,19),(22,(15,28))))),(18,10)))),((37,9),30)),((34,(((36,((41,(44,43)),((47,29),(((4,3),45),(40,46))))),35),25)),((7,(((33,26),32),8)),(21,((13,14),31)))))),(5,6),1);
	TREE RAxML_Bootstrap_Tree = (2,(((6,((21,(31,(13,14))),((25,((18,10),(((38,(19,20)),((17,16),(23,(11,12)))),(22,(28,15))))),(((27,35),((((29,47),(46,(((3,4),45),40))),((43,44),41)),36)),((24,39),(7,(26,(((((9,30),37),(34,33)),8),32)))))))),5),42),1);
	TREE RAxML_Bootstrap_Tree = ((42,2),((((((30,(9,37)),(34,(((25,32),(26,8)),33))),7),(21,(31,(14,13)))),(((((41,27),((29,47),((44,43),(46,((40,(4,3)),45))))),36),35),(((((17,16),(18,10)),((19,20),38)),((23,(11,12)),(22,(28,15)))),(24,39)))),(6,5)),1);
	TREE RAxML_Bootstrap_Tree = ((42,(5,(((((((34,32),(((7,8),(30,(9,37))),33)),26),((31,(13,14)),21)),(24,39)),(((22,(15,28)),((38,(23,((16,17),((12,11),(18,10))))),(20,19))),(25,((35,(36,((27,(29,47)),(((43,44),(46,((4,3),40))),41)))),45)))),6))),2,1);
	TREE RAxML_Bootstrap_Tree = (((((24,39),(((34,((36,((27,((41,(44,43)),((47,29),(((3,4),45),(40,46))))),35)),((32,(33,8)),26))),((9,30),37)),7)),((25,((((23,(11,12)),(17,16)),(10,18)),((22,(15,28)),((19,20),38)))),((31,(14,13)),21))),(2,42)),(6,5),1);
	TREE RAxML_Bootstrap_Tree = (2,((((31,(13,14)),(5,6)),(((((((8,33),(34,32)),26),7),((30,9),37)),21),((39,24),((25,(35,((36,27),((41,(44,43)),((47,29),(46,((40,(4,3)),45))))))),((10,18),((((12,11),(16,17)),23),((38,(20,19)),(22,(15,28))))))))),42),1);
	TREE RAxML_Bootstrap_Tree = (((((((((38,(20,19)),(10,18)),(23,((11,12),(17,16)))),((28,15),22)),(24,39)),(((25,(35,((((46,((45,(3,4)),40)),(43,44)),(41,36)),((29,47),27)))),((13,14),31)),(21,(((8,(33,(34,32))),26),(7,((9,37),30)))))),2),42),(6,5),1);
	TREE RAxML_Bootstrap_Tree = ((((((((25,((((41,(43,44)),(((4,3),40),(46,(47,29)))),45),((27,36),35))),((((38,(19,20)),((22,(28,15)),(23,(12,11)))),(17,16)),(10,18))),((14,13),31)),((24,39),((34,((30,(9,37)),(26,(33,(8,32))))),7))),21),(5,6)),42),2,1);
	TREE RAxML_Bootstrap_Tree = ((42,(((21,((10,18),((23,((17,16),(12,11))),((38,(19,20)),(22,(28,15)))))),(((31,(13,14)),((((((41,((44,43),((40,46),((3,4),(29,47))))),36),45),35),27),25)),((7,((30,(9,37)),(34,((32,(26,8)),33)))),(24,39)))),2)),(6,5),1);
	TREE RAxML_Bootstrap_Tree = (2,(42,(5,(((((25,(35,(36,(27,(((29,47),(((4,3),45),(46,40))),((44,43),41)))))),(39,24)),((((26,(8,(33,32))),34),(7,((9,30),37))),(((17,(10,18)),(((12,11),((19,20),(23,38))),((15,28),22))),16))),(21,((14,13),31))),6))),1);
	TREE RAxML_Bootstrap_Tree = ((2,42),(((39,24),(((((22,(15,28)),((20,19),((11,12),(16,(17,(23,38)))))),(18,10)),(25,(35,(27,((((3,4),((46,40),45)),(43,44)),(41,((29,47),36))))))),((7,(26,(((37,(9,30)),(33,34)),(8,32)))),(21,((14,13),31))))),(6,5)),1);
	TREE RAxML_Bootstrap_Tree = (2,((5,(((((15,28),22),((19,20),(((12,11),((17,(23,38)),16)),(18,10)))),(((39,24),((27,((((44,43),36),((29,47),41)),((45,46),((3,4),40)))),35)),(((21,((14,13),31)),((26,((8,(((30,(37,9)),34),33)),32)),7)),25))),6)),42),1);
	TREE RAxML_Bootstrap_Tree = ((42,(5,(((21,(31,(14,13))),((((39,24),(27,(((36,(41,(47,29))),((43,44),(46,((3,4),(40,45))))),35))),(7,(34,((8,(26,(((9,30),37),33))),32)))),(25,((18,10),((((20,19),((15,28),22)),(23,((16,17),(12,11)))),38))))),6))),2,1);
	TREE RAxML_Bootstrap_Tree = (2,((5,(6,(((((22,(28,15)),((38,((23,((11,12),(17,16))),(18,10))),(19,20))),(25,(35,((27,((41,(44,43)),(36,(47,29)))),((40,46),(45,(3,4))))))),(24,39)),(((31,(14,13)),21),((34,(26,(8,(33,32)))),(7,((9,30),37))))))),42),1);
	TREE RAxML_Bootstrap_Tree = (2,((((((24,39),(((((23,38),((11,12),(22,(28,15)))),(19,20)),(17,16)),(25,(10,18)))),(((((13,14),31),21),((26,((30,(9,37)),((34,32),(33,8)))),7)),(35,(27,(((44,43),((47,29),((40,46),(45,(4,3))))),(36,41)))))),6),5),42),1);
	TREE RAxML_Bootstrap_Tree = ((((((((10,18),((38,((22,(15,28)),(19,20))),(23,((17,16),(11,12))))),(25,(((27,46),(((3,4),45),((47,29),((36,((43,44),41)),40)))),35))),(39,24)),(((((33,(8,32)),26),34),(7,(37,(9,30)))),((31,(14,13)),21))),(6,5)),42),2,1);
	TREE RAxML_Bootstrap_Tree = (2,((((24,39),(((7,(((37,9),30),((((33,8),26),32),34))),(21,(31,(14,13)))),(((35,(27,((((47,29),(((4,3),45),(40,46))),(44,43)),(41,36)))),25),((((10,18),17),16),((38,(20,19)),((22,(15,28)),((11,12),23))))))),(5,6)),42),1);
	TREE RAxML_Bootstrap_Tree = ((42,((((31,(14,13)),21),(((35,(27,(36,(41,(44,43))))),25),(((((((19,20),38),((23,(11,12)),(16,17))),(22,(15,28))),(18,10)),(((26,(32,(8,(33,((47,29),((46,40),((3,4),45))))))),7),(34,((9,37),30)))),(24,39)))),(6,5))),2,1);
	TREE RAxML_Bootstrap_Tree = (((((25,(24,39)),((35,(36,((43,44),(((46,(40,((4,3),45))),(47,29)),(27,41))))),(((7,(37,(30,9))),((32,(8,(34,33))),26)),(31,(13,14))))),(((10,18),((22,(28,15)),(((20,19),38),(23,((11,12),(16,17)))))),21)),(5,6)),(2,42),1);
	TREE RAxML_Bootstrap_Tree = (((5,6),((21,(31,(14,13))),((7,(26,(32,(8,(34,(((9,30),37),33)))))),((((18,10),((23,((11,12),(16,17))),(38,((19,20),(28,(15,22)))))),(((35,(((47,29),(45,(((3,4),40),46))),((44,43),(41,36)))),27),25)),(39,24))))),(2,42),1);
	TREE RAxML_Bootstrap_Tree = (2,((5,(6,((21,((13,14),31)),(((18,10),((38,((20,19),(22,(28,15)))),(23,((12,11),(17,16))))),(7,((24,39),(34,((35,((((29,47),(((3,4),45),(40,46))),27),(((43,44),41),36))),((26,(8,((37,(9,30)),33))),(25,32)))))))))),42),1);
	TREE RAxML_Bootstrap_Tree = (((((((13,14),31),25),(((7,(26,((8,32),(34,33)))),((37,9),30)),((((((47,29),(36,((43,44),41))),(46,(45,((3,4),40)))),27),35),(39,24)))),(21,((18,10),((((22,(28,15)),(19,20)),38),(((12,11),(17,16)),23))))),(5,6)),(42,2),1);
	TREE RAxML_Bootstrap_Tree = (2,(((6,5),(21,((39,24),((7,((30,(9,37)),(34,(33,(32,(8,26)))))),(((25,((36,(((43,44),(45,(46,((4,3),40)))),(41,(27,(47,29))))),35)),((20,19),(((15,28),22),(((23,38),((17,16),(10,18))),(11,12))))),((13,14),31)))))),42),1);
	TREE RAxML_Bootstrap_Tree = (2,((((((10,18),((38,(19,20)),((23,((17,16),(12,11))),((28,15),22)))),((31,(13,14)),(25,(((((47,29),(((45,46),40),(3,4))),((44,43),(36,41))),27),35)))),((21,((26,(8,((34,33),32))),(7,(37,(30,9))))),(39,24))),(5,6)),42),1);
	TREE RAxML_Bootstrap_Tree = (2,(((5,6),((21,(31,(13,14))),((((((8,32),(((30,9),37),(34,33))),26),7),((((23,(18,10)),38),((12,11),(17,16))),((22,(15,28)),(20,19)))),((25,(35,((((29,47),((((4,3),40),45),46)),((41,27),(44,43))),36))),(39,24))))),42),1);
	TREE RAxML_Bootstrap_Tree = (2,((((((((38,(19,20)),((18,10),(((16,17),(11,12)),23))),(22,(28,15))),(25,(35,(27,((((3,4),45),(46,40)),((44,43),(41,((47,29),36)))))))),(31,(14,13))),(39,24)),(((7,(30,(9,37))),(26,((8,(34,33)),32))),21)),(42,(6,5))),1);
	TREE RAxML_Bootstrap_Tree = ((2,42),((6,(((21,(25,(7,(((9,30),37),(26,((32,(34,33)),8)))))),((24,39),((45,(((27,(46,(((3,4),40),(47,29)))),35),((44,43),(41,36)))),(((15,28),22),((12,11),(((((16,17),23),38),(10,18)),(20,19))))))),(31,(13,14)))),5),1);
	TREE RAxML_Bootstrap_Tree = ((42,2),(5,((((39,24),(((26,(8,((34,32),33))),(7,(37,(9,30)))),((((((((10,18),((16,17),(11,12))),23),38),(20,19)),(22,(15,28))),(((4,3),45),((35,(((44,43),(36,(41,((40,46),(29,47))))),27)),25))),(31,(13,14))))),21),6)),1);
	TREE RAxML_Bootstrap_Tree = (2,(((6,5),(((31,(14,13)),21),(((30,(37,9)),(7,(26,((8,32),(33,34))))),(((24,39),(25,((18,10),(((12,11),(16,17)),((((28,15),22),(20,19)),(23,38)))))),((((41,(44,43)),36),(27,((46,(((3,4),45),40)),(47,29)))),35))))),42),1);
	TREE RAxML_Bootstrap_Tree = (2,(42,((5,6),(((39,24),(21,(7,((26,(32,(8,33))),(34,((9,37),30)))))),((31,(14,13)),((((((10,18),38),(23,(22,(28,15)))),((12,11),(20,19))),(16,17)),(25,(((((43,44),(41,27)),((46,(40,((3,4),45))),(47,29))),36),35))))))),1);
	TREE RAxML_Bootstrap_Tree = (2,(42,((5,6),(21,((((13,14),31),((((((45,(((4,3),40),46)),(44,43)),((41,(27,(47,29))),36)),35),25),((23,((11,12),(17,16))),((((19,20),(10,18)),(22,(15,28))),38)))),((7,((8,(32,26)),(34,(((9,30),37),33)))),(39,24)))))),1);
	TREE RAxML_Bootstrap_Tree = (2,((6,5),(((((31,(13,14)),(25,(((38,(23,(18,10))),(20,19)),((22,(28,15)),((12,11),(17,16)))))),(((36,((27,(((44,43),41),((47,29),((46,45),((3,4),40))))),35)),(24,39)),((26,(32,(8,(34,33)))),((37,(30,9)),7)))),21),42)),1);
	TREE RAxML_Bootstrap_Tree = (((42,((((31,(14,13)),(((35,(((41,27),(((46,((4,3),40)),45),(43,44))),25)),((29,47),36)),((((18,10),(38,(19,20))),(22,(28,15))),(23,((16,17),(12,11)))))),(((26,((32,8),((30,(9,37)),(34,33)))),7),(39,24))),21)),(6,5)),2,1);
	TREE RAxML_Bootstrap_Tree = (((5,6),(((25,(((39,24),(35,(((41,((43,44),((((46,45),40),(29,47)),(4,3)))),36),27))),((((26,(8,32)),33),7),((30,(9,37)),34)))),((18,10),(((((15,28),22),23),(38,(20,19))),((11,12),(16,17))))),((31,(14,13)),21))),(2,42),1);
	TREE RAxML_Bootstrap_Tree = (2,(42,(((((24,39),((7,((9,30),37)),(34,(33,((32,8),26))))),((((13,14),31),((35,(((41,(43,44)),(((4,3),(47,29)),(40,(45,46)))),(27,36))),25)),((18,10),((((16,17),(11,12)),23),(((15,28),22),(38,(19,20))))))),21),(5,6))),1);
	TREE RAxML_Bootstrap_Tree = ((((((((38,((20,19),(((12,11),23),(16,17)))),(22,(15,28))),(10,18)),(((35,(((36,41),(27,(47,29))),(((40,(4,3)),(45,46)),(43,44)))),25),(31,(14,13)))),21),((34,((30,(9,37)),(7,(26,(32,(8,33)))))),(24,39))),(6,5)),(42,2),1);
	TREE RAxML_Bootstrap_Tree = (2,((((((31,(14,13)),(25,((((29,47),(((3,4),40),(46,45))),(((43,44),41),27)),(35,36)))),((18,10),((17,16),(((20,19),38),(((15,28),22),((12,11),23)))))),((21,((7,(30,(9,37))),(34,(33,(32,(26,8)))))),(39,24))),(6,5)),42),1);
	TREE RAxML_Bootstrap_Tree = (6,(5,(((((24,((3,4),39)),((35,((46,45),((43,44),((40,(41,(47,29))),36)))),27)),((31,(13,14)),((25,(7,(26,((34,((37,(30,9)),33)),(32,8))))),21))),(((10,18),(17,16)),((38,(19,20)),((22,(28,15)),((11,12),23))))),(2,42))),1);
	TREE RAxML_Bootstrap_Tree = ((2,42),((5,6),(((((12,11),(22,(28,15))),((20,19),((38,((16,17),23)),(18,10)))),(((35,((((((3,4),45),(40,46)),(43,44)),((27,(47,29)),41)),36)),25),((13,14),31))),((24,39),((7,((30,(37,9)),((8,(32,(33,34))),26))),21)))),1);
	TREE RAxML_Bootstrap_Tree = (((5,42),(6,(((39,24),(((13,14),31),(25,(35,(((44,43),((45,(46,40)),(3,4))),(((36,41),(47,29)),27)))))),(21,(((18,10),((((12,11),(16,17)),23),(38,((20,19),((28,15),22))))),(7,((30,(37,9)),(((26,(32,8)),33),34)))))))),2,1);
	TREE RAxML_Bootstrap_Tree = (((((((21,((13,14),31)),(7,(26,(32,(((((44,43),(37,(30,9))),(34,33)),(35,((46,(27,(29,47))),(41,36)))),8))))),25),42),(((10,18),((22,(38,23)),(((28,15),(19,20)),((17,16),(12,11))))),(24,39))),(((45,(3,4)),40),2)),(6,5),1);
	TREE RAxML_Bootstrap_Tree = (((((36,35),((13,14),31)),(((((((15,28),22),((11,12),23)),((38,(16,17)),(19,20))),(10,18)),(39,24)),((21,(25,((27,(41,(43,44))),(((40,46),((4,3),45)),(47,29))))),(((((8,32),26),((37,(30,9)),33)),34),7)))),(6,5)),(2,42),1);
	TREE RAxML_Bootstrap_Tree = ((6,5),((42,2),((((((17,16),(18,10)),(23,(12,11))),((38,(19,20)),(22,(15,28)))),21),((24,39),((((13,14),31),(25,(35,(27,((36,((43,44),41)),((47,29),(46,(45,(40,(4,3)))))))))),((7,(8,(26,(32,33)))),(34,(30,(37,9)))))))),1);
	TREE RAxML_Bootstrap_Tree = ((((6,5),(((((20,19),(((15,28),22),(38,((23,((16,17),(11,12))),(10,18))))),(24,39)),(((((37,9),30),(26,((34,33),(32,8)))),7),(((14,13),31),(25,(((((27,(47,29)),41),((45,(((3,4),40),46)),(43,44))),36),35))))),21)),42),2,1);
	TREE RAxML_Bootstrap_Tree = (2,(((6,5),((25,((18,10),(((22,(28,15)),(19,20)),(38,((23,(12,11)),(16,17)))))),(((24,39),((7,(((9,30),37),((26,((33,32),8)),34))),(35,(36,(27,(((47,29),((45,((3,4),40)),46)),((43,44),41))))))),(21,(31,(13,14)))))),42),1);
	TREE RAxML_Bootstrap_Tree = (((5,6),((((24,39),(((7,((8,(32,(34,33))),26)),((9,37),30)),(((((((11,12),23),(17,16)),(18,10)),(38,(20,19))),22),(15,28)))),(((((43,44),(36,41)),((4,3),45)),(35,(46,(27,(40,(29,47)))))),25)),(21,(31,(14,13))))),(42,2),1);
	TREE RAxML_Bootstrap_Tree = (((((21,((37,(30,9)),((26,((32,8),(34,33))),7))),42),(31,(14,13))),(((24,39),(((35,((((44,43),(((41,(47,29)),27),(46,((3,4),40)))),45),36)),25),((10,18),((38,((20,19),((28,15),22))),(((11,12),(17,16)),23))))),(5,6))),2,1);
	TREE RAxML_Bootstrap_Tree = (((((((12,11),(16,17)),(22,(28,15))),((38,(23,(10,18))),(20,19))),((((25,(35,(((27,41),((((3,4),(29,47)),(40,(46,45))),(44,43))),36))),(((9,37),30),(((32,((34,33),8)),26),7))),(39,24)),((31,(14,13)),21))),(42,2)),(5,6),1);
	TREE RAxML_Bootstrap_Tree = (2,(42,(((((39,24),(((14,13),31),((35,((27,(((43,44),41),((46,((40,(4,3)),45)),(29,47)))),36)),((10,18),((((20,19),38),(22,(15,28))),(((16,17),(11,12)),23)))))),(21,((7,(26,((32,8),((30,(37,9)),(34,33))))),25))),6),5)),1);
	TREE RAxML_Bootstrap_Tree = (2,(((((31,(13,14)),21),((((35,(((((45,46),(40,(3,4))),(29,47)),(36,((44,43),41))),27)),(24,39)),((((8,32),(((30,9),37),(33,34))),26),7)),((((20,19),(28,15)),((22,(38,((18,10),23))),((11,12),(16,17)))),25))),42),(5,6)),1);
	TREE RAxML_Bootstrap_Tree = (((5,6),((((24,39),((27,(35,(36,((41,(43,44)),((46,(40,((4,3),45))),(29,47)))))),(7,(26,((32,8),(((30,(9,37)),33),34)))))),(((((22,(23,(((19,20),38),(10,18)))),((17,16),(12,11))),(28,15)),25),(31,(14,13)))),21)),(42,2),1);
	TREE RAxML_Bootstrap_Tree = ((5,6),((21,(((7,((32,(8,(34,33))),26)),(30,(9,37))),((24,39),(((14,13),31),((25,(35,((((41,(44,43)),36),((29,47),(((3,4),45),(46,40)))),27))),((19,20),((((16,17),(11,12)),(38,((18,10),23))),(22,(28,15))))))))),(2,42)),1);
	TREE RAxML_Bootstrap_Tree = ((42,(((((13,31),14),21),((((24,39),((46,(36,41)),(35,(27,(47,29))))),(((44,43),((22,(28,15)),((20,19),(38,(((12,11),(((18,10),17),16)),23))))),((7,((9,37),30)),((32,((34,33),8)),26)))),25)),(5,((45,((4,3),40)),6)))),2,1);
	TREE RAxML_Bootstrap_Tree = (((5,42),((((((35,(((41,36),(43,44)),(27,(((4,3),(47,29)),(46,40))))),45),(((7,(26,((32,(34,33)),8))),(37,(30,9))),(31,(14,13)))),((39,24),25)),(21,(((23,((16,17),(12,11))),((((20,19),38),(28,15)),22)),(18,10)))),6)),2,1);
	TREE RAxML_Bootstrap_Tree = (((((((22,(28,15)),((19,20),(((17,16),(23,(11,12))),(38,(10,18))))),(25,(35,(27,(((44,43),41),36))))),((24,39),((((4,3),((40,45),46)),(29,47)),((7,(37,(9,30))),(34,(26,((32,33),8))))))),((31,(13,14)),21)),(42,(6,5))),2,1);
	TREE RAxML_Bootstrap_Tree = ((42,((5,6),((21,(((13,14),31),((25,(35,(((44,43),(36,41)),(27,((47,29),(46,(45,(40,(4,3))))))))),(((19,20),(22,(15,28))),(((12,11),(17,16)),((18,10),(38,23))))))),((39,24),(((((32,8),33),26),7),(34,(30,(9,37)))))))),2,1);
	TREE RAxML_Bootstrap_Tree = (((5,6),((21,((18,10),(((38,(19,20)),(22,(28,15))),(23,((16,17),(11,12)))))),(((39,24),(25,35)),((31,(14,13)),((36,((27,(41,(43,44))),((29,47),(((4,3),45),(40,46))))),(7,(((26,(8,(32,33))),34),((9,37),30)))))))),(2,42),1);
	TREE RAxML_Bootstrap_Tree = ((5,6),((42,2),(((((((((28,15),22),(20,19)),38),(23,((16,17),(12,11)))),(10,18)),25),((35,(36,(27,(((44,43),41),((47,29),((45,((3,4),40)),46)))))),((39,24),(((33,(26,((8,7),32))),(30,(37,9))),34)))),(21,((14,13),31)))),1);
	TREE RAxML_Bootstrap_Tree = ((2,42),(5,(6,((21,(31,(13,14))),((((((32,8),(33,34)),26),(7,(30,(37,9)))),((24,39),(35,((((43,44),(41,36)),((29,47),(46,((40,(4,3)),45)))),27)))),(25,((38,23),(((19,20),((28,15),22)),(((16,17),(11,12)),(10,18))))))))),1);
	TREE RAxML_Bootstrap_Tree = ((6,5),(42,((((31,(14,13)),21),(((25,(35,((27,(((47,29),((4,3),(40,(45,46)))),((43,44),41))),36))),(((((11,12),(17,16)),(((28,15),22),(19,20))),(38,((10,18),23))),((7,(30,(9,37))),(26,((34,33),(32,8)))))),(39,24))),2)),1);
	TREE RAxML_Bootstrap_Tree = ((6,(5,(31,(14,13)))),((((40,((4,3),45)),42),2),(21,(((((((20,19),38),((22,(28,15)),(23,11))),((12,(17,16)),(10,18))),7),(24,39)),(25,((26,((((33,(((43,44),(41,36)),((9,30),37))),34),8),32)),(35,(27,((47,29),46)))))))),1);
	TREE RAxML_Bootstrap_Tree = (2,(42,(5,(((((25,(21,(7,(26,(((47,29),(46,(((4,3),40),45))),(32,(8,((30,(37,9)),(34,33))))))))),(35,(36,((27,41),(44,43))))),(((((20,19),(((15,28),22),((11,12),23))),(38,(17,16))),(18,10)),(24,39))),((14,13),31)),6))),1);
	TREE RAxML_Bootstrap_Tree = (2,(((6,5),((35,(27,36)),((((31,(13,14)),21),((((18,10),(38,(19,20))),((22,(28,15)),(((11,12),23),(17,16)))),(((32,((34,33),8)),26),(((((29,47),41),(((46,40),((3,4),45)),(44,43))),(30,(9,37))),7)))),((24,39),25)))),42),1);
	TREE RAxML_Bootstrap_Tree = (((6,5),(((((13,(14,31)),((25,(41,((43,44),(((40,45),46),(4,3))))),(35,((47,29),(36,27))))),(7,(26,((34,32),(((37,(9,30)),33),8))))),(((39,24),((((((15,28),22),(20,19)),38),(23,((12,11),(17,16)))),(18,10))),21)),42)),2,1);
	TREE RAxML_Bootstrap_Tree = (((((27,6),5),((((((17,16),(((18,10),(38,(19,20))),((22,(28,15)),(23,(11,12))))),(25,(35,(((46,(45,((4,3),40))),(44,43)),((47,29),(41,36)))))),(24,39)),((34,(30,(37,9))),(((32,(33,8)),26),7))),(21,((14,13),31)))),42),2,1);
	TREE RAxML_Bootstrap_Tree = (2,(42,(5,((((31,(14,13)),((((20,19),(22,(15,28))),((23,((12,11),((18,10),(16,17)))),38)),25)),(21,(((34,(8,(26,(32,33)))),((30,(37,9)),7)),((39,24),((((43,44),41),((47,29),((40,(4,3)),(46,45)))),((36,27),35)))))),6))),1);
	TREE RAxML_Bootstrap_Tree = (2,(42,((((18,10),(((12,11),(17,16)),(((20,19),((28,15),22)),(23,38)))),(21,((((35,(36,((27,(((46,((40,(3,4)),45)),(29,47)),41)),(44,43)))),25),(31,(14,13))),(((((8,(32,33)),26),34),(7,(30,(9,37)))),(24,39))))),(5,6))),1);
	TREE RAxML_Bootstrap_Tree = (2,((((21,(((35,((((29,47),27),(46,40)),(41,36))),(((((3,4),45),(43,44)),25),((31,(14,13)),(((23,((12,11),(16,17))),((10,18),((19,20),38))),(22,(28,15)))))),((39,24),(7,(26,(((34,(33,(37,(9,30)))),32),8)))))),6),5),42),1);
	TREE RAxML_Bootstrap_Tree = (((5,(6,(((21,(((((9,37),30),34),(26,(8,(32,33)))),7)),((31,(14,13)),(((((((29,47),27),(36,41)),35),((44,43),(((4,3),45),(46,40)))),25),((18,10),((19,20),(((15,28),(22,(38,23))),((17,16),(12,11)))))))),(24,39)))),42),2,1);
	TREE RAxML_Bootstrap_Tree = (((((((((((38,(19,20)),((28,15),22)),((23,(12,11)),(16,17))),(18,10)),(25,(35,((((36,41),(43,44)),(((40,((4,3),45)),46),(29,47))),27)))),((14,13),31)),((24,39),((26,(8,((32,34),33))),((30,(37,9)),7)))),21),42),(6,5)),2,1);
	TREE RAxML_Bootstrap_Tree = ((42,((6,5),((21,(31,(14,13))),(((25,(((36,(41,(44,43))),((40,46),((4,3),45))),((27,(29,47)),35))),(39,24)),(((10,18),(((20,19),38),((23,((17,16),(12,11))),(22,(28,15))))),((34,(37,(30,9))),(7,(26,(33,(32,8)))))))))),2,1);
	TREE RAxML_Bootstrap_Tree = (2,(42,(5,(((((23,((17,16),(12,11))),(((19,20),((15,28),22)),38)),(18,10)),((21,((13,14),31)),(((7,((37,(30,9)),((32,(26,(8,33))),34))),((39,24),(35,(36,((27,(47,29)),(((44,43),((46,(40,45)),(4,3))),41)))))),25))),6))),1);
	TREE RAxML_Bootstrap_Tree = ((6,((((24,39),((((((8,33),32),26),7),((30,(9,37)),34)),(35,(27,((((46,(45,40)),(29,47)),(4,3)),((41,(43,44)),36)))))),(((((28,15),(19,20)),((11,12),((18,10),((22,23),38)))),(16,17)),25)),(((31,(13,14)),21),42))),(5,2),1);
	TREE RAxML_Bootstrap_Tree = ((5,6),((((((((32,(8,(34,((37,(9,30)),33)))),26),7),((24,39),((35,(36,27)),((45,(46,((40,(4,3)),(47,29)))),(41,(43,44)))))),((31,(13,14)),25)),((((((11,12),23),(17,16)),(10,18)),(22,((38,(19,20)),(15,28)))),21)),2),42),1);
	TREE RAxML_Bootstrap_Tree = (2,(42,((5,6),(((31,(14,13)),21),(((((18,10),(((22,(28,15)),(23,(38,(19,20)))),((16,17),(12,11)))),((30,(37,9)),((34,((8,(33,32)),26)),7))),(25,((27,(41,(((43,44),(((40,(4,3)),45),46)),(47,29)))),(35,36)))),(39,24))))),1);
	TREE RAxML_Bootstrap_Tree = ((42,(5,(((((31,(14,13)),21),(7,((34,(37,(30,9))),(26,((33,32),8))))),((24,39),((36,((27,((41,(43,44)),(((((4,3),45),46),40),(29,47)))),35)),((22,(28,15)),((38,(((18,10),25),(23,((17,16),(12,11))))),(19,20)))))),6))),2,1);
	TREE RAxML_Bootstrap_Tree = (2,(42,(5,(6,(((21,(((11,12),(((38,(20,19)),((10,18),(16,17))),23)),((15,28),22))),(25,((35,((41,36),((27,(29,47)),((3,4),((45,(46,40)),(44,43)))))),((24,39),(34,(((9,37),30),(7,(26,(8,(32,33)))))))))),(31,(13,14)))))),1);
	TREE RAxML_Bootstrap_Tree = (2,(((((31,(14,13)),21),((((10,18),((38,((20,19),(22,(15,28)))),(((11,12),23),(17,16)))),(25,((27,(((((4,3),40),(45,46)),(44,43)),(41,(47,29)))),(35,36)))),(((34,(((8,(33,32)),26),(37,(30,9)))),7),(24,39)))),(6,5)),42),1);
	TREE RAxML_Bootstrap_Tree = ((2,42),(((((((((37,9),30),7),(34,(26,(8,(33,32))))),((35,(45,(((41,(40,((3,4),(29,47)))),36),(43,44)))),(24,39))),(((46,27),25),(31,(13,14)))),(21,((10,18),(((22,(15,28)),((20,19),38)),(23,((12,11),(17,16))))))),6),5),1);
	TREE RAxML_Bootstrap_Tree = (2,(((5,6),((((16,17),((38,((22,(28,15)),(19,20))),((10,18),((11,12),23)))),(25,((34,((7,(26,((32,8),33))),((9,37),30))),(((36,((27,41),(((29,47),(46,(45,(40,(3,4))))),(43,44)))),35),(24,39))))),(21,(31,(13,14))))),42),1);
	TREE RAxML_Bootstrap_Tree = ((42,2),(((((((25,(35,(((((47,29),41),27),((44,43),(((40,(3,4)),46),45))),36))),((18,10),((16,17),(((19,20),38),(((11,12),23),((28,15),22)))))),(7,(26,(((33,34),(37,(9,30))),(32,8))))),(39,24)),(21,(31,(13,14)))),6),5),1);
	TREE RAxML_Bootstrap_Tree = ((6,(((((((23,(11,12)),((((10,18),(20,19)),((17,16),38)),((15,28),22))),((13,14),31)),((35,(36,((27,((29,47),41)),((((4,3),45),(40,46)),(44,43))))),25)),((24,39),(7,((30,(9,37)),(34,(33,((32,26),8))))))),21),(2,42))),5,1);
	TREE RAxML_Bootstrap_Tree = (2,((5,(((((34,((37,(9,30)),(7,((33,(8,32)),26)))),((35,(((36,41),(43,44)),((((46,(45,(4,3))),40),(29,47)),27))),(24,39))),(25,(31,(14,13)))),(((22,(28,15)),(((17,(23,38)),((16,(18,10)),(12,11))),(20,19))),21)),6)),42),1);
	TREE RAxML_Bootstrap_Tree = ((42,(5,(6,((((13,14),31),21),((24,39),(((7,(26,(32,((34,(((30,9),37),33)),8)))),((22,(15,28)),(((12,11),23),((38,(20,19)),((17,16),(18,10)))))),(25,((35,(((43,44),(41,36)),(27,(46,((40,(4,3)),(29,47)))))),45)))))))),2,1);
	TREE RAxML_Bootstrap_Tree = (2,(42,((5,6),(((31,(14,13)),25),((((24,39),((35,((36,((43,44),41)),((46,(45,((4,3),40))),(47,29)))),27)),(((26,(((34,33),8),32)),((9,37),30)),7)),(((12,11),((23,(18,10)),(((22,(15,28)),(20,19)),((16,17),38)))),21))))),1);
	TREE RAxML_Bootstrap_Tree = (((2,42),(6,(((14,13),31),(((21,((((11,12),(17,16)),((38,(19,20)),(23,((15,28),22)))),(10,18))),25),((24,39),((35,(((41,(44,43)),36),27)),((7,(26,((33,34),((((47,29),((40,46),(45,(4,3)))),8),32)))),(37,(30,9))))))))),5,1);
	TREE RAxML_Bootstrap_Tree = (((5,6),((21,(31,(13,14))),(((((19,20),((15,28),22)),((38,23),((10,18),((16,17),(11,12))))),((35,((36,((((40,(45,46)),((4,3),(47,29))),(44,43)),41)),27)),25)),((39,24),(7,(((37,9),30),(34,((8,(32,33)),26)))))))),(2,42),1);
	TREE RAxML_Bootstrap_Tree = ((((((31,(14,13)),((((11,12),(16,((18,10),17))),((19,20),((38,23),(22,(28,15))))),(25,((((41,36),(((43,44),(46,(((4,3),40),45))),(29,47))),27),35)))),((21,((((9,37),30),7),(34,((8,32),(33,26))))),(24,39))),6),5),(2,42),1);
	TREE RAxML_Bootstrap_Tree = (((5,((((24,39),(((((9,37),30),((26,((34,33),(8,32))),7)),(21,(31,(14,13)))),(25,(27,(35,((41,(((((4,3),45),(40,46)),(29,47)),(43,44))),36)))))),((22,(15,28)),((19,20),(((10,18),(11,12)),((38,(16,17)),23))))),6)),42),2,1);
	TREE RAxML_Bootstrap_Tree = (2,((42,5),(((((13,14),31),21),(((26,(8,(32,((30,(9,37)),(33,34))))),7),(((((27,((43,44),((29,47),(46,(45,(40,(4,3))))))),(35,(41,36))),25),((10,18),((23,((12,11),(17,16))),(38,((22,(28,15)),(19,20)))))),(39,24)))),6)),1);
	TREE RAxML_Bootstrap_Tree = ((42,(5,(((21,(7,(((33,((34,32),8)),26),(37,(9,30))))),((24,39),((31,(14,13)),(((((43,44),(41,36)),((27,((46,((4,3),40)),(29,47))),35)),(45,25)),((10,18),((22,(28,15)),(((12,11),(17,16)),(((19,20),38),23)))))))),6))),2,1);
	TREE RAxML_Bootstrap_Tree = ((42,2),((5,6),((((13,14),31),21),(((((19,20),((16,17),(12,11))),(38,(23,((28,15),22)))),((18,10),25)),(((39,24),(36,(35,(27,(((47,29),(46,(((4,3),45),40))),(41,(43,44))))))),(((37,9),30),(((8,((33,32),26)),7),34)))))),1);
	TREE RAxML_Bootstrap_Tree = (2,(42,(((21,((13,14),31)),(((((27,(((46,((45,(3,4)),40)),(47,29)),(((43,44),41),36))),35),25),((7,(26,(((34,32),((37,(30,9)),33)),8))),(24,39))),(((15,28),22),(((20,19),((18,10),(23,38))),((11,12),(17,16)))))),(5,6))),1);
	TREE RAxML_Bootstrap_Tree = ((5,(6,(((((14,31),13),21),(((24,39),((26,(32,(((37,(30,9)),(34,33)),8))),7)),((25,(((36,(41,(44,43))),((27,((29,47),(40,46))),((3,4),45))),35)),(((20,19),((10,18),(38,((22,(15,28)),((11,12),23))))),(16,17))))),42))),2,1);
	TREE RAxML_Bootstrap_Tree = ((2,42),((6,((((27,((((44,43),((29,47),(((40,46),45),(3,4)))),(36,41)),35)),((24,39),((7,(34,((30,9),37))),(26,(33,(32,8)))))),(21,(31,(13,14)))),(25,((10,18),(((22,(15,28)),(38,(20,19))),(23,((11,12),(16,17)))))))),5),1);
	TREE RAxML_Bootstrap_Tree = ((((21,((((((8,(26,32)),(33,34)),(30,(9,37))),7),((18,10),(((16,17),(11,12)),(((20,19),38),(23,((28,15),22)))))),((24,39),(35,(36,(((29,47),(46,(45,(40,(3,4))))),(27,(41,(43,44))))))))),6),(((13,14),(31,25)),5)),(2,42),1);
	TREE RAxML_Bootstrap_Tree = (((5,(6,((((7,(26,((((37,(30,9)),33),34),(8,32)))),(39,24)),((31,(14,13)),((25,((((43,44),((3,4),(45,(40,46)))),(27,(41,(47,29)))),(36,35))),((10,18),(((19,20),38),((22,(15,28)),(((12,11),(16,17)),23))))))),21))),42),2,1);
	TREE RAxML_Bootstrap_Tree = ((42,(((((39,24),((22,(28,15)),((((((16,17),(11,12)),23),(10,18)),38),(19,20)))),(((26,((8,((30,(9,37)),(34,33))),32)),7),(25,(35,(27,((36,((43,44),41)),((47,29),((40,(45,(3,4))),46)))))))),(21,(31,(14,13)))),(5,6))),2,1);
	TREE RAxML_Bootstrap_Tree = (2,(((42,(((7,(26,((8,(32,34)),(((9,37),30),33)))),((39,24),((31,(13,14)),((((((28,15),22),(23,((12,11),(16,17)))),(38,(19,20))),(10,18)),((35,(27,((36,41),(((44,43),((45,(46,40)),(4,3))),(29,47))))),25))))),21)),6),5),1);
	TREE RAxML_Bootstrap_Tree = ((42,(((21,(7,(26,(((34,(33,((37,9),30))),32),8)))),((24,39),((31,(14,13)),((((((22,(28,15)),(19,20)),38),((17,16),(23,(11,12)))),(10,18)),(25,((35,(36,((41,27),(47,29)))),((46,((40,(4,3)),45)),(44,43)))))))),(6,5))),2,1);
	TREE RAxML_Bootstrap_Tree = (((((((25,(35,(27,((36,41),((29,47),((46,(((4,3),45),40)),(43,44))))))),((22,(28,15)),((19,20),((38,(23,((17,16),(12,11)))),(10,18))))),((7,(26,((((37,9),30),(34,33)),(32,8)))),(39,24))),((31,(13,14)),21)),42),(6,5)),2,1);
	TREE RAxML_Bootstrap_Tree = (2,(((5,6),((((18,10),((((22,(28,15)),(19,20)),38),((23,(12,11)),(16,17)))),((((26,(((34,33),32),8)),(((30,9),37),7)),((24,39),(35,((((29,47),(4,3)),(40,(46,45))),((36,((43,44),41)),27))))),25)),(21,(31,(14,13))))),42),1);
	TREE RAxML_Bootstrap_Tree = ((42,2),((((31,(13,14)),21),(((((11,12),(22,(28,15))),(23,(38,(((10,18),(17,16)),(19,20))))),25),((7,((37,(30,9)),(((8,(34,32)),33),26))),((24,39),(27,((36,(((((3,4),45),(46,40)),(29,47)),(41,(43,44)))),35)))))),(6,5)),1);
	TREE RAxML_Bootstrap_Tree = (((((((25,((14,13),31)),(35,(36,((((47,29),((((4,3),45),40),46)),(27,41)),(43,44))))),((((19,20),((15,28),22)),((((11,12),23),(17,16)),38)),(10,18))),((39,24),(7,((((8,(32,26)),33),34),(30,(9,37)))))),(42,21)),(6,5)),2,1);
	TREE RAxML_Bootstrap_Tree = (((42,(((7,((26,(8,((34,33),32))),(30,(9,37)))),21),((24,39),(((13,14),31),((((38,(19,20)),((17,16),(18,10))),((22,(15,28)),(23,(12,11)))),(25,(35,((27,((29,47),(46,(((3,4),45),40)))),(((44,43),41),36))))))))),(5,6)),2,1);
	TREE RAxML_Bootstrap_Tree = (2,(((5,6),((21,(31,(14,13))),((((24,39),((35,(((41,36),(44,43)),(((47,29),27),(46,((40,(3,4)),45))))),25)),((26,(((33,(37,(30,9))),(34,32)),8)),7)),(((12,11),((((18,10),22),((15,28),(38,(20,19)))),23)),(16,17))))),42),1);
	TREE RAxML_Bootstrap_Tree = (2,(42,((5,6),(((((((20,19),((22,(28,15)),38)),(((18,10),23),(12,11))),(17,16)),(25,((35,((27,(((44,43),(46,((47,29),(40,(3,4))))),41)),36)),45))),(31,(14,13))),((((26,(32,((34,33),8))),(((37,9),30),7)),21),(39,24))))),1);
	TREE RAxML_Bootstrap_Tree = ((42,((6,5),((((13,14),31),(((39,24),((7,(((9,37),30),(26,((33,8),(34,32))))),(35,(36,((41,((43,44),(((3,4),45),(40,46)))),(27,(47,29))))))),25)),(((((10,18),((16,17),((12,11),23))),(38,(20,19))),(22,(28,15))),21)))),2,1);
	TREE RAxML_Bootstrap_Tree = (2,((42,(((24,39),(((26,(32,((34,33),8))),(7,((((15,28),22),((20,19),((23,38),((16,17),((11,12),(18,10)))))),(30,(9,37))))),(21,(31,(13,14))))),(((36,(((43,44),((40,46),((4,3),45))),((47,29),(27,41)))),35),25))),(6,5)),1);
	TREE RAxML_Bootstrap_Tree = (2,(42,(((((13,14),31),((((((27,((44,43),41)),36),((47,29),(((4,3),45),(46,40)))),35),((39,24),((26,((32,8),(33,(34,(37,(9,30)))))),7))),(25,(21,((10,18),((38,((19,20),(22,(28,15)))),(((12,11),23),(17,16)))))))),6),5)),1);
	TREE RAxML_Bootstrap_Tree = ((((6,((((((((47,29),(46,(45,((4,3),40)))),(36,((44,43),41))),27),35),(25,((10,18),(((22,(28,15)),((11,12),23)),((20,19),((16,17),38)))))),(((((37,9),30),34),((26,(33,(8,32))),7)),(24,39))),(21,(31,(13,14))))),5),42),2,1);
	TREE RAxML_Bootstrap_Tree = ((((((31,(13,14)),21),((((22,(28,15)),((20,19),(((11,12),(17,16)),((18,10),(23,38))))),((24,39),((26,((8,(32,33)),(34,(((30,9),37),((35,36),(((47,29),27),(((45,(46,40)),((3,4),(43,44))),41))))))),7))),25)),6),(42,5)),2,1);
	TREE RAxML_Bootstrap_Tree = ((((6,5),(21,(((((((10,18),((((12,11),(16,17)),23),38)),(((28,15),22),(20,19))),(31,(14,13))),25),(35,(((44,43),(41,36)),(((46,(45,40)),(4,3)),(27,(47,29)))))),(((7,((9,37),30)),(34,(33,(26,(32,8))))),(24,39))))),42),2,1);
	TREE RAxML_Bootstrap_Tree = ((((((18,10),(((23,((12,11),(16,17))),(22,(15,28))),(38,(20,19)))),21),((((31,(13,14)),(25,(35,(27,(((36,41),(47,29)),((((3,4),40),(45,46)),(44,43))))))),(7,(((26,(8,(32,33))),34),(30,(9,37))))),(39,24))),(2,42)),(5,6),1);
	TREE RAxML_Bootstrap_Tree = ((2,42),((((13,14),31),((25,(((39,24),((((3,4),45),40),(35,((46,(27,(29,47))),(36,((43,44),41)))))),((7,(30,(37,9))),((26,((33,8),32)),34)))),(((10,18),((((16,17),(11,12)),23),((38,(19,20)),((28,15),22)))),21))),(5,6)),1);
	TREE RAxML_Bootstrap_Tree = ((6,5),((42,2),((((10,18),((38,((20,19),(22,(28,15)))),(((11,12),(16,17)),23))),(39,24)),(((35,((27,((29,47),(46,(((4,3),45),40)))),(36,(41,(44,43))))),(31,(14,13))),(25,(21,((30,(9,37)),(7,(26,((34,33),(8,32)))))))))),1);
	TREE RAxML_Bootstrap_Tree = (((2,42),(((((14,13),31),((((15,28),22),((((16,17),(12,11)),(10,18)),((38,(20,19)),23))),(25,(27,(35,(36,((41,(44,43)),((46,(45,((3,4),40))),(47,29))))))))),(((7,(37,(30,9))),(26,(((33,34),32),8))),(24,39))),21)),(5,6),1);
	TREE RAxML_Bootstrap_Tree = ((6,(2,5)),((((31,(14,13)),21),((((22,(15,28)),((((10,18),(38,23)),(19,20)),((11,12),(16,17)))),(25,(27,(35,(((29,47),(((4,3),45),(46,40))),(36,(41,(44,43)))))))),((39,24),(((37,(9,30)),34),((26,(33,(32,8))),7))))),42),1);
	TREE RAxML_Bootstrap_Tree = ((42,(5,(6,(((((25,(35,((((44,43),41),36),((27,(47,29)),((46,40),((4,3),45)))))),((23,((((((15,28),22),(20,19)),38),(16,17)),(11,12))),(10,18))),(39,24)),(7,(26,(8,(((37,(9,30)),33),(34,32)))))),((31,(14,13)),21))))),2,1);
	TREE RAxML_Bootstrap_Tree = (2,((((((((26,(33,(8,32))),34),(7,(37,(30,9)))),(((((((43,44),((45,(40,46)),(3,4))),(29,47)),((41,36),27)),35),25),(24,39))),((((15,28),22),(((((20,19),38),((17,16),(10,18))),23),(11,12))),21)),(31,(13,14))),(6,5)),42),1);
	TREE RAxML_Bootstrap_Tree = (((2,((((14,13),31),21),(((((16,17),(((19,20),38),((10,18),((11,12),((22,(28,15)),23))))),(7,((30,(9,37)),(34,((8,(32,26)),33))))),(39,24)),(((35,((41,36),(((44,43),((29,47),(45,(40,46)))),(4,3)))),27),25)))),6),(5,42),1);
	TREE RAxML_Bootstrap_Tree = (2,(42,(((((((27,((((((3,4),40),45),46),(29,47)),(41,(44,43)))),36),35),((((22,(28,15)),(20,19)),(38,((16,((18,10),17)),((12,11),23)))),(25,((13,14),31)))),(21,((((30,9),37),34),(7,(26,(32,(8,33))))))),(39,24)),(6,5))),1);
	TREE RAxML_Bootstrap_Tree = ((((21,(31,(13,14))),(((25,((36,(((((47,29),(46,(40,(4,3)))),(41,27)),(43,44)),45)),35)),(24,39)),(((26,((8,32),(34,33))),(7,(30,(9,37)))),(((((23,38),17),(16,(11,12))),(((15,28),22),(19,20))),(10,18))))),(5,6)),(2,42),1);
	TREE RAxML_Bootstrap_Tree = ((42,2),(5,((((7,(26,(8,(((30,(9,37)),(34,33)),32)))),((((27,((47,29),((((4,3),45),40),46))),(36,((44,43),41))),35),(24,39))),((25,(31,(14,13))),(21,((18,10),((16,17),(((22,(28,15)),((11,12),23)),((20,19),38))))))),6)),1);
	TREE RAxML_Bootstrap_Tree = ((42,(5,(6,(21,(((((9,37),30),(34,(((32,33),8),26))),7),((39,24),(((13,14),31),((25,(35,((((43,44),41),36),((27,(29,47)),(46,(45,((3,4),40))))))),((((11,12),(16,17)),(23,(((22,(28,15)),(20,19)),38))),(10,18)))))))))),2,1);
	TREE RAxML_Bootstrap_Tree = (((((27,6),5),(((31,(14,13)),21),((((((22,(28,15)),(19,20)),((23,((11,12),((18,10),(17,16)))),38)),(25,(35,(((46,(((3,4),40),45)),(29,47)),(36,(41,(43,44))))))),((((30,9),37),(7,(32,(8,(33,26))))),34)),(24,39)))),42),2,1);
	TREE RAxML_Bootstrap_Tree = (2,(42,((5,6),(((31,(13,14)),21),(((((10,18),(16,17)),((((11,12),23),(22,(15,28))),((19,20),38))),(25,(35,(36,((41,((29,47),27)),((46,(45,(40,(4,3)))),(44,43))))))),((((30,(37,9)),((33,((26,32),8)),34)),7),(39,24)))))),1);
	TREE RAxML_Bootstrap_Tree = ((42,5),(2,((((25,(((38,((18,10),(17,16))),(23,(12,11))),((20,19),((15,28),22)))),((7,((30,(37,9)),(34,(33,(26,(8,32)))))),((24,39),(35,(((27,(41,(44,43))),((((3,4),40),(47,29)),46)),36))))),(((13,14),31),21)),(6,45))),1);
	TREE RAxML_Bootstrap_Tree = ((((((18,10),((((19,20),(22,(28,15))),38),(23,((16,17),(12,11))))),((((14,13),31),21),(((7,(26,((8,32),(34,(((37,9),30),33))))),(24,39)),(((((27,(29,47)),(46,(40,(45,(4,3))))),(36,((43,44),41))),35),25)))),6),(42,5)),2,1);
	TREE RAxML_Bootstrap_Tree = (((42,2),(((27,25),(((24,39),((10,18),(((38,23),((17,16),(11,12))),((20,19),(22,(15,28)))))),(((14,13),31),(21,(7,(((26,(32,8)),33),(34,((36,(((46,(40,((4,3),45))),(29,47)),(41,(43,44)))),(30,(9,37)))))))))),35)),(5,6),1);
	TREE RAxML_Bootstrap_Tree = ((42,2),(5,(((((31,(13,14)),(((((20,19),(22,(28,15))),(38,(((17,16),(12,11)),((4,3),23)))),(18,10)),(((((((44,43),41),((40,(45,46)),(29,47))),36),27),35),25))),(((7,(30,(9,37))),(34,(33,(26,(32,8))))),21)),(39,24)),6)),1);
	TREE RAxML_Bootstrap_Tree = (((42,5),(6,((((((12,11),((10,18),(17,16))),23),22),((15,28),((20,19),38))),((((((27,(41,(44,43))),(((46,(45,40)),(47,29)),(3,4))),36),35),(39,24)),(25,((((13,14),31),21),((((32,34),(8,26)),33),((37,(30,9)),7)))))))),2,1);
	TREE RAxML_Bootstrap_Tree = ((42,((6,5),(((((39,24),(25,((35,((((40,46),((3,4),45)),(29,47)),((43,44),(36,41)))),27))),((7,((9,37),30)),((((8,32),26),33),34))),(21,(31,(14,13)))),((10,18),(((23,(12,11)),(17,16)),((19,20),((22,(28,15)),38))))))),2,1);
	TREE RAxML_Bootstrap_Tree = ((42,2),(5,((((((((27,(47,29)),(46,(40,(4,3)))),(36,((43,44),41))),35),(25,45)),(((23,((12,11),(16,17))),((38,(19,20)),(18,10))),(22,(15,28)))),((24,39),(((14,13),31),(21,(7,(26,(((33,32),8),((37,(9,30)),34)))))))),6)),1);
	TREE RAxML_Bootstrap_Tree = ((42,2),(5,(((((26,((8,32),((34,33),((9,37),30)))),7),((25,(((((((46,(45,40)),(44,43)),(4,3)),(29,47)),(41,36)),27),35)),((39,24),((16,17),(((10,18),(20,19)),(((12,11),((15,28),22)),(38,23))))))),(((14,13),31),21)),6)),1);
	TREE RAxML_Bootstrap_Tree = (2,(42,(((((((7,(26,((8,((37,(9,30)),(33,34))),32))),((14,13),31)),((35,((27,36),((41,(44,43)),((47,29),((40,((3,4),45)),46))))),25)),(24,39)),((18,10),((((22,(28,15)),(19,20)),38),((16,17),(23,(11,12)))))),21),(5,6))),1);
	TREE RAxML_Bootstrap_Tree = (2,((((21,((13,14),31)),((((((18,10),((17,16),(12,11))),((22,(23,38)),(15,28))),(19,20)),25),((39,24),(35,((7,(((37,9),30),(34,(((32,33),8),26)))),(((27,41),(((47,29),(45,(46,((3,4),40)))),(44,43))),36)))))),(5,6)),42),1);
	TREE RAxML_Bootstrap_Tree = ((42,((6,5),((24,39),((((25,((((3,4),((29,47),(45,(40,46)))),(27,(36,((43,44),41)))),35)),((22,(15,28)),((20,19),((18,10),(38,((17,16),(23,(11,12)))))))),(21,(31,(14,13)))),(7,(((((8,32),26),33),34),((37,9),30))))))),2,1);
	TREE RAxML_Bootstrap_Tree = (2,((6,(((31,(14,13)),21),(((39,24),(7,((30,(9,37)),(((34,33),(32,8)),26)))),((25,(27,(((((47,29),(46,(40,((4,3),45)))),((44,43),41)),36),35))),((19,20),(((38,(23,(18,10))),((16,17),(12,11))),(22,(15,28)))))))),(42,5)),1);
[truncated: 44,203 more chars]
