# Supplementary material for: Have Niche, Will Travel. New Means of Linking Diet and Ecomorphology Reveals Niche Conservatism in Freshwater Cottoid Fishes
Source: Integr Org Biol. 2019 Sep 6;1(1):obz023. doi: 10.1093/iob/obz023 (PMC7671106; doi:10.1093/iob/obz023)
Supplement: obz023_Supplementary_Data [file obz023_supplementary_data.zip › SupplementaryData2.4_COI_genetree.nex]

#NEXUS
[written Sun Aug 26 14:51:56 PDT 2018 by Mesquite  version 3.51 (build 898) at Thaddaeuss-MacBook-Pro.local/192.168.0.2]

BEGIN TAXA;
	TITLE Taxa;
	DIMENSIONS NTAX=195;
	TAXLABELS
		'Artedius_fenestralis.1' 'Artedius_fenestralis.2' 'Artedius_fenestralis.3' 'Artedius_fenestralis.4' 'Blepsias_cirrhosus.1' 'Blepsias_cirrhosus.2' 'Chitonotus_pugetensis.1' 'Chitonotus_pugetensis.2' 'Chitonotus_pugetensis.3' 'Chitonotus_pugetensis.4' 'Chitonotus_pugetensis.5' 'Clinocottus_acuticeps.1' 'Clinocottus_acuticeps.2' 'Clinocottus_acuticeps.3' 'Clinocottus_acuticeps.4' 'Clinocottus_acuticeps.5' 'Clinocottus_analis.1' 'Clinocottus_analis.2' 'Clinocottus_analis.3' 'Clinocottus_analis.4' 'Clinocottus_embryum.1' 'Clinocottus_embryum.2' 'Clinocottus_embryum.3' 'Clinocottus_embryum.4' 'Clinocottus_embryum.5' 'Clinocottus_globiceps.1' 'Clinocottus_globiceps.2' 'Clinocottus_globiceps.3' 'Clinocottus_globiceps.4' 'Clinocottus_globiceps.5' 'Clinocottus_recalvus.1' 'Clinocottus_recalvus.2' 'Clinocottus_recalvus.3' 'Cottus_aleuticus.1' 'Cottus_aleuticus.2' 'Cottus_aleuticus.3' 'Cottus_aleuticus.4' 'Cottus_aleuticus.5' 'Cottus_asper.1' 'Cottus_asper.2' 'Cottus_asper.3' 'Cottus_asper.4' 'Cottus_asper.5' 'Cottus_bairdii.1' 'Cottus_bairdii.2' 'Cottus_bairdii.3' 'Cottus_bairdii.4' 'Cottus_bairdii.5' 'Cottus_beldingii.1' 'Cottus_beldingii.2' 'Cottus_beldingii.3' 'Cottus_beldingii.4' 'Cottus_caeruleomentum.1' 'Cottus_caeruleomentum.2' 'Cottus_caeruleomentum.3' 'Cottus_caeruleomentum.4' 'Cottus_carolinae.1' 'Cottus_carolinae.2' 'Cottus_carolinae.3' 'Cottus_carolinae.4' 'Cottus_carolinae.5' 'Cottus_cognatus.1' 'Cottus_cognatus.2' 'Cottus_cognatus.3' 'Cottus_cognatus.4' 'Cottus_cognatus.5' 'Cottus_confusus.1' 'Cottus_confusus.2' 'Cottus_confusus.3' 'Cottus_confusus.4' 'Cottus_confusus.5' 'Cottus_girardi.1' 'Cottus_girardi.2' 'Cottus_girardi.3' 'Cottus_gobio.1' 'Cottus_gobio.2' 'Cottus_gobio.3' 'Cottus_gobio.4' 'Cottus_gobio.5' 'Cottus_gulosus.1' 'Cottus_hangiongensis.1' 'Cottus_hubbsi.1' 'Cottus_hubbsi.2' 'Cottus_klamathensis.1' 'Cottus_klamathensis.2' 'Cottus_klamathensis.3' 'Cottus_klamathensis.4' 'Cottus_klamathensis.5' 'Cottus_leiopomus.1' 'Cottus_perplexus.1' 'Cottus_perplexus.2' 'Cottus_perplexus.3' 'Cottus_perplexus.4' 'Cottus_perplexus.5' 'Cottus_pitensis.1' 'Cottus_pitensis.2' 'Cottus_pitensis.3' 'Cottus_pitensis.4' 'Cottus_pitensis.5' 'Cottus_poecilopus.1' 'Cottus_poecilopus.2' 'Cottus_poecilopus.3' 'Cottus_pollux.1' 'Cottus_pollux.2' 'Cottus_pollux.3' 'Cottus_pollux.4' 'Cottus_pollux.5' 'Cottus_rhotheus.1' 'Cottus_rhotheus.2' 'Cottus_rhotheus.3' 'Cottus_rhotheus.4' 'Cottus_ricei.1' 'Cottus_ricei.2' 'Cottus_ricei.3' 'Cottus_ricei.4' 'Cottus_ricei.5' 'Dasycottus_setiger.1' 'Dasycottus_setiger.2' 'Dasycottus_setiger.3' 'Dasycottus_setiger.4' 'Dasycottus_setiger.5' 'Enophrys_bison.1' 'Enophrys_bison.2' 'Enophrys_bison.3' 'Enophrys_bison.4' 'Enophrys_bison.5' 'Gymnocanthus_galeatus.1' 'Gymnocanthus_galeatus.2' 'Gymnocanthus_galeatus.3' 'Gymnocanthus_galeatus.4' 'Gymnocanthus_galeatus.5' 'Hemilepidotus_jordani.1' 'Hemilepidotus_zapus.1' 'Hemitripterus_bolini.1' 'Hexagrammos_decagrammus.1' 'Hexagrammos_decagrammus.2' 'Hexagrammos_decagrammus.3' 'Hexagrammos_decagrammus.4' 'Hexagrammos_decagrammus.5' 'Icelinus_filamentosus.1' 'Icelinus_filamentosus.2' 'Icelinus_filamentosus.3' 'Icelinus_filamentosus.4' 'Icelinus_filamentosus.5' 'Icelus_spiniger.1' 'Icelus_spiniger.2' 'Icelus_spiniger.3' 'Leptocottus_armatus.1' 'Leptocottus_armatus.2' 'Leptocottus_armatus.3' 'Leptocottus_armatus.4' 'Leptocottus_armatus.5' 'Mesocottus_haitej.1' 'Mesocottus_haitej.2' 'Myoxocephalus_polyacanthocephalus.1' 'Myoxocephalus_polyacanthocephalus.2' 'Myoxocephalus_polyacanthocephalus.3' 'Myoxocephalus_polyacanthocephalus.4' 'Myoxocephalus_polyacanthocephalus.5' 'Oligocottus_maculosus.1' 'Oligocottus_maculosus.2' 'Oligocottus_maculosus.3' 'Oligocottus_maculosus.4' 'Oligocottus_maculosus.5' 'Oligocottus_rimensis.1' 'Oligocottus_rimensis.2' 'Oligocottus_rimensis.3' 'Oligocottus_rimensis.4' 'Oligocottus_snyderi.1' 'Oligocottus_snyderi.2' 'Oligocottus_snyderi.3' 'Oligocottus_snyderi.4' 'Oligocottus_snyderi.5' 'Psychrolutes_phrictus.1' 'Psychrolutes_phrictus.2' 'Psychrolutes_phrictus.3' 'Psychrolutes_phrictus.4' 'Radulinus_asprellus.1' 'Radulinus_asprellus.2' 'Radulinus_asprellus.3' 'Radulinus_asprellus.4' 'Radulinus_asprellus.5' 'Rhamphocottus_richardsonii.1' 'Rhamphocottus_richardsonii.2' 'Rhamphocottus_richardsonii.3' 'Scorpaenichthys_marmoratus.1' 'Scorpaenichthys_marmoratus.2' 'Scorpaenichthys_marmoratus.3' 'Stellerina_xyosterna.1' 'Trachidermus_fasciatus.1' 'Trachidermus_fasciatus.2' 'Trachidermus_fasciatus.3' 'Trachidermus_fasciatus.4' 'Trachidermus_fasciatus.5' 'Triglops_scepticus.1' 
	;

END;


BEGIN CHARACTERS;
	TITLE  Character_Matrix;
	DIMENSIONS  NCHAR=651;
	FORMAT DATATYPE = DNA GAP = - MISSING = ?;
	MATRIX
	'Artedius_fenestralis.1'             CTGTATCTAGTATTCGGTGCTTGAGCTGGGATAGTGGGCACAGCCCTAAGCCTCCTAATTCGGGCTGAACTAAGCCAACCCGGAGCTCTTTTGGGCGACGACCAAATTTATAATGTAATTGTCACTGCACACGCTTTCGTAATGATTTTCTTTATAGTCATGCCAATCATGATCGGGGGTTTCGGGAACTGACTAATCCCCCTGATAATCGGGGCCCCCGATATGGCATTTCCTCGCATGAACAACATGAGCTTTTGACTCCTTCCTCCCTCGTTTTTACTTCTTCTGGCTTCCTCCGGGGTTGAAGCGGGGGCCGGGACCGGATGAACAGTTTACCCACCCCTTGCAGGCAACCTAGCCCACGCAGGGGCCTCTGTAGACTTAACAATTTTTTCTCTCCACCTGGCCGGAATCTCTTCAATTCTTGGTGCAATTAATTTCATTACAACGATCATCAACATAAAACCTCCTGCCGTCTCCCAGTACCAAACCCCTCTGTTCGTATGGTCCGTGCTTATCACAGCCGTTCTCCTGCTTCTGTCCCTCCCCGTCCTTGCTGCAGCTATTACAATGCTTTTAACAGACCGAAACTTAAACACCACTTTCTTCGACCCTGCTGGGGGAGGGGACCCCATCCTTTACCAACACCTC
	'Artedius_fenestralis.2'             CTGTATCTAGTATTCGGTGCTTGAGCTGGGATAGTGGGCACAGCCCTAAGCCTCCTAATTCGGGCTGAACTAAGCCAACCCGGAGCTCTTTTGGGCGACGACCAAATTTATAATGTAATTGTCACTGCACACGCTTTCGTAATGATTTTCTTTATAGTCATGCCAATCATGATCGGGGGTTTCGGGAACTGACTAATCCCCCTGATAATCGGGGCCCCCGATATGGCGTTTCCTCGCATGAACAACATGAGCTTTTGACTCCTTCCTCCCTCGTTTTTACTTCTTCTGGCTTCCTCCGGGGTTGAAGCGGGGGCCGGGACCGGATGAACAGTTTACCCACCCCTTGCAGGCAACCTAGCCCACGCAGGGGCCTCTGTAGACTTAACAATCTTTTCTCTCCACCTGGCCGGAATCTCTTCAATTCTTGGTGCAATTAATTTCATTACAACGATCATCAACATAAAACCTCCTGCCGTCTCCCAGTACCAAACCCCTCTGTTCGTATGGTCCGTGCTTATCACAGCCGTTCTCCTGCTTCTGTCCCTCCCCGTCCTTGCTGCAGCTATTACAATGCTTTTAACAGACCGAAACTTAAACACCACTTTCTTCGACCCTGCTGGGGGAGGGGACCCCATCCTTTACCAACACCTC
	'Artedius_fenestralis.3'             CTGTATCTAGTATTCGGTGCTTGAGCTGGGATAGTGGGCACAGCCCTAAGCCTCCTAATTCGGGCTGAACTAAGCCAACCCGGAGCTCTTTTGGGCGACGACCAAATTTATAATGTAATTGTCACTGCACACGCTTTCGTAATGATTTTCTTTATAGTCATGCCAATCATGATCGGGGGTTTCGGGAACTGACTAATCCCCCTGATAATCGGGGCCCCCGATATGGCATTTCCTCGCATGAACAACATGAGCTTTTGACTCCTTCCTCCCTCGTTTTTACTTCTTCTGGCTTCCTCCGGGGTTGAAGCGGGGGCCGGGACCGGATGAACAGTTTACCCACCCCTTGCAGGCAACCTAGCCCACGCAGGGGCCTCTGTAGACTTAACAATTTTTTCTCTCCACCTGGCCGGAATCTCTTCAATTCTTGGTGCAATTAATTTCATTACAACGATCATCAACATAAAACCTCCTGCCGTCTCCCAGTACCAAACCCCTCTGTTCGTATGGTCCGTGCTTATCACAGCCGTTCTCCTGCTTCTGTCCCTCCCCGTCCTTGCTGCAGCTATTACAATGCTTTTAACAGACCGAAACTTAAACACCACTTTCTTCGACCCTGCTGGGGGAGGGGACCCCATCCTTTACCAACACCTC
	'Artedius_fenestralis.4'             CTGTATCTAGTATTCGGTGCTTGAGCTGGGATAGTGGGCACAGCCCTAAGCCTCCTAATTCGGGCTGAACTAAGCCAACCCGGAGCTCTTTTGGGCGACGACCAAATTTATAATGTAATTGTCACTGCACACGCTTTCGTAATGATTTTCTTTATAGTCATGCCAATCATGATCGGGGGTTTCGGGAACTGACTAATCCCCCTGATAATCGGGGCCCCCGATATGGCATTTCCTCGCATGAACAACATGAGCTTTTGACTCCTTCCTCCCTCGTTTTTACTTCTTCTGGCTTCCTCCGGGGTTGAAGCGGGGGCCGGGACCGGATGAACAGTTTACCCACCCCTTGCAGGCAACCTAGCCCACGCAGGGGCCTCTGTAGACTTAACAATTTTTTCTCTCCACCTGGCCGGAATCTCTTCAATTCTTGGTGCAATTAATTTCATTACAACGATCATCAACATAAAACCTCCTGCCGTCTCCCAGTACCAAACCCCTCTGTTCGTATGGTCCGTGCTTATCACAGCCGTTCTCCTGCTTCTGTCCCTCCCCGTCCTTGCTGCAGCTATTACAATGCTTTTAACAGACCGAAACCTAAACACCACTTTCTTCGACCCTGCTGGGGGAGGGGACCCCATCCTTTACCAACACCTC
	'Blepsias_cirrhosus.1'               CTTTATTTAGTATTTGGTGCTTGAGCCGGAATAGTAGGCACAGCCTTAAGCCTCTTAATTCGAGCTGAACTGAGCCAACCCGGAGCCCTTTTAGGTGACGACCAAATTTATAATGTAATTGTTACGGCCCATGCTTTCGTAATGATCTTCTTTATAGTAATACCAATCATAATTGGAGGCTTCGGAAACTGGCTTATTCCTCTAATGATCGGCGCACCCGATATAGCATTCCCTCGAATAAACAACATGAGCTTTTGACTTCTCCCTCCCTCTTTTCTGTTACTCCTCGCCTCTTCGGGCGTAGAAGCAGGGGCCGGTACGGGGTGAACAGTATACCCCCCTCTCGCTGGTAACCTAGCACATGCGGGGGCTTCTGTTGACTTAACAATCTTCTCCTTACACCTTGCAGGGATCTCTTCAATCCTGGGAGCAATTAATTTCATCACAACAATTATTAACATAAAACCCCCTGCCATTTCTCAGTACCAGACCCCACTTTTCGTGTGGTCTGTCCTTATCACAGCCGTCTTACTACTCCTTTCCCTTCCAGTCCTTGCTGCTGGTATCACAATGCTTCTAACAGATCGTAACCTTAACACCACCTTCTTCGACCCCGCGGGTGGGGGTGACCCCATTCTTTACCAACACCTC
	'Blepsias_cirrhosus.2'               CTTTATTTAGTATTTGGTGCTTGAGCCGGAATAGTAGGCACAGCCTTAAGCCTCTTAATTCGAGCTGAACTGAGCCAACCCGGAGCCCTTTTAGGTGACGACCAAATTTATAATGTAATTGTTACGGCCCATGCTTTCGTAATGATCTTCTTTATAGTAATACCAATCATAATTGGAGGCTTCGGAAACTGGCTTATTCCTCTAATGATCGGCGCACCCGATATAGCATTCCCTCGAATAAACAACATGAGCTTTTGACTTCTCCCTCCCTCTTTTCTGTTACTCCTCGCCTCTTCGGGCGTAGAAGCAGGGGCCGGTACGGGGTGAACAGTATACCCCCCTCTCGCTGGTAACCTAGCACATGCGGGGGCTTCTGTTGACTTAACAATCTTCTCCTTACATCTTGCAGGGATCTCTTCAATCCTGGGAGCAATTAATTTCATCACAACAATTATTAACATAAAACCCCCTGCCATTTCTCAGTACCAGACCCCACTTTTCGTGTGGTCTGTCCTTATCACAGCCGTCTTACTACTCCTTTCCCTTCCAGTCCTTGCTGCTGGTATCACAATGCTTCTAACAGATCGTAACCTTAACACCACCTTCTTCGACCCCGCGGGTGGGGGTGACCCCATTCTTTACCAACACCTC
	'Chitonotus_pugetensis.1'            CTATATCTAGTATTTGGTGCCTGAGCTGGGATAGTGGGCACTGCCCTAAGCCTCCTAATTCGAGCTGAACTAAGCCAACCTGGCGCCCTCTTAGGGGACGACCAGATTTACAACGTAATTGTTACAGCACATGCTTTCGTAATAATTTTCTTTATAGTAATGCCAATCATAATCGGGGGCTTTGGAAACTGGCTAATCCCCCTAATGATCGGGGCCCCAGATATGGCATTTCCCCGCATAAACAACATGAGCTTTTGGCTCCTTCCCCCTTCTTTTTTGTTGCTGCTAGCCTCTTCTGGGGTCGAAGCAGGAGCTGGCACAGGGTGAACAGTGTACCCGCCCCTTTCCGGGAACCTGGCCCACGCAGGGGCCTCTGTTGACTTAACAATTTTTTCCCTGCATCTGGCAGGTATCTCCTCAATCCTCGGGGCTATTAATTTTATCACAACCATCATCAACATAAAACCCCCTGCAATCTCACAGTACCAAACCCCTCTTTTTGTGTGGTCTGTCCTAATCACGGCCGTTCTTCTCCTCCTGTCACTCCCCGTCCTTGCTGCAGCCATCACAATGCTTTTAACAGATCGGAACCTTAACACCACCTTCTTCGACCCGGCAGGTGGGGGAGACCCCATTCTTTACCAACACCTC
	'Chitonotus_pugetensis.2'            CTATATCTAGTATTTGGTGCCTGAGCTGGGATAGTGGGCACTGCCCTAAGCCTCCTAATTCGAGCTGAACTAAGCCAACCTGGCGCCCTCTTAGGGGACGACCAGATTTACAACGTAATTGTTACAGCACATGCTTTCGTAATAATTTTCTTTATAGTAATGCCAATCATAATCGGGGGCTTTGGAAACTGGCTAATCCCCCTAATGATCGGGGCCCCAGATATGGCATTTCCCCGCATAAACAACATGAGCTTTTGGCTCCTTCCCCCTTCTTTTTTGTTGCTGCTAGCCTCTTCTGGGGTCGAAGCAGGAGCTGGCACAGGGTGAACAGTGTACCCGCCCCTTTCCGGGAACCTGGCCCACGCAGGGGCCTCTGTTGACTTAACAATTTTTTCCCTGCATCTGGCAGGTATCTCCTCAATCCTCGGGGCTATTAATTTTATCACAACCATCATCAACATAAAACCCCCTGCAATCTCACAGTACCAAACCCCTCTTTTTGTGTGGTCTGTCCTAATCACGGCCGTTCTTCTCCTCCTGTCACTCCCCGTCCTTGCTGCAGCCATCACAATGCTTTTAACAGATCGGAACCTTAACACCACCTTCTTCGACCCGGCAGGTGGGGGAGACCCCATTCTTTACCAACACCTC
	'Chitonotus_pugetensis.3'            CTATATCTAGTATTTGGTGCCTGAGCTGGGATAGTGGGCACTGCCCTAAGCCTCCTAATTCGAGCTGAACTAAGCCAACCTGGCGCCCTCTTAGGGGACGACCAGATTTACAACGTAATTGTTACAGCACATGCTTTCGTAATAATTTTCTTTATAGTAATGCCAATCATAATCGGGGGCTTTGGAAACTGGCTAATCCCCCTAATGATCGGGGCCCCAGATATGGCATTTCCCCGCATAAACAACATGAGCTTTTGGCTCCTTCCCCCTTCTTTTTTGTTGCTGCTAGCCTCTTCTGGGGTCGAAGCAGGAGCTGGCACAGGGTGAACAGTGTACCCGCCCCTTTCCGGGAACCTGGCCCACGCAGGGGCCTCTGTTGACTTAACAATTTTTTCCCTGCATCTGGCAGGTATCTCCTCAATCCTCGGGGCTATTAATTTTATCACAACCATCATCAACATAAAACCCCCTGCAATCTCACAGTACCAAACCCCTCTTTTTGTGTGGTCTGTCCTAATCACGGCCGTTCTTCTCCTCCTGTCACTCCCCGTCCTTGCTGCAGCCATCACAATGCTTTTAACAGATCGGAACCTTAACACCACCTTCTTCGACCCGGCAGGTGGGGGAGACCCCATTCTTTACCAACACCTC
	'Chitonotus_pugetensis.4'            CTATATCTAGTATTTGGTGCCTGAGCTGGGATAGTGGGCACTGCCCTAAGCCTCCTAATTCGAGCTGAACTAAGCCAACCTGGCGCCCTCTTAGGGGACGACCAGATTTACAACGTAATTGTTACAGCACATGCTTTCGTAATAATTTTCTTTATAGTAATGCCAATCATAATCGGGGGCTTTGGAAACTGGCTAATCCCCCTAATGATCGGGGCCCCAGATATGGCATTTCCCCGCATAAACAACATGAGCTTTTGGCTCCTTCCCCCTTCTTTTTTGTTGCTGCTAGCCTCTTCTGGGGTCGAAGCAGGAGCTGGCACAGGGTGAACAGTGTACCCGCCCCTTTCCGGGAACCTGGCCCACGCAGGGGCCTCTGTTGACTTAACAATTTTTTCCCTGCATCTGGCAGGTATCTCCTCAATCCTCGGGGCTATTAATTTTATCACAACCATCATCAACATAAAACCCCCTGCAATCTCACAGTACCAAACCCCTCTTTTTGTGTGGTCTGTCCTAATCACGGCCGTTCTTCTCCTCCTGTCACTCCCCGTCCTTGCTGCAGCCATCACAATGCTTTTAACAGATCGGAACCTTAACACCACCTTCTTCGACCCGGCAGGTGGGGGAGACCCCATTCTTTACCAACACCTC
	'Chitonotus_pugetensis.5'            CTATATCTAGTATTTGGTGCCTGAGCTGGGATAGTGGGCACTGCCCTAAGCCTCCTAATTCGAGCTGAACTAAGCCAACCTGGCGCCCTCTTAGGGGACGACCAGATTTACAACGTAATTGTTACAGCACATGCTTTCGTAATAATTTTCTTTATAGTAATGCCAATCATAATCGGGGGCTTTGGAAACTGGCTAATCCCCCTAATGATCGGGGCCCCAGATATGGCATTTCCCCGCATAAACAACATGAGCTTTTGGCTCCTTCCCCCTTCTTTTTTGTTGCTGCTAGCCTCTTCTGGGGTCGAAGCAGGAGCTGGCACAGGGTGAACAGTGTACCCGCCCCTTTCCGGGAACCTGGCCCACGCAGGGGCCTCTGTTGACTTAACAATTTTTTCCCTGCATCTGGCAGGTATCTCCTCAATCCTCGGGGCTATTAATTTTATCACAACCATCATCAACATAAAACCCCCTGCAATCTCACAGTACCAAACCCCCCTTTTTGTGTGGTCTGTCCTAATCACGGCCGTTCTTCTCCTCCTGTCACTCCCCGTCCTTGCTGCAGCCATCACAATGCTTTTAACAGATCGGAACCTTAACACCACCTTCTTCGACCCGGCAGGTGGGGGAGACCCCATTCTTTACCAACACCTC
	'Clinocottus_acuticeps.1'            CTGTATCTCGTATTTGGTGCCTGAGCGGGGATGGTGGGGACGGCCCTAAGCCTTCTAATTCGGGCCGAACTAAGCCAGCCCGGCGCCCTACTGGGCGACGACCAGATCTACAATGTGATTGTCACTGCCCACGCTTTCGTAATGATTTTCTTTATAGTCATGCCAATTATAATCGGGGGTTTCGGGAACTGACTCATCCCCCTGATAATCGGGGCCCCTGATATGGCATTCCCCCGCATAAACAACATGAGCTTCTGACTCCTCCCACCCTCGTTCTTACTTCTTCTGGCCTCTTCCGGGGTTGAAGCAGGCGCAGGGACCGGGTGGACAGTCTACCCGCCCCTTGCAGGAAACCTCGCCCACGCAGGGGCATCTGTAGACTTGACAATCTTCTCTCTTCACCTAGCAGGAATCTCCTCCATTCTTGGAGCAATTAACTTTATCACAACTATCATCAACATAAAACCTCCAGCTATCTCCCAGTACCAGACACCCCTATTCGTGTGATCCGTACTTATCACAGCCGTCCTCCTGCTCTTGTCCCTCCCCGTCCTTGCTGCAGCTATCACAATGCTTTTAACAGACCGAAACCTAAACACCACCTTCTTCGACCCCGCAGGGGGCGGAGACCCCATCCTCTACCAACACCTT
	'Clinocottus_acuticeps.2'            CTGTATCTCGTATTTGGTGCCTGAGCGGGGATGGTGGGGACGGCCCTAAGCCTTCTAATTCGGGCCGAACTAAGCCAGCCCGGCGCCCTACTGGGCGACGACCAGATCTACAATGTGATTGTCACTGCCCACGCTTTCGTAATGATTTTCTTTATAGTCATGCCAATTATAATCGGGGGTTTCGGGAACTGACTCATCCCCCTGATAATCGGGGCCCCTGATATGGCATTCCCCCGCATAAACAACATGAGCTTCTGACTCCTCCCACCCTCGTTCTTACTTCTTCTGGCCTCTTCCGGGGTTGAAGCAGGCGCAGGGACCGGGTGGACAGTCTACCCGCCCCTTGCAGGAAACCTCGCCCACGCAGGGGCATCTGTAGACTTGACAATCTTCTCTCTTCACCTAGCAGGAATCTCCTCCATTCTTGGAGCAATTAACTTTATCACAACTATCATCAACATAAAACCTCCAGCTATCTCCCAGTACCAGACACCTCTATTCGTGTGATCCGTACTTATCACAGCCGTCCTCCTGCTCTTGTCCCTCCCCGTCCTTGCTGCAGCTATCACAATGCTTTTAACAGACCGAAACCTAAACACCACCTTCTTCGACCCCGCAGGGGGCGGAGACCCCATCCTCTACCAACACCTT
	'Clinocottus_acuticeps.3'            CTGTATCTCGTATTTGGTGCCTGAGCGGGGATGGTGGGGACGGCCCTAAGCCTTCTAATTCGGGCCGAACTAAGCCAGCCCGGCGCCCTACTGGGCGACGACCAGATCTACAATGTGATTGTCACTGCCCACGCTTTCGTAATGATTTTCTTTATAGTCATGCCAATTATAATCGGGGGTTTCGGGAACTGACTCATCCCCCTGATAATCGGGGCCCCTGATATGGCATTCCCCCGCATAAACAACATGAGCTTCTGACTCCTCCCACCCTCGTTCTTACTTCTTCTGGCCTCTTCCGGGGTTGAAGCAGGCGCAGGGACCGGGTGGACAGTCTACCCGCCCCTTGCAGGAAACCTCGCCCACGCAGGGGCATCTGTAGACTTGACAATCTTCTCTCTTCACCTAGCAGGAATCTCCTCCATTCTTGGAGCAATTAACTTTATCACAACTATCATCAACATAAAACCTCCAGCTATCTCCCAGTACCAGACACCTCTATTCGTGTGATCCGTACTTATCACAGCCGTCCTCCTGCTCTTGTCCCTCCCCGTCCTTGCTGCAGCTATCACAATGCTTTTAACAGACCGAAACCTAAACACCACCTTCTTCGACCCCGCAGGGGGCGGAGACCCCATCCTCTACCAACACCTT
	'Clinocottus_acuticeps.4'            CTGTATCTCGTATTTGGTGCCTGAGCGGGGATGGTGGGGACGGCCCTAAGCCTTCTAATTCGGGCCGAACTAAGCCAGCCCGGCGCCCTACTGGGCGACGACCAGATCTACAATGTGATTGTCACTGCCCACGCCTTCGTAATGATTTTCTTTATAGTCATGCCAATTATAATCGGGGGTTTCGGGAACTGACTCATCCCCCTGATAATCGGGGCCCCTGATATGGCATTCCCCCGCATAAACAACATGAGCTTCTGACTCCTCCCACCCTCGTTCTTACTTCTTCTGGCCTCTTCCGGGGTTGAAGCAGGCGCAGGGACCGGGTGGACAGTCTACCCGCCCCTTGCAGGAAACCTCGCCCACGCAGGGGCATCTGTAGACTTGACAATCTTCTCTCTTCACCTAGCAGGAATCTCCTCCATTCTTGGAGCAATTAACTTTATCACAACTATCATCAACATAAAACCTCCAGCTATCTCCCAGTACCAGACACCTCTATTCGTGTGATCCGTACTTATCACAGCCGTCCTCCTGCTCTTGTCCCTCCCCGTCCTTGCTGCAGCTATCACAATGCTTTTAACAGACCGAAACCTAAACACCACCTTCTTCGACCCCGCAGGGGGCGGAGACCCCATCCTCTACCAACACCTT
	'Clinocottus_acuticeps.5'            CTGTATCTCGTATTTGGTGCCTGAGCGGGGATGGTGGGGACGGCCCTAAGCCTTCTAATTCGGGCCGAACTAAGCCAGCCCGGCGCCCTACTGGGCGACGACCAGATCTACAATGTGATTGTCACTGCCCACGCCTTCGTAATGATTTTCTTTATAGTCATGCCAATTATAATCGGGGGTTTCGGGAACTGACTCATCCCCCTGATAATCGGGGCCCCTGATATGGCATTCCCCCGCATAAACAACATGAGCTTCTGACTCCTCCCACCCTCGTTCTTACTTCTTCTGGCCTCTTCCGGGGTTGAAGCAGGCGCAGGGACCGGGTGGACAGTCTACCCGCCCCTTGCAGGAAACCTCGCCCACGCAGGGGCATCTGTAGACTTGACAATCTTCTCTCTTCACCTAGCAGGAATCTCCTCCATTCTTGGAGCAATTAACTTTATCACAACTATCATCAACATAAAACCTCCAGCTATCTCCCAGTACCAGACACCTCTATTCGTGTGATCCGTACTTATCACAGCCGTCCTCCTGCTCTTGTCCCTCCCCGTCCTTGCTGCAGCTATCACAATGCTTTTAACAGACCGAAACCTAAACACCACCTTCTTCGACCCCGCAGGGGGCGGAGACCCCATCCTCTACCAACACCTT
	'Clinocottus_analis.1'               CTCTATCTAGTATTC?GTGC?TGG?CTGGGATAGTAGGCACAGCCCTAAGCCTCCTAATTCGGGCTGAGCTGAGCAACCCCGGCGCCCTCTTGGGCGACGACCAGATCTACAACGTAATTGCCCCCGCCCACGCTTTCGTGATAATCTTCTTTATAGTCATGCCCATTATGATCGGCGGTTTCGGGAACTGACTAATCCCACTAATGATCGGCGCCCCCGACATGGCATTCCCCCGCATAAACAACATGAGCTTCTGGCTCCTCCCCCCCTCATTTTTACTCCTCCTAGCTTCCTCCGGAGTGGAAGCAGGGGCCGGAACCGGGTGAACCGTCTACCCACCTCTTGCAGGGAATCTCGCCCACGCCGGGGCATCTGTTGACTTAACAATTTTCTCCCTGCACTTGGCAGGCATCTCCTCAATCCTCGGAGCAATTAATTTTATCACGACCATCATCAACATAAAACCTCCTGCTATCTCTCAATACCAGACCCCTCTATTCGTGTGGTCAGTACTTATCACGGCCGTCCTTCTCCTCCTGTCCCTCCCCGTCCTTGCTGCAGCCATCACGATGCTTCTGACAGACCGAAACCTAAACACCACCTTCTTCGACCCTGCAGGGGGCGGAGACCCCATCCTTTACCAACACCTC
	'Clinocottus_analis.2'               CTCTAT?TAGTATTCGGTGCCTGGGCTGGGATAGTAGGCACAGCCCTAAGCCTCCTAATTCGGGCTGAGCTGAGCCAACCCGGCGCCCTCTTGGGCGACGACCAGATCTACAACGTAATTGTCACCGCCCACGCTTTCGTGATAATCTTCTTTATAGTCATGCCCATTATGATCGGCGGTTTCGGGAACTGACTAATCCCACTAATAATCGGCGCCCCCGACATGGCATTCCCCCGCATAAACAACATGAGCTTCTGGCTCCTCCCCCCCTCATTTTTACTCCTCCTAGCTTCCTCCGGAGTGGAAGCAGGGGCCGGAACCGGGTGAACCGTCTACCCACCTCTTGCAGGGAATCTCGCCCACGCCGGGGCATCTGTTGACTTAACAATTTTCTCCCTGCACTTGGCAGGCATCTCCTCAATCCTCGGAGCAATTAATTTTATCACGACCATCATCAACATAAAACCTCCTGCTATCTCTCAATACCAGACCCCTCTATTCGTGTGGTCAGTACTTATCACGGCCGTCCTTCTCCTCCTGTCCCTCCCCGTCCTTGCTGCAGCCATCACGATGCTTCTGACAGACCGAAACCTAAACACCACCTTCTTCGACCCTGCAGGGGGCGGAGACCCCATCCTTTACCAACACCTC
	'Clinocottus_analis.3'               CTCTATCTAGTATTCGGTGCCTGGGCTGGGATAGTAGGCACAGCCCTAAGCCTCCTAATTCGGGCTGAGCTGAGCCAACCCGGCGCCCTCTTGGGCGACGACCAGATCTACAACGTAATTGTCACCGCCCACGCTTTCGTGATAATCTTCTTTATAGTCATGCCCATTATGATCGGCGGTTTCGGGAACTGACTAATCCCACTAATGATCGGCGCCCCCGACATGGCATTCCCCCGCATAAACAACATGAGCTTCTGGCTCCTCCCCCCCTCATTTTTACTCCTCCTAGCTTCCTCCGGAGTGGAAGCAGGGGCCGGAACCGGGTGAACCGTCTACCCACCTCTTGCAGGGAATCTCGCCCACGCCGGGGCATCTGTTGACTTAACAATTTTCTCCCTGCACTTGGCAGGCATCTCCTCAATCCTCGGAGCAATTAATTTTATCACGACCATCATCAACATAAAACCTCCTGCTATCTCTCAATACCAGACCCCTCTATTCGTCTGGTCAGTACTTATCACGGCCGTCCTTCTCCTCCTGTCCCTCCCCGTCCTTGCTGCAGCCATCACGATGCTTCTGACAGACCGAAACCTAAACACCACCTTCTTCGACCCTGCAGGGGGCGGAGACCCCATCCTTTACCAACACCTC
	'Clinocottus_analis.4'               CTCTATCTAGTATTCGGTGCCTGGGCTGGGATAGTAGGCACAGCCCTAAGCCTCCTAATTCGGGCTGAGCTGAGCCAACCCGGCGCCCTCTTGGGCGACGACCAGATCTACAACGTAATTGTCACCGCCCACGCTTTCGTGATAATCTTCTTTATAGTCATGCCCATTATGATCGGCGGTTTCGGGAACTGACTAATCCCACTAATGATCGGCGCCCCCGACATGGCATTCCCCCGCATAAACAACATGAGCTTCTGGCTCCTCCCCCCCTCATTTTTACTCCTCCTAGCTTCCTCCGGAGTGGAAGCAGGGGCCGGAACCGGGTGAACCGTCTACCCACCTCTTGCAGGGAATCTCGCCCACGCCGGGGCATCTGTTGACTTAACAATTTTCTCCCTGCACTTGGCAGGCATCTCCTCAATCCTCGGAGCAATTAATTTTATCACGACCATCATCAACATAAAACCTCCTGCTATCTCTCAATACCAGACCCCTCTATTCGTGTGGTCAGTACTTATCACGGCCGTCCTTCTCCTCCTGTCCCTCCCCGTCCTTGCTGCAGCCATCACGATGCTTCTGACAGACCGAAACCTAAACACCACCTTCTTCGACCCTGCAGGGGGCGGAGACCCCATCCTTTACCAACACCTC
	'Clinocottus_embryum.1'              CTGTATCTAGTATTTGGTGCCTGGGCTGGAATAGTGGGCACTGCCTTAAGCCTCCTGATTCGGGCCGAGCTAAGCCAGCCCGGCGCCCTCTTGGGCGACGACCAAATTTACAACGTAATTGTTACCGCCCACGCTTTCGTAATAATCTTCTTTATAGTAATGCCAATCATGATCGGCGGTTTCGGAAACTGGCTGATCCCCCTGATGGTCGGGGCCCCCGACATGGCATTTCCTCGCATAAACAACATGAGCTTCTGACTCCTCCCCCCCTCGTTTTTGCTTCTTCTAGCTTCCTCCGGTGTTGAAGCGGGGGCTGGAACAGGCTGGACTGTCTACCCTCCCCTTGCAGGGAACCTCGCCCATGCCGGGGCATCTGTTGATTTAACAATTTTCTCTCTACACCTAGCAGGAATCTCCTCAATCCTCGGGGCAATCAACTTCATCACAACCATCATCAACATGAAACCTCCTGCTATTTCCCAGTACCAAACCCCACTATTCGTGTGGTCCGTGCTTATTACAGCCGTTTTACTGCTTCTGTCCCTCCCCGTCCTTGCTGCGGCTATCACAATGCTTTTAACAGACCGAAACCTGAACACCACTTTCTTCGACCCTGCAGGGGGCGGGGATCCCATCCTCTACCAACACCTC
	'Clinocottus_embryum.2'              CTGTATCTAGTATTTGGTGCCTGGGCTGGAATAGTGGGCACTGCCTTAAGCCTCCTGATTCGGGCCGAGCTAAGCCAGCCCGGCGCCCTCTTGGGCGACGACCAAATTTACAACGTAATTGTTACCGCCCACGCTTTCGTAATAATCTTCTTTATAGTAATGCCAATCATGATCGGCGGTTTCGGAAACTGGCTGATCCCCCTGATGGTCGGGGCCCCCGACATGGCATTTCCTCGCATAAACAACATGAGCTTCTGACTCCTCCCCCCCTCGTTTTTGCTTCTTCTAGCTTCCTCCGGTGTTGAAGCGGGGGCTGGAACAGGCTGGACTGTCTACCCTCCCCTTGCAGGGAACCTCGCCCATGCCGGGGCATCTGTTGATTTAACAATTTTCTCTCTACACCTAGCAGGAATCTCCTCAATCCTCGGGGCAATCAACTTCATCACAACCATCATCAACATGAAACCTCCTGCTATTTCCCAGTACCAAACCCCACTATTCGTGTGGTCCGTGCTTATTACAGCCGTTTTACTGCTTCTGTCCCTCCCCGTCCTTGCTGCGGCTATCACAATGCTTTTAACAGACCGAAACCTGAACACCACTTTCTTCGACCCTGCAGGGGGCGGGGATCCCATCCTCTACCAACACCTC
	'Clinocottus_embryum.3'              CTGTATCTAGTATTTGGTGCCTGGGCTGGAATAGTGGGCACTGCCTTAAGCCTCCTGATTCGGGCCGAGCTAAGCCAGCCCGGCGCCCTCTTGGGCGACGACCAAATTTACAACGTAATTGTTACCGCCCACGCTTTCGTAATAATCTTCTTTATAGTAATGCCAATCATGATCGGCGGTTTCGGAAACTGGCTGATCCCCCTGATGGTCGGGGCCCCCGACATGGCATTTCCTCGCATAAACAACATGAGCTTCTGACTCCTCCCCCCCTCGTTTTTGCTTCTTCTAGCTTCCTCCGGTGTTGAAGCGGGGGCTGGAACAGGCTGGACTGTCTACCCTCCCCTTGCAGGGAACCTCGCCCATGCCGGGGCATCTGTTGATTTAACAATTTTCTCTCTACACCTAGCAGGAATCTCCTCAATCCTCGGGGCAATCAACTTCATCACAACCATCATCAACATGAAACCTCCTGCTATTTCCCAGTACCAAACCCCACTATTCGTGTGGTCCGTGCTTATTACAGCCGTTTTACTGCTTCTGTCCCTCCCCGTCCTTGCTGCGGCTATCACAATGCTTTTAACAGACCGAAACCTGAACACCACTTTCTTCGACCCTGCAGGGGGCGGGGATCCCATCCTCTACCAACACCTC
	'Clinocottus_embryum.4'              CTGTATCTAGTATTTGGTGCCTGGGCTGGAATAGTGGGCACTGCCTTAAGCCTCCTGATTCGGGCCGAGCTAAGCCAGCCCGGCGCCCTCTTGGGCGACGACCAAATTTACAACGTAATTGTTACCGCCCACGCTTTCGTAATAATCTTCTTTATAGTAATGCCAATCATGATCGGCGGTTTCGGAAACTGGCTGATCCCCCTGATGGTCGGGGCCCCCGACATGGCATTTCCTCGCATAAACAACATGAGCTTCTGACTCCTCCCCCCCTCGTTTTTGCTTCTTCTAGCTTCCTCCGGTGTTGAAGCGGGGGCTGGAACAGGCTGGACTGTCTACCCTCCCCTTGCAGGGAACCTCGCCCATGCCGGGGCATCTGTTGATTTAACAATTTTCTCTCTACACCTAGCAGGAATCTCCTCAATCCTCGGGGCAATCAACTTCATCACAACCATCATCAACATGAAACCTCCTGCTATTTCCCAGTACCAAACCCCACTATTCGTGTGGTCCGTGCTTATTACAGCCGTTTTACTGCTTCTGTCCCTCCCCGTCCTTGCTGCGGCTATCACAATGCTTTTAACAGACCGAAACCTGAACACCACTTTCTTCGACCCTGCAGGGGGCGGGGATCCCATCCTCTACCAACACCTC
	'Clinocottus_embryum.5'              CTGTATCTAGTATTTGGTGCCTGGGCTGGAATAGTGGGCACTGCCTTAAGCCTCCTGATTCGGGCCGAGCTAAGCCAGCCCGGCGCCCTCTTGGGCGACGACCAAATTTACAACGTAATTGTTACCGCCCACGCTTTCGTAATAATCTTCTTTATAGTAATGCCAATCATGATCGGCGGTTTCGGAAACTGGCTGATCCCCCTGATGGTCGGGGCCCCCGACATGGCATTTCCTCGCATAAACAACATGAGCTTCTGACTCCTCCCCCCCTCGTTTTTGCTTCTTCTAGCTTCCTCCGGTGTTGAAGCGGGGGCTGGAACAGGCTGGACTGTCTACCCTCCCCTTGCAGGGAACCTCGCCCATGCCGGGGCATCTGTTGATTTAACAATTTTCTCTCTACACCTAGCAGGAATCTCCTCAATCCTCGGGGCAATCAACTTCATCACAACCATCATCAACATGAAACCTCCTGCTATTTCCCAGTACCAAACCCCACTATTCGTGTGATCCGTGCTTATTACAGCCGTTTTACTGCTTCTGTCCCTCCCCGTCCTTGCTGCGGCTATCACAATGCTTTTAACAGACCGAAACCTGAACACCACTTTCTTCGACCCTGCAGGGGGCGGGGATCCCATCCTCTACCAACACCTC
	'Clinocottus_globiceps.1'            CTGTATCTAGTATTCGGTGCCTGGGCTGGGATGGTAGGCACGGCTTTAAGCCTCCTTATTCGGGCCGAGCTAAGTCAACCCGGCGCCCTCTTGGGCGACGACCAAATTTATAACGTAATTGTTACTGCCCACGCTTTCGTAATAATTTTCTTTATAGTGATACCAATCATGATCGGCGGCTTCGGAAACTGGCTAATCCCCCTGATGGTCGGAGCCCCCGACATGGCATTTCCTCGCATAAACAACATGAGCTTCTGGCTCCTCCCCCCTTCGTTCTTGCTCCTTTTGGCTTCTTCCGGTGTCGAGGCAGGGGCCGGAACAGGTTGAACTGTGTACCCTCCCCTTGCGGGGAACCTCGCCCATGCCGGGGCATCTGTTGATCTGACAATTTTCTCTCTGCACCTGGCAGGGATCTCCTCCATCCTCGGGGCTATCAACTTCATCACAACCATCATCAACATGAAGCCTCCTGCTATCTCCCAGTACCAAACCCCCCTGTTCGTGTGGTCCGTACTTATTACAGCAGTCCTACTGCTTCTCTCCCTCCCCGTCCTTGCTGCAGCCATCACAATGCTTTTGACAGACCGAAACCTAAACACTACTTTCTTCGACCCTGCAGGGGGCGGGGACCCCATCCTTTACCAACACCTC
	'Clinocottus_globiceps.2'            CTGTATCTAGTATTCGGTGCCTGGGCTGGGATGGTAGGCACGGCTTTAAGCCTCCTTATTCGGGCCGAGCTAAGTCAACCCGGCGCCCTCTTGGGCGACGACCAAATTTATAACGTAATTGTTACTGCCCACGCTTTCGTAATAATTTTCTTTATAGTGATACCAATCATGATCGGCGGCTTCGGAAACTGGCTAATCCCCCTGATGGTCGGAGCCCCCGACATGGCATTTCCTCGCATAAACAACATGAGCTTCTGGCTCCTCCCCCCTTCGTTCTTGCTCCTTTTGGCTTCTTCCGGTGTCGAGGCAGGGGCCGGAACAGGTTGAACTGTGTACCCTCCCCTTGCGGGGAACCTCGCCCATGCCGGGGCATCTGTTGATCTGACAATTTTCTCTCTGCACCTGGCAGGGATCTCCTCCATCCTCGGGGCTATCAACTTCATCACAACCATCATCAACATGAAGCCTCCTGCTATCTCCCAGTACCAAACCCCCCTGTTCGTGTGGTCCGTACTTATTACAGCAGTCCTACTGCTTCTCTCCCTCCCCGTCCTTGCTGCAGCCATCACAATGCTTTTGACAGACCGAAACCTAAACACTACTTTCTTCGACCCTGCAGGGGGCGGGGACCCCATCCTTTACCAACACCTC
	'Clinocottus_globiceps.3'            CTGTATCTAGTATTCGGTGCCTGGGCTGGGATGGTAGGCACGGCTTTAAGCCTCCTTATTCGGGCCGAGCTAAGTCAACCCGGCGCCCTCTTGGGCGACGACCAAATTTATAACGTAATTGTTACTGCCCACGCTTTCGTAATAATTTTCTTTATAGTGATACCAATCATGATCGGCGGCTTCGGAAACTGGCTAATCCCCCTGATGGTCGGAGCCCCCGACATGGCATTTCCTCGCATAAACAACATGAGCTTCTGGCTCCTCCCCCCTTCGTTCTTGCTCCTTTTGGCTTCTTCCGGTGTCGAGGCAGGGGCCGGAACAGGTTGAACTGTGTACCCTCCCCTTGCGGGGAACCTCGCCCATGCCGGGGCATCTGTTGATCTGACAATTTTCTCTCTGCACCTGGCAGGGATCTCCTCCATCCTCGGGGCTATCAACTTCATCACAACCATCATCAACATGAAGCCTCCTGCTATCTCCCAGTACCAAACCCCCCTGTTCGTGTGGTCCGTACTTATTACAGCAGTCCTACTGCTTCTCTCCCTCCCCGTCCTTGCTGCAGCCATCACAATGCTTTTGACAGACCGAAACCTAAACACTACTTTCTTCGACCCTGCAGGGGGCGGGGACCCCATCCTTTACCAACACCTC
	'Clinocottus_globiceps.4'            CTGTATCTAGTATTCGGTGCCTGGGCTGGGATGGTAGGCACGGCTTTAAGCCTCCTTATTCGGGCCGAGCTAAGTCAACCCGGCGCCCTCTTGGGCGACGACCAAATTTATAACGTAATTGTTACTGCCCACGCTTTCGTAATAATTTTCTTTATAGTGATACCAATCATGATCGGCGGCTTCGGAAACTGGCTAATCCCCCTGATGGTCGGAGCCCCCGACATGGCATTTCCTCGCATAAACAACATGAGCTTCTGGCTCCTCCCCCCTTCGTTCTTGCTCCTTTTGGCTTCTTCCGGTGTCGAGGCAGGGGCCGGAACAGGTTGAACTGTGTACCCTCCCCTTGCGGGGAACCTCGCCCATGCCGGGGCATCTGTTGATCTGACAATTTTCTCTCTGCACCTGGCAGGGATCTCCTCCATCCTCGGGGCTATCAACTTCATCACAACCATCATCAACATGAAGCCTCCTGCTATCTCCCAGTACCAAACCCCCCTGTTCGTGTGGTCCGTACTTATTACAGCAGTCCTACTGCTTCTCTCCCTCCCCGTCCTTGCTGCAGCCATCACAATGCTTTTGACAGACCGAAACCTAAACACTACTTTCTTCGACCCTGCAGGGGGCGGGGACCCCATCCTTTACCAACACCTC
	'Clinocottus_globiceps.5'            CTGTATCTAGTATTCGGTGCCTGGGCTGGGATGGTAGGCACGGCTTTAAGCCTCCTTATTCGGGCCGAGCTAAGTCAACCCGGCGCCCTCTTGGGCGACGACCAAATTTATAACGTAATTGTTACTGCCCACGCTTTCGTAATAATTTTCTTTATAGTGATACCAATCATGATCGGCGGCTTCGGAAACTGGCTAATCCCCCTGATGGTCGGAGCCCCCGACATGGCATTTCCTCGCATAAACAACATGAGCTTCTGGCTCCTCCCCCCTTCGTTCTTGCTCCTTTTGGCTTCTTCCGGTGTCGAGGCAGGGGCCGGAACAGGTTGAACTGTGTACCCTCCCCTTGCGGGGAACCTCGCCCATGCCGGGGCATCTGTTGATCTGACAATTTTCTCTCTGCACCTGGCAGGGATCTCCTCCATCCTCGGGGCTATCAACTTCATCACAACCATCATCAACATGAAGCCTCCTGCTATCTCCCAGTACCAAACCCCCCTGTTCGTGTGGTCCGTACTTATTACAGCAGTCCTACTGCTTCTCTCCCTCCCCGTCCTTGCTGCAGCCATCACAATGCTTTTGACAGACCGAAACCTAAACACTACTTTCTTCGACCCTGCAGGGGGCGGGGACCCCATCCTTTACCAACACCTC
	'Clinocottus_recalvus.1'             CTCTACCTAGTATTTGGTGCCTGGGCTGGGATGGTGGGCACGGCTTTAAGCCTTTTAATTCGGGCCGAACTAAGTCAGCCCGGCGCCCTCCTGGGCGACGACCAAATTTATAATGTGATTGTCACTGCCCACGCTTTCGTAATAATTTTCTTTATAGTGATACCAATCATGATCGGCGGTTTCGGAAATTGGCTAATTCCCCTAATGGTCGGGGCCCCCGACATGGCATTCCCTCGCATAAACAACATGAGTTTCTGGCTTCTCCCCCCTTCGTTCTTGCTCCTTCTAGCTTCTTCCGGTGTCGAGGCCGGGGCCGGGACAGGGTGAACTGTCTACCCTCCCCTTGCAGGAAACCTCGCTCACGCAGGGGCATCTGTTGATCTAACAATTTTTTCCCTTCACCTAGCAGGAATCTCCTCAATCCTCGGGGCAATTAACTTCATCACAACCATCATCAACATGAAACCTCCTGCTATCTCCCAGTATCAGACCCCTCTCTTCGTATGGTCCGTACTTATCACAGCCGTGCTATTGCTTCTGTCCCTCCCCGTTCTTGCTGCCGCTATCACGATGCTTTTAACAGACCGAAACCTAAATACTACTTTTTTCGACCCTGCGGGGGGCGGAGACCCCATCCTTTACCAACACCTC
	'Clinocottus_recalvus.2'             CTCTACCTAGTATTTGGTGCCTGGGCTGGGATGGTGGGCACGGCTTTAAGCCTTTTAATTCGGGCCGAACTAAGTCAGCCCGGCGCCCTCCTGGGCGACGACCAAATTTATAATGTGATTGTCACTGCCCACGCTTTCGTAATAATTTTCTTTATAGTGATACCAATCATGATCGGCGGTTTCGGAAATTGGCTAATTCCCCTAATGGTCGGGGCCCCCGACATGGCATTCCCTCGCATAAACAACATGAGTTTCTGGCTTCTCCCCCCTTCGTTCTTGCTCCTTCTAGCTTCTTCCGGTGTCGAGGCCGGGGCCGGGACAGGGTGAACTGTCTACCCTCCCCTTGCAGGAAACCTCGCTCACGCAGGGGCATCTGTTGATCTAACAATTTTTTCCCTTCACCTAGCAGGAATCTCCTCAATCCTCGGGGCAATTAACTTCATCACAACCATCATCAACATGAAACCTCCTGCTATCTCCCAGTATCAGACCCCTCTCTTCGTATGGTCCGTACTTATCACAGCCGTGCTATTGCTTCTGTCCCTCCCCGTTCTTGCTGCCGCTATCACGATGCTTTTAACAGACCGAAACCTAAATACTACTTTTTTCGACCCTGCGGGGGGCGGAGACCCCATCCTTTACCAACACCTC
	'Clinocottus_recalvus.3'             CTCTACCTAGTATTTGGTGCCTGGGCTGGGATGGTGGGCACGGCTTTAAGCCTTTTAATTCGGGCCGAACTAAGTCAGCCCGGCGCCCTCCTGGGCGACGACCAAATTTATAATGTGATTGTCACTGCCCACGCTTTCGTAATAATTTTCTTTATAGTGATACCAATCATGATCGGCGGTTTCGGAAATTGGCTAATTCCCCTAATGGTCGGGGCCCCCGACATGGCATTCCCTCGCATAAACAACATGAGTTTCTGGCTTCTCCCCCCTTCGTTCTTGCTCCTTCTAGCTTCTTCCGGTGTCGAGGCCGGGGCCGGGACAGGGTGAACTGTCTACCCTCCCCTTGCAGGAAACCTCGCTCACGCAGGGGCATCTGTTGATCTAACAATTTTTTCCCTTCACCTAGCAGGAATCTCCTCAATCCTCGGGGCAATTAACTTCATCACAACCATCATCAACATGAAGCCTCCTGCTATCTCCCAGTATCAGACCCCCCTCTTCGTATGGTCCGTACTTATCACAGCCGTGCTATTGCTTCTGTCCCTCCCCGTTCTTGCTGCCGCTATCACGATGCTTTTAACAGACCGAAACCTAAATACTACTTTTTTCGACCCTGCGGGGGGCGGAGACCCCATCCTTTACCAACACCTC
	'Cottus_aleuticus.1'                 CTATATCTAGTATTTGGTGCTTGAGCCGGAATAGTAGGCACAGCCTTAAGCCTCCTAATTCGAGCAGAACTAAGCCAACCCGGCGCCCTTTTAGGAGACGACCAGATTTATAATGTAATTGTTACAGCCCATGCTTTCGTAATAATTTTCTTTATAGTAATACCAATTATAATCGGGGGCTTCGGGAACTGACTCATTCCCCTAATGATCGGCGCCCCTGATATGGCCTTTCCTCGAATAAACAATATGAGCTTTTGACTCCTTCCCCCATCTTTCTTACTCCTCCTAGCCTCTTCGGGGGTCGAAGCAGGGGCCGGAACCGGATGAACAGTCTACCCTCCCCTCGCCGGAAACCTCGCCCACGCCGGGGCCTCTGTTGACCTAACGATCTTCTCCCTTCACCTAGCAGGTATTTCCTCTATTCTTGGAGCAATCAACTTTATCACAACTATCATTAATATGAAACCCCCTGCTATTTCTCAATACCAGACCCCGCTATTCGTGTGATCTGTTCTTATTACTGCTGTCCTACTGCTTCTTTCTCTCCCCGTACTTGCCGCCGGCATCACAATGCTCCTAACAGACCGAAACCTTAACACCACCTTCTTTGACCCTGCCGGAGGGGGAGACCCAATCCTTTACCAACACCTC
	'Cottus_aleuticus.2'                 CTATATCTAGTATTTGGTGCTTGAGCCGGAATAGTAGGCACAGCCTTAAGCCTCCTAATTCGAGCAGAACTAAGCCAACCCGGCGCCCTTTTAGGAGACGACCAGATTTATAATGTAATTGTTACAGCCCATGCTTTCGTAATAATTTTCTTTATAGTAATACCAATTATAATCGGGGGTTTCGGGAACTGACTCATTCCCCTAATGATCGGCGCCCCTGATATGGCCTTTCCTCGAATAAACAATATGAGCTTTTGACTCCTTCCCCCATCTTTCTTACTCCTCCTAGCCTCTTCGGGGGTCGAAGCAGGGGCCGGAACCGGATGAACAGTCTACCCTCCCCTCGCCGGAAACCTCGCCCACGCCGGGGCCTCTGTTGACCTAACGATCTTCTCCCTTCACCTAGCAGGTATTTCCTCTATTCTTGGAGCAATCAACTTTATCACAACTATCATTAATATGAAACCCCCTGCTATTTCTCAATACCAGACCCCGCTATTCGTGTGATCTGTTCTTATTACTGCTGTCCTACTGCTTCTTTCTCTCCCCGTACTTGCCGCCGGCATCACAATGCTCCTAACAGACCGAAACCTTAACACCACCTTCTTTGACCCTGCCGGAGGGGGAGACCCAATCCTTTACCAACACCTC
	'Cottus_aleuticus.3'                 CTATATCTAGTATTTGGTGCTTGAGCCGGAATAGTAGGCACAGCCTTAAGCCTCCTAATTCGAGCAGAACTAAGCCAACCCGGCGCCCTTTTAGGAGACGACCAGATTTATAATGTAATTGTTACAGCCCATGCTTTCGTAATAATTTTCTTTATAGTAATACCAATTATAATCGGGGGTTTCGGGAACTGACTCATTCCCCTAATGATCGGCGCCCCTGATATGGCCTTTCCTCGAATAAACAATATGAGCTTTTGACTCCTTCCCCCATCTTTCTTACTCCTCCTAGCCTCTTCGGGGGTCGAAGCAGGGGCCGGAACCGGATGAACAGTCTACCCTCCCCTCGCCGGAAACCTCGCCCACGCCGGGGCCTCTGTTGACCTAACGATCTTCTCCCTTCACCTGGCAGGTATTTCCTCTATTCTTGGAGCAATCAACTTTATCACAACTATCATTAATATGAAACCCCCTGCTATTTCTCAATACCAGACCCCGCTATTCGTGTGATCTGTTCTTATTACTGCTGTCCTACTGCTTCTTTCTCTCCCCGTACTTGCCGCCGGCATCACAATGCTCCTAACAGACCGAAACCTTAACACCACCTTCTTTGACCCTGCCGGAGGGGGAGACCCAATCCTTTACCAACACCTC
	'Cottus_aleuticus.4'                 CTATATCTAGTATTTGGTGCTTGAGCCGGAATAGTAGGCACAGCCTTAAGCCTCCTAATTCGAGCAGAACTAAGCCAACCCGGCGCCCTTTTAGGAGACGACCAGATTTATAATGTAATTGTTACAGCCCATGCTTTCGTAATAATTTTCTTTATAGTAATACCAATTATAATCGGGGGTTTCGGGAACTGACTCATTCCCCTAATGATCGGCGCCCCTGATATGGCCTTTCCTCGAATAAACAATATGAGCTTTTGACTCCTTCCCCCATCTTTCTTACTCCTCCTAGCCTCTTCGGGGGTCGAAGCAGGGGCCGGAACCGGATGAACAGTCTACCCTCCCCTCGCCGGAAACCTCGCCCACGCCGGGGCCTCTGTTGACCTGACGATCTTCTCCCTTCACCTAGCAGGTATTTCCTCTATTCTTGGAGCAATCAACTTTATCACAACTATCATTAATATGAAACCCCCTGCTATTTCTCAATACCAGACCCCGCTATTCGTGTGATCTGTTCTTATTACTGCTGTCCTACTGCTTCTTTCTCTCCCCGTACTTGCCGCCGGCATCACAATGCTCCTAACAGACCGAAACCTTAACACCACCTTCTTTGACCCTGCCGGAGGGGGAGACCCAATCCTTTACCAACACCTC
	'Cottus_aleuticus.5'                 CTATATCTAGTATTTGGTGCTTGAGCCGGAATAGTAGGCACAGCCTTAAGCCTCCTAATTCGAGCAGAACTAAGCCAACCCGGCGCCCTTTTAGGAGACGACCAGATTTATAATGTAATTGTTACAGCCCATGCTTTCGTAATAATTTTCTTTATAGTAATACCAATTATAATCGGGGGTTTCGGGAACTGACTCATTCCCCTAATGATCGGCGCCCCTGATATGGCCTTTCCTCGAATAAACAATATGAGCTTTTGACTCCTTCCCCCATCTTTCTTACTCCTCCTAGCCTCTTCGGGGGTCGAAGCAGGGGCCGGAACCGGATGAACAGTCTACCCTCCCCTCGCCGGAAACCTCGCCCACGCCGGGGCCTCTGTTGACCTAACGATCTTCTCCCTTCACCTGGCAGGTATTTCCTCTATTCTTGGAGCAATCAACTTTATCACAACTATCATTAATATGAAACCCCCTGCTATTTCTCAATACCAGACCCCGCTATTCGTGTGATCTGTTCTTATTACTGCTGTCCTACTGCTTCTTTCTCTCCCCGTACTTGCCGCCGGCATCACAATGCTCCTAACAGACCGAAACCTTAACACCACCTTCTTTGACCCTGCCGGAGGGGGAGACCCAATCCTTTACCAACACCTC
	'Cottus_asper.1'                     CTATATCTAGTATTTGGTGCTTGAGCCGGAATAGTAGGCACAGCCTTAAGCCTCCTAATTCGAGCAGAACTAAGCCAACCCGGCGCCCTTTTGGGGGACGACCAGATTTATAATGTAATTGTTACGGCCCATGCTTTCGTAATAATTTTCTTTATAGTAATACCAATTATAATCGGGGGTTTCGGGAACTGACTCATCCCCCTAATGATCGGCGCCCCTGATATGGCCTTTCCTCGAATAAACAATATGAGCTTTTGACTTCTTCCCCCATCTTTTTTACTCCTCCTAGCCTCTTCGGGGGTCGAAGCAGGAGCGGGAACCGGATGAACAGTTTACCCACCCCTCGCCGGGAACCTCGCCCATGCAGGAGCCTCTGTTGACCTAACGATCTTCTCCCTTCACCTAGCAGGTATCTCTTCTATTCTTGGAGCAATCAACTTTATCACAACTATCATTAATATGAAACCCCCTGCTATTTCTCAATACCAGACCCCTCTATTCGTATGGTCTGTTCTTATTACTGCTGTCCTACTGCTTCTTTCCCTCCCCGTACTTGCCGCCGGCATCACAATGCTCCTAACAGACCGAAACCTTAACACCACCTTCTTTGACCCTGCCGGAGGAGGAGACCCAATCCTTTACCAACACCTC
	'Cottus_asper.2'                     CTATATCTAGTATTTGGTGCTTGAGCCGGAATAGTAGGCACAGCCTTAAGCCTCCTAATTCGAGCAGAACTAAGCCAACCCGGCGCCCTTTTGGGGGACGACCAGATTTATAATGTAATTGTTACGGCCCATGCTTTCGTAATAATTTTCTTTATAGTAATACCAATTATAATCGGGGGTTTCGGGAACTGACTCATCCCCCTAATGATCGGCGCCCCTGATATGGCCTTTCCTCGAATAAACAATATGAGCTTTTGACTTCTTCCCCCATCTTTTTTACTCCTCCTAGCCTCTTCGGGGGTCGAAGCAGGAGCGGGAACCGGA?GAACAGTTTACCCACCCCTCGCCGGGAACCTCGCCCATGCAGGAGCCTCTGTTGACCTAACGATCTTCTCCCTTCACCTAGCAGGTATCTCTTCTATTCTTGGAGCAATCAACTTTATCACAACCATCATTAATATGAAACCCCCTGCTATTTCTCAATACCAGACCCCTCTATTCGTATGGTCTGTTCTTATTACTGCTGTCCTACTGCTTCTTTCCCTCCCCGTACTTGCCGCCGGCATCACAATGCTCCTAACAGACCGAAACCTTAACACCACCTTCTTTGACCCTGCCGGAGGAGGAGACCCAATCCTTTACCAACACCTC
	'Cottus_asper.3'                     CTATATCTAGTATTTGGTGCTTGAGCCGGAATAGTAGGCACAGCCTTAAGCCTCCTAATTCGAGCAGAACTAAGCCAACCCGGCGCCCTTTTGGGGGACGACCAGATTTATAATGTAATTGTTACGGCCCATGCTTTCGTAATAATTTTCTTTATAGTAATACCAATTATAATCGGGGGTTTCGGGAACTGACTCATCCCCCTAATGATCGGCGCCCCTGATATGGCCTTTCCTCGAATAAACAATATGAGCTTTTGACTTCTTCCCCCATCTTTTTTACTCCTCCTAGCCTCTTCGGGGGTCGAAGCAGGAGCGGGAACCGGA?GAACAGTTTACCCACCCCTCGCCGGGAACCTCGCCCATGCAGGAGCCTCTGTTGACCTAACGATCTTCTCCCTTCACCTAGCAGGTATCTCTTCTATTCTTGGAGCAATCAACTTTATCACAACTATCATTAATATGAAACCCCCTGCTATTTCTCAATACCAGACCCCTCTATTCGTATGGTCTGTTCTTATTACTGCTGTCCTACTGCTTCTTTCCCTCCCCGTACTTGCCGCCGGCATCACAATGCTCCTAACAGACCGAAACCTTAACACCACCTTCTTTGACCCTGCCGGAGGAGGAGACCCAATCCTTTACCAACACCTC
	'Cottus_asper.4'                     CTATATCTAGTATTTGGTGCTTGAGCCGGAATAGTAGGCACAGCCTTAAGCCTCCTAATTCGAGCAGAACTAAGCCAACCCGGCGCCCTTTTGGGGGACGACCAGATTTATAATGTAATTGTTACGGCCCATGCTTTCGTAATAATTTTCTTTATAGTAATACCAATTATAATCGGGGGTTTCGGGAACTGACTCATCCCCCTAATGATCGGCGCCCCTGATATGGCCTTTCCTCGAATAAACAATATGAGCTTTTGACTTCTTCCCCCATCTTTTTTACTCCTCCTAGCCTCTTCGGGGGTCGAAGCAGGAGCGGGAACCGGATGAACAGTTTACCCACCCCTCGCCGGGAACCTCGCCCATGCAGGAGCCTCTGTTGACCTAACGATCTTCTCCCTTCACCTAGCAGGTATCTCTTCTATTCTTGGAGCAATCAACTTTATCACAACTATCATTAATATGAAACCCCCTGCTATTTCTCAATACCAGACCCCTCTATTCGTATGGTCTGTTCTTATTACTGCTGTCCTACTGCTTCTTTCCCTCCCCGTACTTGCCGCCGGCATCACAATGCTCCTAACAGACCGAAACCTTAACACCACCTTCTTTGACCCTGCCGGAGGAGGAGACCCAATCCTTTACCAACACCTC
	'Cottus_asper.5'                     CTATATCTAGTATTTGGTGCTTGAGCCGGAATAGTAGGCACAGCCTTAAGCCTCCTAATTCGAGCAGAACTAAGCCAACCCGGCGCCCTTTTGGGGGACGACCAGATTTATAATGTAATTGTTACGGCCCATGCTTTCGTAATAATTTTCTTTATAGTAATACCAATTATAATCGGGGGTTTCGGGAACTGACTCATCCCCCTAATGATCGGCGCCCCTGATATGGCCTTTCCTCGAATAAACAATATGAGCTTTTGACTTCTTCCCCCATCTTTTTTACTCCTCCTAGCCTCTTCGGGGGTCGAAGCAGGAGCGGGAACCGGATGAACAGTTTACCCACCCCTCGCCGGGAACCTCGCCCATGCAGGAGCCTCTGTTGACCTAACGATCTTCTCCCTTCACCTAGCAGGTATCTCTTCTATTCTTGGAGCAATCAACTTTATCACAACCATCATTAATATGAAACCCCCTGCTATTTCTCAATACCAGACCCCTCTATTCGTATGGTCTGTTCTTATTACTGCTGTCCTACTGCTTCTTTCCCTCCCCGTACTTGCCGCCGGCATCACAATGCTCCTAACAGACCGAAACCTTAACACCACCTTCTTTGACCCTGCCGGAGGAGGAGACCCAATCCTTTACCAACACCTC
	'Cottus_bairdii.1'                   CTATATCTAGTATTTGGTGCTTGAGCCGGAATAGTAGGCACAGCTTTAAGCCTCCTAATTCGAGCAGAACTAAGCCAACCCGGCGCCCTTTTGGGGGACGACCAGATTTATAATGTAATTGTTACAGCCCATGCTTTCGTAATAATTTTCTTTATAGTAATACCAATTATAATCGGAGGTTTCGGGAACTGACTCGTTCCCCTAATGATTGGCGCTCCTGATATGGCCTTTCCTCGAATAAATAATATGAGTTTTTGACTTCTTCCCCCATCTTTTTTACTCCTCCTTGCCTCTTCGGGAGTAGAAGCAGGGGCCGGAACCGGATGAACAGTCTACCCGCCCCTTGCCGGAAACCTCGCCCACGCAGGAGCCTCTGTTGACCTAACAATCTTCTCCCTTCACCTAGCAGGTATCTCCTCTATTCTTGGGGCAATCAACTTTATCACAACTATTATTAACATAAAACCCCCTGCTATCTCACAATACCAGACCCCGCTCTTTGTATGATCTGTTCTTATTACTGCCGTCCTACTGCTTCTTTCCCTCCCCGTTCTTGCCGCCGGCATCACAATACTCCTGACAGACCGAAATCTTAACACCACCTTCTTTGACCCCGCCGGAGGAGGGGACCCAATCCTTTACCAACACCTC
	'Cottus_bairdii.2'                   CTATATCTAGTATTTGGTGCTTGAGCCGGAATAGTAGGCACAGCTTTAAGCCTCCTAATTCGAGCAGAACTAAGCCAACCCGGCGCCCTTTTGGGGGACGACCAGATTTATAATGTAATTGTTACAGCCCATGCTTTCGTAATAATTTTCTTTATAGTAATACCAATTATAATCGGAGGTTTCGGGAACTGACTCGTTCCCCTAATGATTGGCGCTCCTGATATGGCCTTTCCTCGAATAAATAATATGAGTTTTTGACTTCTTCCCCCATCTTTTTTACTCCTCCTTGCCTCTTCGGGAGTAGAAGCAGGGGCCGGAACCGGATGAACAGTCTACCCGCCCCTTGCCGGAAACCTCGCCCACGCAGGAGCCTCTGTTGACCTAACAATCTTCTCCCTTCACCTAGCAGGTATCTCCTCTATTCTTGGGGCAATCAACTTTATCACAACTATTATTAACATAAAACCCCCTGCTATCTCACAATACCAGACCCCGCTCTTTGTATGATCTGTTCTTATTACTGCCGTCCTACTGCTTCTTTCCCTCCCCGTTCTTGCCGCCGGCATCACAATACTCCTGACAGACCGAAATCTTAACACCACCTTCTTTGACCCCGCCGGAGGAGGGGACCCAATCCTTTACCAACACCTC
	'Cottus_bairdii.3'                   CTATATCTAGTATTTGGTGCTTGAGCCGGAATAGTAGGCACAGCTTTAAGCCTCCTAATTCGAGCAGAACTAAGCCAACCCGGCGCCCTTTTGGGGGACGACCAGATTTATAATGTAATTGTTACAGCCCATGCTTTCGTAATAATTTTCTTTATAGTAATACCAATTATAATCGGAGGTTTCGGGAACTGACTCGTTCCCCTAATGATTGGCGCTCCTGATATGGCCTTTCCTCGAATAAATAATATGAGCTTTTGACTTCTTCCCCCATCTTTTTTACTCCTCCTTGCCTCTTCGGGAGTCGAAGCAGGGGCCGGAACCGGATGAACAGTCTACCCGCCCCTTGCCGGAAACCTCGCCCACGCAGGAGCCTCTGTTGACCTAACAATCTTCTCCCTTCACCTAGCAGGTATCTCCTCTATTCTCGGGGCAATCAACTTTATCACAACTATTATTAACATAAAACCCCCTGCTATCTCACAATACCAGACCCCGCTCTTTGTATGATCTGTTCTTATTACTGCCGTCCTACTGCTTCTTTCCCTCCCCGTTCTTGCCGCCGGCATCACAATACTCCTGACAGACCGAAATCTTAACACCACCTTCTTTGACCCCGCCGGAGGAGGGGACCCAATCCTTTACCAACATCTC
	'Cottus_bairdii.4'                   CTATATCTAGTATTTGGTGCTTGAGCCGGAATAGTAGGCACAGCTTTAAGCCTCCTAATTCGAGCAGAACTAAGCCAACCCGGCGCCCTTTTGGGGGACGACCAGATTTATAATGTAATTGTTACAGCCCATGCTTTCGTAATAATTTTCTTTATAGTAATACCAATTATAATCGGAGGTTTCGGGAACTGACTCGTCCCCCTAATGATTGGCGCTCCTGATATGGCCTTTCCTCGAATAAATAATATGAGCTTTTGACTTCTTCCCCCATCTTTTTTACTCCTCCTTGCCTCTTCGGGAGTCGAAGCAGGGGCCGGAACCGGATGAACAGTCTACCCGCCCCTTGCCGGAAACCTCGCCCACGCAGGAGCCTCTGTTGACCTAACAATCTTCTCCCTTCACCTAGCAGGTATCTCCTCTATTCTCGGGGCAATCAACTTTATCACAACTATTATTAACATAAAACCCCCTGCTATCTCACAATACCAGACCCCGCTCTTTGTATGATCTGTTCTTATTACTGCCGTCCTACTGCTTCTTTCCCTCCCCGTTCTTGCCGCCGGCATCACAATACTCCTGACAGACCGAAATCTTAACACCACCTTCTTTGACCCCGCCGGAGGAGGGGACCCAATCCTTTACCAACATCTC
	'Cottus_bairdii.5'                   ---------------GGTGCTTGAGCCGGAATAGTAGGCACAGCTTTAAGCCTCCTAATTCGAGCAGAACTAAGCCAACCCGGCGCCCTTTTGGGGGACGACCAGATTTATAATGTAGTTGTTACAGCCCATGCTTTCGTAATAATTTTCTTTATAGTAATACCAATTATAATCGGAGGTTTCGGGAACTGACTCGTTCCCCTAATGATTGGCGCTCCTGATATGGCCTTTCCTCGAATAAATAATATGAGTTTTTGACTTCTTCCCCCATCTTTTTTACTCCTCCTTGCCTCTTCGGGAGTAGAAGCAGGGGCCGGAACCGGATGAACAGTCTACCCGCCCCTTGCCGGAAACCTCGCCCACGCAGGAGCCTCTGTTGACCTAACAATCTTCTCCCTTCACCTAGCAGGTATCTCCTCTATTCTTGGGGCAATCAACTTTATCACAACTATTATTAACATAAAACCCCCTGCTATCTCACAATACCAGACCCCGCTCTTTGTATGATCTGTTCTTATTACTGCCGTCCTACTGCTTCTTTCCCTCCCCGTTCTTGCCGCCGGCATCACAATACTCCTGACAGACCGAAATCTTAACACCACCTTCTTTGACCCCGCCGGAGGAGGGGACCCAATCCTTTACCAACACCTC
	'Cottus_beldingii.1'                 CTATATCTAGTATTTGGTGCCTGAGCCGGAATAGTAGGCACAGCTTTAAGCCTTCTAATTCGAGCAGAACTAAGCCAACCCGGAGCCCTTTTAGGGGACGACCAGATTTATAATGTAATTGTCACAGCCCATGCTTTCGTAATAATTTTCTTTATAGTAATACCAATTATAATTGGAGGTTTCGGGAACTGACTCGTTCCCCTAATGATTGGCGCTCCTGATATGGCCTTTCCTCGAATGAATAATATGAGCTTTTGACTTCTTCCACCATCTTTTTTACTCCTCCTTGCCTCTTCGGGGGTCGAAGCAGGGGCCGGAACCGGGTGGACGGTTTATCCCCCACTCGCAGGAAACCTCGCCCACGCAGGAGCCTCTGTTGACCTAACAATTTTCTCCCTTCACCTAGCAGGTATTTCCTCTATTCTGGGGGCAATCAACTTTATCACAACTATCATTAATATAAAACCCCCTGCTATTTCACAATACCAAACCCCGCTCTTCGTATGATCTGTTCTAATTACTGCTGTTCTACTGCTTCTTTCCCTCCCTGTACTTGCCGCCGGGATTACAATGCTCCTGACAGACCGAAATCTTAACACCACCTTCTTTGACCCTGCCGGAGGGGGAGACCCAATCCTTTATCAACATCTC
	'Cottus_beldingii.2'                 CTATAT?TAGTATTTGGTGC?TGAGCCGGAATAGTAGGCACAGCTTTAAGCCTCCTAATTCGAGCAGAACTAAGCCAACCCGGAGCCCTTTTGGGGGACGACCAGATTTATAATGTGATTGTTACAGCCCATGCTTTCGTAATAATTTTCTTTATAGTAATACCAATTATAATTGGAGGTTTCGGGAACTGACTCGTTCCCCTAATGATTGGCGCTCCTGATATGGCCTTTCCTCGAATGAATAATATGAGCTTTTGACTTCTTCCACCATCTTTTTTACTCCTTCTTGCCTCTTCGGGGGTCGAAGCAGGGGCCGGAACCGGGTGGACGGTTTACCCTCCACTCGCAGGAAACCTCGCCCACGCAGGAGCCTCTGTTGACCTAACAATCTTCTCCCTCCACCTAGCAGGTATTTCCTCTATTCTTGGAGCAATCAACTTTATCACAACTATCATTAATATGAAACCCCCTGCTATCTCACAATATCAGACCCCGCTCTTCGTATGATCTGTTCTTATTACTGCTGTCCTACTGCTTCTTTCCCTCCCCGTACTTGCCGCCGGGATTACAATGCTCCTGACAGACCGAAATCTTAACACCACCTTCTTTGACCCTGCCGGGGGAGGAGACCCAATCCTTTATCAACATCTC
	'Cottus_beldingii.3'                 CTATATCTAGTATTTGGTGCTTGAGCCGGAATAGTGGGCACAGCTTTAAGCCTCCTAATTCGAGCAGAACTAAGCCAACCCGGAGCCCTTTTGGGGGACGACCAGATTTATAATGTAGTTGTTACAGCCCATGCTTTCGTAATAATTTTCTTTATAGTAATACCAATTATAATTGGAGGTTTCGGGAACTGACTCGTTCCCCTAATGATTGGCGCTCCTGATATGGCCTTTCCTCGAATGAATAATATGAGCTTTTGACTTCTTCCACCCTCTTTTCTACTCCTCCTTGCCTCTTCGGGGGTCGAAGCAGGGGCCGGAACCGGGTGGACAGTCTACCCCCCACTCGCAGGAAACCTCGCCCACGCAGGAGCCTCTGTTGACCTAACAATCTTCTCCCTTCACCTAGCAGGTATTTCCTCTATTCTTGGAGCAATTAATTTTATCACAACTATCATTAATATAAAACCCCCTGCTATCTCACAATACCAGACCCCACTCTTCGTATGATCTGTTCTTATTACTGCTGTCCTTCTGCTTCTCTCTCTCCCCGTACTTGCCGCCGGGATCACAATGCTCCTGACAGACCGAAATCTTAACACCACCTTTTTTGACCCTGCCGGAGGAGGAGACCCAATCCTTTATCAACACCTC
	'Cottus_beldingii.4'                 CTATATCTAGTATTTGGTGCTTGAGCCGGAATAGTGGGCACAGCTTTAAGCCTCCTAATTCGAGCAGAACTAAGCCAACCCGGAGCCCTTTTGGGGGACGACCAGATTTATAATGTAGTTGTTACAGCCCATGCTTTCGTAATAATTTTCTTTATAGTAATACCAATTATAATTGGAGGTTTCGGGAACTGACTCGTTCCCCTAATGATTGGCGCTCCTGATATGGCCTTTCCTCGAATGAATAATATGAGCTTTTGACTTCTTCCACCCTCTTTTCTACTCCTCCTTGCCTCTTCGGGGGTCGAAGCAGGGGCCGGAACCGGATGGACAGTCTACCCCCCACTCGCAGGAAACCTCGCCCACGCAGGAGCCTCTGTTGACCTAACAATCTTCTCCCTTCACCTAGCAGGTATTTCCTCTATTCTTGGAGCAATTAATTTTATCACAACTATCATTAATATAAAACCCCCTGCTATCTCACAATACCAGACCCCACTCTTCGTATGATCTGTTCTTATTACTGCTGTCCTTCTGCTTCTCTCTCTCCCCGTACTTGCCGCCGGGATCACAATGCTCCTGACAGACCGAAATCTTAACACCACCTTTTTTGACCCTGCCGGAGGAGGAGACCCAATCCTTTATCAACACCTC
	'Cottus_caeruleomentum.1'            CTATATCTAGTATTTGGTGCTTGAGCCGGAATAGTAGGCACAGCTTTAAGCCTCCTAATTCGAGCAGAACTAAGCCAACCCGGCGCCCTTTTGGGGGACGACCAGATTTATAATGTAATTGTTACAGCCCATGCTTTCGTAATAATTTTCTTTATAGTAATACCAATTATAATCGGAGGTTTCGGGAACTGGCTCGTTCCCCTAATGATTGGCGCTCCTGATATGGCCTTCCCTCGAATGAATAATATGAGCTTTTGACTTCTTCCCCCATCTTTTTTACTCCTCCTTGCCTCTTCGGGGGTCGAAGCAGGGGCCGGAACCGGATGAACAGTTTACCCACCCCTCGCCGGAAACCTCGCCCACGCAGGAGCCTCTGTTGACCTAACAATCTTTTCCCTTCACCTAGCAGGTATCTCCTCTATTCTTGGAGCAATCAACTTTATCACAACTATTATTAACATAAAACCCCCTGCTATCTCACAATACCAGACCCCGCTCTTTGTATGATCTGTTCTTATTACTGCCGTCCTACTGCTTCTTTCCCTCCCCGTTCTTGCCGCCGGCATCACAATACTCCTGACAGACCGAAATCTTAACACCACCTTCTTTGACCCTGCCGGAGGAGGGGACCCAATCCTTTACCAGCATCTA
	'Cottus_caeruleomentum.2'            CTATATCTAGTATTTGGTGCTTGAGCCGGAATAGTAGGCACAGCTTTAAGCCTCCTAATTCGAGCAGAACTAAGCCAACCCGGCGCCCTTTTGGGGGACGACCAGATTTATAATGTAATTGTTACAGCCCATGCTTTCGTAATAATTTTCTTTATAGTAATACCAATTATAATCGGAGGTTTCGGGAACTGGCTCGTTCCCCTAATGATTGGCGCTCCTGATATGGCCTTCCCTCGAATGAATAATATGAGCTTTTGACTTCTTCCCCCATCTTTTTTACTCCTCCTTGCCTCTTCGGGGGTCGAAGCAGGGGCCGGAACCGGATGAACAGTTTACCCACCCCTCGCCGGAAACCTCGCCCACGCAGGAGCCTCTGTTGACCTAACAATCTTTTCCCTTCACCTAGCAGGTATCTCCTCTATTCTTGGAGCAATCAACTTTATCACAACTATTATTAACATAAAACCCCCTGCTATCTCACAATACCAGACCCCGCTCTTTGTATGATCTGTTCTTATTACTGCCGTCCTACTGCTTCTTTCCCTCCCCGTTCTTGCCGCCGGCATCACAATACTCCTGACAGACCGAAATCTTAACACCACCTTCTTTGACCCTGCCGGAGGAGGGGACCCAATCCTTTACCAGCATCTA
	'Cottus_caeruleomentum.3'            CTATATCTAGTATTTGGTGCTTGAGCCGGAATAGTAGGCACAGCTTTAAGCCTCCTAATTCGAGCAGAACTAAGCCAACCCGGCGCCCTTTTGGGGGACGACCAGATTTATAATGTAATTGTTACAGCCCATGCTTTCGTAATAATTTTCTTTATAGTAATACCAATTATAATCGGAGGTTTCGGGAACTGGCTCGTTCCCCTAATGATTGGCGCTCCTGATATGGCCTTCCCTCGAATGAATAATATGAGCTTTTGACTTCTTCCCCCATCTTTTTTACTCCTCCTTGCCTCTTCGGGGGTCGAAGCAGGGGCCGGAACCGGATGAACAGTTTACCCACCCCTCGCCGGAAACCTCGCCCACGCAGGAGCCTCTGTTGACCTAACAATCTTTTCCCTTCACCTAGCAGGTATCTCCTCTATTCTTGGAGCAATCAACTTTATCACAACTATTATTAACATAAAACCCCCTGCTATCTCACAATACCAGACCCCGCTCTTTGTATGATCTGTTCTTATTACTGCCGTCCTACTGCTTCTTTCCCTCCCCGTTCTTGCCGCCGGCATCACAATACTCCTGACAGACCGAAATCTTAACACCACCTTCTTTGACCCTGCCGGAGGAGGGGACCCAATCCTTTACCAGCATCTA
	'Cottus_caeruleomentum.4'            CTATATCTAGTATTTGGTGCTTGAGCCGGAATAGTAGGCACAGCTTTAAGCCTCCTAATTCGAGCAGAACTAAGCCAACCCGGCGCCCTTTTGGGGGACGACCAGATTTATAATGTAATTGTTACAGCCCATGCTTTCGTAATAATTTTCTTTATAGTAATACCAATTATAATCGGAGGTTTCGGGAACTGGCTCGTTCCCCTAATGATTGGCGCTCCTGATATGGCCTTCCCTCGAATGAATAATATGAGCTTTTGACTTCTTCCCCCATCTTTTTTACTCCTCCTTGCCTCTTCGGGGGTCGAAGCAGGGGCCGGAACCGGATGAACAGTTTACCCACCCCTCGCCGGAAACCTCGCCCACGCAGGAGCCTCTGTTGACCTAACAATCTTTTCCCTTCACCTAGCAGGTATCTCCTCTATTCTTGGAGCAATCAACTTTATCACAACTATTATTAACATAAAACCCCCTGCTATCTCACAATACCAGACCCCGCTCTTTGTATGATCTGTTCTTATTACTGCCGTCCTACTGCTTCTTTCCCTCCCCGTTCTTGCCGCCGGCATCACAATACTCCTGACAGACCGAAATCTTAACACCACCTTCTTTGACCCTGCCGGAGGAGGGGACCCAATCCTTTACCAGCATCTA
	'Cottus_carolinae.1'                 CTATATTTAGTATTTGGTGCTTGAGCCGGAATAGTAGGTACAGCTTTAAGCCTCCTAATTCGAGCAGAATTAAGTCAACCCGGCGCCCTTTTAGGGGACGACCAGATTTATAATGTAATTGTTACAGCCCATGCTTTCGTAATAATTTTCTTTATAGTAATACCGATTATAATCGGAGGTTTCGGGAACTGGCTCGTTCCCCTAATGATTGGCGCTCCTGATATGGCCTTTCCTCGAATGAATAATATGAGCTTTTGACTTCTTCCCCCATCTTTCTTACTCCTCCTTGCCTCTTCGGGAGTCGAAGCAGGAGCCGGAACCGGATGAACAGTTTACCCGCCCCTCGCCGGAAACCTCGCCCACGCAGGAGCCTCTGTTGACCTAACAATCTTCTCCCTTCACCTAGCAGGTATCTCCTCTATTCTTGGAGCAATCAACTTTATCACAACTATCATTAACATAAAGCCCCCTGCTATTTCACAATACCAGACCCCGCTCTTTGTATGATCTGTTCTTATTACTGC?GTCCTACTGCTTCTTTCCCTCCCCGTTCTTGCCGCCGGCATCACAATACTCCTGACAGACCGAAATCTTAACACCACCTTCTTTGACCCTGCCGGAGGAGGGGACCCAATCCTTTACCAACATCTC
	'Cottus_carolinae.2'                 CTATATCTAGTATTTGGTGCTTGAGCCGGAATAGTAGGCACAGCTTTAAGCCTCCTAATTCGAGCAGAATTAAGTCAACCCGGCGCCCTTTTGGGGGACGACCAGATTTATAATGTAATTGTTACAGCCCATGCTTTCGTAATAATTTTCTTTATAGTAATACCGATTATAATCGGAGGTTTCGGGAACTGGCTCGTTCCCCTAATGATTGGCGCTCCTGACATAGCCTTTCCTCGGATGAATAATATGAGCTTTTGACTTCTTCCCCCATCTTTTTTACTCCTCCTTGCCTCTTCGGGAGTCGAAGCAGGGGCCGGAACCGGATGAACAGTTTATCCACCCCTCGCCGGAAATCTCGCCCACGCAGGAGCTTCTGTTGACCTAACAATCTTCTCCCTTCACCTAGCAGGTATCTCCTCTATTCTTGGGGCAATCAACTTTATCACAACTATCATTAATATAAAACCCCCTGCTATTTCACAATACCAGACCCCGCTATTTGTGTGGTCTGTTCTTATTACTGCTGTACTGCTGCTTCTCTCCCTCCCCGTTCTTGCCGCCGGCATCACAATACTCCTGACAGACCGAAATCTTAACACCACCTTCTTTGACCCTGCCGGAGGAGGGGACCCAATCCTTTACCAACATCTC
	'Cottus_carolinae.3'                 CTATATTTAGTATTTGGTGCTTGAGCCGGAATAGTAGGTACAGCTTTAAGCCTCCTAATTCGAGCAGAATTAAGTCAACCCGGCGCCCTTTTAGGGGACGACCAGATTTATAATGTAATTGTTACAGCCCATGCTTTCGTAATAATTTTCTTTATAGTAATACCGATTATAATCGGAGGTTTCGGGAACTGGCTCGTTCCCCTAATGATTGGCGCTCCTGATATGGCCTTTCCTCGAATGAATAATATGAGCTTTTGACTTCTTCCCCCATCTTTTTTACTCCTCCTTGCCTCTTCGGGAGTCGAAGCAGGAGCCGGAACCGGATGAACAGTTTACCCGCCCCTCGCCGGAAACCTCGCCCACGCAGGAGCCTCTGTTGACCTAACAATCTTCTCCCTTCACCTAGCAGGTATCTCCTCTATTCTTGGAGCAATCAACTTTATCACAACTATCATTAACATAAAACCCCCTGCTATTTCACAATACCAGACCCCGCTCTTTGTATGATCTGTTCTTATTACTGCTGTGCTACTGCTTCTTTCCCTCCCCGTTCTTGCCGCCGGCATCACAATACTCCTGACAGACCGAAATCTTAACACCACCTTCTTTGACCCTGCCGGAGGAGGGGACCCAATCCTTTACCAACATCTC
	'Cottus_carolinae.4'                 CTATATTTAGTATTTGGTGCTTGAGCCGGAATAGTAGGTACAGCTTTAAGCCTCCTAATTCGAGCAGAATTAAGTCAACCCGGCGCCCTTTTAGGGGACGACCAGATTTATAATGTAATTGTTACAGCCCATGCTTTCGTAATAATTTTCTTTATAGTAATACCGATTATAATCGGAGGTTTCGGGAACTGGCTCGTTCCCCTAATGATTGGCGCTCCTGATATGGCCTTTCCTCGAATGAATAATATGAGCTTTTGACTTCTTCCCCCATCTTTCTTACTCCTCCTTGCCTCTTCGGGAGTCGAAGCAGGAGCCGGAACCGGATGAACAGTTTACCCGCCCCTCGCCGGAAACCTCGCCCACGCAGGAGCCTCTGTTGACCTAACAATCTTCTCCCTTCACCTAGCAGGTATCTCCTCTATTCTTGGAGCAATCAACTTTATCACAACTATCATTAACATAAAACCCCCTGCTATTTCACAATACCAAACCCCGCTCTTTGTATGATCTGTTCTTATTACTGCTGTCCTACTGCTTCTTTCCCTCCCCGTTCTTGCCGCCGGCATCACAATACTCCTGACAGACCGAAATCTTAACACCACCTTCTTTGACCCTGCCGGAGGAGGGGACCCAATCCTTTACCAACATCTC
	'Cottus_carolinae.5'                 CTATATTTAGTATTTGGTGCTTGAGCCGGAATAGTAGGTACAGCTTTAAGCCTCCTAATTCGAGCAGAATTAAGTCAACCCGGCGCCCTTTTGGGGGACGACCAGATTTATAATGTAATTGTTACAGCCCATGCTTTCGTAATAATTTTCTTTATAGTAATACCGATTATAATCGGAGGTTTCGGGAACTGGCTCGTTCCCCTAATGATTGGCGCCCCTGATATGGCCTTTCCTCGAATGAATAATATGAGCTTTTGACTTCTTCCCCCATCTTTTTTACTCCTCCTTGCCTCTTCGGGAGTCGAAGCAGGAGCCGGAACCGGATGAACAGTTTACCCGCCCCTCGCCGGAAACCTCGCCCACGCAGGAGCCTCTGTTGACCTAACAATCTTCTCCCTCCACCTAGCAGGTATCTCCTCTATTCTTGGAGCAATCAACTTTATCACAACTATCATTAACATAAAACCCCCTGCTATTTCACAATACCAGACCCCGCTCTTTGTATGATCTGTTCTTATTACTGCTGTCCTACTGCTTCTTTCCCTCCCCGTTCTTGCCGCCGGCATCACAATACTCCTGACAGACCGAAATCTTAACACCACCTTCTTTGACCCTGCCGGAGGAGGGGACCCAATCCTTTACCAACATCTC
	'Cottus_cognatus.1'                  CTATATCTAGTATTTGGTGCTTGAGCCGGAATAGTAGGCACAGCTTTAAGCCTTCTAATTCGAGCAGAACTAAGCCAACCCGGCGCCCTTTTGGGGGACGACCAGATTTATAATGTAATTGTTACAGCCCATGCTTTCGTAATAATTTTCTTTATAGTAATACCAATTATAATCGGAGGTTTCGGGAACTGACTCGTTCCCCTGATGATTGGCGCTCCTGATATGGCCTTTCCTCGAATGAATAATATGAGCTTTTGACTTCTTCCCCCATCTTTTTTACTCCTCCTTGCCTCTTCGGGAGTCGAAGCAGGGGCCGGAACCGGATGAACAGTCTACCCGCCCCTCGCCGGAAACCTCGCCCACGCAGGAGCCTCTGTTGATTTAACAATCTTCTCCCTTCACCTAGCAGGTATCTCCTCTATTCTTGGAGCAATCAACTTTATCACAACTATCATTAACATGAAACCCCCTGCTATTTCACAATACCAGACCCCACTCTTTGTATGATCTGTTCTTATTACTGCCGTTCTACTGCTTCTTTCCCTCCCCGTTCTTGCCGCCGGCATCACAATACTCCTGACAGACCGAAATCTTAACACCACCTTCTTTGACCCTGCCGGAGGAGGGGACCCAATCCTTTACCAACATCTC
	'Cottus_cognatus.2'                  CTATATCTAGTATTTGGTGCTTGAGCCGGAATAGTAGGCACAGCTTTAAGCCTTCTAATTCGAGCAGAACTAAGCCAACCCGGCGCCCTTTTGGGGGACGACCAGATTTATAATGTAATTGTTACAGCCCATGCTTTCGTAATAATTTTCTTTATAGTAATACCAATTATAATCGGAGGTTTCGGGAACTGACTCGTTCCCCTGATGATTGGCGCTCCTGATATGGCCTTTCCTCGAATGAATAATATGAGCTTTTGACTTCTTCCCCCATCTTTTTTACTCCTCCTTGCCTCTTCGGGAGTCGAAGCAGGGGCCGGAACCGGATGAACAGTCTACCCGCCCCTCGCCGGAAACCTCGCCCACGCAGGAGCCTCTGTTGATTTAACAATCTTCTCCCTTCACCTAGCAGGTATCTCCTCTATTCTTGGAGCAATCAACTTTATCACAACTATCATTAACATGAAACCCCCTGCTATTTCACAATACCAGACCCCACTCTTTGTATGATCTGTTCTTATTACTGCCGTTCTACTGCTTCTTTCCCTCCCCGTTCTTGCCGCCGGCATCACAATACTCCTGACAGACCGAAATCTTAACACCACCTTCTTTGACCCTGCCGGAGGAGGGGACCCAATCCTTTACCAACATCTC
	'Cottus_cognatus.3'                  CTATATCTAGTATTTGGTGCTTGAGCCGGAATAGTAGGCACAGCTTTAAGCCTTCTAATTCGAGCAGAACTAAGCCAACCCGGCGCCCTTTTGGGGGACGACCAGATTTATAATGTAATTGTTACAGCCCATGCTTTCGTAATAATTTTCTTTATAGTAATACCAATTATAATCGGAGGTTTCGGGAACTGACTCGTTCCCCTGATGATTGGCGCTCCTGATATGGCCTTTCCTCGAATGAATAATATGAGCTTTTGACTTCTTCCCCCATCTTTTTTACTCCTCCTTGCCTCTTCGGGAGTCGAAGCAGGGGCCGGAACCGGATGAACAGTCTACCCGCCCCTCGCCGGAAACCTCGCCCACGCAGGAGCCTCTGTTGATTTAACAATCTTCTCCCTTCACCTAGCAGGTATCTCCTCTATTCTTGGAGCAATCAACTTTATCACAACTATCATTAACATAAAACCCCCTGCTATTTCACAATACCAGACCCCACTCTTTGTATGATCTGTTCTTATTACTGCCGTTCTACTGCTTCTTTCCCTCCCCGTTCTTGCCGCCGGCATCACAATACTCCTGACAGACCGAAATCTTAACACCACCTTCTTTGACCCTGCCGGAGGAGGGGACCCAATCCTTTACCAACATCTC
	'Cottus_cognatus.4'                  CTATATCTAGTATTTGGTGCTTGAGCCGGAATAGTAGGCACAGCTTTAAGCCTTCTAATTCGAGCAGAACTAAGCCAACCCGGCGCCCTTTTGGGGGACGACCAGATTTATAATGTAATTGTTACAGCCCATGCTTTCGTAATAATTTTCTTTATAGTAATACCAATTATAATCGGAGGTTTCGGGAACTGACTCGTTCCCCTGATGATTGGCGCTCCTGATATGGCCTTTCCTCGAATGAATAATATGAGCTTTTGACTTCTTCCCCCATCTTTTTTACTCCTCCTTGCCTCTTCGGGAGTCGAAGCAGGGGCCGGAACCGGATGAACAGTTTACCCGCCCCTCGCCGGAAACCTCGCCCACGCAGGAGCCTCTGTTGATTTAACAATCTTCTCCCTTCACCTAGCAGGTATCTCCTCTATTCTTGGAGCAATCAACTTTATCACAACTATCATTAACATAAAACCCCCTGCTATTTCACAATACCAGACCCCACTCTTTGTATGATCTGTTCTTATTACTGCCGTTCTACTGCTTCTTTCCCTCCCCGTTCTTGCCGCCGGCATCACAATACTCCTGACAGACCGAAATCTTAACACCACCTTCTTTGACCCTGCCGGAGGAGGGGACCCAATCCTTTACCAACATCTC
	'Cottus_cognatus.5'                  CTATATCTAGTATTTGGTGCTTGAGCCGGAATAGTAGGCACAGCTTTAAGCCTCCTAATTCGAGCAGAACTAAGCCAACCCGGCGCCCTTTTGGGGGACGACCAGATTTATAATGTAATTGTTACAGCCCATGCTTTCGTAATAATTTTCTTTATAGTAATACCAATTATAATCGGAGGTTTCGGGAACTGACTCGTTCCCCTGATGATTGGCGCTCCTGATATGGCCTTTCCTCGAATGAATAATATGAGCTTTTGACTTCTTCCCCCATCTTTTTTACTCCTCCTTGCCTCTTCGGGAGTCGAAGCAGGGGCCGGAACCGGATGAACAGTCTACCCGCCCCTCGCCGGAAACCTCGCCCACGCAGGAGCCTCTGTTGATTTAACAATCTTCTCCCTTCACCTAGCAGGTATCTCCTCTATTCTTGGAGCAATCAACTTTATCACAACTATCATTAACATGAAACCCCCTGCTATTTCACAATACCAGACCCCACTCTTTGTATGATCTGTTCTTATTACTGCCGTTCTACTGCTTCTTTCCCTCCCCGTTCTTGCCGCCGGCATCACAATACTCCTGACAGACCGAAATCTTAACACCACCTTCTTTGACCCTGCCGGAGGAGGGGACCCAATCCTTTACCAACATCTC
	'Cottus_confusus.1'                  CTATATCTAGTATTTGGTGCTTGAGCCGGAATAGTAGGCACAGCTTTAAGCCTCCTAATTCGAGCAGAGCTAAGCCAACCCGGCGCCCTTTTGGGAGACGACCAGATTTATAATGTAATTGTTACAGCCCATGCTTTCGTAATAATTTTCTTTATAGTAATACCAATTATAATCGGAGGTTTCGGGAACTGACTCGTTCCCCTAATGATTGGCGCTCCTGATATGGCCTTTCCTCGAATGAATAATATGAGCTTTTGACTTCTTCCCCCATCTTTTTTACTCCTCCTTGCCTCTTCGGGAGTCGAAGCAGGGGCCGGGACCGGATGAACAGTCTACCCACCCCTCGCCGGAAACCTCGCCCACGCAGGAGCCTCTGTTGATCTAACAATCTTCTCCCTTCACCTAGCAGGTATCTCCTCTATTCTTGGAGCAATCAACTTTATCACAACTATCATTAACATAAAACCCCCTGCTATTTCACAATACCAGACCCCCCTCTTTGTATGATCTGTTCTTATTACTGCCGTTCTACTGCTTCTTTCCCTCCCCGTTCTTGCCGCCGGCATCACAATACTCCTGACAGACCGAAATCTTAACACCACCTTCTTTGACCCTGCCGGAGGAGGGGACCCAATCCTTTACCAACATCTC
	'Cottus_confusus.2'                  CTATATCTAGTATTTGGTGCTTGAGCCGGAATAGTAGGCACAGCTTTAAGCCTCCTAATTCGAGCAGAGCTAAGCCAACCCGGCGCCCTTTTGGGAGACGACCAGATTTATAATGTAATTGTTACAGCCCATGCTTTCGTAATAATTTTCTTTATAGTAATACCAATTATAATCGGAGGTTTCGGGAACTGACTCGTTCCCCTAATGATTGGCGCTCCTGATATGGCCTTTCCTCGAATGAATAATATGAGCTTTTGACTTCTTCCCCCATCTTTTTTACTCCTCCTTGCCTCTTCGGGAGTCGAAGCAGGGGCCGGGACCGGATGAACAGTCTACCCACCCCTCGCCGGAAACCTCGCCCACGCAGGAGCCTCTGTTGATCTAACAATCTTCTCCCTTCACCTAGCAGGTATCTCCTCTATTCTTGGAGCAATCAACTTTATCACAACTATCATTAACATAAAACCCCCTGCTATTTCACAATACCAGACCCCCCTCTTTGTATGATCTGTTCTTATTACTGCCGTTCTACTGCTTCTTTCCCTCCCCGTTCTTGCCGCCGGCATCACAATACTCCTGACAGACCGAAATCTTAACACCACCTTCTTTGACCCTGCCGGAGGAGGGGACCCAATCCTTTACCAACATCTC
	'Cottus_confusus.3'                  CTATATCTAGTATTTGGTGCTTGAGCCGGAATAGTAGGCACAGCTTTAAGCCTCCTAATTCGAGCAGAGCTAAGCCAACCCGGCGCCCTTTTGGGAGACGACCAGATTTATAATGTAATTGTTACAGCCCATGCTTTCGTAATAATTTTCTTTATAGTAATACCAATTATAATCGGAGGTTTCGGGAACTGACTCGTTCCCCTAATGATTGGCGCTCCTGATATGGCCTTTCCTCGAATGAATAATATGAGCTTTTGACTTCTTCCCCCATCTTTTTTACTCCTCCTTGCCTCTTCGGGAGTCGAAGCAGGGGCCGGGACCGGATGAACAGTCTACCCACCCCTCGCCGGAAACCTCGCCCACGCAGGAGCCTCTGTTGATCTAACAATCTTCTCCCTTCACCTAGCAGGTATCTCCTCTATTCTTGGAGCAATCAACTTTATCACAACTATCATTAACATAAAACCCCCTGCTATTTCACAATACCAGACCCCCCTCTTTGTATGATCTGTTCTTATTACTGCCGTTCTACTGCTTCTTTCCCTCCCCGTTCTTGCCGCCGGCATCACAATACTCCTGACAGACCGAAATCTTAACACCACCTTCTTTGACCCTGCCGGAGGAGGGGACCCAATCCTTTACCAACATCTC
	'Cottus_confusus.4'                  CTATATCTAGTATTTGGTGCTTGAGCCGGAATAGTAGGCACAGCTTTAAGCCTCCTAATTCGAGCAGAGCTAAGCCAACCCGGCGCCCTTTTGGGAGACGACCAGATTTATAATGTAATTGTTACAGCCCATGCTTTCGTAATAATTTTCTTTATAGTAATACCAATTATAATCGGAGGTTTCGGGAACTGACTCGTTCCCCTAATGATTGGCGCTCCTGATATGGCCTTTCCTCGAATGAATAATATGAGCTTTTGACTTCTTCCCCCATCTTTTTTACTCCTCCTTGCCTCTTCGGGAGTCGAAGCAGGGGCCGGGACCGGATGAACAGTCTACCCACCCCTCGCCGGAAACCTCGCCCACGCAGGAGCCTCTGTTGATCTAACAATCTTCTCCCTTCACCTAGCAGGTATCTCCTCTATTCTTGGAGCAATCAACTTTATCACAACTATCATTAACATAAAACCCCCTGCTATTTCACAATACCAGACCCCCCTCTTTGTATGATCTGTTCTTATTACTGCCGTTCTACTGCTTCTTTCCCTCCCCGTTCTTGCCGCCGGCATCACAATACTCCTGACAGACCGAAATCTTAACACCACCTTCTTTGACCCTGCCGGAGGAGGGGACCCAATCCTTTACCAACATCTC
	'Cottus_confusus.5'                  CTATATCTAGTATTTGGTGCTTGAGCCGGAATAGTAGGCACAGCTTTAAGCCTCCTAATTCGAGCAGAGCTAAGCCAACCCGGCGCCCTTTTGGGAGACGACCAGATTTATAATGTAATTGTTACAGCCCATGCTTTCGTAATAATTTTCTTTATAGTAATACCAATTATAATCGGAGGTTTCGGGAACTGACTCGTTCCCCTAATGATTGGCGCTCCTGATATGGCCTTTCCTCGAATGAATAATATGAGCTTTTGACTTCTTCCCCCATCTTTTTTACTCCTCCTTGCCTCTTCGGGAGTCGAAGCAGGGGCCGGGACCGGATGAACAGTCTACCCACCCCTCGCCGGAAACCTCGCCCACGCAGGAGCCTCTGTTGATCTAACAATCTTCTCCCTTCACCTAGCAGGTATCTCCTCTATTCTTGGAGCAATCAACTTTATCACAACTATCATTAACATAAAACCCCCTGCTATTTCACAATACCAGACCCCCCTCTTTGTATGATCTGTTCTTATTACTGCCGTTCTACTGCTTCTTTCCCTCCCCGTTCTTGCCGCCGGCATCACAATACTCCTGACAGACCGAAATCTTAACACCACCTTCTTTGACCCTGCCGGAGGAGGGGACCCAATCCTTTACCAACATCTC
	'Cottus_girardi.1'                   CTATATCTAGTATTTGGTGCTTGAGCCGGAATAGTAGGCACAGCTTTAAGCCTCCTAATTCGGGCAGAACTAAGCCAACCCGGCGCCCTTTTAGGGGACGACCAGATTTATAATGTAATTGTTACGGCCCATGCTTTCGTAATAATTTTCTTTATAGTAATACCAATTATAATCGGAGGTTTCGGGAACTGACTCGTTCCTCTAATGATTGGCGCCCCTGATATGGCCTTTCCTCGAATGAATAATATGAGCTTTTGACTTCTTCCCCCATCTTTTTTACTCCTCCTCGCCTCTTCGGGAGTCGAAGCAGGGGCCGGAACCGGATGAACAGTCTACCCGCCCCTCGCCGGAAATCTCGCCCACGCAGGAGCCTCTGTTGACCTAACAATCTTCTCCCTTCACCTAGCAGGTATTTCCTCTATTCTTGGAGCAATCAACTTTATCACAACTATTATTAACATGAAACCCCCTGCTATTTCACAATACCAGACCCCTCTCTTTGTATGATCTGTTCTTATTACTGCCGTCCTACTGCTTCTTTCCCTCCCCGTTCTTGCCGCCGGCATCACAATACTACTGACAGACCGAAATCTTAACACCACCTTCTTTGACCCTGCCGGAGGAGGAGACCCAATCCTTTACCAACACCTC
	'Cottus_girardi.2'                   CTATATCTAGTATTTGGTGCTTGAGCCGGAATAGTAGGCACAGCTTTAAGCCTCCTAATTCGGGCAGAACTAAGCCAACCCGGCGCCCTTTTAGGGGACGACCAGATTTATAATGTAATTGTTACGGCCCATGCTTTCGTAATAATTTTCTTTATAGTAATACCAATTATAATCGGAGGTTTCGGGAACTGACTCGTTCCTCTAATGATTGGCGCCCCTGATATGGCCTTTCCTCGAATGAATAATATGAGCTTTTGACTTCTTCCCCCATCTTTTTTACTCCTCCTCGCCTCTTCGGGAGTCGAAGCAGGGGCCGGAACCGGATGAACAGTCTACCCGCCCCTCGCCGGAAATCTCGCCCACGCAGGAGCCTCTGTTGACCTAACAATCTTCTCCCTTCACCTAGCAGGTATTTCCTCTATTCTTGGAGCAATCAACTTTATCACAACTATTATTAACATGAAACCCCCTGCTATTTCACAATACCAGACCCCTCTCTTTGTATGATCTGTTCTTATTACTGCCGTCCTACTGCTTCTTTCCCTCCCCGTTCTTGCCGCCGGCATCACAATACTACTGACAGACCGAAATCTTAACACCACCTTCTTTGACCCTGCCGGAGGAGGAGACCCAATCCTTTACCAACACCTC
	'Cottus_girardi.3'                   CTATATCTAGTATTTGGTGCTTGAGCCGGAATAGTAGGCACAGCTTTAAGCCTCCTAATTCGGGCAGAACTAAGCCAACCCGGCGCCCTTTTAGGGGACGACCAGATTTATAATGTAATTGTTACGGCCCATGCTTTCGTAATAATTTTCTTTATAGTAATACCAATTATAATCGGAGGTTTCGGGAACTGACTCGTTCCTCTAATGATTGGCGCCCCTGATATGGCCTTTCCTCGAATGAATAATATGAGCTTTTGACTTCTTCCCCCATCTTTTTTACTCCTCCTCGCCTCTTCGGGAGTCGAAGCAGGGGCCGGAACCGGATGAACAGTCTACCCGCCCCTCGCCGGAAATCTCGCCCACGCAGGAGCCTCTGTTGACCTAACAATCTTCTCCCTTCACCTAGCAGGTATTTCCTCTATTCTTGGAGCAATCAACTTTATCACAACTATTATTAACATGAAACCCCCTGCTATTTCACAATACCAGACCCCTCTCTTTGTATGATCTGTTCTTATTACTGCCGTCCTACTGCTTCTTTCCCTCCCCGTTCTTGCCGCCGGCATCACAATACTACTGACAGACCGAAATCTTAACACCACCTTCTTTGACCCTGCCGGAGGAGGAGACCCAATCCTTTACCAACACCTC
	'Cottus_gobio.1'                     CTATATCTAGTATTTGGTGCTTGAGCCGGAATAGTAGGCACAGCTTTAAGCCTCCTAATTCGAGCAGAACTAAGCCAACCCGGCGCCCTTTTGGGGGACGACCAGATTTATAATGTAATTGTTACAGCCCATGCTTTCGTAATAATTTTCTTTATAGTAATGCCAATTATAATCGGAGGTTTCGGGAACTGGCTAGTTCCCCTAATAATCGGCGCTCCTGATATGGCCTTTCCTCGAATGAATAATATGAGCTTTTGACTCCTTCCCCCATCTTTTTTACTCCTCCTTGCCTCTTCGGGGGTCGAAGCAGGTGCCGGAACCGGATGAACAGTCTACCCGCCCCTCGCCGGAAACCTAGCCCACGCAGGAGCCTCTGTTGACCTAACAATCTTCTCCCTTCACCTAGCAGGTATCTCCTCTATTCTTGGGGCAATCAACTTTATCACAACTATCATCAATATGAAGCCCCCTGCCATTTCACAATACCAGACCCCGCTCTTCGTATGATCTGTCCTTATTACTGCTGTCCTACTGCTTCTTTCTCTCCCCGTACTTGCCGCCGGCATCACAATGCTCCTAACAGACCGAAACCTTAACACCACCTTCTTTGACCCTGCCGGAGGGGGAGACCCAATCCTTTACCAACACCTC
	'Cottus_gobio.2'                     CTATATCTAGTATTTGGTGCTTGAGCCGGAATAGTAGGCACAGCTTTAAGCCTCCTAATTCGAGCAGAACTAAGCCAACCCGGCGCCCTTTTGGGGGACGACCAGATTTATAATGTAATTGTTACAGCCCATGCTTTCGTAATAATTTTCTTTATAGTAATGCCAATTATAATCGGAGGTTTCGGGAACTGGCTAGTTCCCCTAATAATCGGCGCTCCTGATATGGCCTTTCCTCGAATGAATAATATGAGCTTTTGACTCCTTCCCCCATCTTTTTTACTCCTCCTTGCCTCTTCGGGGGTCGAAGCAGGTGCCGGAACCGGATGAACAGTCTACCCGCCCCTCGCCGGAAACCTAGCCCACGCAGGAGCCTCTGTTGACCTAACAATCTTCTCCCTTCACCTAGCAGGTATCTCCTCTATTCTTGGGGCAATCAACTTTATCACAACTATCATCAATATGAAGCCCCCTGCCATTTCACAATACCAGACCCCGCTCTTCGTATGATCTGTCCTTATTACTGCTGTCCTACTGCTTCTTTCTCTCCCCGTACTTGCCGCCGGCATCACAATGCTCCTAACAGACCGAAACCTTAACACCACCTTCTTTGACCCTGCCGGAGGGGGAGACCCAATCCTTTACCAACACCTC
	'Cottus_gobio.3'                     CTATATCTAGTATTTGGTGCTTGAGCCGGAATAGTAGGCACAGCTTTAAGCCTCCTAATTCGAGCAGAACTAAGCCAACCCGGCGCCCTTTTGGGGGACGACCAGATTTATAATGTAATTGTTACAGCCCATGCTTTCGTAATAATTTTCTTTATAGTAATGCCAATTATAATCGGAGGTTTCGGGAACTGGCTAGTTCCCCTAATAATCGGCGCTCCTGATATGGCCTTTCCTCGAATGAATAATATGAGCTTTTGACTCCTTCCCCCATCTTTTTTACTCCTCCTTGCCTCTTCGGGGGTCGAAGCAGGTGCCGGAACCGGATGAACAGTCTACCCGCCCCTCGCCGGAAACCTAGCCCACGCAGGAGCCTCTGTTGACCTAACAATCTTCTCCCTTCACCTAGCAGGTATCTCCTCTATTCTTGGGGCAATCAACTTTATCACAACTATCATCAATATGAAGCCCCCTGCCATTTCACAATACCAGACCCCGCTCTTCGTATGATCTGTCCTTATTACTGCTGTCCTACTGCTTCTTTCTCTCCCCGTACTTGCCGCCGGCATCACAATGCTCCTAACAGACCGAAACCTTAACACCACCTTCTTTGACCCTGCCGGAGGGGGAGACCCAATCCTTTACCAACACCTC
	'Cottus_gobio.4'                     CTATATCTAGTATTTGGTGCTTGAGCCGGAATAGTAGGCACAGCTTTAAGCCTCCTAATTCGAGCAGAACTAAGCCAACCCGGCGCCCTTTTGGGGGACGACCAGATTTATAATGTAATTGTTACAGCCCATGCTTTCGTAATAATTTTCTTTATAGTAATGCCAATTATAATCGGAGGTTTCGGGAACTGGCTAGTTCCCCTAATGATCGGCGCTCCTGATATGGCCTTTCCTCGAATGAATAATATGAGCTTTTGACTCCTTCCCCCATCTTTTTTACTCCTCCTTGCCTCTTCGGGGGTCGAAGCAGGTGCCGGGACCGGATGAACAGTCTACCCGCCCCTCGCCGGAAACCTAGCCCACGCAGGAGCCTCTGTTGACCTAACAATCTTCTCCCTTCACCTAGCAGGTATCTCCTCTATTCTTGGGGCAATCAACTTTATCACAACTATCATCAATATGAAACCCCCTGCCATTTCACAATACCAGACCCCGCTCTTCGTATGATCTGTCCTTATTACTGCTGTCCTACTGCTTCTTTCTCTCCCCGTACTTGCCGCCGGCATCACAATGCTCCTAACAGACCGAAACCTTAACACCACCTTTTTTGACCCTGCCGGAGGGGGAGACCCAATCCTTTACCAACACCTC
	'Cottus_gobio.5'                     CTATATCTAGTATTTGGTGCTTGAGCCGGAATAGTAGGCACAGCTTTAAGCCTCCTAATTCGAGCAGAACTAAGCCAACCCGGCGCCCTTTTGGGGGACGACCAGATTTATAATGTAATTGTTACAGCCCATGCTTTCGTAATAATTTTCTTTATAGTAATGCCAATTATAATCGGAGGTTTCGGGAACTGGCTAGTTCCCCTAATAATCGGCGCTCCTGATATGGCCTTTCCTCGAATGAATAATATGAGCTTTTGACTCCTTCCCCCATCTTTTTTACTCCTCCTTGCCTCTTCGGGGGTCGAAGCAGGTGCCGGAACCGGATGAACAGTCTACCCGCCCCTCGCCGGAAACCTAGCCCACGCAGGAGCCTCTGTTGACCTAACAATCTTCTCCCTTCACCTAGCAGGTATCTCCTCTATTCTTGGGGCAATCAACTTTATCACAACTATCATCAATATGAAGCCCCCTGCCATTTCACAATACCAGACCCCGCTCTTCGTATGATCTGTCCTTATTACTGCTGTCCTACTGCTTCTTTCTCTCCCCGTACTTGCCGCCGGCATCACAATGCTCCTAACAGACCGAAACCTTAACACCACCTTCTTTGACCCTGCCGGAGGGGGAGACCCAATCCTTTACCAACACCTC
	'Cottus_gulosus.1'                   CTATATCTAGTATTTGGTGCTTGAGCCGGAATAGTAGGCACAGCCTTAAGCCTCCTAATTCGAGCAGAACTAAGCCAACCCGGCGCCCTTTTGGGGGACGACCAGATTTATAATGTAATTGTTACGGCCCATGCTTTCGTAATAATTTTCTTTATAGTAATACCAATTATAATCGGGGGTTTCGGGAACTGACTCATCCCCTTAATGATCGGCGCCCCTGATATGGCCTTTCCTCGAATAAACAATATGAGCTTTTGACTTCTTCCCCCATCTTTTTTACTCCTCCTAGCCTCTTCGGGGGTCGAAGCAGGAGCCGGAACCGGATGAACAGTTTACCCACCCCTCGCCGGGAACCTCGCCCACGCAGGAGCCTCTGTTGACCTAACGATCTTCTCCCTTCACCTAGCAGGTATCTCTTCTATTCTTGGAGCAATCAACTTTATCACAACTATCATTAATATGAAACCCCCTGCTATTTCTCAATACCAGACCCCTCTATTCGTATGATCTGTTCTTATTACTGCTGTCCTACTGCTTCTTTCCCTCCCCGTACTTGCCGCCGGCATCACAATGCTCCTAACAGACCGAAACCTTAACACCACCTTCTTTGACCCTGCCGGAGGAGGAGACCCAATCCTTTACCAACACCTC
	'Cottus_hangiongensis.1'             CTATATCTAGTATTTGGTGCTTGAGCCGGAATAGTAGGCACAGCTTTAAGCCTCCTAATCCGAGCAGAATTAAGCCAGCCCGGCGCCCTTTTAGGGGACGACCAGATTTATAATGTTATTGTTACGGCCCATGCTTTCGTAATAATTTTCTTTATAGTAATACCAATTATAATCGGAGGTTTCGGGAACTGACTCATCCCCCTAATGATCGGAGCCCCTGATATGGCCTTTCCTCGAATAAACAACATGAGCTTTTGACTTCTCCCCCCGTCTTTCCTTCTCCTCCTTGCCTCTTCGGGGGTCGAAGCAGGGGCCGGAACCGGATGAACAGTCTACCCTCCCCTCGCCGGAAACCTCGCCCACGCAGGTGCATCTGTAGACCTTACGATCTTCTCCCTCCACCTAGCAGGAATCTCCTCTATTCTTGGAGCAATTAACTTTATTACAACCATCATTAACATGAAACCCCCTGCTATTTCTCAGTACCAGACTCCTCTCTTCGTATGATCTGTTCTTATTACTGCTGTCTTACTGCTTCTTTCCCTCCCCGTTCTCGCTGCCGGCATTACCATACTCCTAACAGACCGAAACCTTAACACCACCTTCTTCGACCCTGCCGGAGGAGGGGACCCAATCCTTTATCAACATCTC
	'Cottus_hubbsi.1'                    CTATATCTAGTATTTGGTGCTTGAGCCGGAATAGTAGGCACAGCTTTAAGCCTCCTAATTCGAGCAGAACTAAGCCAACCCGGCGCCCTTTTGGGGGACGACCAGATTTATAATGTAATTGTTACAGCCCATGCTTTCGTAATAATTTTCTTTATAGTAATGCCAATTATAATCGGAGGTTTCGGGAACTGACTCGTTCCCCTAATGATTGGCGCTCCTGACATGGCCTTTCCTCGAATGAATAATATGAGCTTTTGACTTCTTCCCCCATCTTTTTTACTCCTCCTTGCCTCTTCGGGAGTCGAAGCAGGGGCCGGAACCGGATGAACAGTCTACCCGCCCCTCGCCGGAAACCTCGCCCACGCAGGAGCCTCTGTTGACCTAACAATCTTCTCCCTTCACCTAGCAGGTATCTCCTCTATTCTTGGAGCAATCAACTTTATCACAACTATTATTAACATGAAACCCCCTGCTATCTCACAATACCAGACCCCACTCTTTGTATGATCTGTTCTTATTACTGCCGTCCTACTGCTTCTCTCCCTCCCCGTTCTTGCCGCCGGCATCACAATACTCCTGACAGACCGAAATCTTAACACCACCTTCTTTGACCCTGCCGGAGGAGGGGACCCAATCCTTTACCAACATCTC
	'Cottus_hubbsi.2'                    CTATATCTAGTATTTGGTGCTTGAGCCGGAATAGTAGGCACAGCTTTAAGCCTCCTAATTCGAGCAGAACTAAGCCAACCCGGCGCCCTTTTGGGGGACGACCAGATTTATAATGTAATTGTTACAGCCCATGCTTTCGTAATAATTTTCTTTATAGTAATGCCAATTATAATCGGAGGTTTCGGGAACTGACTCGTTCCCCTAATGATTGGCGCTCCTGACATGGCCTTTCCTCGAATGAATAATATGAGCTTTTGACTTCTTCCCCCATCTTTTTTACTCCTCCTTGCCTCTTCGGGAGTCGAAGCAGGGGCCGGAACCGGATGAACAGTCTACCCGCCCCTCGCCGGAAACCTCGCCCACGCAGGAGCCTCTGTTGACCTAACAATCTTCTCCCTTCACCTAGCAGGTATCTCCTCTATTCTTGGAGCAATCAACTTTATCACAACTATTATTAACATGAAACCCCCTGCTATCTCACAATACCAGACCCCACTCTTTGTATGATCTGTTCTTATTACTGCCGTCCTACTGCTTCTCTCCCTCCCCGTTCTTGCCGCCGGCATCACAATACTCCTGACAGACCGAAATCTTAACACCACCTTCTTTGACCCTGCC---------------------------------
	'Cottus_klamathensis.1'              CTATATCTAGTATTTGGTGCTTGAGCCGGAATAGTAGGCACAGCCTTGAGCCTCCTAATCCGAGCAGAACTAAGCCAACCCGGCGCCCTTTTGGGGGACGACCAAATTTATAACGTGATTGTTACAGCCCATGCTTTCGTAATAATTTTCTTTATAGTAATACCAATTATAATTGGGGGTTTCGGGAACTGACTCGTCCCCCTAATGATCGGCGCCCCTGATATGGCCTTTCCTCGGATAAACAATATGAGCTTTTGACTTCTTCCCCCATCTTTTCTCCTCCTCCTAGCCTCTTCAGGGGTCGAAGCGGGGGCCGGAACCGGATGAACAGTTTACCCGCCCCTCGCCGGAAACCTCGCCCACGCAGGGGCCTCTGTTGACCTAACAATCTTCTCCCTTCACCTAGCAGGTATTTCCTCTATCCTTGGAGCAATCAACTTTATCACAACTATCATTAATATAAAACCCCCTGCCATTTCTCAATACCAGACCCCTCTATTCGTATGATCTGTTCTGATTACTGCTGTTCTACTGCTTCTCTCTCTTCCCGTACTCGCCGCCGGCATCACAATGCTCCTAACAGACCGAAACCTTAACACCACCTTCTTTGACCCTGCCGGAGGAGGAGACCCAATCCTCTACCAACACCTC
	'Cottus_klamathensis.2'              CTATATCTAGTATTTGGTGCTTGAGCCGGAATAGTAGGCACAGCCTTGAGCCTCCTAATCCGAGCAGAACTAAGCCAACCCGGCGCCCTTTTGGGGGACGACCAAATTTATAACGTGATTGTTACAGCCCATGCTTTCGTAATAATTTTCTTTATAGTAATACCAATTATAATTGGGGGTTTCGGGAACTGACTCGTCCCCCTAATGATCGGCGCCCCTGATATGGCCTTTCCTCGGATAAACAATATGAGCTTTTGACTTCTTCCCCCATCTTTTCTCCTCCTCCTAGCCTCTTCAGGGGTCGAAGCGGGGGCCGGAACCGGATGAACAGTTTACCCGCCCCTCGCCGGAAACCTCGCCCACGCAGGGGCCTCTGTTGACCTAACAATCTTCTCCCTTCACCTAGCAGGTATTTCCTCTATCCTTGGAGCAATCAACTTTATCACAACTATCATTAATATAAAACCCCCTGCCATTTCTCAATACCAGACCCCTCTATTCGTATGATCTGTTCTGATTACTGCTGTTCTACTGCTTCTCTCTCTTCCCGTACTCGCCGCCGGCATCACAATGCTCCTAACAGACCGAAACCTTAACACCACCTTCTTTGACCCTGCCGGAGGAGGAGACCCAATCCTCTACCAACACCTC
	'Cottus_klamathensis.3'              CTATATCTAGTATTTGGTGCTTGAGCCGGAATAGTAGGCACAGCCTTGAGCCTCCTAATCCGAGCAGAACTAAGCCAACCCGGCGCCCTTTTGGGGGACGACCAAATTTATAACGTGATTGTTACAGCCCATGCTTTCGTAATAATTTTCTTTATAGTAATACCAATTATAATTGGGGGTTTCGGGAACTGACTCGTCCCCCTAATGATCGGCGCCCCTGATATGGCCTTTCCTCGGATAAACAATATGAGCTTTTGACTTCTTCCCCCATCTTTTCTCCTCCTCCTAGCCTCTTCAGGGGTCGAAGCGGGGGCCGGAACCGGATGAACAGTTTACCCGCCCCTCGCCGGAAACCTCGCCCACGCAGGGGCCTCTGTTGACCTAACAATCTTCTCCCTTCACCTAGCAGGTATTTCCTCTATCCTTGGAGCAATCAACTTTATCACAACTATCATTAATATAAAACCCCCTGCCATTTCTCAATACCAGACCCCTCTATTCGTATGATCTGTTCTGATTACTGCTGTTCTACTGCTTCTCTCTCTTCCCGTACTCGCCGCCGGCATCACAATGCTCCTAACAGACCGAAACCTTAACACCACCTTCTTTGACCCTGCCGGAGGAGGAGACCCAATCCTCTACCAACACCTC
	'Cottus_klamathensis.4'              CTATATCTAGTATTTGGTGCTTGAGCCGGAATAGTAGGCACAGCCTTGAGCCTCCTAATCCGAGCAGAACTAAGCCAACCCGGCGCCCTTTTGGGGGACGACCAAATTTATAACGTGATTGTTACAGCCCATGCTTTCGTAATAATTTTCTTTATAGTAATACCAATTATAATTGGGGGTTTCGGGAACTGACTCGTCCCCCTAATGATCGGCGCCCCTGATATGGCCTTTCCTCGGATAAACAATATGAGCTTTTGACTTCTTCCCCCATCTTTTCTCCTCCTCCTAGCCTCTTCAGGGGTCGAAGCGGGGGCCGGAACCGGATGAACAGTTTACCCGCCCCTCGCCGGAAACCTCGCCCACGCAGGGGCCTCTGTTGACCTAACAATCTTCTCCCTTCACCTAGCAGGTATTTCCTCTATCCTTGGAGCAATCAACTTTATCACAACTATCATTAATATAAAACCCCCTGCCATTTCTCAATACCAGACCCCTCTATTCGTATGATCTGTTCTGATTACTGCTGTTCTACTGCTTCTCTCTCTTCCCGTACTCGCCGCCGGCATCACAATGCTCCTAACAGACCGAAACCTTAACACCACCTTCTTTGACCCTGCCGGAGGAGGAGACCCAATCCTCTACCAACACCTC
	'Cottus_klamathensis.5'              CTATATCTAGTATTTGGTGCTTGAGCCGGAATAGTAGGCACAGCCTTGAGCCTCCTAATCCGAGCAGAACTAAGCCAACCCGGCGCCCTTTTGGGGGACGACCAAATTTATAACGTGATTGTTACAGCCCATGCTTTCGTAATAATTTTCTTTATAGTAATACCAATTATAATTGGGGGTTTCGGGAACTGACTCGTCCCCCTAATGATCGGCGCCCCTGATATGGCCTTTCCTCGGATAAACAATATGAGCTTTTGACTTCTTCCCCCATCTTTTCTCCTCCTCCTAGCCTCTTCAGGGGTCGAAGCGGGGGCCGGAACCGGATGAACAGTTTACCCGCCCCTCGCCGGAAACCTCGCCCACGCAGGGGCCTCTGTTGACCTAACAATCTTCTCCCTTCACCTAGCAGGTATTTCCTCTATCCTTGGAGCAATCAACTTTATCACAACTATCATTAATATAAAACCCCCTGCCATTTCTCAATACCAGACCCCTCTATTCGTATGATCTGTTCTGATTACTGCTGTTCTACTGCTTCTCTCTCTTCCCGTACTCGCCGCCGGCATCACAATGCTCCTAACAGACCGAAACCTTAACACCACCTTCTTTGACCCTGCCGGAGGAGGAGACCCAATCCTCTACCAACACCTC
	'Cottus_leiopomus.1'                 TTATATCTAGTATTTGGTGCCTGAGCCGGAATAGTAGGCACAGCTTTAAGCCTCCTAATTCGAGCAGAACTAAGCCAACCCGGAGCCCTTTTGGGGGACGACCAGATTTATAATGTAATTGTTACAGCCCATGCTTTCGTAATAATTTTCTTTATAGTAATACCAATTATAATTGGAGGTTTCGGGAACTGACTCGTTCCCCTAATAATTGGCGCTCCTGATATGGCCTTTCCTCGGATGAATAATATGAGCTTTTGACTTCTTCCACCATCTTTTTTACTCCTCCTTGCCTCTTCGGGGGTCGAAGCAGGGGCCGGAACCGGGTGGACGGTTTACCCCCCACTCGCAGGAAACCTCGCCCACGCAGGAGCCTCTGTTGACCTAACAATTTTCTCCCTTCACCTGGCAGGTATTTCCTCTATTCTTGGAGCAATCAACTTTATCACAASTATCATTAATATGAAACCCCCTGCTATTTCACAATACCAGACCCCGCTCTTCGTATGATCTGTTCTTATTACTGCCGTCCTACTACTTCTTTCCCTCCCCGTACTTGCCGCCGGGATTACAATGCTCCTGACAGCCCGAAATCTTAACACCACCTTC---------------------------------------------
	'Cottus_perplexus.1'                 CTATATCTAGTATTTGGTGCTTGAGCCGGAATAGTAGGCACAGCCTTAAGCCTCCTAATTCGAGCAGAATTAAGCCAACCCGGCGCCCTTTTGGGGGACGACCAGATTTATAATGTAATTGTTACGGCCCATGCTTTCGTAATAATTTTCTTTATAGTAATACCAATTATAATTGGGGGTTTCGGGAACTGACTCATTCCCCTAATGATCGGCGCCCCTGATATGGCCTTTCCTCGAATGAACAATATGAGCTTTTGACTTCTTCCCCCATCTTTTTTACTCCTCCTAGCCTCTTCGGGGGTCGAAGCAGGAGCCGGAACCGGATGAACAGTTTACCCGCCCCTCGCCGGGAACCTCGCCCACGCAGGGGCTTCTGTTGACCTAACAATCTTCTCCCTTCACCTAGCAGGTATCTCTTCTATTCTTGGAGCAATCAACTTTATCACAACTATCATTAATATGAAACCCCCTGCTATTTCTCAATACCAGACCCCTCTATTCGTATGATCTGTTCTTATTACTGCTGTCCTACTGCTTCTTTCCCTCCCCGTACTTGCCGCCGGCATCACAATGCTTTTAACAGACCGAAACCTTAACACCACCTTCTTTGACCCTGCCGGAGGAGGAGACCCAATCCTTTACCAACACCTC
	'Cottus_perplexus.2'                 CTATATCTAGTATTTGGTGCTTGAGCCGGAATAGTAGGCACAGCCTTAAGCCTCCTAATTCGAGCAGAATTAAGCCAACCCGGCGCCCTTTTGGGGGACGACCAGATTTATAATGTAATTGTTACGGCCCATGCTTTCGTAATAATTTTCTTTATAGTAATACCAATTATAATTGGGGGTTTCGGGAACTGACTCATTCCCCTAATGATCGGCGCCCCTGATATGGCCTTTCCTCGAATGAACAATATGAGCTTTTGACTTCTTCCCCCATCTTTTTTACTCCTCCTAGCCTCTTCGGGGGTCGAAGCAGGAGCCGGAACCGGATGAACAGTTTACCCGCCCCTCGCCGGGAACCTCGCCCACGCAGGGGCTTCTGTTGACCTAACAATCTTCTCCCTTCACCTAGCAGGTATCTCTTCTATTCTTGGAGCAATCAACTTTATCACAACTATCATTAATATGAAACCCCCTGCTATTTCTCAATACCAGACCCCTCTATTCGTATGATCTGTTCTTATTACTGCTGTCCTACTGCTTCTTTCCCTCCCCGTACTTGCCGCCGGCATCACAATGCTTTTAACAGACCGAAACCTTAACACCACCTTCTTTGACCCTGCCGGAGGAGGAGACCCAATCCTTTACCAACACCTC
	'Cottus_perplexus.3'                 CTATATCTAGTATTTGGTGCTTGAGCCGGAATAGTAGGCACAGCCTTAAGCCTCCTAATTCGAGCAGAATTAAGCCAACCCGGCGCCCTTTTGGGGGACGACCAGATTTATAATGTAATTGTTACGGCCCATGCTTTCGTAATAATTTTCTTTATAGTAATACCAATTATAATTGGGGGTTTCGGGAACTGACTCATTCCCCTAATGATCGGCGCCCCTGATATGGCCTTTCCTCGAATGAACAATATGAGCTTTTGACTTCTTCCCCCATCTTTTTTACTCCTCCTAGCCTCTTCGGGGGTCGAAGCAGGAGCCGGAACCGGATGAACAGTTTACCCGCCCCTCGCCGGGAACCTCGCCCACGCAGGGGCTTCTGTTGACCTAACAATCTTCTCCCTTCACCTAGCAGGTATCTCTTCTATTCTTGGAGCAATCAACTTTATCACAACTATCATTAATATGAAACCCCCTGCTATTTCTCAATACCAGACCCCTCTATTCGTATGATCTGTTCTTATTACTGCTGTCCTACTGCTTCTTTCCCTCCCCGTACTTGCCGCCGGCATCACAATGCTTTTAACAGACCGAAACCTTAACACCACCTTCTTTGACCCTGCCGGAGGAGGAGACCCAATCCTTTACCAACACCTC
	'Cottus_perplexus.4'                 CTATATCTAGTATTTGGTGCTTGAGCCGGAATAGTAGGCACAGCCTTAAGCCTCCTAATTCGAGCAGAATTAAGCCAACCCGGCGCCCTTTTGGGGGACGACCAGATTTATAATGTAATTGTTACGGCCCATGCTTTCGTAATAATTTTCTTTATAGTAATACCAATTATAATTGGGGGTTTCGGGAACTGACTCATTCCCCTAATGATCGGCGCCCCTGATATGGCCTTTCCTCGAATGAACAATATGAGCTTTTGACTTCTTCCCCCATCTTTTTTACTCCTCCTAGCCTCTTCGGGGGTCGAAGCAGGAGCCGGAACCGGATGAACAGTTTACCCGCCCCTCGCCGGGAACCTCGCCCACGCAGGGGCTTCTGTTGACCTAACGATCTTCTCCCTTCACCTAGCAGGTATCTCTTCTATTCTTGGAGCAATCAACTTTATCACAACTATCATTAATATGAAACCCCCTGCTATTTCTCAATACCAGACCCCTCTATTCGTATGATCTGTTCTTATTACTGCTGTCCTACTGCTTCTTTCCCTCCCCGTACTTGCCGCCGGCATCACAATGCTTTTAACAGACCGAAACCTTAACACCACCTTCTTTGACCCTGCCGGAGGAGGAGACCCAATCCTTTACCAACACCTC
	'Cottus_perplexus.5'                 CTATATCTAGTATTTGGTGCTTGAGCCGGAATAGTAGGCACAGCCTTAAGCCTCCTAATTCGAGCAGAATTAAGCCAACCCGGCGCCCTTTTGGGGGACGACCAGATTTATAATGTAATTGTTACGGCCCATGCTTTCGTAATAATTTTCTTTATAGTAATACCAATTATAATTGGGGGTTTCGGGAACTGACTCATTCCCCTAATGATCGGCGCCCCTGATATGGCCTTTCCTCGAATGAACAATATGAGCTTTTGACTTCTTCCCCCATCTTTTTTACTCCTCCTAGCCTCTTCGGGGGTCGAAGCAGGAGCCGGAACCGGATGAACAGTTTACCCGCCCCTCGCCGGGAACCTCGCCCACGCAGGGGCTTCTGTTGACCTAACGATCTTCTCCCTTCACCTAGCAGGTATCTCTTCTATTCTTGGAGCAATCAACTTTATCACAACTATCATTAATATGAAACCCCCTGCTATTTCTCAATACCAGACCCCTCTATTCGTATGATCTGTTCTTATTACTGCTGTCCTACTGCTTCTTTCCCTCCCCGTACTTGCCGCCGGCATCACAATGCTTTTAACAGACCGAAACCTTAACACCACCTTCTTTGACCCTGCCGGAGGAGGAGACCCAATCCTTTACCAA------
	'Cottus_pitensis.1'                  CTATATCTAGTATTTGGTGCTTGAGCCGGAATAGTAGGCACAGCCTTAAGCCTCCTAATTCGAGCAGAACTAAGCCAACCCGGCGCCCTTTTGGGGGACGACCAGATTTATAATGTAATTGTTACGGCCCATGCTTTCGTAATAATTTTCTTTATAGTAATACCAATTATAATCGGGGGTTTCGGGAACTGACTCATTCCCCTAATGATCGGCGCCCCTGATATGGCCTTTCCTCGAATAAACAATATGAGCTTTTGACTTCTTCCCCCATCTTTTTTACTCCTCCTAGCCTCTTCGGGGGTCGAAGCAGGGGCCGGAACCGGATGAACAGTTTACCCACCCCTCGCCGGAAACCTCGCCCACGCAGGGGCCTCTGTTGACCTAACGATCTTCTCCCTTCACCTAGCAGGTATCTCTTCTATTCTTGGAGCAATCAACTTTATCACAACTATCATTAATATGAAACCCCCTGCTATCTCTCAATACCAGACCCCTCTATTCGTATGGTCTGTTCTTATTACTGCTGTCCTACTGCTTCTTTCCCTCCCCGTACTTGCCGCCGGCATCACAATGCTCCTAACAGACCGAAACCTTAACACCACCTTCTTTGACCCCGCCGGAG?AGGAGACCCAATCCTTTACCAACACCTC
	'Cottus_pitensis.2'                  CTATATCTAGTATTTGGTGCTTGAGCCGGAATAGTAGGCACAGCCTTAAGCCTCCTAATTCGAGCAGAACTAAGCCAACCCGGCGCCCTTTTGGGGGACGACCAGATTTATAATGTAATTGTTACGGCCCATGCTTTCGTAATAATTTTCTTTATAGTAATACCAATTATAATCGGGGGTTTCGGGAACTGACTCATTCCCCTAATGATCGGCGCCCCTGATATGGCCTTTCCTCGAATAAACAATATGAGCTTTTGACTTCTTCCCCCATCTTTTTTACTCCTCCTAGCCTCTTCGGGGGTCGAAGCAGGGGCCGGAACCGGATGAACAGTTTACCCACCCCTCGCCGGAAACCTCGCCCACGCAGGGGCCTCTGTTGACCTAACGATCTTCTCCCTTCACCTAGCAGGTATCTCTTCTATTCTTGGAGCAATCAACTTTATCACAACTATCATTAATATGAAACCCCCTGCTATCTCTCAATACCAGACCCCTCTATTCGTATGGTCTGTTCTTATTACTGCTGTCCTACTGCTTCTTTCCCTCCCCGTACTTGCCGCCGGCATCACAATGCTCCTAACAGACCGAAACCTTAACACCACCTTCTTTGACCCCGCCGGAGGAGGAGACCCAATCCTTTACCAACACCTC
	'Cottus_pitensis.3'                  CTATATCTAGTATTTGGTGCTTGAGCCGGAATAGTAGGCACAGCCTTAAGCCTCCTAATTCGAGCAGAACTAAGCCAACCCGGCGCCCTTTTGGGGGACGACCAGATTTATAATGTAATTGTTACGGCCCATGCTTTCGTAATAATTTTCTTTATAGTAATACCAATTATAATCGGGGGTTTCGGGAACTGACTCATTCCCCTAATGATCGGCGCCCCTGATATGGCCTTTCCTCGAATAAACAATATGAGCTTTTGACTTCTTCCCCCATCTTTTTTACTCCTCCTAGCCTCTTCGGGGGTCGAAGCAGGGGCCGGAACCGGATGAACAGTTTACCCACCCCTCGCCGGAAACCTCGCCCACGCAGGGGCCTCTGTTGACCTAACGATCTTCTCCCTTCACCTAGCAGGTATCTCTTCTATTCTTGGAGCAATCAACTTTATCACAACTATCATTAATATGAAACCCCCTGCTATCTCTCAATACCAGACCCCTCTATTCGTATGGTCTGTTCTTATTACTGCTGTCCTACTGCTTCTTTCCCTCCCCGTACTTGCCGCCGGCATCACAATGCTCCTAACAGACCGAAACCTTAACACCACCTTCTTTGACCCCGCCGGAGGAGGAGACCCAATCCTTTACCAACACCTC
	'Cottus_pitensis.4'                  CTATATCTAGTATTTGGTGCTTGAGCCGGAATAGTAGGCACAGCCTTAAGCCTCCTAATTCGAGCAGAACTAAGCCAACCCGGCGCCCTTTTGGGGGACGACCAGATTTATAATGTAATTGTTACGGCCCATGCTTTCGTAATAATTTTCTTTATAGTAATACCAATTATAATCGGGGGTTTCGGGAACTGACTCATTCCCCTAATGATCGGCGCCCCTGATATGGCCTTTCCTCGAATAAACAATATGAGCTTTTGACTTCTTCCCCCATCTTTTTTACTCCTCCTAGCCTCTTCGGGGGTCGAAGCAGGGGCCGGAACCGGATGAACAGTTTACCCACCCCTCGCCGGAAACCTCGCCCACGCAGGGGCCTCTGTTGACCTAACGATCTTCTCCCTTCACCTAGCAGGTATCTCTTCTATTCTTGGAGCAATCAACTTTATCACAACTATCATTAATATGAAACCCCCTGCTATCTCTCAATACCAGACCCCTCTATTCGTATGGTCTGTTCTTATTACTGCTGTCCTACTGCTTCTTTCCCTCCCCGTACTTGCCGCCGGCATCACAATGCTCCTAACAGACCGAAACCTTAACACCACCTTCTTTGACCCCGCCGGAGGAGGAGACCCAATCCTTTACCAACACCTC
	'Cottus_pitensis.5'                  CTATATCTAGTATTTGGTGCTTGAGCCGGAATAGTAGGCACAGCCTTAAGCCTCCTAATTCGAGCAGAACTAAGCCAACCCGGCGCCCTTTTGGGGGACGACCAGATTTATAATGTAATTGTTACGGCCCATGCTTTCGTAATAATTTTCTTTATAGTAATACCAATTATAATCGGGGGTTTCGGGAACTGACTCATTCCCCTAATGATCGGCGCCCCTGATATGGCCTTTCCTCGAATAAACAATATGAGCTTTTGACTTCTTCCCCCATCTTTTTTACTCCTCCTAGCCTCTTCGGGGGTCGAAGCAGGGGCCGGAACCGGATGAACAGTTTACCCACCCCTCGCCGGAAACCTCGCCCACGCAGGGGCCTCTGTTGACCTAACGATCTTCTCCCTTCACCTAGCAGGTATCTCTTCTATTCTTGGAGCAATCAACTTTATCACAACTATCATTAATATGAAACCCCCTGCTATCTCTCAATACCAGACCCCTCTATTCGTATGGTCTGTTCTTATTACTGCTGTCCTACTGCTTCTTTCCCTCCCCGTACTTGCCGCCGGCATCACAATGCTCCTAACAGACCGAAACCTTAACACCACCTTCTTTGACCCCGCCGGAGGAGGAGACCCAATCCTTTACCAACACCTC
	'Cottus_poecilopus.1'                CTATATCTAGTATTTGGTGCTTGAGCCGGAATAGTAGGCACAGCTTTAAGCCTCCTAATTCGAGCAGAACTAAGCCAACCCGGAGCCCTTTTGGGGGACGACCAGATTTATAATGTAATTGTTACGGCCCATGCTTTCGTAATAATTTTCTTTATAGTAATACCAATTATAATCGGAGGTTTCGGGAACTGACTCGTTCCCTTAATGATCGGCGCCCCTGATATGGCCTTTCCTCGAATAAATAACATGAGCTTTTGACTTCTTCCCCCATCCTTTTTACTCCTCCTTGCCTCTTCGGGGGTTGAAGCTGGGGCCGGAACCGGTTGAACAGTTTACCCACCCCTGGCCGGAAACCTCGCCCACGCAGGGGCCTCTGTTGACCTAACAATCTTCTCCCTTCACTTAGCGGGGATCTCCTCTATTCTGGGAGCAATTAACTTTATTACAACCATCATTAATATGAAACCTCCTGCTATTTCTCAATACCAGACCCCCCTCTTCGTATGGTCTGTTCTTATTACTGCTGTCCTACTGCTTCTTTCTCTCCCCGTACTTGCTGCAGGCATCACAATGCTCTTAACAGACCGAAACCTAAACACCACCTTCTTCGACCCTGCTGGGGGTGGAGACCCAATCCTTTACCAACACCTC
	'Cottus_poecilopus.2'                CTATATCTAGTATTTGGTGCTTGAGCCGGAATAGTAGGCACAGCTTTAAGCCTACTAATTCGGGCAGAACTAAGCCAACCCGGAGCCCTTTTGGGGGACGACCAGATTTATAATGTAATTGTTACGGCCCATGCTTTCGTAATAATTTTCTTTATAGTAATACCAATTATAATCGGAGGTTTCGGGAACTGACTCGTTCCCTTAATAATCGGCGCCCCTGATATGGCCTTTCCTCGAATGAATAACATGAGCTTTTGACTTCTTCCCCCATCCTTTTTACTCCTCCTTGCCTCTTCAGGAGTTGAAGCTGGAGCCGGAACCGGTTGAACAGTTTACCCTCCCCTGGCCGGAAACCTCGCCCACGCAGGAGCCTCTGTTGACCTAACAATCTTCTCCCTTCACTTAGCAGGGATCTCCTCTATTCTTGGAGCAATTAACTTTATTACAACCATCATTAATATGAAACCTCCTGCTATTTCTCAATACCAGACCCCTCTCTTCGTATGGTCTGTTCTTATTACTGCTGTCCTACTGCTTCTTTCTCTTCCCGTGCTTGCTGCCGGCATCACAATGCTCTTAACAGACCGAAACCTAAACACCACCTTCTTCGACCCTGCCGGGGGTGGAGACCCAATCCTTTACCAACACCTC
	'Cottus_poecilopus.3'                ---------GTATTTGGTGCTTGAGCCGGAATAGTAGGCACAGCTTTAAGCCTCCTAATTCGAGCAGAACTAAGCCAACCCGGAGCCCTTTTGGGGGACGACCAGATTTATAATGTAATTGTTACGGCCCATGCTTTCGTAATAATTTTCTTTATAGTAATACCAATTATAATCGGAGGTTTCGGGAACTGACTCGTTCCCTTAATGATCGGCGCCCCTGATATGGCCTTTCCTCGAATAAATAACATGAGCTTTTGACTTCTTCCCCCATCCTTTTTACTCCTCCTTGCCTCTTCGGGGGTTGAAGCTGGGGCCGGAACCGGTTGAACAGTTTACCCACCCCTGGCCGGAAACCTCGCCCACGCAGGGGCCTCTGTTGACCTAACAATCTTCTCCCTTCACTTAGCGGGGATCTCCTCTATTCTGGGAGCAATTAACTTTATTACAACCATCATTAATATGAAACCTCCTGCTATTTCTCAATACCAGACCCCCCTCTTCGTATGGTCTGTTCTTATTACTGCTGTCCTACTGCTTCTTTCTCTCCCCGTACTTGCTGCAGGCATCACAATGCTCTTAACAGACCGAAACCTAAACACCACCTTCTTCGACCCTGCTGGGGGTGGAGACCCAATCCTTTACCAACACCTC
	'Cottus_pollux.1'                    ------------------GCTTGAGCCGGAATAGTAGGCACAGCTTTAAGCCTTCTAATTCGGGCAGAACTGAGCCAACCCGGCGCCCTTTTGGGGGACGACCAGATTTATAATGTAATTGTTACAGCCCATGCCTTTGTAATGATTTTCTTTATAGTAATACCAATTATAATCGGAGGCTTCGGGAACTGACTTATTCCATTAATGATGGGCGCCCCAGACATGGCCTTTCCTCGAATAAATAACATGAGCTTTTGACTTCTTCCCCCCTCTTTTTTACTCCTCCTTGCCTCTTCAGGGGTCGAAGCCGGGGCCGGAACGGGATGAACAGTTTATCCACCCCTCGCGGGAAACCTTGCGCACGCAGGGGCCTCCGTAGACCTCACAATCTTCTCCCTTCACCTAGCGGGTATTTCCTCTATCCTCGGCGCAATTAACTTCATCACAACCATCATCAATATGAAGCCCCCAGCTATCTCGCAGTACCAAACCCCTTTGTTCGTTTGATCTGTTCTTATTACTGCTGTTCTACTCCTTCTTTCTCTTCCTGTGCTTGCTGCCGGCATTACAATGCTCTTAACAGATCGAAACCTTAACACCACTTTCTTTGAC---------------------------------------
	'Cottus_pollux.2'                    ------------------GCTTGAGCCGGAATAGTAGGCACAGCTTTAAGCCTTCTAATTCGGGCAGAACTGAGCCAACCCGGCGCCCTTTTGGGGGACGACCAGATTTATAATGTAATTGTTACAGCCCATGCCTTCGTAATGATTTTCTTTATAGTAATACCAATTATAATCGGAGGCTTCGGGAACTGACTTATCCCTTTAATGATCGGCGCCCCAGACATGGCCTTTCCTCGAATAAATAACATGAGCTTTTGACTTCTTCCCCCCTCTTTTTTACTCCTCCTTGCCTCTTCAGGGGTCGAAGCCGGGGCCGGAACGGGATGAACAGTTTATCCACCCCTCGCGGGAAACCTTGCGCACGCAGGGGCCTCCGTAGACCTCACAATCTTCTCCCTTCACCTAGCGGGTATTTCCTCTATCCTCGGCGCAATTAACTTCATCACAACCATCATCAATATGAAGCCCCCAGCTATCTCGCAGTACCAAACCCCTTTGTTCGTTTGATCTGTTCTTATTACTGCTGTTCTACTCCTTCTTTCTCTTCCTGTGCTTGCTGCCGGCATTACAATGCTCTTAACAGATCGAAACCTTAATACCACCTTCTTTGAC---------------------------------------
	'Cottus_pollux.3'                    ------------------GCTTGAGCCGGAATAGTAGGCACAGCTTTAAGCCTCCTAATCCGAGCAGAACTTAGCCAGCCCGGCGCCCTCTTAGGGGACGACCAAATTTATAATGTAATTGTTACAGCCCATGCCTTCGTAATAATTTTCTTTATAGTAATACCAATCATAATCGGAGGCTTCGGGAACTGACTCATCCCCTTGATGATCGGCGCTCCTGACATGGCCTTCCCTCGAATAAATAATATGAGCTTTTGGCTTCTTCCCCCATCTTTCTTACTCCTGCTTGCCTCTTCCGGGGTCGAAGCAGGAGCCGGGACAGGATGAACAGTCTATCCTCCCCTCGCCGGAAACCTTGCCCATGCAGGGGCCTCCGTAGACCTTACAATCTTCTCCCTTCACCTAGCGGGTATCTCATCTATTCTTGGAGCAATTAACTTCATCACAACTATTATTAACATAAAACCCCCAGCCATCTCCCAGTACCAAACCCCTCTCTTCGTATGGTCTGTTCTTATTACTGCAGTCCTACTGCTTCTTTCCCTTCCAGTGCTTGCTGCGGGCATCACAATGCTCTTAACAGATCGAAATCTTAACACCACCTTCTTTGAC---------------------------------------
	'Cottus_pollux.4'                    ------------------GCTTGAGCCGGAATAGTAGGCACAGCTTTAAGCCTCCTAATCCGAGCAGAACTTAGCCAGCCCGGCGCCCTCTTAGGGGACGACCAAATTTATAATGTAATTGTTACAGCCCATGCCTTCGTAATAATTTTCTTTATAGTAATACCAATCATAATCGGAGGCTTCGGGAACTGACTCATCCCCTTGATGATCGGCGCCCCTGACATGGCCTTCCCTCGAATAAATAATATGAGCTTTTGGCTTCTTCCCCCATCTTTCTTACTCCTGCTTGCCTCTTCCGGGGTCGAAGCAGGGGCCGGGACAGGATGAACAGTGTATCCTCCCCTCGCCGGAAACCTTGCCCATGCAGGAGCCTCCGTAGACCTTACAATCTTCTCCCTTCACCTAGCGGGTATCTCATCTATTCTTGGAGCAATTAACTTCATCACAACTATTATTAACATAAAACCCCCAGCCATCTCCCAGTACCAAACCCCTCTCTTCGTATGGTCTGTTCTTATTACTGCAGTCCTACTGCTTCTTTCCCTTCCAGTGCTTGCTGCGGGCATCACAATGCTCTTAACAGATCGAAATCTTAACACCACCTTCTTTGAC---------------------------------------
	'Cottus_pollux.5'                    ------------------GCGTGAGCCGGAATAGTAGGCACAGCTTTAAGCCTCCTAATCCGAGCAGAACTTAGCCAGCCCGGCGCCCTCTTAGGGGACGACCAAATTTATAATGTAATTGTTACAGCCCATGCCTTCGTAATAATTTTCTTTATAGTAATACCAATCATAATCGGAGGCTTCGGGAACTGACTCATCCCCTTGATGATCGGCGCCCCTGACATGGCCTTCCCTCGAATAAATAATATGAGCTTTTGGCTTCTTCCCCCATCTTTCTTACTCCTGCTTGCCTCTTCCGGGGTCGAAGCAGGGGCCGGGACAGGATGAACAGTCTATCCTCCCCTCGCCGGAAACCTTGCCCATGCAGGAGCCTCCGTAGACCTTACAATCTTCTCCCTTCACCTAGCGGGTATCTCATCTATTCTTGGAGCAATTAACTTCATCACAACTATTATTAACATAAAACCCCCAGCCATCTCCCAGTACCAAACCCCTCTCTTCGTATGGTCTGTTCTTATTACTGCAGTCCTACTGCTTCTTTCCCTTCCAGTGCTTGCTGCGGGCATCACAATGCTCTTAACAGATCGAAATCTTAACACCACCTTCTTTGAC---------------------------------------
	'Cottus_rhotheus.1'                  CTATATCTAGTATTTGGTGCTTGAGCCGGAATAGTAGGCACAGCTTTAAGCCTCCTAATTCGAGCAGAACTAAGCCAACCCGGCGCCCTTTTGGGGGACGACCAGATTTATAATGTAATTGTTACAGCCCATGCTTTCGTAATAATTTTCTTTATAGTAATACCAATTATAATCGGAGGTTTCGGGAACTGACTCGTTCCCCTAATGATTGGCGCCCCTGATATGGCCTTTCCTCGAATAAATAATATGAGCTTTTGACTTCTTCCCCCATCTTTTTTACTCCTCCTTGCCTCTTCGGGAGTCGAAGCAGGGGCCGGAACCGGGTGAACAGTCTATCCGCCCCTCGCCGGAAACCTCGCCCACGCAGGAGCCTCTGTTGACCTAACAATCTTCTCCCTTCACCTAGCAGGTATCTCCTCTATTCTTGGAGCAATCAACTTTATCACAACTATTATTAACATAAAACCCCCTGCTATTTCACAATACCAGACCCCGCTCTTTGTATGATCTGTTCTTATTACTGCCGTCCTACTGCTTCTTTCCCTCCCCGTTCTTGCCGCCGGTATCACAATACTCCTGACAGACCGAAATCTTAACACCACCTTCTTTGACCCTGCCGGAGGAGGAGACCCAATCCTTTACCAACATCTC
	'Cottus_rhotheus.2'                  CTATATCTAGTATTTGGTGCTTGAGCCGGAATAGTAGGCACAGCTTTAAGCCTCCTAATTCGAGCAGAACTAAGCCAACCCGGCGCCCTTTTGGGGGACGACCAGATTTATAATGTAATTGTTACAGCCCATGCTTTCGTAATAATTTTCTTTATAGTAATACCAATTATAATCGGAGGTTTCGGGAACTGACTCGTTCCCCTAATGATTGGCGCCCCTGATATGGCCTTTCCTCGAATAAATAATATGAGCTTTTGACTTCTTCCCCCATCTTTTTTACTCCTCCTTGCCTCTTCGGGAGTCGAAGCAGGGGCCGGAACCGGGTGAACAGTCTATCCGCCCCTCGCCGGAAACCTCGCCCACGCAGGAGCCTCTGTTGACCTAACAATCTTCTCCCTTCACCTAGCAGGTATCTCCTCTATTCTTGGAGCAATCAACTTTATCACAACTATTATTAACATAAAACCCCCTGCTATTTCACAATACCAGACCCCGCTCTTTGTATGATCTGTTCTTATTACTGCCGTCCTACTGCTTCTTTCCCTCCCCGTTCTTGCCGCCGGTATCACAATACTCCTGACAGACCGAAATCTTAACACCACCTTCTTTGACCCTGCCGGAGGAGGAGACCCAATCCTTTACCAACATCTC
	'Cottus_rhotheus.3'                  ---T?TCTAGTATTTGGTGCTTGAGCCGGAATAGTAGGCACAGCTTTAAGCCTCCTAATTCGAGCAGAACTAAGCCAACCCGGCGCCCTTTTGGGGGACGACCAGATTTATAATGTAATTGTTACAGCCCATGCTTTCGTAATAATTTTCTTTATAGTAATACCAATTATAATCGGAGGTTTCGGGAACTGACTCGTTCCCCTAATGATTGGCGCCCCTGATATGGCCTTTCCTCGAATAAATAATATGAGCTTTTGACTTCTTCCCCCATCTTTTTTACTCCTCCTTGCCTCTTCGGGAGTCGAAGCAGGGGCCGGAACCGGGTGAACAGTCTATCCGCCCCTCGCCGGAAACCTCGCCCACGCAGGAGCCTCTGTTGACCTAACAATCTTCTCCCTTCACCTAGCAGGTATCTCCTCTATTCTTGGAGCAATCAACTTTATCACAACTATTATTAACATAAAACCCCCTGCTATTTCACAATACCAGACCCCGCTCTTTGTATGATCTGTTCTTATTACTGCCGTCCTACTGCTTCTTTCCCTCCCCGTTCTTGCCGCCGGTATCACAATACTCCTGACAGACCGAAATCTTAACACCACCTTCTTTGACCCTGCCGGAGGAGGAGACCCAATCCTTTACCAACATCTC
	'Cottus_rhotheus.4'                  CTATATCTAGTATTTGGTGCTTGAGCCGGAATAGTAGGCACAGCTTTAAGCCTCCTAATTCGAGCAGAACTAAGCCAACCCGGCGCCCTTTTGGGGGACGACCAGATTTATAATGTAATTGTTACAGCCCATGCTTTCGTAATAATTTTCTTTATAGTAATACCAATTATAATCGGAGGTTTCGGGAACTGACTCGTTCCCCTAATGATTGGCGCCCCTGATATGGCCTTTCCTCGAATAAATAATATGAGCTTTTGACTTCTTCCCCCATCTTTTTTACTCCTCCTTGCCTCTTCGGGAGTCGAAGCAGGGGCCGGAACCGGGTGAACAGTCTATCCGCCCCTCGCCGGAAACCTCGCCCACGCAGGAGCCTCTGTTGACCTAACAATCTTCTCCCTTCACCTAGCAGGTATCTCCTCTATTCTTGGAGCAATCAACTTTATCACAACTATTATTAACATAAAACCCCCTGCTATTTCACAATACCAGACCCCGCTCTTTGTATGATCTGTTCTTATTACTGCCGTCCTACTGCTTCTTTCCCTCCCCGTTCTTGCCGCCGGTATCACAATACTCCTGACAGACCGAAATCTTAACACCACCTTCTTTGACCCTGCCGGAGGAGGAGACCCAATCCTTTACCAACATCTC
	'Cottus_ricei.1'                     CTATATCTAGTATTTGGTGCTTGAGCCGGAATAGTAGGCACAGCTTTAAGCCTCCTAATTCGAGCAGAACTAAGCCAACCCGGCGCCCTTTTGGGGGACGACCAGATTTATAATGTAATTGTTACAGCCCATGCTTTCGTAATAATTTTCTTTATAGTAATACCAATTATAATCGGAGGTTTCGGGAACTGGCTAGTTCCCCTAATGATCGGCGCTCCTGATATGGCCTTTCCTCGAATGAATAATATGAGCTTTTGACTCCTTCCCCCATCTTTTTTACTCCTCCTTGCCTCTTCGGGGGTCGAAGCAGGTGCCGGAACCGGATGAACAGTCTACCCGCCCCTCGCCGGAAACCTCGCCCACGCAGGAGCCTCTGTTGACCTGACAATCTTCTCCCTTCACCTAGCAGGTATCTCCTCTATTCTTGGGGCAATCAACTTTATCACAACTATCATCAATATGAAACCCCCTGCTATCTCACAATACCAGACCCCGCTCTTCGTATGATCTGTTCTTATTACTGCTGTCCTACTGCTTCTTTCTCTCCCCGTACTTGCCGCCGGCATCACAATGCTCCTGACAGACCGAAACCTTAACACCACCTTCTTTGACCCTGCCGGAGGGGGAGACCCAATCCTTTACCAACACCTC
	'Cottus_ricei.2'                     CTATATCTAGTATTTGGTGCTTGAGCCGGAATAGTAGGCACAGCTTTAAGCCTCCTAATTCGAGCAGAACTAAGCCAACCCGGCGCCCTTTTGGGGGACGACCAGATTTATAATGTAATTGTTACAGCCCATGCTTTCGTAATAATTTTCTTTATAGTAATACCAATTATAATCGGAGGTTTCGGGAACTGGCTAGTTCCCCTAATGATCGGCGCTCCTGATATGGCCTTTCCTCGAATGAATAATATGAGCTTTTGACTCCTTCCCCCATCTTTTTTACTCCTCCTTGCCTCTTCGGGGGTCGAAGCAGGTGCCGGAACCGGATGAACAGTCTACCCGCCCCTCGCCGGAAACCTCGCCCACGCAGGAGCCTCTGTTGACCTGACAATCTTCTCCCTTCACCTAGCAGGTATCTCCTCTATTCTTGGGGCAATCAACTTTATCACAACTATCATCAATATGAAACCCCCTGCTATCTCACAATACCAGACCCCGCTCTTCGTATGATCTGTTCTTATTACTGCTGTCCTACTGCTTCTTTCTCTCCCCGTACTTGCCGCCGGCATCACAATGCTCCTGACAGACCGAAACCTTAACACCACCTTCTTTGACCCTGCCGGAGGGGGAGACCCAATCCTTTACCAACACCTC
	'Cottus_ricei.3'                     CTATATCTAGTATTTGGTGCTTGAGCCGGAATAGTAGGCACAGCTTTAAGCCTCCTAATTCGAGCAGAACTAAGCCAACCCGGCGCCCTTTTGGGGGACGACCAGATTTATAATGTAATTGTTACAGCCCATGCTTTCGTAATAATTTTCTTTATAGTAATACCAATTATAATCGGAGGTTTCGGGAACTGGCTAGTTCCCCTAATGATCGGCGCTCCTGATATGGCCTTTCCTCGAATGAATAATATGAGCTTTTGACTCCTTCCCCCATCTTTTTTACTCCTCCTTGCCTCTTCGGGGGTCGAAGCAGGTGCCGGAACCGGATGAACAGTCTACCCGCCCCTCGCCGGAAACCTCGCCCACGCAGGAGCCTCTGTTGACCTGACAATCTTCTCCCTTCACCTAGCAGGTATCTCCTCTATTCTTGGGGCAATCAACTTTATCACAACTATCATCAATATGAAACCCCCTGCTATTTCACAATACCAGACCCCGCTCTTCGTATGATCTGTTCTTATTACTGCTGTCCTACTGCTTCTTTCTCTCCCCGTACTTGCCGCCGGCATCACAATGCTCCTGACAGACCGAAACCTTAACACCACCTTCTTTGACCCTGCCGGAGGGGGAGACCCAATCCTTTACCAACACCTC
	'Cottus_ricei.4'                     CTATATCTAGTATTTGGTGCTTGAGCCGGAATAGTAGGCACAGCTTTAAGCCTCCTAATTCGAGCAGAACTAAGCCAACCCGGCGCCCTTTTGGGGGACGACCAGATTTATAATGTAATTGTTACAGCCCATGCTTTCGTAATAATTTTCTTTATAGTAATACCAATTATAATCGGAGGTTTCGGGAACTGGCTAGTTCCCCTAATGATCGGCGCTCCTGATATGGCCTTTCCTCGAATGAATAATATGAGCTTTTGACTCCTTCCCCCATCTTTTTTACTCCTCCTTGCCTCTTCGGGGGTCGAAGCAGGTGCCGGAACCGGATGAACAGTCTACCCGCCCCTCGCCGGAAACCTCGCCCACGCAGGAGCCTCTGTTGACCTGACAATCTTCTCCCTTCACCTAGCAGGTATCTCCTCTATTCTTGGGGCAATCAACTTTATCACAACTATCATCAATATGAAACCCCCTGCTATTTCACAATACCAGACCCCGCTCTTCGTATGATCTGTTCTTATTACTGCTGTCCTACTGCTTCTTTCTCTCCCCGTACTTGCCGCCGGCATCACAATGCTCCTGACAGACCGAAACCTTAACACCACCTTCTTTGACCCTGCCGGAGGGGGAGACCCAATCCTTTACCAACACCTC
	'Cottus_ricei.5'                     CTATATCTAGTATTTGGTGCTTGAGCCGGAATAGTAGGCACAGCTTTAAGCCTTCTAATTCGAGCAGAACTAAGCCAACCCGGCGCCCTTTTGGGGGACGACCAGATTTATAATGTAATTGTTACAGCCCATGCTTTCGTAATAATTTTCTTTATAGTAATACCAATTATAATCGGAGGTTTCGGGAACTGGCTAGTTCCCCTAATGATCGGCGCTCCTGATATGGCCTTTCCTCGAATGAATAATATGAGCTTTTGACTCCTTCCCCCATCTTTTTTACTCCTCCTTGCCTCTTCGGGGGTCGAAGCAGGGGCCGGAACCGGATGAACAGTCTACCCGCCCCTCGCCGGAAACCTCGCCCACGCAGGAGCCTCTGTTGA??TGACAATCTTCTCCCTTCACCTAGCAGGTATCTCCTCTATTCTTGGGGCAATCAACTTTATCACAACTATCATCAATATGAAACCCCCTGCTATCTCACAATACCAGACCCCGCTCTTCGTATGATCTGTTCTTATTACTGCTGTCCTACTGCTTCTTTCTCTCCCCGTACTTGCCGCCGGCATCACAATGCTCCTGACAGACCGAAACCTTAACACCACCTTCTTTGACCCTGCCGGAGGGGGAGACCCAATCCTTTACCAACATCTC
	'Dasycottus_setiger.1'               CTATATCTAGTATTTGGTGCCTGAGCTGGGATAGTAGGCACAGCCTTAAGCCTCCTAATTCGAGCTGAGCTAAGCCAACCCGGCGCCCTTTTAGGGGACGACCAGATTTATAATGTAATTGTTACAGCCCATGCTTTCGTAATAATTTTCTTTATAGTAATACCAATTATAATCGGGGGTTTCGGAAACTGACTAATTCCCTTGATGATCGGAGCCCCCGATATAGCATTTCCTCGAATGAATAACATGAGCTTTTGGCTCCTCCCTCCCTCTTTTTTATTACTCCTCGCCTCTTCAGGGGTTGAAGCAGGGGCCGGAACGGGATGAACAGTTTACCCTCCCCTTGCTGGAAACCTGGCCCATGCAGGAGCCTCTGTCGACTTAACTATTTTCTCTTTACACTTAGCAGGGATTTCCTCAATTCTTGGAGCAATTAACTTTATTACAACCATCATTAACATAAAACCCCCTGCTATTTCTCAATATCAGACCCCTCTTTTCGTATGATCTGTCCTCATTACAGCCGTTCTACTACTGCTCGCCCTTCCAGTCCTTGCGGCCGGTATCACAATGCTTCTTACAGATCGAAATCTTAATACCACCTTTTTCGACCCGGCAGGTGGTGGAGACCCCATCCTTTACCAGCACCTC
	'Dasycottus_setiger.2'               CTATATCTAGTATTTGGTGCCTGAGCTGGGATAGTAGGCACAGCCTTAAGCCTCCTAATTCGAGCTGAGCTAAGCCAACCCGGCGCCCTTTTAGGGGACGACCAGATTTATAATGTAATTGTTACAGCCCATGCTTTCGTAATAATTTTCTTTATAGTAATACCAATTATAATCGGGGGTTTCGGAAACTGACTAATTCCCTTGATGATCGGAGCCCCCGATATAGCATTTCCTCGAATGAATAACATGAGCTTTTGGCTCCTCCCTCCCTCTTTTTTATTACTCCTCGCCTCTTCAGGGGTTGAAGCAGGGGCCGGAACGGGATGAACAGTTTACCCTCCCCTTGCTGGAAACCTGGCCCATGCAGGAGCCTCTGTCGACTTAACTATTTTCTCTTTACACTTAGCAGGGATTTCCTCAATTCTTGGAGCAATTAACTTTATTACAACCATCATTAACATAAAACCCCCTGCTATTTCTCAATATCAGACCCCTCTTTTCGTATGGTCTGTCCTCATTACAGCCGTTCTACTACTGCTCGCCCTTCCAGTCCTTGCGGCCGGTATCACAATGCTTCTTACAGATCGAAATCTTAATACCACCTTTTTCGACCCGGCAGGTGGTGGAGACCCCATCCTTTACCAGCACCTC
	'Dasycottus_setiger.3'               CTATATCTAGTATTTGGTGCCTGAGCTGGGATAGTAGGCACAGCCTTAAGCCTCCTAATTCGAGCTGAGCTAAGCCAACCCGGCGCCCTTTTAGGGGACGACCAGATTTATAATGTAATTGTTACAGCCCATGCTTTCGTAATAATTTTCTTTATAGTAATACCAATTATAATCGGGGGTTTCGGAAACTGACTAATTCCCTTGATGATCGGAGCCCCCGATATAGCATTTCCTCGAATGAATAACATGAGCTTTTGGCTCCTCCCTCCCTCTTTTTTATTACTCCTCGCCTCTTCAGGGGTTGAAGCAGGGGCCGGAACGGGATGAACAGTTTACCCTCCCCTTGCTGGAAACCTGGCCCATGCAGGAGCCTCTGTCGACTTAACTATTTTCTCTTTACACTTAGCAGGGATTTCCTCAATTCTTGGAGCAATTAACTTTATTACAACCATCATTAACATAAAACCCCCTGCTATTTCTCAATATCAGACCCCTCTTTTCGTATGGTCTGTCCTCATTACAGCCGTTCTACTACTGCTCGCCCTTCCAGTCCTTGCGGCCGGTATCACAATGCTTCTTACAGATCGAAATCTTAATACCACCTTTTTCGACCCGGCAGGTGGTGGAGACCCCATCCTTTACCAGCACCTC
	'Dasycottus_setiger.4'               CTATATCTAGTATTTGGTGCCTGAGCTGGGATAGTAGGCACAGCCTTAAGCCTCCTAATTCGAGCTGAGCTAAGCCAACCCGGCGCCCTTTTAGGGGACGACCAGATTTATAATGTAATTGTTACAGCCCATGCTTTCGTAATAATTTTCTTTATAGTAATACCAATTATAATCGGGGGTTTCGGAAACTGACTAATTCCCTTGATGATCGGAGCCCCCGATATAGCATTTCCTCGAATGAATAACATGAGCTTTTGGCTCCTCCCTCCCTCTTTTTTATTACTCCTCGCCTCTTCAGGGGTTGAAGCAGGGGCCGGAACGGGGTGAACAGTTTACCCTCCCCTTGCTGGAAACCTGGCCCATGCAGGAGCCTCTGTCGACTTAACTATTTTCTCTTTACACTTAGCAGGGATTTCCTCAATTCTTGGAGCAATTAACTTTATTACAACCATCATTAACATAAAACCCCCTGCTATTTCTCAATATCAGACCCCTCTTTTCGTATGGTCTGTCCTCATTACAGCCGTTCTACTACTGCTCGCCCTTCCAGTCCTTGCGGCCGGTATCACAATGCTTCTCACAGATCGAAATCTTAATACCACCTTTTTCGACCCGGCAGGTGGTGGAGACCCCATCCTTTACCAGCACCTC
	'Dasycottus_setiger.5'               CTATATCTAGTATTTGGTGCCTGAGCTGGGATAGTAGGCACAGCCTTAAGCCTCCTAATTCGAGCTGAGCTAAGCCAACCCGGCGCCCTTTTAGGGGACGACCAGATTTATAATGTAATTGTTACAGCCCATGCTTTCGTAATAATTTTCTTTATAGTAATACCAATTATAATCGGGGGTTTCGGAAACTGACTAATTCCCTTGATGATCGGAGCCCCCGATATAGCATTTCCTCGAATGAATAACATGAGCTTTTGGCTCCTCCCTCCCTCTTTTTTATTACTCCTCGCCTCTTCAGGGGTTGAAGCAGGGGCCGGAACGGGGTGAACAGTTTACCCTCCCCTTGCTGGAAACCTGGCCCATGCAGGAGCCTCTGTCGACTTAACTATTTTCTCTTTACACTTAGCAGGGATTTCCTCAATTCTTGGAGCAATTAACTTTATTACAACCATCATTAACATAAAACCCCCTGCTATTTCTCAATATCAGACCCCTCTTTTCGTATGGTCTGTCCTCATTACAGCCGTTCTACTACTGCTCGCCCTTCCAGTCCTTGCGGCCGGTATCACAATGCTTCTCACAGATCGAAATCTTAATACCACCTTTTTCGACCCGGCAGGTGGTGGAGACCCCATCCTTTACCAGCACCTC
	'Enophrys_bison.1'                   CTATATCTAGTATTTGGTGCCTGAGCCGGAATAGTGGGCACTGCCCTAAGTCTCCTAATTCGAGCGGAGCTGAGCCAGCCCGGCGCCCTCTTGGGGGATGACCAAATCTACAATGTAATTGTTACGGCTCATGCCTTCGTAATAATTTTCTTTATAGTAATACCAGTTATAATCGGGGGTTTCGGAAACTGACTCATCCCCTTGATGATCGGGGCCCCTGATATGGCTTTTCCCCGAATAAACAACATAAGCTTTTGACTCCTTCCTCCTTCTTTTCTCCTCCTCTTAGCCTCTTCGGGGGTGGAAGCAGGGGCAGGGACCGGTTGAACAGTCTACCCTCCCCTTGCCGGAAACCTCGCCCACGCAGGCGCCTCTGTTGATCTAACAATCTTCTCCTTGCATTTAGCCGGAATTTCCTCAATCCTCGGAGCAATTAATTTTATTACCACCATCATCAACATAAAACCCCCAGCTATTTCCCAGTACCAAACACCTCTTTTCGTGTGGTCTGTCCTTATCACAGCAGTCTTGCTCCTTCTCTCCCTCCCCGTCCTTGCCGCTGGTATCACAATGCTCCTCACAGACCGGAATCTTAACACCACCTTTTTTGATCCGGCAGGGGGTGGAGACCCCATTCTTTACCAACATCTC
	'Enophrys_bison.2'                   CTATATCTAGTATTTGGTGCCTGAGCCGGAATAGTGGGCACTGCCCTAAGTCTCCTAATTCGAGCGGAGCTGAGCCAGCCCGGCGCCCTCTTGGGGGATGACCAAATCTACAATGTAATTGTTACGGCTCATGCCTTCGTAATAATTTTCTTTATAGTAATACCAATTATAATCGGGGGTTTCGGAAACTGACTCATCCCCTTGATGATCGGGGCCCCTGATATGGCTTTTCCCCGAATAAACAACATAAGCTTTTGACTCCTTCCTCCTTCTTTTCTCCTCCTCTTAGCCTCTTCGGGGGTGGAAGCAGGGGCAGGGACCGGTTGAACAGTCTACCCTCCCCTTGCCGGAAACCTCGCCCACGCAGGCGCCTCTGTTGATCTAACAATCTTCTCCTTGCATTTAGCCGGAATTTCCTCAATCCTCGGAGCAATTAATTTTATTACCACCATCATCAACATAAAACCCCCAGCTATTTCCCAGTACCAAACACCTCTTTTCGTGTGGTCTGTCCTTATCACAGCAGTCTTGCTCCTTCTCTCCCTCCCCGTCCTTGCCGCTGGTATCACAATGCTCCTCACAGACCGGAATCTTAACACCACCTTTTTTGATCCGGCAGGGGGTGGAGACCCCATTCTTTACCAACATCTC
	'Enophrys_bison.3'                   CTATATCTAGTATTTGGTGCCTGAGCCGGAATAGTGGGCACTGCCCTAAGTCTCCTAATTCGAGCGGAGCTGAGCCAGCCCGGCGCCCTCTTGGGGGATGACCAAATCTACAATGTAATTGTTACGGCTCATGCCTTCGTAATAATTTTCTTTATAGTAATACCAATTATAATCGGGGGTTTCGGAAACTGACTCATCCCCTTGATGATCGGGGCCCCTGATATGGCTTTTCCCCGAATAAACAACATAAGCTTTTGACTCCTTCCTCCTTCTTTTCTTCTCCTCTTAGCCTCTTCGGGGGTGGAAGCAGGGGCAGGGACCGGTTGAACAGTCTACCCTCCCCTTGCCGGAAACCTCGCCCACGCAGGCGCCTCTGTTGATCTAACAATCTTCTCCTTGCATTTAGCCGGAATTTCCTCAATCCTCGGAGCAATTAATTTTATTACCACCATCATCAACATAAAACCCCCAGCTATTTCCCAGTACCAAACACCTCTTTTCGTGTGGTCTGTCCTTATCACAGCAGTCTTGCTCCTTCTCTCCCTCCCCGTCCTTGCCGCTGGTATCACAATGCTCCTCACAGACCGGAATCTTAACACCACCTTTTTTGATCCGGCAGGGGGTGGAGACCCCATTCTTTACCAACATCTC
	'Enophrys_bison.4'                   CTATATCTAGTATTTGGTGCCTGAGCCGGAATAGTGGGCACTGCCCTAAGTCTCCTAATTCGAGCGGAGCTGAGCCAGCCCGGCGCCCTCTTGGGGGATGACCAAATCTACAATGTAATTGTTACGGCTCATGCCTTCGTAATAATTTTCTTTATAGTAATACCAATTATAATCGGGGGTTTCGGAAACTGACTCATCCCCTTGATGATCGGGGCCCCTGATATGGCTTTTCCCCGAATAAACAACATAAGCTTTTGACTCCTTCCTCCTTCTTTTCTTCTCCTCTTAGCCTCTTCGGGGGTGGAAGCAGGGGCAGGGACCGGTTGAACAGTCTACCCTCCCCTTGCCGGAAACCTCGCCCACGCAGGCGCCTCTGTTGATCTAACAATCTTCTCCTTGCATTTAGCCGGAATTTCCTCAATCCTCGGAGCAATTAATTTTATTACCACCATCATCAACATAAAACCCCCAGCTATTTCCCAGTACCAAACACCTCTTTTCGTGTGGTCTGTCCTTATCACAGCAGTCTTGCTCCTTCTCTCCCTCCCCGTCCTTGCCGCTGGTATCACAATGCTCCTCACAGACCGGAATCTTAACACCACCTTTTTTGATCCGGCAGGGGGTGGAGACCCCATTCTTTACCAACATCTC
	'Enophrys_bison.5'                   CTATATCTAGTATTTGGTGCCTGAGCCGGAATAGTGGGCACTGCCCTAAGTCTCCTAATTCGAGCGGAGCTGAGCCAGCCCGGCGCCCTCTTGGGGGATGACCAAATCTACAATGTAATTGTTACGGCTCATGCCTTCGTAATAATTTTCTTTATAGTAATACCAATTATAATCGGGGGTTTCGGAAACTGACTCATCCCCTTGATGATCGGGGCCCCTGATATGGCTTTTCCCCGAATAAACAACATAAGCTTTTGACTCCTTCCTCCTTCTTTTCTTCTCCTCTTAGCCTCTTCGGGGGTGGAAGCAGGGGCAGGGACCGGTTGAACAGTCTACCCTCCCCTTGCCGGAAACCTCGCCCACGCAGGCGCCTCTGTTGATCTAACAATCTTCTCCTTGCATTTAGCCGGAATTTCCTCAATCCTCGGAGCAATTAATTTTATTACCACCATCATCAACATAAAACCCCCAGCTATTTCCCAGTACCAAACACCTCTTTTCGTGTGGTCTGTCCTTATCACAGCAGTCTTGCTCCTTCTCTCCCTCCCCGTCCTTGCCGCTGGTATCACAATGCTCCTCACAGACCGGAATCTTAACACCACCTTTTTTGATCCGGCAGGGGGTGGAGACCCCATTCTTTACCAACATCTC
	'Gymnocanthus_galeatus.1'            CTATATCTAGTATTTGGTGCCTGAGCCGGAATGGTAGGCACAGCCCTAAGCCTCCTAATTCGAGCTGAGCTAAGCCAACCCGGCGCCCTTTTAGGGGACGACCAAATTTATAACGTAATTGTTACAGCTCACGCCTTCGTAATAATTTTCTTTATAGTAATACCAATCATAATCGGAGGTTTCGGAAACTGACTCATCCCCCTCATGATCGGAGCCCCTGATATGGCATTTCCTCGAATAAACAACATGAGCTTTTGACTCCTTCCCCCTTCCTTTTTACTGCTCCTCGCCTCTTCGGGGGTCGAAGCAGGGGCCGGAACCGGCTGAACAGTTTACCCTCCCCTTTCAGGGAACCTCGCCCACGCAGGAGCCTCTGTTGACTTAACTATCTTCTCCCTACATCTGGCAGGGATCTCCTCAATCCTTGGGGCAATTAATTTTATTACAACCATCATTAACATAAAACCCCCTGCTATTTCTCAGTACCAGACCCCTCTTTTCGTGTGATCTGTCCTTATTACGGCCGTCTTACTGCTTCTCTCCCTTCCAGTCCTTGCTGCCGGTATTACAATGCTTTTAACAGACCGAAACCTTAATACCACCTTTTTTGATCCGGCCGGAGGCGGGGACCCCATCCTTTACCAACACCTC
	'Gymnocanthus_galeatus.2'            CTATATCTAGTATTTGGTGCCTGAGCCGGAATGGTAGGCACAGCCCTAAGCCTCCTAATTCGAGCTGAGCTAAGCCAACCCGGCGCCCTTTTAGGGGACGACCAAATTTATAACGTAATTGTTACAGCTCACGCCTTCGTAATAATTTTCTTTATAGTAATACCAATCATAATCGGAGGTTTCGGAAACTGACTCATCCCCCTCATGATCGGGGCCCCTGATATGGCATTTCCTCGAATAAACAACATGAGCTTTTGACTCCTTCCCCCTTCCTTTTTACTGCTCCTCGCCTCTTCGGGGGTCGAAGCAGGGGCCGGAACCGGCTGAACAGTTTACCCTCCCCTTTCAGGGAACCTCGCCCACGCAGGAGCCTCTGTTGACTTAACTATCTTCTCCCTACATCTGGCAGGGATCTCCTCAATCCTTGGGGCAATTAATTTTATTACAACCATCATTAACATAAAACCCCCTGCTATTTCTCAGTACCAGACCCCTCTTTTCGTGTGATCTGTCCTTATTACGGCCGTCTTACTGCTTCTCTCCCTTCCAGTCCTTGCTGCCGGTATTACAATGCTTTTAACAGACCGAAACCTTAATACCACCTTTTTTGATCCGGCCGGAGGCGGGGACCCCATCCTTTACCAACACCTC
	'Gymnocanthus_galeatus.3'            CTATATCTAGTATTTGGTGCCTGAGCCGGAATGGTAGGCACAGCCCTAAGCCTCCTAATTCGAGCTGAGCTAAGCCAACCCGGCGCCCTTTTAGGGGACGACCAAATTTATAACGTAATTGTTACAGCTCACGCCTTCGTAATAATTTTCTTTATAGTAATACCAATCATAATCGGAGGTTTCGGAAACTGACTCATCCCCCTCATGATCGGAGCCCCTGATATGGCATTTCCTCGAATAAACAACATGAGCTTTTGACTCCTTCCCCCTTCCTTTTTACTGCTCCTCGCCTCTTCGGGGGTCGAAGCAGGGGCCGGAACCGGCTGAACAGTTTACCCTCCCCTTTCAGGGAACCTCGCCCACGCAGGAGCCTCTGTTGACTTAACTATCTTCTCCCTACATCTGGCAGGGATCTCCTCAATCCTTGGGGCAATTAATTTTATTACAACCATCATTAACATAAAACCCCCTGCTATTTCTCAGTACCAGACCCCTCTTTTCGTGTGATCTGTCCTTATTACGGCCGTCTTACTGCTTCTCTCCCTTCCAGTCCTTGCTGCCGGTATTACAATGCTTTTAACAGACCGAAACCTTAATACCACCTTTTTTGATCCGGCCGGAGGCGGGGACCCCATCCTTTACCAACACCTC
	'Gymnocanthus_galeatus.4'            CTATATCTAGTATTTGGTGCCTGAGCCGGAATGGTAGGCACAGCCCTAAGCCTCCTAATTCGAGCTGAGCTAAGCCAACCCGGCGCCCTTTTAGGGGACGACCAAATTTATAACGTAATTGTTACAGCTCACGCCTTCGTAATAATTTTCTTTATAGTAATACCAATCATAATCGGAGGTTTCGGAAACTGACTCATCCCCCTCATGATCGGGGCCCCTGATATGGCATTTCCTCGAATAAACAACATGAGCTTTTGACTCCTTCCCCCTTCCTTTTTACTGCTCCTCGCCTCTTCGGGGGTCGAAGCAGGGGCCGGAACCGGCTGAACAGTTTACCCTCCCCTTTCAGGGAACCTCGCCCACGCAGGAGCCTCTGTTGACTTAACTATCTTCTCCCTACATCTGGCAGGGATCTCCTCAATCCTTGGGGCAATTAATTTTATTACAACCATCATTAACATAAAACCCCCTGCTATTTCTCAGTACCAGACCCCTCTTTTCGTGTGATCTGTCCTTATTACGGCCGTCTTACTGCTTCTCTCCCTTCCAGTCCTTGCTGCCGGTATTACAATGCTTTTAACAGACCGAAACCTTAATACCACCTTTTTTGATCCGGCCGGAGGCGGGGACCCCATCCTTTACCAACACCTC
	'Gymnocanthus_galeatus.5'            CTATATCTAGTATTTGGTGCCTGAGCCGGAATGGTAGGCACAGCCCTAAGCCTCCTAATTCGAGCTGAGCTAAGCCAACCCGGCGCCCTTTTAGGGGACGACCAAATTTATAACGTAATTGTTACAGCTCACGCCTTCGTAATAATTTTCTTTATAGTAATACCAATCATAATCGGAGGTTTCGGAAACTGACTCATCCCCCTCATGATCGGGGCCCCTGATATGGCATTTCCTCGAATAAACAACATGAGCTTTTGACTCCTTCCCCCTTCCTTTTTACTGCTCCTCGCCTCTTCGGGGGTCGAAGCAGGGGCCGGAACCGGCTGAACAGTTTACCCTCCCCTTTCAGGGAACCTCGCCCACGCAGGAGCCTCTGTTGACTTAACTATCTTCTCCCTACATCTGGCAGGGATCTCCTCAATCCTTGGGGCAATTAATTTTATTACAACCATCATTAACATAAAACCCCCTGCTATTTCTCAGTACCAGACCCCTCTTTTCGTGTGATCTGTCCTTATTACGGCCGTCTTACTGCTTCTCTCCCTTCCAGTCCTTGCTGCCGGTATTACAATGCTTTTAACAGACCGAAACCTTAATACCACCTTTTTTGATCCGGCCGGAGGCGGGGACCCCATCCTTTACCAACACCTC
	'Hemilepidotus_jordani.1'            CTTTATCTAGTATTTGGTGCTTGAGCCGGAATAGTGGGCACAGCCCTAAGCCTCCTAATTCGAGCAGAGCTGAGCCAACCCGGAGCCCTTTTAGGGGACGACCAAATTTATAATGTAATTGTTACGGCCCATGCTTTCGTAATAATTTTCTTTATAGTAATACCAATCATGATCGGAGGCTTTGGAAACTGACTCATCCCTCTGATGATCGGCGCCCCCGACATAGCATTTCCCCGAATAAATAACATGAGCTTCTGGCTCCTCCCTCCCTCCTTTCTACTGCTTCTCGCCTCATCAGGGGTAGAAGCAGGGGCCGGAACAGGGTGAACAGTTTATCCCCCTCTCGCTGGCAATCTAGCTCACGCGGGAGCCTCTGTTGACCTAACAATTTTCTCCCTCCATTTGGCAGGGATCTCCTCAATTCTTGGGGCAATTAATTTTATCACAACCATCATCAACATGAAACCTCCTGCCATCTCTCAGTACCAGACGCCTCTTTTCGTCTGATCCGTTCTTATCACGGCCGTTTTACTCCTTCTCTCCCTGCCAGTCCTTGCTGCCGGCATCACGATGCTTCTAACAGACCGCAATCTTAACACCACCTTCTTCGACCCAGCGGGTGGTGGAGACCCCATTCTCTACCAACACCTC
	'Hemilepidotus_zapus.1'              CTTTATCTAGTATTTGGTGCTTGAGCCGGAATAGTGGGCACAGCCCTAAGCCTCTTAATTCGAGCTGAACTGAGCCAACCCGGAGCCCTTTTAGGGGACGACCAAATTTATAACGTAATTGTTACGGCCCATGCTTTCGTAATAATTTTCTTTATAGTAATACCAATCATGATCGGAGGCTTTGGAAACTGACTCATCCCTCTGATGATCGGCGCCCCCGACATAGCATTTCCTCGAATAAATAACATGAGCTTCTGGCTTCTTCCTCCCTCCTTTCTACTGCTTCTCGCCTCTTCAGGGGTAGAAGCAGGGGCCGGAACGGGATGAACAGTCTACCCCCCTCTCGCTGGCAATCTGGCTCATGCAGGAGCCTCTGTTGACCTGACAATTTTCTCCCTACATTTGGCAGGGATCTCCTCAATTCTTGGGGCAATTAATTTTATCACAACCATCATCAATATGAAACCCCCTGCCATCTCTCAATACCAGACACCTCTTTTCGTGTGATCCGTCCTCATCACGGCCGTCTTACTGCTTCTCTCCCTGCCAGTCCTTGCTGCCGGCATCACAATGCTCCTAACAGACCGCAATCTTAACACCACCTTTTTCGACCCGGCGGGAGGTGGGGACCCCATTCTCTACCAACACCTC
	'Hemitripterus_bolini.1'             CTCTATCTAGTATTTGGTGCTTGAGCCGGAATAGTAGGCACAGCCCTAAGCCTCCTAATTCGAGCTGAGCTGAGCCAACCCGGAGCCCTTTTAGGTGACGACCAAATTTATAATGTAATTGTTACGGCCCATGCTTTCGTAATAATTTTCTTTATAGTAATACCAATCATAATCGGGGGCTTCGGAAACTGACTTGTCCCCCTAATGATTGGCGCACCAGATATAGCATTCCCTCGAATAAATAACATGAGCTTTTGACTCCTCCCTCCCTCCTTTCTGTTATTACTTGCCTCTTCAGGGGTAGAAGCAGGAGCCGGAACCGGCTGGACAGTCTACCCCCCTCTCGCTGGTAACCTGGCACATGCAGGAGCCTCTGTTGACCTGACAATCTTCTCCTTACATCTGGCGGGGATCTCCTCAATTCTTGGAGCAATTAACTTCATTACAACCATCATTAACATGAAACCCCCTGCTATTTCTCAATACCAAACCCCTCTTTTCGTATGGTCTGTTCTTATTACAGCCGTCTTGCTGCTCCTCTCCCTTCCAGTCCTTGCTGCCGGTATCACAATGCTTTTAACAGATCGTAACCTTAATACCACCTTCTTCGACCCGGCGGGAGGTGGAGACCCCATCCTTTACCAACACCTC
	'Hexagrammos_decagrammus.1'          CTTTATCTAGTATTTGGTGCTTGAGCCGGAATAGTGGGTACAGCTCTGAGCCTCCTAATTCGAGCTGAGCTGAGCCAGCCCGGAGCCCTCTTGGGGGACGACCAGATTTATAATGTAATTGTTACAGCACATGCTTTCGTAATAATTTTCTTTATAGTAATGCCAATCATAATCGGAGGTTTCGGAAACTGACTTATTCCCCTAATGATCGGAGCCCCAGACATGGCATTTCCTCGAATAAACAACATGAGTTTTTGACTCCTACCCCCCTCCTTCCTTCTTCTCCTTGCCTCTTCTGGAGTGGAAGCAGGGGCCGGGACTGGGTGAACAGTCTACCCCCCTCTCTCTGGTAATCTAGCACACGCTGGAGCCTCTGTTGACTTAACAATCTTCTCCCTACACCTTGCAGGAATTTCATCAATCCTAGGCGCAATTAATTTTATCACGACCATTATTAATATGAAACCCCCCGCCATTTCTCAATACCAAACCCCCCTGTTTGTTTGATCTGTGCTAATCACTGCTGTCCTTCTACTCCTTTCACTACCAGTTCTTGCTGCAGGCATTACTATGCTTTTGACAGACCGAAATCTTAACACTACATTCTTCGACCCGGCTGGTGGTGGTGACCCCATTCTTTACCAACACCTC
	'Hexagrammos_decagrammus.2'          CTTTATCTAGTATTTGGTGCCTGAGCCGGAATAGTGGGTACAGCTCTGAGCCTCCTAATTCGAGCTGAGCTGAGCCAGCCCGGAGCCCTCTTGGGGGACGACCAGATTTATAATGTAATTGTTACAGCACATGCTTTCGTAATAATTTTCTTTATAGTAATGCCAATCATAATCGGAGGTTTCGGAAACTGACTTATTCCCCTAATGATCGGAGCCCCAGACATGGCATTTCCTCGAATAAACAACATGAGTTTTTGACTCCTACCCCCCTCCTTCCTTCTTCTCCTTGCCTCTTCTGGAGTGGAAGCAGGGGCCGGGACTGGGTGAACAGTCTACCCCCCTCTCTCTGGTAATCTAGCACACGCTGGAGCCTCTGTTGACTTAACAATCTTCTCCCTACACCTTGCAGGAATTTCATCAATCCTAGGCGCAATTAATTTTATCACGACCATTATTAATATGAAACCCCCCGCCATTTCTCAATACCAAACCCCCCTGTTTGTTTGATCTGTGCTAATCACTGCTGTCCTTCTACTCCTTTCACTACCAGTTCTTGCTGCAGGCATTACTATGCTTTTGACAGACCGAAATCTTAACACTACATTCTTCGACCCGGCTGGTGGTGGTGACCCCATTCTTTACCAACACCTC
	'Hexagrammos_decagrammus.3'          CTTTATCTAGTATTTGGTGCCTGAGCCGGAATAGTGGGTACAGCTCTGAGCCTCCTAATTCGAGCTGAGCTGAGCCAGCCCGGAGCCCTCTTGGGGGACGACCAGATTTATAATGTAATTGTTACAGCACATGCTTTCGTAATAATTTTCTTTATAGTAATGCCAATCATAATCGGAGGTTTCGGAAACTGACTTATTCCCCTAATGATCGGAGCCCCAGACATGGCATTTCCTCGAATAAACAACATGAGTTTTTGACTCCTACCCCCCTCCTTCCTTCTTCTCCTTGCCTCTTCTGGAGTGGAAGCAGGGGCCGGGACTGGGTGAACAGTCTACCCCCCTCTCTCTGGTAATCTAGCACACGCTGGAGCCTCTGTTGACTTAACAATCTTCTCCCTACACCTTGCAGGAATTTCATCAATCCTAGGCGCAATTAATTTTATCACGACCATTATTAATATGAAACCCCCCGCCATTTCTCAATACCAAACCCCCCTGTTTGTTTGATCTGTGCTAATCACTGCTGTCCTTCTACTCCTTTCACTACCAGTTCTTGCTGCAGGCATTACTATGCTTTTGACAGACCGAAATCTTAACACTACATTCTTCGACCCGGCTGGTGGTGGTGACCCCATTCTTTACCAACACCTC
	'Hexagrammos_decagrammus.4'          CTTTATCTAGTATTTGGTGCCTGAGCCGGAATAGTGGGTACAGCTCTGAGCCTCCTAATTCGAGCTGAGCTGAGCCAGCCCGGAGCCCTCTTGGGGGACGACCAGATTTATAATGTAATTGTTACAGCACATGCTTTCGTAATAATTTTCTTTATAGTAATGCCAATCATAATCGGAGGTTTCGGAAACTGACTTATTCCCCTAATGATCGGAGCCCCAGACATGGCATTTCCTCGAATAAACAACATGAGTTTTTGACTCCTACCCCCCTCCTTCCTTCTTCTCCTTGCCTCTTCTGGAGTGGAAGCAGGGGCCGGGACTGGGTGAACAGTCTACCCCCCTCTCTCTGGTAATCTAGCACACGCTGGAGCCTCTGTTGACTTAACAATCTTCTCCCTACACCTTGCAGGAATTTCATCAATCCTAGGCGCAATTAATTTTATCACGACCATTATTAATATGAAACCCCCCGCCATTTCTCAATACCAAACCCCCCTGTTTGTTTGATCTGTGCTAATCACTGCTGTCCTTCTACTCCTTTCACTACCAGTTCTTGCTGCAGGCATTACTATGCTTTTGACAGACCGAAATCTTAACACTACATTCTTCGACCCGGCTGGTGGTGGTGACCCCATTCTTTACCAACACCTC
	'Hexagrammos_decagrammus.5'          CTTTATCTAGTATTTGGTGCCTGAGCCGGAATAGTGGGTACAGCTCTGAGCCTCCTAATTCGAGCTGAGCTGAGCCAGCCCGGAGCCCTCTTGGGGGACGACCAGATTTATAATGTAATTGTTACAGCACATGCTTTCGTAATAATTTTCTTTATAGTAATGCCAATCATAATCGGAGGTTTCGGAAACTGACTTATTCCCCTAATGATCGGAGCCCCAGACATGGCATTTCCTCGAATAAACAACATGAGTTTTTGACTCCTACCCCCCTCCTTCCTTCTTCTCCTTGCCTCTTCTGGAGTGGAAGCAGGGGCCGGGACTGGGTGAACAGTCTACCCCCCTCTCTCTGGTAATCTAGCACACGCTGGAGCCTCTGTTGACTTAACAATCTTCTCCCTACACCTTGCAGGAATTTCATCAATCCTAGGCGCAATTAATTTTATCACGACCATTATTAATATGAAACCCCCCGCCATTTCTCAATACCAAACCCCCCTGTTTGTTTGATCTGTGCTAATCACTGCTGTCCTTCTACTCCTTTCACTACCAGTTCTTGCTGCAGGCATTACTATGCTTTTGACAGACCGAAATCTTAACACTACATTCTTCGACCCGGCTGGTGGTGGTGACCCCATTCTTTACCAACACCTC
	'Icelinus_filamentosus.1'            CTATATCTAGTATTTGGTGCTTGAGCCGGAATAGTGGGCACAGCCCTGAGCCTTCTAATTCGAGCTGAACTAAGCCAACCCGGCGCCCTTTTGGGGGACGACCAGATTTATAATGTAATTGTTACAGCACATGCTTTCGTAATAATTTTCTTTATAGTAATGCCAATTATAATCGGGGGCTTTGGAAACTGACTCGTCCCCCTGATGATCGGAGCCCCTGACATAGCATTTCCCCGCATAAACAACATGAGCTTTTGGCTCCTTCCCCCCTCTTTCTTACTACTTCTTGCCTCTTCAGGGGTTGAAGCAGGGGCCGGAACCGGGTGGACAGTTTACCCTCCCCTTGCCGGAAACCTGGCCCACGCCGGGGCCTCAGTTGATTTAACCATCTTTTCACTCCATCTAGCAGGGATTTCCTCCATCCTTGGGGCAATCAATTTTATCACAACCATTATTAACATGAAACCCCCTGCCATTTCCCAGTACCAGACCCCTCTTTTCGTGTGATCTGTCCTCATTACAGCCGTCTTACTTCTTCTCTCCCTCCCAGTCCTTGCTGCCGGTATCACAATGCTTTTAACAGACCGAAACCTTAATACCACCTTTTTCGACCCAGCAGGTGGTGGAGACCCCATCCTTTACCAACACCTC
	'Icelinus_filamentosus.2'            CTATATCTAGTATTTGGTGCTTGAGCCGGAATAGT?GGCACAGCCCTGAGCCTTCTAATTCGAGCTGAACTAAGCCAACCCGGCGCCCTTTTGGGGGACGACCAGATTTATAATGTAATTGTTACAGCACATGCTTTCGTAATAATTTTCTTTATAGTAATGCCAATTATAATCGGGGGCTTTGGAAACTGACTCGTCCCCCTGATGATCGGAGCCCCTGACATAGCATTTCCCCGCATAAACAACATGAGCTTTTGGCTCCTTCCCCCCTCTTTCTTACTACTTCTTGCCTCTTCAGGGGTTGAAGCAGGGGCCGGAACCGGGTGGACAGTTTACCCTCCCCTTGCCGGAAACCTGGCCCACGCCGGGGCCTCAGTTGATTTAACCATCTTTTCACTCCATCTAGCAGGGATTTCCTCCATCCTTGGGGCAATCAATTTTATCACAACCATTATCAACATGAAACCCCCTGCCATTTCCCAGTACCAGACCCCTCTTTTCGTGTGATCTGTCCTCATTACAGCCGTCTTACTTCTTCTCTCCCTCCCAGTCCTTGCTGCCGGTATCACAATGCTTTTAACAGACCGAAACCTTAATACCACCTTTTTCGACCCAGCCGGTGGTGGAGACCCCATCCTTTACCAACACCTC
	'Icelinus_filamentosus.3'            CTATATCTAGTATTTGGTGCTTGAGCCGGAATAGTGG?CACAGCCCTGAGCCTTCTAATTCGAGCTGAACTAAGCCAACCCGGCGCCCTTTTGGGGGACGACCAGATTTATAATGTAATTGTTACAGCACATGCTTTCGTAATAATTTTCTTTATAGTAATGCCAATTATAATCGGGGGCTTTGGAAACTGACTCGTCCCCCTGATGATCGGAGCCCCTGACATAGCATTTCCCCGCATAAACAACATGAGCTTTTGGCTCCTTCCCCCCTCTTTCTTACTACTTCTTGCCTCTTCAGGGGTTGAAGCAGGGGCCGGAACCGGGTGGACAGTTTACCCTCCCCTTGCCGGAAACCTGGCCCACGCCGGGGCCTCAGTTGATTTAACCATCTTTTCACTCCATCTAGCAGGGATTTCCTCCATCCTTGGGGCAATCAATTTTATCACAACCATTATCAACATGAAACCCCCTGCCATTTCCCAGTACCAGACCCCTCTTTTCGTGTGATCTGTCCTCATTACAGCCGTCTTACTTCTTCTCTCCCTCCCAGTCCTTGCTGCCGGTATCACAATGCTTTTAACAGACCGAAACCTTAATACCACCTTTTTCGACCCAGCAGGTGGTGGAGACCCCATCCTTTACCAACACCTC
	'Icelinus_filamentosus.4'            CTATATCTAGTATTTGGTGCTTGAGCCGGAATAGTGGGCACAGCCCTGAGCCTTCTAATTCGAGCTGAACTAAGCCAACCCGGCGCCCTTTTGGGGGACGACCAGATTTATAATGTAATTGTTACAGCACATGCTTTCGTAATAATTTTCTTTATAGTAATGCCAATTATAATCGGGGGCTTTGGAAACTGACTCGTCCCCCTGATGATCGGAGCCCCTGACATAGCATTTCCCCGCATAAACAACATGAGCTTTTGGCTCCTTCCCCCCTCTTTCTTACTACTTCTTGCCTCTTCAGGGGTTGAAGCAGGGGCCGGAACCGGGTGGACAGTTTACCCTCCCCTTGCCGGAAACCTGGCCCACGCCGGGGCCTCAGTTGATTTAACCATCTTTTCACTCCATCTAGCAGGGATTTCCTCCATCCTTGGGGCAATCAATTTTATCACAACCATTATCAACATGAAACCCCCTGCCATTTCCCAGTACCAGACCCCTCTTTTCGTGTGGTCTGTCCTCATTACAGCCGTCTTACTTCTTCTCTCCCTCCCAGTCCTTGCTGCCGGTATCACAATGCTTTTAACAGACCGAAACCTTAATACCACCTTTTTCGACCCAGCAGGTGGTGGAGACCCCATCCTTTACCAACACCTC
	'Icelinus_filamentosus.5'            CTATATCTAGTATTTGGTGCTTGAGCCGGAATAGTGGGCACAGCCCTGAGCCTTCTAATTCGAGCTGAACTAAGCCAACCCGGCGCCCTTTTGGGGGACGACCAGATTTATAATGTAATTGTTACAGCACATGCTTTCGTAATAATTTTCTTTATAGTAATGCCAATTATAATCGGGGGCTTTGGAAACTGACTCGTCCCCCTGATGATCGGAGCCCCTGACATAGCATTTCCCCGCATAAACAACATGAGCTTTTGGCTCCTTCCCCCCTCTTTCTTACTACTTCTTGCCTCTTCAGGGGTTGAAGCAGGGGCCGGAACCGGGTGGACAGTTTACCCTCCCCTTGCCGGAAACCTGGCCCACGCCGGGGCCTCAGTTGATTTAACCATCTTTTCACTCCATCTAGCAGGGATTTCCTCCATCCTTGGGGCAATCAATTTTATCACAACCATTATCAACATGAAACCCCCTGCCATTTCCCAGTACCAGACCCCTCTTTTCGTGTGATCTGTCCTCATTACAGCCGTCTTACTTCTTCTCTCCCTCCCAGTCCTTGCTGCCGGTATCACAATGCTTTTAACAGACCGAAACCTTAATACCACCTTTTTCGACCCAGCAGGTGGTGGAGACCCCATCCTTTACCAACACCTC
	'Icelus_spiniger.1'                  CTCTATCTAGTATTTGGTGCCTGAGCCGGAATAGTGGGCACAGCCCTAAGCCTCCTAATTCGAGCTGAGCTGAGCCAACCCGGCGCCCTTTTAGGGGACGACCAAATTTATAATGTAATTGTTACAGCTCACGCTTTCGTAATAATTTTCTTTATAGTAATACCAATCATAATCGGAGGTTTCGGGAACTGACTCATCCCCCTGATGATCGGAGCCCCAGATATGGCATTTCCCCGCATAAACAACATAAGCTTTTGGCTCCTTCCCCCCTCTTTCTTACTACTCCTCGCCTCTTCGGGGGTTGAAGCAGGGGCCGGAACCGGGTGGACAGTTTATCCCCCTCTTGCTGGTAACCTGGCCCACGCCGGGGCCTCTGTTGATTTAACAATCTTCTCCTTACATCTGGCAGGAATTTCCTCAATCCTCGGGGCAATTAATTTTATTACAACCATCATTAACATAAAACCCCCTGCCATTTCTCAGTACCAGACCCCTCTATTCGTGTGGTCTGTTCTTATTACAGCCGTATTACTACTTCTCTCCCTCCCAGTACTTGCTGCCGGAATTACAATGCTTTTAACAGACCGAAACCTTAATACCACCTTTTTTGACCCGGCAGGGGGCGGAGACCCCATCCTTTATCAACACCTC
	'Icelus_spiniger.2'                  CTCTATCTAGTATTTGGTGCCTGAGCCGGAATAGTGGGCACAGCCCTAAGCCTCCTAATTCGAGCTGAGCTGAGCCAACCCGGCGCCCTTTTAGGGGACGACCAAATTTATAATGTAATTGTTACAGCTCACGCTTTCGTAATAATTTTCTTTATAGTAATACCAATCATAATCGGAGGTTTCGGGAACTGACTCATCCCCCTGATGATCGGAGCCCCAGATATGGCATTTCCCCGCATAAACAACATAAGCTTTTGGCTCCTTCCCCCCTCTTTCTTACTACTCCTCGCCTCTTCGGGGGTTGAAGCGGGGGCCGGAACCGGGTGGACAGTTTATCCCCCTCTTGCTGGTAACCTGGCCCACGCCGGGGCCTCTGTTGATTTAACAATCTTCTCCTTACATCTGGCAGGAATTTCCTCAATCCTCGGGGCAATTAATTTTATTACAACCATCATTAACATAAAACCCCCTGCCATTTCTCAGTACCAGACCCCTCTATTCGTGTGGTCTGTTCTTATTACAGCCGTATTACTACTTCTCTCCCTCCCAGTACTTGCTGCCGGAATTACAATGCTTTTAACAGACCGAAACCTTAATACCACCTTTTTTGACCCGGCAGGGGGCGGAGACCCCATCCTTTATCAACACCTC
	'Icelus_spiniger.3'                  CTCTATCTAGTATTTGGTGCCTGAGCCGGAATAGTGGGCACAGCCCTAAGCCTCCTAATTCGAGCTGAGCTGAGCCAACCCGGCGCCCTTTTAGGGGACGACCAAATTTATAATGTAATTGTTACAGCTCACGCTTTCGTAATAATTTTCTTTATAGTAATACCAATCATAATCGGAGGTTTCGGGAACTGACTCATCCCCCTGATGATCGGAGCCCCAGATATGGCATTTCCCCGCATAAACAACATAAGCTTTTGGCTCCTTCCCCCCTCTTTCTTACTACTCCTCGCCTCTTCGGGGGTTGAAGCAGGGGCCGGAACCGGGTGGACAGTTTATCCCCCTCTTGCTGGTAACCTGGCCCACGCCGGGGCCTCTGTTGATTTAACAATCTTCTCCTTACATCTGGCAGGAATTTCCTCAATCCTCGGGGCAATTAATTTTATTACAACCATCATTAACATAAAACCCCCTGCCATTTCTCAGTACCAGACCCCTCTATTCGTGTGGTCTGTTCTTATTACAGCCGTATTACTACTTCTCTCCCTCCCAGTACTTGCTGCCGGAATTACAATGCTTTTAACAGACCGAAACCTTAATACCACCTTTTTTGACCCGGCAGGGGGCGGAGACCCCATCCTTTATCAACACCTC
	'Leptocottus_armatus.1'              CTATATCTAGTATTTGGTGCTTGAGCCGGAATAGTAGGCACCGCTTTAAGCCTCCTAATTCGGGCAGAACTAAGCCAACCTGGAGCCCTTTTAGGGGACGACCAGATTTACAATGTAATTGTTACAGCCCATGCTTTCGTAATAATTTTCTTTATAGTAATACCAATTATGATTGGAGGCTTCGGGAACTGACTCATCCCCCTGATGATCGGTGCCCCCGATATGGCCTTCCCTCGAATGAATAATATGAGCTTCTGGCTCCTCCCTCCGTCTTTCCTTCTACTCCTTGCTTCGTCAGGCGTCGAAGCCGGGGCAGGTACCGGGTGAACAGTTTACCCTCCCCTCGCCGGGAACCTCGCACATGCAGGAGCCTCTGTTGACCTGACAATCTTCTCCCTCCACTTAGCAGGTATCTCCTCAATTCTAGGGGCCATCAACTTTATCACAACAATCATCAATATAAAACCCCCTGCCATCTCTCAATACCAGACCCCCTTGTTCGTCTGGTCCGTACTTATTACTGCTGTCCTTCTACTCCTTTCCCTCCCTGTCCTTGCTGCCGGCATTACAATACTCCTAACAGACCGAAACCTTAACACCACCTTCTTCGACCCTGCCGGAGGGGGAGACCCCATCCTCTACCAACACCTC
	'Leptocottus_armatus.2'              CTATATCTAGTATTTGGTGCTTGGGCCGGAATAGTAGGCACCGCTTTAAGCCTCCTAATTCGGGCAGAACTAAGCCAACCTGGAGCCCTTTTAGGGGACGACCAGGTTTACAATGTAATTGTTACAGCCCATGCTTTCGTAATAATTTTCTTTATAGTAATGCCAATTATGATTGGAGGCTTCGGGAACTGACTCATCCCCCTGATGATCGGTGCCCCCGATATGGCCTTCCCTCGAATGAATAATATGAGCTTCTGGCTCCTCCCTCCGTCTTTCCTTCTACTCCTTGCTTCGTCAGGCGTCGAAGCCGGGGCAGGTACCGGGTGAACAGTTTACCCTCCCCTCGCCGGGAACCTCGCACATGCAGGAGCCTCTGTTGACCTAACAATCTTCTCCCTCCACTTAGCAGGTATCTCCTCAATTCTAGGGGCCATCAACTTTATCACAACAATCATCAATATAAAACCCCCTGCCATCTCTCAGTACCAGACCCCCTTGTTCGTCTGGTCCGTACTAATTACTGCTGTCCTTCTACTCCTTTCCCTCCCTGTCCTTGCTGCCGGCATTACAATACTCCTAACAGACCGAAACCTTAACACCACCTTCTTCGACCCTGCCGGAGGGGGAGACCCCATCCTCTACCAACACCTC
	'Leptocottus_armatus.3'              CTATATCTAGTATTTGGTGCTTGAGCCGGAATAGTAGGCACCGCTTTAAGCCTCCTAATTCGGGCAGAACTAAGCCAACCTGGAGCCCTTTTAGGGGACGACCAGATTTACAATGTAATTGTTACAGCCCATGCTTTCGTAATAATTTTCTTTATAGTAATACCAATTATGATTGGAGGCTTCGGGAACTGACTCATCCCCCTGATGATCGGTGCCCCCGATATGGCCTTCCCTCGAATGAATAATATGAGCTTCTGGCTCCTCCCTCCGTCTTTCCTTCTACTCCTTGCTTCGTCAGGCGTCGAAGCCGGGGCAGGTACCGGGTGAACAGTTTACCCTCCCCTCGCCGGGAACCTCGCACATGCAGGAGCCTCTGTTGACCTGACAATCTTCTCCCTCCACTTAGCAGGTATCTCCTCAATTCTAGGGGCCATCAACTTTATCACAACAATCATCAATATAAAACCCCCTGCCATCTCTCAATACCAGACCCCCTTGTTCGTCTGGTCCGTACTTATTACTGCTGTCCTTCTACTCCTTTCCCTCCCTGTCCTTGCTGCCGGCATTACAATACTCCTAACAGACCGAAACCTTAACACCACCTTCTTCGACCCTGCCGGAGGGGGAGACCCCATCCTCTACCAACACCTC
	'Leptocottus_armatus.4'              CTATATCTAGTATTTGGTGCTTGAGCCGGAATAGTAGGCACCGCTTTAAGCCTCCTAATTCGGGCAGAACTAAGCCAACCTGGAGCCCTTTTAGGGGACGACCAGATTTACAATGTAATTGTTACAGCCCATGCTTTCGTAATAATTTTCTTTATAGTAATACCAATTATGATTGGAGGCTTCGGGAACTGACTCATCCCCCTGATGATCGGTGCCCCCGATATGGCCTTCCCTCGAATGAATAATATGAGCTTCTGGCTCCTCCCTCCGTCTTTCCTTCTACTCCTTGCTTCGTCAGGCGTCGAAGCCGGGGCAGGTACCGGGTGAACAGTTTACCCTCCCCTCGCCGGGAACCTCGCACATGCAGGAGCCTCTGTTGACCTGACAATCTTCTCCCTCCACTTAGCAGGTATCTCCTCAATTCTAGGGGCCATCAACTTTATCACAACAATCATCAATATAAAACCCCCTGCCATCTCTCAATACCAGACCCCCTTGTTCGTCTGGTCCGTACTTATTACTGCTGTCCTTCTACTCCTTTCCCTCCCTGTCCTTGCTGCCGGCATTACAATACTCCTAACAGACCGAAACCTTAACACCACCTTCTTCGACCCTGCCGGAGGGGGAGACCCCATCCTCTACCAACACCTC
	'Leptocottus_armatus.5'              CTATATCTAGTATTTGGTGCTTGAGCCGGAATAGTAGGCACCGCTTTAAGCCTCCTAATTCGGGCAGAACTAAGCCAACCTGGAGCCCTTTTAGGGGACGACCAGATTTACAATGTAATTGTTACAGCCCATGCTTTCGTAATAATTTTCTTTATAGTAATACCAATTATGATTGGAGGCTTCGGGAACTGACTCATCCCCCTGATGATCGGTGCCCCCGATATGGCCTTCCCTCGAATGAATAATATGAGCTTCTGGCTCCTCCCTCCGTCTTTCCTTCTACTCCTTGCTTCGTCAGGCGTCGAAGCCGGGGCAGGTACCGGGTGAACAGTTTACCCTCCCCTCGCCGGGAACCTCGCACATGCAGGAGCCTCTGTTGACCTGACAATCTTCTCCCTCCACTTAGCAGGTATCTCCTCAATTCTAGGGGCCATCAACTTTATCACAACAATTATCAATATAAAACCCCCTGCCATCTCTCAATACCAGACCCCCTTGTTCGTCTGGTCCGTACTTATTACTGCTGTCCTTCTACTCCTTTCCCTCCCTGTCCTTGCTGCCGGCATTACAATACTCCTAACAGACCGAAACCTTAACACCACCTTCTTCGACCCTGCCGGAGGGGGAGACCCCATCCTCTACCAACACCTC
	'Mesocottus_haitej.1'                CTATATCTAGTATTTGGTGCTTGAGCCGGAATAGTAGGCACAGCCTTAAGCCTCCTAATTCGAGCAGAACTAAGCCAGCCCGGCGCCCTTTTGGGGGACGACCAGATCTACAATGTGATTGTTACGGCCCATGCTTTCGTAATAATTTTCTTTATAGTAATACCAATCATGATCGGGGGCTTCGGAAACTGGCTCGTTCCATTAATGATTGGAGCCCCAGACATAGCCTTTCCTCGAATAAATAACATGAGCTTTTGACTTCTCCCCCCATCTTTTCTACTCCTCCTTGCCTCTTCGGGAGTCGAAGCAGGGGCTGGAACCGGCTGAACAGTTTACCCACCCCTCGCTGGGAACTTGGCACACGCAGGAGCATCTGTCGATTTAACAATCTTCTCCCTCCACCTCGCCGGGGTCTCCTCTATTCTTGGTGCAATTAATTTTATCACAACCATCATTAACATGAAACCCCCCGCTATCTCTCAATACCAAACCCCCCTATTCGTGTGGTCTGTCCTCATTACTGCTGTCCTGCTGCTTCTCTCCCTCCCTGTACTTGCTGCCGGCATTACAATACTCCTAACAGACCGAAACCTTAACACTACCTTCTTTGACCCTGCCGGGGGTGGAGACCCAATCCTTTACCAACACCTC
	'Mesocottus_haitej.2'                CTATATCTAGTATTTGGTGCTTGAGCCGGAATAGTAGGCACAGCCTTAAGCCTCCTAATTCGAGCAGAACTAAGCCAGCCCGGCGCCCTTTTGGGGGACGACCAGATCTACAATGTGATTGTTACGGCCCATGCTTTCGTAATAATTTTCTTTATAGTAATACCAATCATGATCGGGGGCTTCGGAAACTGGCTCGTTCCATTAATGATTGGAGCCCCAGACATAGCCTTTCCTCGAATAAATAACATGAGCTTTTGACTTCTCCCCCCATCTTTTCTACTCCTCCTTGCCTCTTCGGGAGTCGAAGCAGGGGCTGGAACCGGCTGAACAGTTTACCCACCCCTCGCTGGGAACTTGGCACACGCAGGAGCATCTGTCGATTTAACAATCTTCTCCCTCCACCTCGCCGGGGTCTCCTCTATTCTTGGTGCAATTAATTTTATCACAACCATCATTAACATGAAACCCCCCGCTATCTCTCAATACCAAACCCCCCTATTCGTGTGGTCTGTCCTCATTACTGCTGTCCTGCTGCTTCTCTCCCTCCCTGTACTTGCTGCCGGCATTACAATACTCCTAACAGACCGAAACCTTAACACTACCTTCTTTGACCCTGCCGGGGGTGGAGACCCAATCCTTTACCAACACCTC
	'Myoxocephalus_polyacanthocephalus.1' CTATATCTAGTATTTGGTGCCTGAGCCGGAATAGTAGGCACAGCTCTGAGCCTCCTAATTCGAGCAGAACTAAGCCAACCCGGCGCCCTTTTAGGGGACGACCAGATTTATAATGTAATTGTTACCGCTCACGCCTTCGTAATAATCTTCTTTATAGTAATACCAATCATAATTGGGGGTTTCGGAAACTGACTCATTCCCCTAATGATCGGGGCCCCTGATATGGCCTTCCCCCGAATGAACAACATGAGCTTTTGGCTCCTCCCTCCCTCTTTTCTACTTCTCTTGGCCTCTTCGGGGGTCGAAGCAGGGGCAGGAACCGGGTGAACAGTCTACCCTCCTCTTGCTGGAAACCTGGCCCACGCGGGAGCCTCCGTTGACCTCACAATCTTTTCTTTACATCTGGCAGGAATCTCCTCAATTCTCGGAGCAATCAATTTTATTACGACCATTATCAACATAAAACCCCCAGCTATTTCCCAATACCAGACCCCCCTATTCGTATGGTCTGTTCTCATTACAGCAGTCTTACTCCTTCTTTCTCTCCCCGTCCTTGCCGCCGGCATCACAATACTTTTAACAGACCGAAACCTTAACACCACCTTTTTTGACCCAGCAGGAGGTGGGGATCCCATCCTCTACCAACATCTC
	'Myoxocephalus_polyacanthocephalus.2' CTATATCTAGTATTTGGTGCCTGAGCCGGAATAGTAGGCACAGCTCTGAGCCTCCTAATTCGAGCAGAACTAAGCCAACCCGGCGCCCTTTTAGGGGACGACCAGATTTATAATGTAATTGTTACCGCTCACGCCTTCGTAATAATCTTCTTTATAGTAATACCAATCATAATTGGGGGTTTCGGAAACTGACTCATTCCCCTAATGATCGGGGCCCCTGATATGGCCTTCCCCCGAATGAACAACATAAGCTTTTGGCTCCTCCCTCCCTCTTTTCTACTTCTCTTGGCCTCTTCGGGGGTCGAAGCAGGGGCAGGAACCGGGTGAACAGTCTACCCTCCCCTTGCCGGAAACCTGGCCCACGCGGGAGCCTCTGTTGACCTCACAATCTTTTCTTTACATCTGGCAGGAATCTCCTCAATTCTCGGAGCAATCAATTTTATTACGACCATTATCAACATAAAACCCCCAGCTATCTCCCAATACCAGACCCCCCTATTCGTATGGTCTGTTCTCATCACAGCAGTCTTACTCCTTCTTTCTCTCCCCGTCCTTGCCGCCGGCATCACAATACTTTTAACAGACCGAAACCTTAACACCACCTTTTT?GACCCAGCAGGAGGTGGGGATCCCATCCTTTACCAACATCTC
	'Myoxocephalus_polyacanthocephalus.3' CTATATCTAGTATTTGGTGCCTGAGCCGGAATAGTAGGCACAGCTCTGAGCCTCCTAATTCGAGCAGAACTAAGCCAACCCGGCGCCCTTTTAGGGGACGACCAGATTTATAATGTAATTGTTACCGCTCACGCCTTCGTAATAATCTTCTTTATAGTAATACCAATCATAATTGGGGGTTTCGGAAACTGACTCATTCCTTTAATGATCGGGGCCCCTGATATGGCCTTCCCCCGAATGAACAACATAAGCTTTTGGCTCCTCCCTCCCTCTTTTCTACTTCTCTTGGCCTCTTCGGGGGTCGAAGCAGGGGCAGGAACCGGGTGAACAGTCTACCCTCCCCTTGCCGGAAACCTGGCCCACGCGGGAGCCTCTGTTGACCTCACAATCTTTTCTTTACATCTGGCAGGAATCTCCTCAATTCTCGGAGCAATCAATTTTATTACGACCATTATCAACATAAAACCCCCAGCTATCTCCCAATACCAGACCCCCCTATTCGTATGGTCTGTTCTCATCACAGCAGTCTTACTCCTTCTTTCTCTCCCCGTCCTTGCCGCCGGCATCACAATACTTTTAACAGACCGAAACCTTAACACCACCTTTTTTGACCCAGCAGGAGGTGGGGATCCCATCCTTTACCAACATCTC
	'Myoxocephalus_polyacanthocephalus.4' ------------------------GCCGGAATAGTAGGCACAGCTCTGAGCCTCCTAATTCGAGCAGAACTAAGCCAACCCGGCGCCCTTTTAGGGGACGACCAGATTTATAATGTAATTGTTACCGCTCACGCCTTCGTAATAATCTTCTTTATAGTAATACCAATCATAATTGGGGGTTTCGGAAACTGACTCATTCCCCTAATGATCGGGGCCCCTGATATGGCCTTCCCCCGAATGAACAACATAAGCTTTTGGCTCCTCCCTCCCTCTTTTCTACTTCTCTTGGCCTCTTCGGGGGTCGAAGCAGGGGCAGGAACCGGGTGAACAGTCTACCCTCCCCTTGCCGGAAACCTGGCCCACGCGGGAGCCTCTGTTGACCTCACAATCTTTTCTTTACATCTGGCAGGAATCTCCTCAATTCTCGGAGCAATCAATTTTATTACGACCATTATCAACATAAAACCCCCAGCTATCTCCCAATACCAGACCCCCCTATTCGTATGGTCTGTTCTCATCACAGCAGTCTTACTCCTTCTTTCTCTCCCCGTCCTTGCCGCCGGCATCACAATACTTTTAACAGACCGAAACCTTAACACCACCTTTTTTGACCCAGCAGGAGGTGGGGATCCCATCCTTTACCAACATCTC
	'Myoxocephalus_polyacanthocephalus.5' CTATATCTAGTATTTGGTGCCTGAGCCGGAATAGTAGGCACAGCTCTGAGCCTCCTAATTCGAGCAGAACTAAGCCAACCCGGCGCCCTTTTAGGGGACGACCAGATTTATAATGTAATTGTTACCGCTCACGCCTTCGTAATAATCTTCTTTATAGTAATACCAATCATAATTGGGGGTTTCGGAAACTGACTCATTCCCCTAATGATCGGGGCCCCTGATATGGCCTTCCCCCGAATGAACAACATAAGCTTTTGGCTCCTCCCTCCCTCTTTTCTACTTCTCTTGGCCTCTTCGGGGGTCGAAGCAGGGGCAGGAACCGGGTGAACAGTCTACCCTCCCCTTGCCGGAAACCTGGCCCACGCGGGAGCCTCTGTTGACCTCACAATCTTTTCTTTACATCTGGCAGGAATCTCCTCAATTCTCGGAGCAATCAATTTTATTACGACCATTATCAACATAAAACCCCCAGCTATCTCCCAATACCAGACCCCCCTATTCGTATGGTCTGTTCTCATCACAGCAGTCTTACTCCTTCTTTCTCTCCCCGTCCTTGCCGCCGGCATCACAATACTTTTAACAGACCGAAACCTTAACACCACCTTTTTTGACCCAGCAGGAGGTGGGGATCCCATCCTTTACCAACATCTC
	'Oligocottus_maculosus.1'            CTTTATCTAGTATTTGGTGCCTGGGCTGGAATAGTAGGCACGGCCTTAAGCCTCCTAATCCGGGCTGAGCTGAGCCAACCCGGCGCCCTGCTGGGAGATGACCAGATCTACAACGTAATCGTCACTGCCCACGCTTTCGTAATAATCTTCTTTATAGTCATGCCAATTATGATCGGCGGCTTCGGAAACTGACTAATCCCCTTAATAATCGGGGCCCCCGATATGGCATTTCCCCGCATGAACAACATGAGCTTCTGACTTCTTCCCCCCTCCTTTTTACTCCTTCTGGCCTCTTCCGGAGTTGAAGCAGGAGCCGGAACAGGGTGAACAGTTTACCCCCCTCTGGCAGGAAATCTCGCCCATGCCGGGGCATCTGTTGACCTCACAATCTTCTCCCTACACTTAGCAGGAATTTCCTCAATCCTGGGAGCAATTAATTTCATTACAACCATCATCAACATGAAACCTCCTGCCATCTCTCAGTACCAAACCCCTCTGTTCGTGTGGTCCGTACTTATCACCGCGGTGCTGCTGCTCCTGTCCCTCCCCGTCCTTGCTGCAGCTATTACAATGCTTTTAACAGACCGAAACCTAAACACCACTTTCTTCGACCCTGCTGGGGGCGGGGACCCCATCCTTTACCAACATCTC
	'Oligocottus_maculosus.2'            CTTTATCTAGTATTTGGTGCCTGGGCTGGAATAGTAGGCACGGCCTTAAGCCTCCTAATCCGGGCTGAGCTGAGCCAACCCGGCGCCCTGCTGGGAGATGACCAGATCTACAACGTAATCGTCACTGCCCACGCTTTCGTAATAATCTTCTTTATAGTCATGCCAATTATGATCGGCGGCTTCGGAAACTGACTAATCCCCTTAATAATCGGGGCCCCCGATATGGCATTTCCCCGCATGAACAACATGAGCTTCTGACTTCTTCCCCCCTCCTTTTTACTCCTTCTGGCCTCTTCCGGAGTTGAAGCAGGAGCCGGAACAGGGTGAACAGTTTACCCCCCTCTGGCAGGAAATCTCGCCCATGCCGGGGCATCTGTTGACCTCACAATCTTCTCCCTGCACTTAGCAGGAATTTCCTCAATCCTGGGAGCAATTAATTTCATTACAACCATCATCAACATGAAACCTCCTGCCATCTCTCAGTACCAAACCCCTCTGTTCGTGTGGTCCGTACTTATCACCGCGGTGCTGCTGCTCCTGTCCCTCCCCGTCCTTGCTGCAGCTATTACAATGCTTTTAACAGACCGAAACCTAAACACCACTTTCTTCGACCCTGCTGGGGGCGGGGACCCCATCCTTTACCAACATCTC
	'Oligocottus_maculosus.3'            CTTTATCTAGTATTTGGTGCCTGGGCTGGAATAGTAGGCACGGCCTTAAGCCTCCTAATCCGGGCTGAGCTGAGCCAACCCGGCGCCCTGCTGGGAGATGACCAGATCTACAACGTAATCGTCACTGCCCACGCTTTCGTAATAATCTTCTTTATAGTCATGCCAATTATGATCGGCGGCTTCGGAAACTGACTAATCCCCTTAATAATCGGGGCCCCCGATATGGCATTTCCCCGCATGAACAACATGAGCTTCTGACTTCTTCCCCCCTCCTTTTTACTCCTTCTGGCCTCTTCCGGAGTTGAAGCAGGAGCCGGAACAGGGTGAACAGTTTACCCCCCTCTGGCAGGAAATCTCGCCCATGCCGGGGCATCTGTTGACCTCACAATCTTCTCCCTGCACTTAGCAGGAATTTCCTCAATCCTGGGAGCAATTAATTTCATTACAACCATCATCAACATGAAACCTCCTGCCATCTCTCAGTACCAAACCCCTCTGTTCGTGTGGTCCGTACTTATCACCGCGGTGCTGCTGCTCCTGTCCCTCCCCGTCCTTGCTGCAGCTATTACAATGCTTTTAACAGACCGAAACCTAAACACCACTTTCTTCGACCCTGCTGGGGGCGGGGACCCCATCCTTTACCAACATCTC
	'Oligocottus_maculosus.4'            CTTTATCTAGTATTTGGTGCCTGGGCTGGAATAGTAGGCACGGCCTTAAGCCTCCTAATCCGGGCTGAGCTGAGCCAACCCGGCGCCCTGCTGGGAGATGACCAGATCTACAACGTAATCGTCACTGCCCACGCTTTCGTAATAATCTTCTTTATAGTCATGCCAATTATGATCGGCGGCTTCGGAAACTGACTAATCCCCTTAATAATCGGGGCCCCCGATATGGCATTTCCCCGCATGAACAACATGAGCTTCTGACTTCTTCCCCCCTCCTTTTTACTCCTTCTGGCCTCTTCCGGAGTTGAAGCAGGAGCCGGAACAGGGTGAACAGTTTACCCCCCTCTGGCAGGAAATCTCGCCCATGCCGGGGCATCTGTTGACCTCACAATCTTCTCCCTGCACTTAGCAGGAATTTCCTCAATCCTGGGAGCAATTAATTTCATTACAACCATCATCAACATGAAACCTCCTGCCATCTCTCAGTACCAAACCCCTCTGTTCGTGTGGTCCGTACTTATCACCGCGGTGCTGCTGCTCCTGTCCCTCCCCGTCCTTGCTGCAGCTATTACAATGCTTTTAACAGACCGAAACCTAAACACCACTTTCTTCGACCCTGCTGGGGGCGGGGACCCCATCCTTTACCAACATCTC
	'Oligocottus_maculosus.5'            CTTTATCTAGTATTTGGTGCCTGGGCTGGAATAGTAGGCACGGCCTTAAGCCTCCTAATCCGGGCTGAGCTGAGCCAACCCGGCGCCCTGCTGGGAGATGACCAGATCTACAACGTAATCGTCACTGCCCACGCTTTCGTAATAATCTTCTTTATAGTCATGCCAATTATGATCGGCGGCTTCGGAAACTGACTAATCCCCTTAATAATCGGGGCCCCCGATATGGCATTTCCCCGCATGAACAACATGAGCTTCTGACTTCTTCCCCCCTCCTTTTTACTCCTTCTGGCCTCTTCCGGAGTTGAAGCAGGAGCCGGAACAGGGTGAACAGTTTACCCCCCTCTGGCAGGAAATCTCGCCCATGCCGGGGCATCTGTTGACCTCACAATCTTCTCCCTGCACTTAGCAGGAATTTCCTCAATCCTGGGAGCAATTAATTTCATTACAACCATCATCAACATGAAACCTCCTGCCATCTCTCAGTACCAAACCCCTCTGTTCGTGTGGTCCGTACTTATCACCGCGGTGCTGCTGCTCCTGTCCCTCCCCGTCCTTGCTGCAGCTATTACAATGCTTTTAACAGACCGAAACCTAAACACCACTTTCTTCGACCCTGCTGGGGGCGGGGACCCCATCCTTTACCAACATCTC
	'Oligocottus_rimensis.1'             CTATACCTAATATTCGGTGCTTGGGCCGGGATAGTAGGCACGGCCCTAAGCCTTCTAATTCGAGCCGAGCTCAGCCAACCCGGGTCCCTCCTCGGGAACGACCAGCTCTACAACGTAATCGTCACTGCGCATGCCTTCGTAATAATCTTCTTCATGGTAATACCGATCATGATCGGCGGCTTCGGAAACTGGCTTATTCCCTTAATAATCGGGGCCCCCGACATGGCCTTCCCTCGCATAAACAATATGAGCTTCTGGCTCCTCCCTCCCTCATTTCTACTACTTCTCGCCTCTTCCGGAGTCGAAGCAGGAGCAGGAACCGGGTGGACCGTTTACCCACCCCTATCAGGAAACCTCGCACACGCGGGCCCCTCTGTTGACCTAACAATTTTTTCCCTGCACTTGGCAGGAATCTCCTCAATCCTCGGGGCAATTAACTTCATCACCACCATCATTAATATGAAGCCCCCTGCTATCTCTCAGCACCAGACGCCCTTATTCGTGTGGTCGGTACTTATCACAGCAGTCCTACTCCTCTTATCCCTCCCTGTGCTTGCTGCAGCCATTACAATGCTTTTAACAGACCGAAACCTCAACACCACCTTCTTCGACCCTGCCGGGGGCGGGGACCCAATCCTTTACCAACACCTC
	'Oligocottus_rimensis.2'             CTATACCTAATATTCGGTGCTTGGGCCGGGATAGTAGGCACGGCCCTAAGCCTTCTAATTCGAGCCGAGCTCAGCCAACCCGGGTCCCTCCTCGGGAACGACCAGCTCTACAACGTAATCGTCACTGCGCATGCCTTCGTAATAATCTTCTTCATGGTAATACCGATCATGATCGGCGGCTTCGGAAACTGGCTTATTCCCTTAATAATCGGGGCCCCCGACATGGCCTTCCCTCGCATAAACAATATGAGCTTCTGGCTCCTCCCTCCCTCATTTCTACTACTTCTCGCCTCTTCCGGAGTCGAAGCAGGAGCAGGAACCGGGTGGACCGTTTACCCACCCCTATCAGGAAACCTCGCACACGCGGGCCCCTCTGTTGACCTAACAATTTTTTCCCTGCACTTGGCAGGAATCTCCTCAATCCTCGGGGCAATTAACTTCATCACCACCATCATTAATATGAAGCCCCCTGCTATCTCTCAGCACCAGACGCCCTTATTCGTGTGGTCGGTACTTATCACAGCAGTCCTACTCCTCTTATCCCTCCCTGTGCTTGCTGCAGCCATTACAATGCTTTTAACAGACCGAAACCTCAACACCACCTTCTTCGACCCTGCCGGGGGCGGGGACCCAATCCTTTACCAACACCTC
	'Oligocottus_rimensis.3'             CTATACCTAATATTCGGTGCTTGGGCCGGGATAGTAGGCACGGCCCTAAGCCTTCTAATTCGAGCCGAGCTCAGCCAACCCGGGTCCCTCCTCGGGAACGACCAGCTCTACAACGTAATCGTCACTGCGCATGCCTTCGTAATAATCTTCTTCATGGTAATACCGATCATGATCGGCGGCTTCGGAAACTGGCTTATTCCCTTAATAATCGGGGCCCCCGACATGGCCTTCCCTCGCATAAACAATATGAGCTTCTGGCTCCTCCCTCCCTCATTTCTACTACTTCTCGCCTCTTCCGGAGTCGAAGCAGGAGCAGGAACCGGGTGGACCGTTTACCCACCCCTATCAGGAAACCTCGCACACGCGGGCCCCTCTGTTGACCTAACAATTTTTTCCCTGCACTTGGCAGGAATCTCCTCAATCCTCGGGGCAATTAACTTCATCACCACCATCATTAATATGAAGCCCCCTGCTATCTCTCAGCACCAGACGCCCTTATTCGTGTGGTCGGTACTTATCACAGCAGTCCTACTCCTCTTATCCCTCCCTGTGCTTGCTGCAGCCATTACAATGCTTTTAACAGACCGAAACCTCAACACCACCTTCTTCGACCCTGCCGGGGGCGGGGACCCAATCCTTTACCAACACCTC
	'Oligocottus_rimensis.4'             CTATACCTAATATTCGGTGCTTGGGCCGGGATAGTAGGCACGGCCCTAAGCCTTCTAATTCGAGCCGAGCTCAGCCAACCCGGGTCCCTCCTCGGGAACGACCAGCTCTACAACGTAATCGTCACTGCGCATGCCTTCGTAATAATCTTCTTCATGGTAATACCGATCATGATCGGCGGCTTCGGAAACTGGCTTATTCCCTTAATAATCGGGGCCCCCGACATGGCCTTCCCTCGCATAAACAATATGAGCTTCTGGCTCCTCCCTCCCTCATTTCTACTACTTCTCGCCTCTTCCGGAGTCGAAGCAGGAGCAGGAACCGGGTGGACCGTTTACCCACCCCTATCAGGAAACCTCGCACACGCGGGCCCCTCTGTTGACCTAACAATTTTTTCCCTGCACTTGGCAGGAATCTCCTCAATCCTCGGGGCAATTAACTTCATCACCACCATCATTAATATGAAGCCCCCTGCTATCTCTCAGCACCAGACGCCCTTATTCGTGTGGTCGGTACTTATCACAGCAGTCCTACTCCTCTTATCCCTCCCTGTGCTTGCTGCAGCCATTACAATGCTTTTAACAGACCGAAACCTCAACACCACCTTCTTCGACCCTGCCGGGGGCGGGGACCCAATCCTTTACCAACACCTC
	'Oligocottus_snyderi.1'              CTCTATCTAGTATTTGGTGCCTGGGCTGGTATAGTGGGCACGGCCTTAAGTCTCCTAATCCGAGCTGAGCTGAGCCAACCCGGCGCTCTGTTGGGCGATGACCAGATCTACAACGTCATTGTCACTGCCCACGCCTTCGTAATAATCTTCTTTATAGTCATGCCAATCATGATTGGCGGCTTTGGAAACTGGCTAATTCCCTTAATAATCGGGGCCCCGGACATGGCATTCCCTCGCATAAACAACATAAGCTTCTGACTCCTCCCTCCCTCCTTTTTGCTTCTTCTAGCCTCCTCCGGCGTAGAAGCAGGGGCCGGAACAGGGTGAACAGTCTACCCGCCCCTAGCAGGGAATCTTGCGCATGCCGGGGCATCTGTTGACCTGACAATCTTCTCCCTGCACTTAGCGGGGATTTCCTCAATTCTGGGTGCAATTAATTTCATTACAACCATTATCAACATGAAGCCCCCTGCCATCTCTCAATACCAGACCCCGCTATTCGTGTGATCCGTGCTAATTACCGCAGTACTTCTGCTCCTGTCCCTCCCCGTCCTTGCCGCAGCTATTACAATGCTTTTAACAGACCGAAACCTAAACACCACTTTCTTCGACCCTGCTGGAGGTGGCGACCCCATCCTTTACCAGCACCTC
	'Oligocottus_snyderi.2'              CTCTATCTAGTATTTGGTGCCTGGGCTGGTATAGTGGGCACGGCCTTAAGTCTCCTAATCCGAGCTGAGCTGAGCCAACCCGGCGCTCTGTTGGGCGATGACCAGATCTACAACGTCATTGTCACTGCCCACGCCTTCGTAATAATCTTCTTTATAGTCATGCCAATCATGATTGGCGGCTTTGGAAACTGGCTAATTCCCTTAATAATCGGGGCCCCGGACATGGCATTCCCTCGCATAAACAACATAAGCTTCTGACTCCTCCCTCCCTCCTTTTTGCTTCTTCTAGCCTCCTCCGGCGTAGAAGCAGGGGCCGGAACAGGGTGAACAGTCTACCCGCCCCTAGCAGGGAATCTTGCGCATGCCGGGGCATCTGTTGACCTGACAATCTTCTCCCTGCACTTAGCGGGGATTTCCTCAATTCTGGGTGCAATTAATTTCATTACAACCATTATCAACATGAAGCCCCCTGCCATCTCTCAATACCAGACCCCGCTATTCGTGTGATCCGTGCTAATTACCGCAGTACTTCTGCTCCTGTCCCTCCCCGTCCTTGCCGCAGCTATTACAATGCTTTTAACAGACCGAAACCTAAACACCACTTTCTTCGACCCTGCTGGAGGTGGCGACCCCATCCTTTACCAGCACCTC
	'Oligocottus_snyderi.3'              CTCTATCTAGTATTTGGTGCCTGGGCTGGTATAGTGGGCACGGCCTTAAGTCTCCTAATCCGAGCTGAGCTGAGCCAACCCGGCGCTCTGTTGGGCGATGACCAGATCTACAACGTCATTGTCACTGCCCACGCCTTCGTAATAATCTTCTTTATAGTCATGCCAATCATGATTGGCGGCTTTGGAAACTGGCTAATTCCCTTAATAATCGGGGCCCCGGACATGGCATTCCCTCGCATAAACAACATAAGCTTCTGACTCCTCCCTCCCTCCTTTTTGCTTCTTCTAGCCTCCTCCGGCGTAGAAGCAGGGGCCGGAACAGGGTGAACAGTCTACCCGCCCCTAGCAGGGAATCTTGCGCATGCCGGGGCATCTGTTGACCTGACAATCTTCTCCCTGCACTTAGCGGGGATTTCCTCAATTCTGGGTGCAATTAATTTCATTACAACCATTATCAACATGAAGCCCCCTGCCATCTCTCAATACCAGACCCCGCTATTCGTGTGATCCGTGCTAATTACCGCAGTACTTCTGCTCCTGTCCCTCCCCGTCCTTGCCGCAGCTATTACAATGCTTTTAACAGACCGAAACCTAAACACCACTTTCTTCGACCCTGCTGGAGGTGGCGACCCCATCCTTTACCAGCACCTC
	'Oligocottus_snyderi.4'              CTCTATCTAGTATTTGGTGCCTGGGCTGGTATAGTGGGCACGGCCTTAAGTCTCCTAATCCGAGCTGAGCTGAGCCAACCCGGCGCTCTGTTGGGCGATGACCAGATCTACAACGTCATTGTCACTGCCCACGCCTTCGTAATAATCTTCTTTATAGTCATGCCAATCATGATTGGCGGCTTTGGAAACTGGCTAATTCCCTTAATAATCGGGGCCCCGGACATGGCATTCCCTCGCATAAACAACATAAGCTTCTGACTCCTCCCTCCCTCCTTTTTGCTTCTTCTAGCCTCCTCCGGCGTAGAAGCAGGGGCCGGAACAGGGTGAACAGTCTACCCGCCCCTAGCAGGGAATCTTGCGCATGCCGGGGCATCTGTTGACCTGACAATCTTCTCCCTGCACTTAGCGGGGATTTCCTCAATTCTGGGTGCAATTAATTTCATTACAACCATTATCAACATGAAGCCCCCTGCCATCTCTCAATACCAGACCCCGCTATTCGTGTGATCCGTGCTAATTACCGCAGTACTTCTGCTCCTGTCCCTCCCCGTCCTTGCCGCAGCTATTACAATGCTTTTAACAGACCGAAACCTAAACACCACTTTCTTCGACCCTGCTGGAGGTGGCGACCCCATCCTTTACCAGCACCTC
	'Oligocottus_snyderi.5'              CTCTATCTAGTATTTGGTGCCTGGGCTGGTATAGTGGGCACGGCCTTAAGTCTCCTAATCCGAGCTGAGCTGAGCCAACCCGGCGCTCTGTTGGGGGATGACCAGATCTACAACGTCATTGTCACTGCACACGCCTTCGTAATAATCTTCTTTATAGTCATGCCAATCATGATTGGCGGCTTTGGAAACTGGCTAATTCCCTTAATAATCGGGGCCCCGGACATGGCATTCCCTCGCATAAACAACATAAGCTTCTGACTCCTCCCTCCCTCCTTTTTGCTTCTTCTAGCCTCCTCCGGCGTAGAAGCAGGGGCCGGAACAGGGTGAACAGTCTACCCGCCCCTAGCAGGGAATCTTGCGCATGCCGGGGCATCTGTTGACCTGACAATCTTCTCCCTGCACTTAGCGGGGATTTCCTCAATTCTAGGTGCAATTAATTTCATTACAACCATTATCAACATGAAGCCCCCTGCCATCTCTCAATACCAGACCCCACTATTCGTGTGATCCGTGCTAATTACCGCAGTACTTCTGCTCCTGTCCCTCCCCGTCCTTGCCGCAGCTATTACAATGCTTTTAACAGACCGAAACCTAAACACCACTTTCTTCGACCCTGCTGGAGGTGGCGACCCCATCCTTTACCAGCACCTC
	'Psychrolutes_phrictus.1'            CTATATCTAGTATTTGGTGCCTGGGCCGGAATAGTAGGCACAGCCCTAAGCCTCCTAATTCGAGCTGAGCTAAGCCAACCCGGCGCCCTTTTAGGGGACGATCAAATTTACAATGTAATTGTTACAGCCCATGCTTTCGTAATGATTTTCTTTATAGTAATACCAATCATAATCGGGGGTTTTGGAAACTGACTAGTCCCCCTGATGATCGGAGCCCCCGACATAGCATTTCCTCGAATAAACAACATGAGCTTTTGACTTCTCCCACCCTCTTTTTTACTACTTCTCGCCTCTTCGGGGGTCGAAGCAGGGGCCGGAACCGGATGAACAGTCTACCCCCCTCTTGCTGGAAACCTGGCCCACGCAGGAGCCTCTGTCGATTTAACAATCTTCTCCTTACATTTAGCAGGAATTTCCTCAATTCTCGGAGCAATTAATTTTATTACAACTATCATTAACATGAAGCCCCCTGCTATCTCTCAGTATCAAACCCCTCTTTTCGTGTGGTCTGTCCTTATTACAGCCGTCCTACTACTGCTCGCCCTTCCAGTTCTTGCTGCCGGTATCACAATGCTTTTAACAGACCGAAACCTTAATACCACCTTTTTTGATCCAGCAGGGGGCGGAGACCCCATTCTTTATCAACACCTC
	'Psychrolutes_phrictus.2'            CTATATCTAGTATTTGGTGCCTGAGCCGGAATAGTAGGCACAGCCCTAAGCCTCCTAATTCGAGCTGAGCTAAGCCAACCCGGCGCCCTTTTAGGGGACGATCAAATTTACAATGTAATTGTTACAGCCCATGCTTTCGTAATGATTTTCTTTATAGTAATACCAATCATAATCGGGGGTTTTGGAAACTGACTAGTCCCCCTGATGATCGGAGCCCCCGACATAGCATTTCCTCGAATAAACAACATGAGCTTTTGACTTCTCCCACCCTCTTTTTTACTACTTCTCGCCTCTTCGGGGGTCGAAGCAGGGGCCGGAACCGGATGAACAGTCTACCCCCCTCTTGCTGGAAACCTGGCCCACGCAGGAGCCTCTGTCGATTTAACAATCTTCTCCTTACATTTAGCAGGAATTTCCTCAATTCTCGGAGCAATTAATTTTATTACAACTATCATTAACATGAAGCCCCCTGCTATCTCTCAGTATCAAACCCCTCTTTTCGTGTGGTCTGTCCTTATTACAGCCGTCCTACTACTGCTCGCCCTTCCAGTTCTTGCTGCCGGTATCACAATGCTTTTAACGGACCGAAACCTTAATACCACCTTTTTTGATCCAGCAGGGGGCGGAGACCCCATTCTTTATCAACACCTC
	'Psychrolutes_phrictus.3'            CTATATCTAGTATTTGGTGCCTGAGCCGGAATAGTAGGCACAGCCCTAAGCCTCCTAATTCGAGCTGAGCTAAGCCAACCCGGCGCCCTTTTAGGGGACGATCAAATTTACAATGTAATTGTTACAGCCCATGCTTTCGTAATGATTTTCTTTATAGTAATACCAATCATAATCGGGGGTTTTGGAAACTGACTAGTCCCCCTGATGATCGGAGCCCCCGACATAGCATTTCCTCGAATAAACAACATGAGCTTTTGACTTCTCCCACCCTCTTTTTTACTACTTCTCGCCTCTTCGGGGGTCGAAGCAGGGGCCGGAACCGGATGAACAGTCTACCCCCCTCTTGCTGGAAACCTGGCCCACGCAGGAGCCTCTGTCGATTTAACAATCTTCTCCTTACATTTAGCAGGAATTTCCTCAATTCTCGGAGCAATTAATTTTATTACAACTATCATTAACATGAAGCCCCCTGCTATCTCTCAGTATCAAACCCCTCTTTTCGTGTGGTCTGTCCTTATTACAGCCGTCCTACTACTGCTCGCCCTTCCAGTTCTTGCTGCCGGTATCACAATGCTTTTAACAGACCGAAACCTTAATACCACCTTTTTTGATCCAGCAGGGGGCGGAGACCCCATTCTTTATCAACACCTC
	'Psychrolutes_phrictus.4'            CTATATCTAGTATTTGGTGCCTGAGCCGGAATAGTAGGCACAGCCCTAAGCTCCCTAATTCGAGCTGAGCTAAGCCAACCCGGCGCCCTTTTAGGGGACGATCAAATTTACAATGTAATTGTTACAGCCCATGCTTTCGTAATGATTTTCTTTATAGTAATACCAATCATAATCGGGGGTTTTGGAAACTGACTAGTCCCCCTGATGATCGGAGCCCCCGACATAGCATTTCCTCGAATAAACAACATGAGCTTTTGACTTCTCCCACCCTCTTTTTTACTACTTCTCGCCTCTTCGGGGGTCGAAGCAGGGGCCGGAACCGGATGAACAGTCTACCCCCCTCTTGCTGGAAACCTGGCCCACGCAGGAGCCTCTGTCGATTTAACAATCTTCTCCTTACATTTAGCAGGAATTTCCTCAATTCTCGGAGCAATTAATTTTATTACAACTATCATTAACATGAAGCCCCCTGCTATCTCTCAGTATCAAACCCCTCTTTTCGTGTGGTCTGTCCTTATTACAGCCGTCCTACTACTGCTCGCCCTTCCAGTTCTTGCTGCCGGTATCACAATGCTTTTAACAGACCGAAACCTTAATACCACCTTTTTTGATCCAGCAGGGGGCGGAGACCCCATTCTTTATCAACACCTC
	'Radulinus_asprellus.1'              CTATATCTAGTATTTGGTGCCTGAGCCGGAATAGTAGGCACAGCCCTAAGCCTCCTAATTCGAGCTGAGCTAAGCCAACCCGGCGCCCTTTTAGGGGACGACCAGATTTACAACGTAATCGTTACAGCTCATGCTTTCGTAATGATTTTCTTTATAGTAATACCAATCATAATCGGAGGTTTCGGAAACTGGCTTATCCCCCTGATGATCGGGGCCCCCGACATAGCATTCCCTCGAATAAATAACATGAGCTTTTGACTCCTGCCCCCCTCTTTCTTACTTCTCCTCGCCTCATCAGGAGTTGAAGCAGGGGCCGGTACCGGATGGACAGTTTATCCTCCCCTTGCCGGAAACCTGGCCCACGCTGGAGCCTCTGTCGACTTAACCATTTTCTCCCTTCATCTGGCAGGAATCTCTTCAATCCTTGGAGCAATTAATTTTATTACAACCATCATCAACATGAAACCCCCTGCCATCTCTCAATACCAAACCCCACTTTTCGTCTGGTCTGTCCTTATTACAGCCGTCTTACTACTTCTCTCCTTACCCGTTCTTGCCGCCGGCATTACAATGCTTTTAACAGACCGAAACCTCAATACCACCTTCTTTGACCCAGCAGGGGGCGGGGACCCCATCCTCTACCAACACCTC
	'Radulinus_asprellus.2'              CTATATCTAGTATTTGGTGCCTGAGCCGGAATAGTAGGCACAGCCCTAAGCCTCCTAATTCGAGCTGAACTAAGCCAACCCGGCGCCCTTTTAGGGGACGACCAGATTTACAACGTAATCGTTACAGCTCATGCTTTCGTAATGATTTTCTTTATAGTAATACCAATCATAATCGGAGGTTTCGGAAACTGGCTTATCCCCCTGATGATCGGGGCCCCCGACATAGCATTCCCTCGAATAAATAACATGAGCTTTTGACTCCTGCCCCCCTCTTTCTTACTTCTCCTCGCCTCATCAGGAGTTGAAGCAGGGGCCGGTACCGGATGGACAGTTTATCCTCCCCTTGCCGGAAACCTGGCCCACGCTGGAGCCTCTGTCGACTTAACCATCTTCTCCCTTCATCTGGCAGGAATCTCTTCAATCCTTGGAGCAATTAATTTTATTACAACCATCATCAACATGAAACCCCCTGCCATCTCTCAATACCAAACCCCACTTTTCGTCTGGTCTGTCCTTATTACAGCCGTCTTACTACTTCTCTCCTTACCCGTTCTTGCCGCCGGCATTACAATGCTTTTAACAGACCGAAACCTCAATACCACCTTCTTTGACCCAGCAGGGGGCGGGGACCCCATCCTCTACCAACACCTC
	'Radulinus_asprellus.3'              CTATATCTAGTATTTGGTGCCTGAGCCGGAATAGTAGGCACAGCCCTAAGCCTCCTAATTCGAGCTGAGCTAAGCCAACCCGGCGCCCTTTTAGGGGACGACCAGATTTACAACGTAATCGTTACAGCTCATGCTTTCGTAATGATTTTCTTTATAGTAATACCAATCATAATCGGAGGTTTCGGAAACTGGCTTATCCCCCTGATGATCGGGGCCCCCGACATAGCATTCCCTCGAATAAATAACATGAGCTTTTGACTCCTGCCCCCCTCTTTCTTACTTCTCCTCGCCTCATCAGGAGTTGAAGCAGGGGCCGGGACCGGATGGACAGTTTATCCTCCCCTTGCCGGAAACCTGGCCCACGCTGGAGCCTCTGTCGACTTAACCATTTTCTCCCTTCATCTGGCAGGAATCTCTTCAATCCTTGGAGCAATTAATTTTATTACAACCATCATCAACATGAAACCCCCTGCCATCTCTCAATACCAAACCCCACTTTTCGTCTGGTCTGTCCTTATTACAGCCGTCTTACTACTTCTCTCCTTACCCGTTCTTGCCGCCGGCATTACAATGCTTTTAACAGACCGAAACCTCAATACCACCTTCTTTGACCCAGCAGGGGGCGGGGACCCCATCCTCTACCAACACCTC
	'Radulinus_asprellus.4'              CTATATCTAGTATTTGGTGCCTGAGCCGGAATAGTAGGCACAGCCCTAAGCCTCCTAATTCGAGCTGAGCTAAGCCAACCCGGCGCCCTTTTAGGGGACGACCAGATTTACAACGTAATCGTTACAGCTCATGCTTTCGTAATGATTTTCTTTATAGTAATACCAATCATAATCGGAGGTTTCGGAAACTGGCTTATCCCCCTGATGATCGGGGCCCCCGACATAGCATTCCCTCGAATAAATAACATGAGCTTTTGGCTCCTGCCCCCCTCTTTCTTACTTCTCCTCGCCTCATCAGGAGTTGAAGCAGGGGCCGGTACCGGATGGACAGTTTATCCTCCCCTTGCCGGAAACCTGGCCCACGCTGGGGCCTCTGTCGACTTAACCATTTTCTCCCTTCATCTGGCAGGAATCTCTTCAATCCTTGGAGCAATTAATTTTATTACAACCATCATCAACATGAAACCCCCTGCCATCTCTCAATACCAAACCCCACTTTTCGTCTGGTCTGTCCTTATTACAGCCGTCTTACTACTTCTCTCCTTACCCGTTCTTGCCGCCGGCATTACAATGCTTTTAACAGACCGAAACCTCAATACCACCTTCTTTGACCCAGCAGGGGGCGGGGACCCCATCCTCTACCAACACCTC
	'Radulinus_asprellus.5'              CTATATCTAGTATTTGGTGCCTGAGCCGGAATAGTAGGCACAGCCCTAAGCCTCCTAATTCGAGCTGAGCTAAGCCAACCCGGCGCCCTTTTAGGGGACGACCAGATTTACAACGTAATCGTTACAGCTCATGCTTTCGTAATGATTTTCTTTATAGTAATACCAATCATAATCGGAGGTTTCGGAAACTGGCTTATCCCCCTGATGATCGGGGCCCCCGACATAGCATTCCCTCGAATAAATAACATGAGCTTTTGACTCCTGCCCCCCTCTTTCTTACTTCTCCTCGCCTCATCAGGAGTTGAAGCAGGGGCCGGTACCGGGTGGACAGTTTATCCTCCCCTTGCCGGAAACCTGGCCCACGCTGGAGCCTCTGTCGACTTAACCATCTTCTCCCTTCATCTGGCAGGAATCTCTTCAATCCTTGGAGCAATTAATTTTATTACAACCATCATCAACATGAAACCCCCTGCCATCTCTCAATACCAAACCCCACTTTTCGTCTGGTCTGTCCTTATTACAGCCGTCTTACTACTTCTTTCCCTGCCCGTTCTTGCCGCCGGCATTACAATGCTTTTAACAGACCGAAACCTCAATACCACCTTCTTTGACCCAGCAGGGGGCGGGGACCCCATCCTCTACCAACACCTC
	'Rhamphocottus_richardsonii.1'       CTATATCTAGTATTTGGTGCCTGGGCCGGAATAGTAGGCACAGCCCTAAGCCTCCTAATTCGCGCTGAGTTAAGCCAACCCGGCGCCCTCTTGGGGGACGACCAGATTTATAATGTAATTGTTACAGCTCATGCTTTCGTAATAATTTTCTTTATAGTAATACCAATCATGATTGGGGGTTTCGGAAACTGACTCGTTCCCCTAATGATCGGTGCCCCCGACATAGCATTCCCTCGGATGAACAACATGAGTTTTTGACTACTCCCCCCTTCCTTCCTCCTACTTCTTGCCTCTTCGGGGGTAGAGGCTGGGGCAGGTACCGGATGAACAGTTTATCCCCCTCTCGCCGGGAACCTGGCGCATGCGGGGGCCTCTGTTGACCTGACAATCTTCTCCTTACATCTGGCGGGAATCTCCTCTATCTTGGGGGCAATTAACTTTATCACTACCATCATCAACATAAAACCCCCTGCAATCTCTCAATACCAGACCCCTCTTTTCGTGTGGTCTGTTCTTATTACGGCCGTCTTGCTCCTTCTCTCCCTCCCAGTACTTGCTGCCGGCATCACGATGCTACTAACCGATCGTAATCTTAATACCACCTTTTTCGATCCAGCAGGGGGCGGAGACCCCATCCTTTACCAACATCTC
	'Rhamphocottus_richardsonii.2'       CTATATCTAGTATTTGGTGCCTGGGCCGGAATAGTAGGCACAGCCCTAAGCCTCCTAATTCGCGCTGAGTTAAGCCAACCCGGCGCCCTCTTGGGGGACGACCAGATTTATAATGTAATTGTTACAGCTCATGCTTTCGTAATAATTTTCTTTATAGTAATACCAATCATGATTGGGGGTTTCGGAAACTGACTCGTTCCCCTAATGATCGGTGCCCCCGACATAGCATTCCCTCGGATGAACAACATGAGTTTTTGACTACTCCCCCCTTCCTTCCTCCTACTTCTTGCCTCTTCGGGGGTAGAGGCTGGGGCAGGTACCGGATGAACAGTTTATCCCCCTCTCGCCGGGAACCTGGCGCATGCGGGGGCCTCTGTTGACCTGACAATCTTCTCCTTACATCTGGCGGGAATCTCCTCTATCTTGGGGGCAATTAACTTTATCACTACCATCATCAACATAAAACCCCCTGCAATCTCTCAATACCAGACCCCTCTTTTCGTGTGGTCTGTTCTTATTACGGCCGTCTTGCTCCTTCTCTCCCTCCCAGTACTTGCTGCCGGCATCACGATGCTACTAACTGATCGTAATCTTAATACCACCTTTTTCGATCCAGCAGGGGGCGGAGACCCCATCCTTTACCAACATCTC
	'Rhamphocottus_richardsonii.3'       CTATATCTAGTATTTGGTGCCTGGGCCGGAATAGTAGGCACAGCCCTAAGCCTCCTAATTCGCGCTGAGTTAAGCCAACCCGGCGCCCTCTTGGGGGACGACCAGATTTATAATGTAATTGTTACAGCTCATGCTTTCGTAATAATTTTCTTTATAGTAATACCAATCATGATTGGGGGTTTCGGAAACTGACTCGTTCCCCTAATGATCGGTGCCCCCGACATAGCATTCCCTCGGATGAACAACATGAGTTTTTGACTACTCCCCCCCTCCTTCCTCCTACTTCTTGCCTCTTCGGGGGTAGAGGCTGGGGCAGGTACCGGATGAACAGTTTATCCCCCTCTCGCCGGGAACCTGGCGCATGCGGGGGCCTCTGTTGACCTGACAATCTTCTCCTTACATCTGGCGGGAATCTCCTCTATCTTGGGGGCAATTAACTTTATCACTACCATCATCAACATAAAACCCCCTGCAATCTCTCAATACCAGACCCCTCTTTTCGTGTGGTCTGTTCTTATTACGGCCGTCTTGCTCCTTCTCTCCCTCCCAGTACTTGCTGCCGGCATCACGATGCTACTAACCGATCGTAATCTTAATACCACCTTTTTCGATCCAGCAGGGGGCGGAGACCCCATCCTTTACCAACATCTC
	'Scorpaenichthys_marmoratus.1'       CTCTATCTAGTATTTGGTGCTTGAGCCGGAATAGTAGGAACAGCCCTAAGCCTCCTAATTCGAGCTGAGCTGAGCCAACCCGGAGCCCTTTTAGGGGACGATCAAATTTATAATGTAATTGTTACAGCTCACGCTTTCGTAATAATTTTCTTTATAGTAATACCAATCATAATCGGGGGTTTCGGAAACTGACTCATTCCCCTAATGATCGGCGCTCCCGACATAGCGTTCCCTCGAATAAATAACATAAGTTTTTGACTTCTCCCTCCCTCCTTTCTTCTTCTCCTTGCCTCTTCAGGAGTAGAAGCCGGTGCCGGAACCGGATGAACAGTTTATCCCCCTCTTGCTGGAAACCTGGCTCACGCAGGGGCTTCTGTTGATCTAACAATCTTCTCTCTACACCTAGCAGGGATTTCCTCAATTCTAGGAGCAATTAATTTCATCACAACCATCATCAACATGAAACCCCCTGCCATCTCTCAGTACCAAACCCCTCTTTTCGTGTGATCTGTTCTTATTACAGCCGTCTTACTACTTCTTTCCCTTCCAGTCCTTGCTGCCGGCATCACAATGCTTTTAACAGATCGTAACCTCAATACTACCTTTTTCGACCCAGCCGGAGGTGGAGATCCCATTCTCTATCAACACCTT
	'Scorpaenichthys_marmoratus.2'       CTCTATCTAGTATTTGGTGCTTGAGCCGGAATAGTAGGAACAGCCCTAAGCCTCCTAATTCGAGCTGAGCTGAGCCAACCCGGAGCCCTTTTAGGGGACGATCAAATTTATAATGTAATTGTTACAGCTCACGCTTTCGTAATAATTTTCTTTATAGTAATACCAATCATAATCGGGGGTTTCGGAAACTGACTCATTCCCCTAATGATCGGCGCTCCCGACATAGCGTTCCCTCGAATAAATAACATAAGTTTTTGACTTCTCCCTCCCTCCTTTCTTCTTCTCCTTGCCTCTTCAGGAGTAGAAGCCGGTGCCGGAACCGGGTGAACAGTTTATCCCCCTCTTGCTGGAAACCTGGCTCACGCAGGGGCTTCTGTTGATCTAACAATCTTCTCTCTACACCTAGCAGGGATTTCCTCAATTCTAGGAGCAATTAATTTCATCACAACCATCATCAACATGAAACCCCCTGCCATCTCTCAGTACCAAACCCCTCTTTTCGTGTGATCTGTTCTTATTACAGCCGTCTTACTACTTCTTTCCCTTCCAGTCCTTGCTGCCGGCATCACAATGCTTTTAACAGATCGTAACCTCAATACTACCTTTTTCGACCCAGCCGGAGGTGGAGATCCCATTCTCTATCAACACCTT
	'Scorpaenichthys_marmoratus.3'       CTCTATCTAGTATTTGGTGCTTGAGCCGGAATAGTAGGAACAGCCCTAAGCCTCCTAATTCGAGCTGAGCTGAGCCAACCCGGAGCCCTTTTAGGGGACGATCAAATTTATAATGTAATTGTTACAGCTCACGCTTTCGTAATAATTTTCTTTATAGTAATACCAATCATAATCGGGGGTTTCGGAAACTGACTCATTCCCCTAATGATCGGCGCTCCCGACATAGCGTTCCCTCGAATAAATAACATAAGTTTTTGACTTCTCCCTCCCTCCTTTCTTCTTCTCCTTGCCTCTTCAGGAGTAGAAGCCGGTGCCGGAACCGGATGAACAGTTTATCCCCCTCTTGCTGGAAACCTGGCTCACGCAGGGGCTTCTGTTGATCTAACAATCTTCTCTCTACACCTAGCAGGGATTTCCTCAATTCTAGGAGCAATTAATTTCATCACAACCATCATCAACATGAAACCCCCTGCCATCTCTCAGTACCAAACCCCTCTTTTCGTGTGATCTGTTCTTATTACAGCCGTCTTACTACTTCTTTCCCTTCCAGTCCTTGCTGCCGGCATCACAATGCTTTTAACAGATCGTAACCTCAATACTACCTTTTTCGACCCAGCCGGAGGTGGAGATCCCATTCTCTATCAACACCTT
	'Stellerina_xyosterna.1'             ------------------------------------------------AGCCTCCTAATTCGAGCTGAGCTGAGCCAACCCGGAGCCCTTTTAGGGGACGACCAGATTTATAATGTAATTGTTACGGCCCATGCTTTCGTAATAATTTTCTTTATAGTAATACCAATTATGATTGGAGGTTTCGGAAACTGACTCATCCCTTTAATGATCGGAGCCCCCGATATGGCATTCCCTCGAATAAATAACATGAGCTTCTGACTTCTTCCCCCGTCCTTTTTACTTCTCCTCGCCTCTTCAGGAGTAGAAGCCGGTGCTGGAACAGGATGAACAGTATACCCCCCTCTAGCTGGCAACCTAGCACATGCAGGAGCCTCTGTTGACCTCACTATCTTCTCCCTACATCTAGCAGGGATCTCTTCAATCCTCGGGGCAATTAATTTCATCACAACCATCATTAACATGAAACCCCCTGCCATTTCTCAATACCAAACTCCCCTTTTCGTATGGTCTGTCCTTATCACAGCTGTCCTACTGCTTCTAGCCCTTCCAGTCCTGGCTGCTGGCATCACAATGCTTTTAACAGACCGCAACCTTAACACCACCTTCTTTGACCCAGCAGGAGGTGGGGACCCCATCCTTTACCAACACCTC
	'Trachidermus_fasciatus.1'           CTATATCTAGTATTTGGTGCTTGAGCCGGAATAGTAGGTACAGCTTTGAGCCTTCTAATTCGAGCAGAACTAAGCCAACCCGGTGCCCTCTTGGGGGACGATCAGATTTACAACGTGATTGTTACAGCCCATGCTTTCGTAATAATCTTCTTTATAGTAATACCAATTATGATTGGAGGCTTCGGAAACTGACTAATCCCCCTGATGATTGGTGCCCCCGATATAGCCTTCCCTCGTATAAATAACATAAGCTTTTGGCTCCTTCCCCCATCTTTCTTACTTCTTCTCGCTTCTTCAGGAGTAGAAGCAGGAGCCGGAACAGGGTGAACGGTCTACCCACCCCTCGCTGGCAACCTTGCCCACGCCGGAGCATCCGTTGACCTAACAATTTTCTCTCTCCACCTAGCAGGCATTTCATCAATTCTAGGGGCCATCAACTTTATTACAACCATTATTAACATGAAACCTCCTGCCATTTCACAGTACCAGACACCCCTTTTCGTGTGGTCCGTTCTCATCACTGCAGTCCTTCTCCTTCTTTCGCTCCCCGTGCTTGCCGCTGGTATCACCATGCTCTTAACAGATCGAAACCTGAACACTACCTTCTTCGATCCTGCTGGGGGCGGGGACCCAATTCTTTATCAACACCTC
	'Trachidermus_fasciatus.2'           CTATATCTAGTATTTGGTGCTTGAGCCGGAATAGTAGGTACAGCTTTGAGCCTTCTAATTCGAGCAGAACTAAGCCAACCCGGTGCCCTCTTGGGGGACGATCAGATTTACAACGTGATTGTTACAGCCCATGCTTTCGTAATAATCTTCTTTATAGTAATACCAATTATGATTGGAGGCTTCGGAAACTGACTAATCCCCCTGATGATTGGTGCCCCCGATATAGCCTTCCCTCGTATAAATAACATAAGCTTTTGGCTCCTTCCCCCATCTTTCTTACTTCTTCTCGCTTCTTCAGGAGTAGAAGCAGGAGCCGGAACAGGGTGAACGGTCTACCCACCCCTCGCTGGCAACCTTGCCCACGCCGGAGCATCCGTTGACCTAACAATTTTCTCTCTCCACCTAGCAGGCATTTCATCAATTCTAGGGGCCATCAACTTTATTACAACCATTATTAACATGAAACCTCCTGCCATTTCACAGTACCAGACACCCCTTTTCGTGTGGTCCGTTCTCATCACTGCAGTCCTTCTCCTTCTTTCGCTCCCCGTGCTTGCCGCTGGTATCACCATGCTCTTAACAGATCGAAACCTGAACACTACCTTCTTCGATCCTGCTGGGGGCGGGGACCCAATTCTTTATCAACACCTC
	'Trachidermus_fasciatus.3'           CTATATCTAGTATTTGGTGCTTGAGCCGGAATAGTAGGTACAGCTTTGAGCCTTCTAATTCGAGCAGAACTAAGCCAACCCGGTGCCCTCTTGGGGGACGATCAGATTTACAACGTGATTGTTACAGCCCATGCTTTCGTAATAATCTTCTTTATAGTAATACCAATTATGATTGGAGGCTTCGGAAACTGACTAATCCCCCTGATGATTGGTGCCCCCGATATAGCCTTCCCTCGTATAAATAACATAAGCTTTTGGCTCCTTCCCCCATCTTTCTTACTTCTTCTCGCTTCTTCAGGAGTAGAAGCAGGAGCCGGAACAGGGTGAACGGTCTACCCACCCCTCGCTGGCAACCTTGCCCACGCCGGAGCATCCGTTGACCTAACAATTTTCTCTCTCCACCTAGCAGGCATTTCATCAATTCTAGGGGCCATCAACTTTATTACAACCATTATTAACATGAAACCTCCTGCCATTTCACAGTACCAGACACCCCTTTTCGTGTGGTCCGTTCTCATCACTGCAGTCCTTCTCCTTCTTTCGCTCCCCGTGCTTGCCGCTGGTATCACCATGCTCTTAACAGATCGAAACCTGAACACTACCTTCTTCGATCCTGCTGGGGGCGGGGACCCAATTCTTTATCAACACCTC
	'Trachidermus_fasciatus.4'           CTATATCTAGTATTTGGTGCTTGAGCCGGAATAGTAGGTACAGCTTTGAGCCTTCTAATTCGAGCAGAACTAAGCCAACCCGGTGCCCTCTTGGGGGACGATCAGATTTACAACGTGATTGTTACAGCCCATGCTTTCGTAATAATCTTCTTTATAGTAATACCAATTATGATTGGAGGCTTCGGAAACTGACTAATCCCCCTGATGATTGGTGCCCCCGATATAGCCTTCCCTCGTATAAATAACATAAGCTTTTGGCTCCTTCCCCCATCTTTCTTACTTCTTCTCGCTTCTTCAGGAGTAGAAGCAGGAGCCGGAACAGGGTGAACGGTCTACCCACCCCTCGCTGGCAACCTTGCCCACGCCGGAGCATCCGTTGACCTAACAATTTTCTCTCTCCACCTAGCAGGCATTTCATCAATTCTAGGGGCCATCAACTTTATTACAACCATTATTAACATGAAACCTCCTGCCATTTCACAGTACCAGACACCCCTTTTCGTGTGGTCCGTTCTCATCACTGCAGTCCTTCTCCTTCTTTCGCTCCCCGTGCTTGCCGCTGGTATCACCATGCTCTTAACAGATCGAAACCTGAACACTACCTTCTTCGATCCTGCTGGGGGCGGGGACCCAATTCTTTATCAACACCTC
	'Trachidermus_fasciatus.5'           ---------------------------------GTAGGTACAGCTTTGAGCCTTCTAATTCGAGCAGAACTAAGCCAACCCGGTGCCCTCTTGGGGGACGATCAGATTTACAACGTGATTGTTACAGCCCATGCTTTCGTAATAATCTTCTTTATAGTAATACCAATTATGATTGGAGGCTTCGGAAACTGACTAATCCCCCTGATGATTGGTGCCCCCGATATAGCCTTCCCTCGTATAAATAACATAAGCTTTTGGCTCCTTCCCCCATCTTTCTTACTTCTTCTCGCTTCTTCAGGAGTAGAAGCAGGAGCCGGAACAGGGTGAACGGTCTACCCACCCCTCGCTGGCAACCTTGCCCACGCCGGAGCATCCGTTGACCTAACAATTTTCTCTCTCCACCTAGCAGGCATTTCATCAATTCTAGGGGCCATCAACTTTATTACAACCATTATTAACATGAAACCTCCTGCCATTTCACAGTACCAGACACCCCTTTTCGTGTGGTCCGTTCTCATCACTGCAGTCCTTCTCCTTCTTTCGCTCCCCGTGCTTGCCGCTGGCATCACCATGCTCTTAACAGATCGAAACCTGAACACTACCTTCTTCGATCCTGCTGGGGGCGGGGACCCAATTCTTTATCAACACCTC
	'Triglops_scepticus.1'               CTATATCTAGTATTTGGTGCCTGAGCCGGAATAGTAGGCACCGCCCTAAGCCTCCTAATTCGAGCTGAGCTAAGCCAACCCGGCGCCCTTTTAGGGGACGACCAAATTTATAATGTAATTGTTACAGCTCACGCTTTCGTAATAATTTTCTTTATAGTAATACCAATCATAATCGGGGGTTTCGGAAACTGACTCATCCCCCTAATGATTGGAGCTCCTGATATGGCATTTCCTCGAATAAACAACATGAGCTTTTGACTCCTTCCCCCCTCTTTTTTACTACTCCTCGCTTCTTCTGGGGTTGAAGCAGGGGCCGGAACCGGGTGAACAGTTTACCCTCCCCTTGCTGGAAACCTGGCCCACGCTGGGGCCTCTGTCGACTTAACAATCTTCTCTCTACATCTAGCAGGTATCTCCTCAATCCTCGGGGCTATCAATTTTATCACAACCATCATTAATATGAAACCCCCTGCTATTTCTCAATACCAAACCCCTCTTTTCGTATGGTCCGTCCTTATTACCGCCGTCCTCCTGCTCCTCTCTCTCCCAGTCCTTGCTGCCGGTATCACAATGCTACTAACAGATCGAAACCTCAACACCACCTTTTTCGACCCAGCAGGGGGCGGGGATCCGATCCTTTACCAACACCTT

;


END;

BEGIN CHARACTERS;
	TITLE  Protein_translation_of_Character_Matrix;
	DIMENSIONS  NCHAR=235;
	FORMAT DATATYPE = Protein GAP = - MISSING = ?;
	MATRIX
	'Artedius_fenestralis.1'             ------GTLYLVFGAWAGMVGTALSLLIRAELSQPGALLGDDQIYNVIVTAHAFVMIFFMVMPIMIGGFGNWLIPLMIGAPDMAFPRMNNMSFWLLPPSFLLLLASSGVEAGAGTGWTVYPPLAGNLAHAGASVDLTIFSLHLAGISSILGAINFITTIINMKPPAVSQYQTPLFVWSVLITAVLLLLSLPVLAAAITMLLTDRNLNTTFFDPAGGGDPILYQHLFWFFGHPEV-
	'Artedius_fenestralis.2'             --------LYLVFGAWAGMVGTALSLLIRAELSQPGALLGDDQIYNVIVTAHAFVMIFFMVMPIMIGGFGNWLIPLMIGAPDMAFPRMNNMSFWLLPPSFLLLLASSGVEAGAGTGWTVYPPLAGNLAHAGASVDLTIFSLHLAGISSILGAINFITTIINMKPPAVSQYQTPLFVWSVLITAVLLLLSLPVLAAAITMLLTDRNLNTTFFDPAGGGDPILYQHL----------
	'Artedius_fenestralis.3'             --------LYLVFGAWAGMVGTALSLLIRAELSQPGALLGDDQIYNVIVTAHAFVMIFFMVMPIMIGGFGNWLIPLMIGAPDMAFPRMNNMSFWLLPPSFLLLLASSGVEAGAGTGWTVYPPLAGNLAHAGASVDLTIFSLHLAGISSILGAINFITTIINMKPPAVSQYQTPLFVWSVLITAVLLLLSLPVLAAAITMLLTDRNLNTTFFDPAGGGDPILYQHL----------
	'Artedius_fenestralis.4'             --------LYLVFGAWAGMVGTALSLLIRAELSQPGALLGDDQIYNVIVTAHAFVMIFFMVMPIMIGGFGNWLIPLMIGAPDMAFPRMNNMSFWLLPPSFLLLLASSGVEAGAGTGWTVYPPLAGNLAHAGASVDLTIFSLHLAGISSILGAINFITTIINMKPPAVSQYQTPLFVWSVLITAVLLLLSLPVLAAAITMLLTDRNLNTTFFDPAGGGDPILYQHL----------
	'Blepsias_cirrhosus.1'               --------LYLVFGAWAGMVGTALSLLIRAELSQPGALLGDDQIYNVIVTAHAFVMIFFMVMPIMIGGFGNWLIPLMIGAPDMAFPRMNNMSFWLLPPSFLLLLASSGVEAGAGTGWTVYPPLAGNLAHAGASVDLTIFSLHLAGISSILGAINFITTIINMKPPAISQYQTPLFVWSVLITAVLLLLSLPVLAAGITMLLTDRNLNTTFFDPAGGGDPILYQHL----------
	'Blepsias_cirrhosus.2'               --------LYLVFGAWAGMVGTALSLLIRAELSQPGALLGDDQIYNVIVTAHAFVMIFFMVMPIMIGGFGNWLIPLMIGAPDMAFPRMNNMSFWLLPPSFLLLLASSGVEAGAGTGWTVYPPLAGNLAHAGASVDLTIFSLHLAGISSILGAINFITTIINMKPPAISQYQTPLFVWSVLITAVLLLLSLPVLAAGITMLLTDRNLNTTFFDPAGGGDPILYQHL----------
	'Chitonotus_pugetensis.1'            --------LYLVFGAWAGMVGTALSLLIRAELSQPGALLGDDQIYNVIVTAHAFVMIFFMVMPIMIGGFGNWLIPLMIGAPDMAFPRMNNMSFWLLPPSFLLLLASSGVEAGAGTGWTVYPPLSGNLAHAGASVDLTIFSLHLAGISSILGAINFITTIINMKPPAISQYQTPLFVWSVLITAVLLLLSLPVLAAAITMLLTDRNLNTTFFDPAGGGDPILYQHL----------
	'Chitonotus_pugetensis.2'            --------LYLVFGAWAGMVGTALSLLIRAELSQPGALLGDDQIYNVIVTAHAFVMIFFMVMPIMIGGFGNWLIPLMIGAPDMAFPRMNNMSFWLLPPSFLLLLASSGVEAGAGTGWTVYPPLSGNLAHAGASVDLTIFSLHLAGISSILGAINFITTIINMKPPAISQYQTPLFVWSVLITAVLLLLSLPVLAAAITMLLTDRNLNTTFFDPAGGGDPILYQHL----------
	'Chitonotus_pugetensis.3'            --------LYLVFGAWAGMVGTALSLLIRAELSQPGALLGDDQIYNVIVTAHAFVMIFFMVMPIMIGGFGNWLIPLMIGAPDMAFPRMNNMSFWLLPPSFLLLLASSGVEAGAGTGWTVYPPLSGNLAHAGASVDLTIFSLHLAGISSILGAINFITTIINMKPPAISQYQTPLFVWSVLITAVLLLLSLPVLAAAITMLLTDRNLNTTFFDPAGGGDPILYQHL----------
	'Chitonotus_pugetensis.4'            --------LYLVFGAWAGMVGTALSLLIRAELSQPGALLGDDQIYNVIVTAHAFVMIFFMVMPIMIGGFGNWLIPLMIGAPDMAFPRMNNMSFWLLPPSFLLLLASSGVEAGAGTGWTVYPPLSGNLAHAGASVDLTIFSLHLAGISSILGAINFITTIINMKPPAISQYQTPLFVWSVLITAVLLLLSLPVLAAAITMLLTDRNLNTTFFDPAGGGDPILYQHL----------
	'Chitonotus_pugetensis.5'            --------LYLVFGAWAGMVGTALSLLIRAELSQPGALLGDDQIYNVIVTAHAFVMIFFMVMPIMIGGFGNWLIPLMIGAPDMAFPRMNNMSFWLLPPSFLLLLASSGVEAGAGTGWTVYPPLSGNLAHAGASVDLTIFSLHLAGISSILGAINFITTIINMKPPAISQYQTPLFVWSVLITAVLLLLSLPVLAAAITMLLTDRNLNTTFFDPAGGGDPILYQHL----------
	'Clinocottus_acuticeps.1'            --------LYLVFGAWAGMVGTALSLLIRAELSQPGALLGDDQIYNVIVTAHAFVMIFFMVMPIMIGGFGNWLIPLMIGAPDMAFPRMNNMSFWLLPPSFLLLLASSGVEAGAGTGWTVYPPLAGNLAHAGASVDLTIFSLHLAGISSILGAINFITTIINMKPPAISQYQTPLFVWSVLITAVLLLLSLPVLAAAITMLLTDRNLNTTFFDPAGGGDPILYQHL----------
	'Clinocottus_acuticeps.2'            --------LYLVFGAWAGMVGTALSLLIRAELSQPGALLGDDQIYNVIVTAHAFVMIFFMVMPIMIGGFGNWLIPLMIGAPDMAFPRMNNMSFWLLPPSFLLLLASSGVEAGAGTGWTVYPPLAGNLAHAGASVDLTIFSLHLAGISSILGAINFITTIINMKPPAISQYQTPLFVWSVLITAVLLLLSLPVLAAAITMLLTDRNLNTTFFDPAGGGDPILYQHL----------
	'Clinocottus_acuticeps.3'            --------LYLVFGAWAGMVGTALSLLIRAELSQPGALLGDDQIYNVIVTAHAFVMIFFMVMPIMIGGFGNWLIPLMIGAPDMAFPRMNNMSFWLLPPSFLLLLASSGVEAGAGTGWTVYPPLAGNLAHAGASVDLTIFSLHLAGISSILGAINFITTIINMKPPAISQYQTPLFVWSVLITAVLLLLSLPVLAAAITMLLTDRNLNTTFFDPAGGGDPILYQHL----------
	'Clinocottus_acuticeps.4'            --------LYLVFGAWAGMVGTALSLLIRAELSQPGALLGDDQIYNVIVTAHAFVMIFFMVMPIMIGGFGNWLIPLMIGAPDMAFPRMNNMSFWLLPPSFLLLLASSGVEAGAGTGWTVYPPLAGNLAHAGASVDLTIFSLHLAGISSILGAINFITTIINMKPPAISQYQTPLFVWSVLITAVLLLLSLPVLAAAITMLLTDRNLNTTFFDPAGGGDPILYQHL----------
	'Clinocottus_acuticeps.5'            --------LYLVFGAWAGMVGTALSLLIRAELSQPGALLGDDQIYNVIVTAHAFVMIFFMVMPIMIGGFGNWLIPLMIGAPDMAFPRMNNMSFWLLPPSFLLLLASSGVEAGAGTGWTVYPPLAGNLAHAGASVDLTIFSLHLAGISSILGAINFITTIINMKPPAISQYQTPLFVWSVLITAVLLLLSLPVLAAAITMLLTDRNLNTTFFDPAGGGDPILYQHL----------
	'Clinocottus_analis.1'               -------------------------------------------------------------------------------------------------------------------------------------------------------------------------------------------------------------------------------------------
	'Clinocottus_analis.2'               -------------------------------------------------------------------------------------------------------------------------------------------------------------------------------------------------------------------------------------------
	'Clinocottus_analis.3'               -------------------------------------------------------------------------------------------------------------------------------------------------------------------------------------------------------------------------------------------
	'Clinocottus_analis.4'               -------------------------------------------------------------------------------------------------------------------------------------------------------------------------------------------------------------------------------------------
	'Clinocottus_embryum.1'              --------LYLVFGAWAGMVGTALSLLIRAELSQPGALLGDDQIYNVIVTAHAFVMIFFMVMPIMIGGFGNWLIPLMVGAPDMAFPRMNNMSFWLLPPSFLLLLASSGVEAGAGTGWTVYPPLAGNLAHAGASVDLTIFSLHLAGISSILGAINFITTIINMKPPAISQYQTPLFVWSVLITAVLLLLSLPVLAAAITMLLTDRNLNTTFFDPAGGGDPILYQHL----------
	'Clinocottus_embryum.2'              --------LYLVFGAWAGMVGTALSLLIRAELSQPGALLGDDQIYNVIVTAHAFVMIFFMVMPIMIGGFGNWLIPLMVGAPDMAFPRMNNMSFWLLPPSFLLLLASSGVEAGAGTGWTVYPPLAGNLAHAGASVDLTIFSLHLAGISSILGAINFITTIINMKPPAISQYQTPLFVWSVLITAVLLLLSLPVLAAAITMLLTDRNLNTTFFDPAGGGDPILYQHL----------
	'Clinocottus_embryum.3'              --------LYLVFGAWAGMVGTALSLLIRAELSQPGALLGDDQIYNVIVTAHAFVMIFFMVMPIMIGGFGNWLIPLMVGAPDMAFPRMNNMSFWLLPPSFLLLLASSGVEAGAGTGWTVYPPLAGNLAHAGASVDLTIFSLHLAGISSILGAINFITTIINMKPPAISQYQTPLFVWSVLITAVLLLLSLPVLAAAITMLLTDRNLNTTFFDPAGGGDPILYQHL----------
	'Clinocottus_embryum.4'              --------LYLVFGAWAGMVGTALSLLIRAELSQPGALLGDDQIYNVIVTAHAFVMIFFMVMPIMIGGFGNWLIPLMVGAPDMAFPRMNNMSFWLLPPSFLLLLASSGVEAGAGTGWTVYPPLAGNLAHAGASVDLTIFSLHLAGISSILGAINFITTIINMKPPAISQYQTPLFVWSVLITAVLLLLSLPVLAAAITMLLTDRNLNTTFFDPAGGGDPILYQHL----------
	'Clinocottus_embryum.5'              --------LYLVFGAWAGMVGTALSLLIRAELSQPGALLGDDQIYNVIVTAHAFVMIFFMVMPIMIGGFGNWLIPLMVGAPDMAFPRMNNMSFWLLPPSFLLLLASSGVEAGAGTGWTVYPPLAGNLAHAGASVDLTIFSLHLAGISSILGAINFITTIINMKPPAISQYQTPLFVWSVLITAVLLLLSLPVLAAAITMLLTDRNLNTTFFDPAGGGDPILYQHL----------
	'Clinocottus_globiceps.1'            --------LYLVFGAWAGMVGTALSLLIRAELSQPGALLGDDQIYNVIVTAHAFVMIFFMVMPIMIGGFGNWLIPLMVGAPDMAFPRMNNMSFWLLPPSFLLLLASSGVEAGAGTGWTVYPPLAGNLAHAGASVDLTIFSLHLAGISSILGAINFITTIINMKPPAISQYQTPLFVWSVLITAVLLLLSLPVLAAAITMLLTDRNLNTTFFDPAGGGDPILYQHL----------
	'Clinocottus_globiceps.2'            --------LYLVFGAWAGMVGTALSLLIRAELSQPGALLGDDQIYNVIVTAHAFVMIFFMVMPIMIGGFGNWLIPLMVGAPDMAFPRMNNMSFWLLPPSFLLLLASSGVEAGAGTGWTVYPPLAGNLAHAGASVDLTIFSLHLAGISSILGAINFITTIINMKPPAISQYQTPLFVWSVLITAVLLLLSLPVLAAAITMLLTDRNLNTTFFDPAGGGDPILYQHL----------
	'Clinocottus_globiceps.3'            --------LYLVFGAWAGMVGTALSLLIRAELSQPGALLGDDQIYNVIVTAHAFVMIFFMVMPIMIGGFGNWLIPLMVGAPDMAFPRMNNMSFWLLPPSFLLLLASSGVEAGAGTGWTVYPPLAGNLAHAGASVDLTIFSLHLAGISSILGAINFITTIINMKPPAISQYQTPLFVWSVLITAVLLLLSLPVLAAAITMLLTDRNLNTTFFDPAGGGDPILYQHL----------
	'Clinocottus_globiceps.4'            --------LYLVFGAWAGMVGTALSLLIRAELSQPGALLGDDQIYNVIVTAHAFVMIFFMVMPIMIGGFGNWLIPLMVGAPDMAFPRMNNMSFWLLPPSFLLLLASSGVEAGAGTGWTVYPPLAGNLAHAGASVDLTIFSLHLAGISSILGAINFITTIINMKPPAISQYQTPLFVWSVLITAVLLLLSLPVLAAAITMLLTDRNLNTTFFDPAGGGDPILYQHL----------
	'Clinocottus_globiceps.5'            --------LYLVFGAWAGMVGTALSLLIRAELSQPGALLGDDQIYNVIVTAHAFVMIFFMVMPIMIGGFGNWLIPLMVGAPDMAFPRMNNMSFWLLPPSFLLLLASSGVEAGAGTGWTVYPPLAGNLAHAGASVDLTIFSLHLAGISSILGAINFITTIINMKPPAISQYQTPLFVWSVLITAVLLLLSLPVLAAAITMLLTDRNLNTTFFDPAGGGDPILYQHL----------
	'Clinocottus_recalvus.1'             --------LYLVFGAWAGMVGTALSLLIRAELSQPGALLGDDQIYNVIVTAHAFVMIFFMVMPIMIGGFGNWLIPLMVGAPDMAFPRMNNMSFWLLPPSFLLLLASSGVEAGAGTGWTVYPPLAGNLAHAGASVDLTIFSLHLAGISSILGAINFITTIINMKPPAISQYQTPLFVWSVLITAVLLLLSLPVLAAAITMLLTDRNLNTTFFDPAGGGDPILYQHL----------
	'Clinocottus_recalvus.2'             --------LYLVFGAWAGMVGTALSLLIRAELSQPGALLGDDQIYNVIVTAHAFVMIFFMVMPIMIGGFGNWLIPLMVGAPDMAFPRMNNMSFWLLPPSFLLLLASSGVEAGAGTGWTVYPPLAGNLAHAGASVDLTIFSLHLAGISSILGAINFITTIINMKPPAISQYQTPLFVWSVLITAVLLLLSLPVLAAAITMLLTDRNLNTTFFDPAGGGDPILYQHL----------
	'Clinocottus_recalvus.3'             --------LYLVFGAWAGMVGTALSLLIRAELSQPGALLGDDQIYNVIVTAHAFVMIFFMVMPIMIGGFGNWLIPLMVGAPDMAFPRMNNMSFWLLPPSFLLLLASSGVEAGAGTGWTVYPPLAGNLAHAGASVDLTIFSLHLAGISSILGAINFITTIINMKPPAISQYQTPLFVWSVLITAVLLLLSLPVLAAAITMLLTDRNLNTTFFDPAGGGDPILYQHL----------
	'Cottus_aleuticus.1'                 --------LYLVFGAWAGMVGTALSLLIRAELSQPGALLGDDQIYNVIVTAHAFVMIFFMVMPIMIGGFGNWLIPLMIGAPDMAFPRMNNMSFWLLPPSFLLLLASSGVEAGAGTGWTVYPPLAGNLAHAGASVDLTIFSLHLAGISSILGAINFITTIINMKPPAISQYQTPLFVWSVLITAVLLLLSLPVLAAGITMLLTDRNLNTTFFDPAGGGDPILYQHL----------
	'Cottus_aleuticus.2'                 --------LYLVFGAWAGMVGTALSLLIRAELSQPGALLGDDQIYNVIVTAHAFVMIFFMVMPIMIGGFGNWLIPLMIGAPDMAFPRMNNMSFWLLPPSFLLLLASSGVEAGAGTGWTVYPPLAGNLAHAGASVDLTIFSLHLAGISSILGAINFITTIINMKPPAISQYQTPLFVWSVLITAVLLLLSLPVLAAGITMLLTDRNLNTTFFDPAGGGDPILYQHL----------
	'Cottus_aleuticus.3'                 --------LYLVFGAWAGMVGTALSLLIRAELSQPGALLGDDQIYNVIVTAHAFVMIFFMVMPIMIGGFGNWLIPLMIGAPDMAFPRMNNMSFWLLPPSFLLLLASSGVEAGAGTGWTVYPPLAGNLAHAGASVDLTIFSLHLAGISSILGAINFITTIINMKPPAISQYQTPLFVWSVLITAVLLLLSLPVLAAGITMLLTDRNLNTTFFDPAGGGDPILYQHL----------
	'Cottus_aleuticus.4'                 --------LYLVFGAWAGMVGTALSLLIRAELSQPGALLGDDQIYNVIVTAHAFVMIFFMVMPIMIGGFGNWLIPLMIGAPDMAFPRMNNMSFWLLPPSFLLLLASSGVEAGAGTGWTVYPPLAGNLAHAGASVDLTIFSLHLAGISSILGAINFITTIINMKPPAISQYQTPLFVWSVLITAVLLLLSLPVLAAGITMLLTDRNLNTTFFDPAGGGDPILYQHL----------
	'Cottus_aleuticus.5'                 --------LYLVFGAWAGMVGTALSLLIRAELSQPGALLGDDQIYNVIVTAHAFVMIFFMVMPIMIGGFGNWLIPLMIGAPDMAFPRMNNMSFWLLPPSFLLLLASSGVEAGAGTGWTVYPPLAGNLAHAGASVDLTIFSLHLAGISSILGAINFITTIINMKPPAISQYQTPLFVWSVLITAVLLLLSLPVLAAGITMLLTDRNLNTTFFDPAGGGDPILYQHL----------
	'Cottus_asper.1'                     --------LYLVFGAWAGMVGTALSLLIRAELSQPGALLGDDQIYNVIVTAHAFVMIFFMVMPIMIGGFGNWLIPLMIGAPDMAFPRMNNMSFWLLPPSFLLLLASSGVEAGAGTGWTVYPPLAGNLAHAGASVDLTIFSLHLAGISSILGAINFITTIINMKPPAISQYQTPLFVWSVLITAVLLLLSLPVLAAGITMLLTDRNLNTTFFDPAGGGDPILYQHL----------
	'Cottus_asper.2'                     --------LYLVFGAWAGMVGTALSLLIRAELSQPGALLGDDQIYNVIVTAHAFVMIFFMVMPIMIGGFGNWLIPLMIGAPDMAFPRMNNMSFWLLPPSFLLLLASSGVEAGAGTG{G R W *}TVYPPLAGNLAHAGASVDLTIFSLHLAGISSILGAINFITTIINMKPPAISQYQTPLFVWSVLITAVLLLLSLPVLAAGITMLLTDRNLNTTFFDPAGGGDPILYQHL----------
	'Cottus_asper.3'                     --------LYLVFGAWAGMVGTALSLLIRAELSQPGALLGDDQIYNVIVTAHAFVMIFFMVMPIMIGGFGNWLIPLMIGAPDMAFPRMNNMSFWLLPPSFLLLLASSGVEAGAGTG{G R W *}TVYPPLAGNLAHAGASVDLTIFSLHLAGISSILGAINFITTIINMKPPAISQYQTPLFVWSVLITAVLLLLSLPVLAAGITMLLTDRNLNTTFFDPAGGGDPILYQHL----------
	'Cottus_asper.4'                     ------GTLYLVFGAWAGMVGTALSLLIRAELSQPGALLGDDQIYNVIVTAHAFVMIFFMVMPIMIGGFGNWLIPLMIGAPDMAFPRMNNMSFWLLPPSFLLLLASSGVEAGAGTGWTVYPPLAGNLAHAGASVDLTIFSLHLAGISSILGAINFITTIINMKPPAISQYQTPLFVWSVLITAVLLLLSLPVLAAGITMLLTDRNLNTTFFDPAGGGDPILYQHLFWFF------
	'Cottus_asper.5'                     ------GTLYLVFGAWAGMVGTALSLLIRAELSQPGALLGDDQIYNVIVTAHAFVMIFFMVMPIMIGGFGNWLIPLMIGAPDMAFPRMNNMSFWLLPPSFLLLLASSGVEAGAGTGWTVYPPLAGNLAHAGASVDLTIFSLHLAGISSILGAINFITTIINMKPPAISQYQTPLFVWSVLITAVLLLLSLPVLAAGITMLLTDRNLNTTFFDPAGGGDPILYQHLFWFF------
	'Cottus_bairdii.1'                   --------LYLVFGAWAGMVGTALSLLIRAELSQPGALLGDDQIYNVIVTAHAFVMIFFMVMPIMIGGFGNWLVPLMIGAPDMAFPRMNNMSFWLLPPSFLLLLASSGVEAGAGTGWTVYPPLAGNLAHAGASVDLTIFSLHLAGISSILGAINFITTIINMKPPAISQYQTPLFVWSVLITAVLLLLSLPVLAAGITMLLTDRNLNTTFFDPAGGGDPILYQHL----------
	'Cottus_bairdii.2'                   --------LYLVFGAWAGMVGTALSLLIRAELSQPGALLGDDQIYNVIVTAHAFVMIFFMVMPIMIGGFGNWLVPLMIGAPDMAFPRMNNMSFWLLPPSFLLLLASSGVEAGAGTGWTVYPPLAGNLAHAGASVDLTIFSLHLAGISSILGAINFITTIINMKPPAISQYQTPLFVWSVLITAVLLLLSLPVLAAGITMLLTDRNLNTTFFDPAGGGDPILYQHL----------
	'Cottus_bairdii.3'                   -------------------------------------------------------------------------------------------------------------------------------------------------------------------------------------------------------------------------------------------
	'Cottus_bairdii.4'                   -------------------------------------------------------------------------------------------------------------------------------------------------------------------------------------------------------------------------------------------
	'Cottus_bairdii.5'                   -------------------------------------------------------------------------------------------------------------------------------------------------------------------------------------------------------------------------------------------
	'Cottus_beldingii.1'                 --------LYLVFGAWAGMVGTALSLLIRAELSQPGALLGDDQIYNVIVTAHAFVMIFFMVMPIMIGGFGNWLVPLMIGAPDMAFPRMNNMSFWLLPPSFLLLLASSGVEAGAGTGWTVYPPLAGNLAHAGASVDLTIFSLHLAGISSILGAINFITTIINMKPPAISQYQTPLFVWSVLITAVLLLLSLPVLAAGITMLLTDRNLNTTFFDPAGGGDPILYQHL----------
	'Cottus_beldingii.2'                 --------LY{L M V}VFGAWAGMVGTALSLLIRAELSQPGALLGDDQIYNVIVTAHAFVMIFFMVMPIMIGGFGNWLVPLMIGAPDMAFPRMNNMSFWLLPPSFLLLLASSGVEAGAGTGWTVYPPLAGNLAHAGASVDLTIFSLHLAGISSILGAINFITTIINMKPPAISQYQTPLFVWSVLITAVLLLLSLPVLAAGITMLLTDRNLNTTFFDPAGGGDPILYQHL----------
	'Cottus_beldingii.3'                 --------LYLVFGAWAGMVGTALSLLIRAELSQPGALLGDDQIYNVVVTAHAFVMIFFMVMPIMIGGFGNWLVPLMIGAPDMAFPRMNNMSFWLLPPSFLLLLASSGVEAGAGTGWTVYPPLAGNLAHAGASVDLTIFSLHLAGISSILGAINFITTIINMKPPAISQYQTPLFVWSVLITAVLLLLSLPVLAAGITMLLTDRNLNTTFFDPAGGGDPILYQHL----------
	'Cottus_beldingii.4'                 --------LYLVFGAWAGMVGTALSLLIRAELSQPGALLGDDQIYNVVVTAHAFVMIFFMVMPIMIGGFGNWLVPLMIGAPDMAFPRMNNMSFWLLPPSFLLLLASSGVEAGAGTGWTVYPPLAGNLAHAGASVDLTIFSLHLAGISSILGAINFITTIINMKPPAISQYQTPLFVWSVLITAVLLLLSLPVLAAGITMLLTDRNLNTTFFDPAGGGDPILYQHL----------
	'Cottus_caeruleomentum.1'            --------LYLVFGAWAGMVGTALSLLIRAELSQPGALLGDDQIYNVIVTAHAFVMIFFMVMPIMIGGFGNWLVPLMIGAPDMAFPRMNNMSFWLLPPSFLLLLASSGVEAGAGTGWTVYPPLAGNLAHAGASVDLTIFSLHLAGISSILGAINFITTIINMKPPAISQYQTPLFVWSVLITAVLLLLSLPVLAAGITMLLTDRNLNTTFFDPAGGGDPILYQHL----------
	'Cottus_caeruleomentum.2'            --------LYLVFGAWAGMVGTALSLLIRAELSQPGALLGDDQIYNVIVTAHAFVMIFFMVMPIMIGGFGNWLVPLMIGAPDMAFPRMNNMSFWLLPPSFLLLLASSGVEAGAGTGWTVYPPLAGNLAHAGASVDLTIFSLHLAGISSILGAINFITTIINMKPPAISQYQTPLFVWSVLITAVLLLLSLPVLAAGITMLLTDRNLNTTFFDPAGGGDPILYQHL----------
	'Cottus_caeruleomentum.3'            --------LYLVFGAWAGMVGTALSLLIRAELSQPGALLGDDQIYNVIVTAHAFVMIFFMVMPIMIGGFGNWLVPLMIGAPDMAFPRMNNMSFWLLPPSFLLLLASSGVEAGAGTGWTVYPPLAGNLAHAGASVDLTIFSLHLAGISSILGAINFITTIINMKPPAISQYQTPLFVWSVLITAVLLLLSLPVLAAGITMLLTDRNLNTTFFDPAGGGDPILYQHL----------
	'Cottus_caeruleomentum.4'            --------LYLVFGAWAGMVGTALSLLIRAELSQPGALLGDDQIYNVIVTAHAFVMIFFMVMPIMIGGFGNWLVPLMIGAPDMAFPRMNNMSFWLLPPSFLLLLASSGVEAGAGTGWTVYPPLAGNLAHAGASVDLTIFSLHLAGISSILGAINFITTIINMKPPAISQYQTPLFVWSVLITAVLLLLSLPVLAAGITMLLTDRNLNTTFFDPAGGGDPILYQHL----------
	'Cottus_carolinae.1'                 --------LYLVFGAWAGMVGTALSLLIRAELSQPGALLGDDQIYNVIVTAHAFVMIFFMVMPIMIGGFGNWLVPLMIGAPDMAFPRMNNMSFWLLPPSFLLLLASSGVEAGAGTGWTVYPPLAGNLAHAGASVDLTIFSLHLAGISSILGAINFITTIINMKPPAISQYQTPLFVWSVLITAVLLLLSLPVLAAGITMLLTDRNLNTTFFDPAGGGDPILYQHL----------
	'Cottus_carolinae.2'                 --------LYLVFGAWAGMVGTALSLLIRAELSQPGALLGDDQIYNVIVTAHAFVMIFFMVMPIMIGGFGNWLVPLMIGAPDMAFPRMNNMSFWLLPPSFLLLLASSGVEAGAGTGWTVYPPLAGNLAHAGASVDLTIFSLHLAGISSILGAINFITTIINMKPPAISQYQTPLFVWSVLITAVLLLLSLPVLAAGITMLLTDRNLNTTFFDPAGGGDPILYQHL----------
	'Cottus_carolinae.3'                 --------LYLVFGAWAGMVGTALSLLIRAELSQPGALLGDDQIYNVIVTAHAFVMIFFMVMPIMIGGFGNWLVPLMIGAPDMAFPRMNNMSFWLLPPSFLLLLASSGVEAGAGTGWTVYPPLAGNLAHAGASVDLTIFSLHLAGISSILGAINFITTIINMKPPAISQYQTPLFVWSVLITAVLLLLSLPVLAAGITMLLTDRNLNTTFFDPAGGGDPILYQHL----------
	'Cottus_carolinae.4'                 --------LYLVFGAWAGMVGTALSLLIRAELSQPGALLGDDQIYNVIVTAHAFVMIFFMVMPIMIGGFGNWLVPLMIGAPDMAFPRMNNMSFWLLPPSFLLLLASSGVEAGAGTGWTVYPPLAGNLAHAGASVDLTIFSLHLAGISSILGAINFITTIINMKPPAISQYQTPLFVWSVLITAVLLLLSLPVLAAGITMLLTDRNLNTTFFDPAGGGDPILYQHL----------
	'Cottus_carolinae.5'                 --------LYLVFGAWAGMVGTALSLLIRAELSQPGALLGDDQIYNVIVTAHAFVMIFFMVMPIMIGGFGNWLVPLMIGAPDMAFPRMNNMSFWLLPPSFLLLLASSGVEAGAGTGWTVYPPLAGNLAHAGASVDLTIFSLHLAGISSILGAINFITTIINMKPPAISQYQTPLFVWSVLITAVLLLLSLPVLAAGITMLLTDRNLNTTFFDPAGGGDPILYQHL----------
	'Cottus_cognatus.1'                  --------LYLVFGAWAGMVGTALSLLIRAELSQPGALLGDDQIYNVIVTAHAFVMIFFMVMPIMIGGFGNWLVPLMIGAPDMAFPRMNNMSFWLLPPSFLLLLASSGVEAGAGTGWTVYPPLAGNLAHAGASVDLTIFSLHLAGISSILGAINFITTIINMKPPAISQYQTPLFVWSVLITAVLLLLSLPVLAAGITMLLTDRNLNTTFFDPAGGGDPILYQHL----------
	'Cottus_cognatus.2'                  --------LYLVFGAWAGMVGTALSLLIRAELSQPGALLGDDQIYNVIVTAHAFVMIFFMVMPIMIGGFGNWLVPLMIGAPDMAFPRMNNMSFWLLPPSFLLLLASSGVEAGAGTGWTVYPPLAGNLAHAGASVDLTIFSLHLAGISSILGAINFITTIINMKPPAISQYQTPLFVWSVLITAVLLLLSLPVLAAGITMLLTDRNLNTTFFDPAGGGDPILYQHL----------
	'Cottus_cognatus.3'                  --------LYLVFGAWAGMVGTALSLLIRAELSQPGALLGDDQIYNVIVTAHAFVMIFFMVMPIMIGGFGNWLVPLMIGAPDMAFPRMNNMSFWLLPPSFLLLLASSGVEAGAGTGWTVYPPLAGNLAHAGASVDLTIFSLHLAGISSILGAINFITTIINMKPPAISQYQTPLFVWSVLITAVLLLLSLPVLAAGITMLLTDRNLNTTFFDPAGGGDPILYQHL----------
	'Cottus_cognatus.4'                  -------------------------------------------------------------------------------------------------------------------------------------------------------------------------------------------------------------------------------------------
	'Cottus_cognatus.5'                  -------------------------------------------------------------------------------------------------------------------------------------------------------------------------------------------------------------------------------------------
	'Cottus_confusus.1'                  -------TLYLVFGAWAGMVGTALSLLIRAELSQPGALLGDDQIYNVIVTAHAFVMIFFMVMPIMIGGFGNWLVPLMIGAPDMAFPRMNNMSFWLLPPSFLLLLASSGVEAGAGTGWTVYPPLAGNLAHAGASVDLTIFSLHLAGISSILGAINFITTIINMKPPAISQYQTPLFVWSVLITAVLLLLSLPVLAAGITMLLTDRNLNTTFFDPAGGGDPILYQHLFWF-------
	'Cottus_confusus.2'                  -------TLYLVFGAWAGMVGTALSLLIRAELSQPGALLGDDQIYNVIVTAHAFVMIFFMVMPIMIGGFGNWLVPLMIGAPDMAFPRMNNMSFWLLPPSFLLLLASSGVEAGAGTGWTVYPPLAGNLAHAGASVDLTIFSLHLAGISSILGAINFITTIINMKPPAISQYQTPLFVWSVLITAVLLLLSLPVLAAGITMLLTDRNLNTTFFDPAGGGDPILYQHLFWFF------
	'Cottus_confusus.3'                  -------------------------------------------------------------------------------------------------------------------------------------------------------------------------------------------------------------------------------------------
	'Cottus_confusus.4'                  -------------------------------------------------------------------------------------------------------------------------------------------------------------------------------------------------------------------------------------------
	'Cottus_confusus.5'                  -------------------------------------------------------------------------------------------------------------------------------------------------------------------------------------------------------------------------------------------
	'Cottus_girardi.1'                   --------LYLVFGAWAGMVGTALSLLIRAELSQPGALLGDDQIYNVIVTAHAFVMIFFMVMPIMIGGFGNWLVPLMIGAPDMAFPRMNNMSFWLLPPSFLLLLASSGVEAGAGTGWTVYPPLAGNLAHAGASVDLTIFSLHLAGISSILGAINFITTIINMKPPAISQYQTPLFVWSVLITAVLLLLSLPVLAAGITMLLTDRNLNTTFFDPAGGGDPILYQHL----------
	'Cottus_girardi.2'                   --------LYLVFGAWAGMVGTALSLLIRAELSQPGALLGDDQIYNVIVTAHAFVMIFFMVMPIMIGGFGNWLVPLMIGAPDMAFPRMNNMSFWLLPPSFLLLLASSGVEAGAGTGWTVYPPLAGNLAHAGASVDLTIFSLHLAGISSILGAINFITTIINMKPPAISQYQTPLFVWSVLITAVLLLLSLPVLAAGITMLLTDRNLNTTFFDPAGGGDPILYQHL----------
	'Cottus_girardi.3'                   --------LYLVFGAWAGMVGTALSLLIRAELSQPGALLGDDQIYNVIVTAHAFVMIFFMVMPIMIGGFGNWLVPLMIGAPDMAFPRMNNMSFWLLPPSFLLLLASSGVEAGAGTGWTVYPPLAGNLAHAGASVDLTIFSLHLAGISSILGAINFITTIINMKPPAISQYQTPLFVWSVLITAVLLLLSLPVLAAGITMLLTDRNLNTTFFDPAGGGDPILYQHL----------
	'Cottus_gobio.1'                     --------LYLVFGAWAGMVGTALSLLIRAELSQPGALLGDDQIYNVIVTAHAFVMIFFMVMPIMIGGFGNWLVPLMIGAPDMAFPRMNNMSFWLLPPSFLLLLASSGVEAGAGTGWTVYPPLAGNLAHAGASVDLTIFSLHLAGISSILGAINFITTIINMKPPAISQYQTPLFVWSVLITAVLLLLSLPVLAAGITMLLTDRNLNTTFFDPAGGGDPILYQHL----------
	'Cottus_gobio.2'                     --------LYLVFGAWAGMVGTALSLLIRAELSQPGALLGDDQIYNVIVTAHAFVMIFFMVMPIMIGGFGNWLVPLMIGAPDMAFPRMNNMSFWLLPPSFLLLLASSGVEAGAGTGWTVYPPLAGNLAHAGASVDLTIFSLHLAGISSILGAINFITTIINMKPPAISQYQTPLFVWSVLITAVLLLLSLPVLAAGITMLLTDRNLNTTFFDPAGGGDPILYQHL----------
	'Cottus_gobio.3'                     --------LYLVFGAWAGMVGTALSLLIRAELSQPGALLGDDQIYNVIVTAHAFVMIFFMVMPIMIGGFGNWLVPLMIGAPDMAFPRMNNMSFWLLPPSFLLLLASSGVEAGAGTGWTVYPPLAGNLAHAGASVDLTIFSLHLAGISSILGAINFITTIINMKPPAISQYQTPLFVWSVLITAVLLLLSLPVLAAGITMLLTDRNLNTTFFDPAGGGDPILYQHL----------
	'Cottus_gobio.4'                     --------LYLVFGAWAGMVGTALSLLIRAELSQPGALLGDDQIYNVIVTAHAFVMIFFMVMPIMIGGFGNWLVPLMIGAPDMAFPRMNNMSFWLLPPSFLLLLASSGVEAGAGTGWTVYPPLAGNLAHAGASVDLTIFSLHLAGISSILGAINFITTIINMKPPAISQYQTPLFVWSVLITAVLLLLSLPVLAAGITMLLTDRNLNTTFFDPAGGGDPILYQHL----------
	'Cottus_gobio.5'                     --------LYLVFGAWAGMVGTALSLLIRAELSQPGALLGDDQIYNVIVTAHAFVMIFFMVMPIMIGGFGNWLVPLMIGAPDMAFPRMNNMSFWLLPPSFLLLLASSGVEAGAGTGWTVYPPLAGNLAHAGASVDLTIFSLHLAGISSILGAINFITTIINMKPPAISQYQTPLFVWSVLITAVLLLLSLPVLAAGITMLLTDRNLNTTFFDPAGGGDPILYQHL----------
	'Cottus_gulosus.1'                   --------LYLVFGAWAGMVGTALSLLIRAELSQPGALLGDDQIYNVIVTAHAFVMIFFMVMPIMIGGFGNWLIPLMIGAPDMAFPRMNNMSFWLLPPSFLLLLASSGVEAGAGTGWTVYPPLAGNLAHAGASVDLTIFSLHLAGISSILGAINFITTIINMKPPAISQYQTPLFVWSVLITAVLLLLSLPVLAAGITMLLTDRNLNTTFFDPAGGGDPILYQHL----------
	'Cottus_hangiongensis.1'             --HKDIGTLYLVFGAWAGMVGTALSLLIRAELSQPGALLGDDQIYNVIVTAHAFVMIFFMVMPIMIGGFGNWLIPLMIGAPDMAFPRMNNMSFWLLPPSFLLLLASSGVEAGAGTGWTVYPPLAGNLAHAGASVDLTIFSLHLAGISSILGAINFITTIINMKPPAISQYQTPLFVWSVLITAVLLLLSLPVLAAGITMLLTDRNLNTTFFDPAGGGDPILYQHLFWFFGHPEVY
	'Cottus_hubbsi.1'                    --------LYLVFGAWAGMVGTALSLLIRAELSQPGALLGDDQIYNVIVTAHAFVMIFFMVMPIMIGGFGNWLVPLMIGAPDMAFPRMNNMSFWLLPPSFLLLLASSGVEAGAGTGWTVYPPLAGNLAHAGASVDLTIFSLHLAGISSILGAINFITTIINMKPPAISQYQTPLFVWSVLITAVLLLLSLPVLAAGITMLLTDRNLNTTFFDPAGGGDPILYQHL----------
	'Cottus_hubbsi.2'                    --------LYLVFGAWAGMVGTALSLLIRAELSQPGALLGDDQIYNVIVTAHAFVMIFFMVMPIMIGGFGNWLVPLMIGAPDMAFPRMNNMSFWLLPPSFLLLLASSGVEAGAGTGWTVYPPLAGNLAHAGASVDLTIFSLHLAGISSILGAINFITTIINMKPPAISQYQTPLFVWSVLITAVLLLLSLPVLAAGITMLLTDRNLNTTFFDPA---------------------
	'Cottus_klamathensis.1'              --------LYLVFGAWAGMVGTALSLLIRAELSQPGALLGDDQIYNVIVTAHAFVMIFFMVMPIMIGGFGNWLVPLMIGAPDMAFPRMNNMSFWLLPPSFLLLLASSGVEAGAGTGWTVYPPLAGNLAHAGASVDLTIFSLHLAGISSILGAINFITTIINMKPPAISQYQTPLFVWSVLITAVLLLLSLPVLAAGITMLLTDRNLNTTFFDPAGGGDPILYQHL----------
	'Cottus_klamathensis.2'              --------LYLVFGAWAGMVGTALSLLIRAELSQPGALLGDDQIYNVIVTAHAFVMIFFMVMPIMIGGFGNWLVPLMIGAPDMAFPRMNNMSFWLLPPSFLLLLASSGVEAGAGTGWTVYPPLAGNLAHAGASVDLTIFSLHLAGISSILGAINFITTIINMKPPAISQYQTPLFVWSVLITAVLLLLSLPVLAAGITMLLTDRNLNTTFFDPAGGGDPILYQHL----------
	'Cottus_klamathensis.3'              --------LYLVFGAWAGMVGTALSLLIRAELSQPGALLGDDQIYNVIVTAHAFVMIFFMVMPIMIGGFGNWLVPLMIGAPDMAFPRMNNMSFWLLPPSFLLLLASSGVEAGAGTGWTVYPPLAGNLAHAGASVDLTIFSLHLAGISSILGAINFITTIINMKPPAISQYQTPLFVWSVLITAVLLLLSLPVLAAGITMLLTDRNLNTTFFDPAGGGDPILYQHL----------
	'Cottus_klamathensis.4'              --------LYLVFGAWAGMVGTALSLLIRAELSQPGALLGDDQIYNVIVTAHAFVMIFFMVMPIMIGGFGNWLVPLMIGAPDMAFPRMNNMSFWLLPPSFLLLLASSGVEAGAGTGWTVYPPLAGNLAHAGASVDLTIFSLHLAGISSILGAINFITTIINMKPPAISQYQTPLFVWSVLITAVLLLLSLPVLAAGITMLLTDRNLNTTFFDPAGGGDPILYQHL----------
	'Cottus_klamathensis.5'              --------LYLVFGAWAGMVGTALSLLIRAELSQPGALLGDDQIYNVIVTAHAFVMIFFMVMPIMIGGFGNWLVPLMIGAPDMAFPRMNNMSFWLLPPSFLLLLASSGVEAGAGTGWTVYPPLAGNLAHAGASVDLTIFSLHLAGISSILGAINFITTIINMKPPAISQYQTPLFVWSVLITAVLLLLSLPVLAAGITMLLTDRNLNTTFFDPAGGGDPILYQHL----------
	'Cottus_leiopomus.1'                 --------LYLVFGAWAGMVGTALSLLIRAELSQPGALLGDDQIYNVIVTAHAFVMIFFMVMPIMIGGFGNWLVPLMIGAPDMAFPRMNNMSFWLLPPSFLLLLASSGVEAGAGTGWTVYPPLAGNLAHAGASVDLTIFSLHLAGISSILGAINFIT{S T}IINMKPPAISQYQTPLFVWSVLITAVLLLLSLPVLAAGITMLLTARNLNTTF-------------------------
	'Cottus_perplexus.1'                 --------LYLVFGAWAGMVGTALSLLIRAELSQPGALLGDDQIYNVIVTAHAFVMIFFMVMPIMIGGFGNWLIPLMIGAPDMAFPRMNNMSFWLLPPSFLLLLASSGVEAGAGTGWTVYPPLAGNLAHAGASVDLTIFSLHLAGISSILGAINFITTIINMKPPAISQYQTPLFVWSVLITAVLLLLSLPVLAAGITMLLTDRNLNTTFFDPAGGGDPILYQHL----------
	'Cottus_perplexus.2'                 --------LYLVFGAWAGMVGTALSLLIRAELSQPGALLGDDQIYNVIVTAHAFVMIFFMVMPIMIGGFGNWLIPLMIGAPDMAFPRMNNMSFWLLPPSFLLLLASSGVEAGAGTGWTVYPPLAGNLAHAGASVDLTIFSLHLAGISSILGAINFITTIINMKPPAISQYQTPLFVWSVLITAVLLLLSLPVLAAGITMLLTDRNLNTTFFDPAGGGDPILYQHL----------
	'Cottus_perplexus.3'                 --------LYLVFGAWAGMVGTALSLLIRAELSQPGALLGDDQIYNVIVTAHAFVMIFFMVMPIMIGGFGNWLIPLMIGAPDMAFPRMNNMSFWLLPPSFLLLLASSGVEAGAGTGWTVYPPLAGNLAHAGASVDLTIFSLHLAGISSILGAINFITTIINMKPPAISQYQTPLFVWSVLITAVLLLLSLPVLAAGITMLLTDRNLNTTFFDPAGGGDPILYQHL----------
	'Cottus_perplexus.4'                 --------LYLVFGAWAGMVGTALSLLIRAELSQPGALLGDDQIYNVIVTAHAFVMIFFMVMPIMIGGFGNWLIPLMIGAPDMAFPRMNNMSFWLLPPSFLLLLASSGVEAGAGTGWTVYPPLAGNLAHAGASVDLTIFSLHLAGISSILGAINFITTIINMKPPAISQYQTPLFVWSVLITAVLLLLSLPVLAAGITMLLTDRNLNTTFFDPAGGGDPILYQHL----------
	'Cottus_perplexus.5'                 --------LYLVFGAWAGMVGTALSLLIRAELSQPGALLGDDQIYNVIVTAHAFVMIFFMVMPIMIGGFGNWLIPLMIGAPDMAFPRMNNMSFWLLPPSFLLLLASSGVEAGAGTGWTVYPPLAGNLAHAGASVDLTIFSLHLAGISSILGAINFITTIINMKPPAISQYQTPLFVWSVLITAVLLLLSLPVLAAGITMLLTDRNLNTTFFDPAGGGDPILYQ------------
	'Cottus_pitensis.1'                  --------LYLVFGAWAGMVGTALSLLIRAELSQPGALLGDDQIYNVIVTAHAFVMIFFMVMPIMIGGFGNWLIPLMIGAPDMAFPRMNNMSFWLLPPSFLLLLASSGVEAGAGTGWTVYPPLAGNLAHAGASVDLTIFSLHLAGISSILGAINFITTIINMKPPAISQYQTPLFVWSVLITAVLLLLSLPVLAAGITMLLTDRNLNTTFFDPAG{A E G V}GDPILYQHL----------
	'Cottus_pitensis.2'                  --------LYLVFGAWAGMVGTALSLLIRAELSQPGALLGDDQIYNVIVTAHAFVMIFFMVMPIMIGGFGNWLIPLMIGAPDMAFPRMNNMSFWLLPPSFLLLLASSGVEAGAGTGWTVYPPLAGNLAHAGASVDLTIFSLHLAGISSILGAINFITTIINMKPPAISQYQTPLFVWSVLITAVLLLLSLPVLAAGITMLLTDRNLNTTFFDPAGGGDPILYQHL----------
	'Cottus_pitensis.3'                  --------LYLVFGAWAGMVGTALSLLIRAELSQPGALLGDDQIYNVIVTAHAFVMIFFMVMPIMIGGFGNWLIPLMIGAPDMAFPRMNNMSFWLLPPSFLLLLASSGVEAGAGTGWTVYPPLAGNLAHAGASVDLTIFSLHLAGISSILGAINFITTIINMKPPAISQYQTPLFVWSVLITAVLLLLSLPVLAAGITMLLTDRNLNTTFFDPAGGGDPILYQHL----------
	'Cottus_pitensis.4'                  --------LYLVFGAWAGMVGTALSLLIRAELSQPGALLGDDQIYNVIVTAHAFVMIFFMVMPIMIGGFGNWLIPLMIGAPDMAFPRMNNMSFWLLPPSFLLLLASSGVEAGAGTGWTVYPPLAGNLAHAGASVDLTIFSLHLAGISSILGAINFITTIINMKPPAISQYQTPLFVWSVLITAVLLLLSLPVLAAGITMLLTDRNLNTTFFDPAGGGDPILYQHL----------
	'Cottus_pitensis.5'                  --------LYLVFGAWAGMVGTALSLLIRAELSQPGALLGDDQIYNVIVTAHAFVMIFFMVMPIMIGGFGNWLIPLMIGAPDMAFPRMNNMSFWLLPPSFLLLLASSGVEAGAGTGWTVYPPLAGNLAHAGASVDLTIFSLHLAGISSILGAINFITTIINMKPPAISQYQTPLFVWSVLITAVLLLLSLPVLAAGITMLLTDRNLNTTFFDPAGGGDPILYQHL----------
	'Cottus_poecilopus.1'                --------LYLVFGAWAGMVGTALSLLIRAELSQPGALLGDDQIYNVIVTAHAFVMIFFMVMPIMIGGFGNWLVPLMIGAPDMAFPRMNNMSFWLLPPSFLLLLASSGVEAGAGTGWTVYPPLAGNLAHAGASVDLTIFSLHLAGISSILGAINFITTIINMKPPAISQYQTPLFVWSVLITAVLLLLSLPVLAAGITMLLTDRNLNTTFFDPAGGGDPILYQHL----------
	'Cottus_poecilopus.2'                --------LYLVFGAWAGMVGTALSLLIRAELSQPGALLGDDQIYNVIVTAHAFVMIFFMVMPIMIGGFGNWLVPLMIGAPDMAFPRMNNMSFWLLPPSFLLLLASSGVEAGAGTGWTVYPPLAGNLAHAGASVDLTIFSLHLAGISSILGAINFITTIINMKPPAISQYQTPLFVWSVLITAVLLLLSLPVLAAGITMLLTDRNLNTTFFDPAGGGDPILYQHL----------
	'Cottus_poecilopus.3'                -----------VFGAWAGMVGTALSLLIRAELSQPGALLGDDQIYNVIVTAHAFVMIFFMVMPIMIGGFGNWLVPLMIGAPDMAFPRMNNMSFWLLPPSFLLLLASSGVEAGAGTGWTVYPPLAGNLAHAGASVDLTIFSLHLAGISSILGAINFITTIINMKPPAISQYQTPLFVWSVLITAVLLLLSLPVLAAGITMLLTDRNLNTTFFDPAGGGDPILYQHL----------
	'Cottus_pollux.1'                    --------------AWAGMVGTALSLLIRAELSQPGALLGDDQIYNVIVTAHAFVMIFFMVMPIMIGGFGNWLIPLMMGAPDMAFPRMNNMSFWLLPPSFLLLLASSGVEAGAGTGWTVYPPLAGNLAHAGASVDLTIFSLHLAGISSILGAINFITTIINMKPPAISQYQTPLFVWSVLITAVLLLLSLPVLAAGITMLLTDRNLNTTFFD-----------------------
	'Cottus_pollux.2'                    --------------AWAGMVGTALSLLIRAELSQPGALLGDDQIYNVIVTAHAFVMIFFMVMPIMIGGFGNWLIPLMIGAPDMAFPRMNNMSFWLLPPSFLLLLASSGVEAGAGTGWTVYPPLAGNLAHAGASVDLTIFSLHLAGISSILGAINFITTIINMKPPAISQYQTPLFVWSVLITAVLLLLSLPVLAAGITMLLTDRNLNTTFFD-----------------------
	'Cottus_pollux.3'                    --------------AWAGMVGTALSLLIRAELSQPGALLGDDQIYNVIVTAHAFVMIFFMVMPIMIGGFGNWLIPLMIGAPDMAFPRMNNMSFWLLPPSFLLLLASSGVEAGAGTGWTVYPPLAGNLAHAGASVDLTIFSLHLAGISSILGAINFITTIINMKPPAISQYQTPLFVWSVLITAVLLLLSLPVLAAGITMLLTDRNLNTTFFD-----------------------
	'Cottus_pollux.4'                    --------------AWAGMVGTALSLLIRAELSQPGALLGDDQIYNVIVTAHAFVMIFFMVMPIMIGGFGNWLIPLMIGAPDMAFPRMNNMSFWLLPPSFLLLLASSGVEAGAGTGWTVYPPLAGNLAHAGASVDLTIFSLHLAGISSILGAINFITTIINMKPPAISQYQTPLFVWSVLITAVLLLLSLPVLAAGITMLLTDRNLNTTFFD-----------------------
	'Cottus_pollux.5'                    --------------AWAGMVGTALSLLIRAELSQPGALLGDDQIYNVIVTAHAFVMIFFMVMPIMIGGFGNWLIPLMIGAPDMAFPRMNNMSFWLLPPSFLLLLASSGVEAGAGTGWTVYPPLAGNLAHAGASVDLTIFSLHLAGISSILGAINFITTIINMKPPAISQYQTPLFVWSVLITAVLLLLSLPVLAAGITMLLTDRNLNTTFFD-----------------------
	'Cottus_rhotheus.1'                  --------LYLVFGAWAGMVGTALSLLIRAELSQPGALLGDDQIYNVIVTAHAFVMIFFMVMPIMIGGFGNWLVPLMIGAPDMAFPRMNNMSFWLLPPSFLLLLASSGVEAGAGTGWTVYPPLAGNLAHAGASVDLTIFSLHLAGISSILGAINFITTIINMKPPAISQYQTPLFVWSVLITAVLLLLSLPVLAAGITMLLTDRNLNTTFFDPAGGGDPILYQHL----------
	'Cottus_rhotheus.2'                  --------LYLVFGAWAGMVGTALSLLIRAELSQPGALLGDDQIYNVIVTAHAFVMIFFMVMPIMIGGFGNWLVPLMIGAPDMAFPRMNNMSFWLLPPSFLLLLASSGVEAGAGTGWTVYPPLAGNLAHAGASVDLTIFSLHLAGISSILGAINFITTIINMKPPAISQYQTPLFVWSVLITAVLLLLSLPVLAAGITMLLTDRNLNTTFFDPAGGGDPILYQHL----------
	'Cottus_rhotheus.3'                  ---------{C F S Y}LVFGAWAGMVGTALSLLIRAELSQPGALLGDDQIYNVIVTAHAFVMIFFMVMPIMIGGFGNWLVPLMIGAPDMAFPRMNNMSFWLLPPSFLLLLASSGVEAGAGTGWTVYPPLAGNLAHAGASVDLTIFSLHLAGISSILGAINFITTIINMKPPAISQYQTPLFVWSVLITAVLLLLSLPVLAAGITMLLTDRNLNTTFFDPAGGGDPILYQHL----------
	'Cottus_rhotheus.4'                  --------LYLVFGAWAGMVGTALSLLIRAELSQPGALLGDDQIYNVIVTAHAFVMIFFMVMPIMIGGFGNWLVPLMIGAPDMAFPRMNNMSFWLLPPSFLLLLASSGVEAGAGTGWTVYPPLAGNLAHAGASVDLTIFSLHLAGISSILGAINFITTIINMKPPAISQYQTPLFVWSVLITAVLLLLSLPVLAAGITMLLTDRNLNTTFFDPAGGGDPILYQHL----------
	'Cottus_ricei.1'                     --------LYLVFGAWAGMVGTALSLLIRAELSQPGALLGDDQIYNVIVTAHAFVMIFFMVMPIMIGGFGNWLVPLMIGAPDMAFPRMNNMSFWLLPPSFLLLLASSGVEAGAGTGWTVYPPLAGNLAHAGASVDLTIFSLHLAGISSILGAINFITTIINMKPPAISQYQTPLFVWSVLITAVLLLLSLPVLAAGITMLLTDRNLNTTFFDPAGGGDPILYQHL----------
	'Cottus_ricei.2'                     --------LYLVFGAWAGMVGTALSLLIRAELSQPGALLGDDQIYNVIVTAHAFVMIFFMVMPIMIGGFGNWLVPLMIGAPDMAFPRMNNMSFWLLPPSFLLLLASSGVEAGAGTGWTVYPPLAGNLAHAGASVDLTIFSLHLAGISSILGAINFITTIINMKPPAISQYQTPLFVWSVLITAVLLLLSLPVLAAGITMLLTDRNLNTTFFDPAGGGDPILYQHL----------
	'Cottus_ricei.3'                     --------LYLVFGAWAGMVGTALSLLIRAELSQPGALLGDDQIYNVIVTAHAFVMIFFMVMPIMIGGFGNWLVPLMIGAPDMAFPRMNNMSFWLLPPSFLLLLASSGVEAGAGTGWTVYPPLAGNLAHAGASVDLTIFSLHLAGISSILGAINFITTIINMKPPAISQYQTPLFVWSVLITAVLLLLSLPVLAAGITMLLTDRNLNTTFFDPAGGGDPILYQHL----------
	'Cottus_ricei.4'                     --------LYLVFGAWAGMVGTALSLLIRAELSQPGALLGDDQIYNVIVTAHAFVMIFFMVMPIMIGGFGNWLVPLMIGAPDMAFPRMNNMSFWLLPPSFLLLLASSGVEAGAGTGWTVYPPLAGNLAHAGASVDLTIFSLHLAGISSILGAINFITTIINMKPPAISQYQTPLFVWSVLITAVLLLLSLPVLAAGITMLLTDRNLNTTFFDPAGGGDPILYQHL----------
	'Cottus_ricei.5'                     --------LYLVFGAWAGMVGTALSLLIRAELSQPGALLGDDQIYNVIVTAHAFVMIFFMVMPIMIGGFGNWLVPLMIGAPDMAFPRMNNMSFWLLPPSFLLLLASSGVEAGAGTGWTVYPPLAGNLAHAGASV{D E}{L M V}TIFSLHLAGISSILGAINFITTIINMKPPAISQYQTPLFVWSVLITAVLLLLSLPVLAAGITMLLTDRNLNTTFFDPAGGGDPILYQHL----------
	'Dasycottus_setiger.1'               --------LYLVFGAWAGMVGTALSLLIRAELSQPGALLGDDQIYNVIVTAHAFVMIFFMVMPIMIGGFGNWLIPLMIGAPDMAFPRMNNMSFWLLPPSFLLLLASSGVEAGAGTGWTVYPPLAGNLAHAGASVDLTIFSLHLAGISSILGAINFITTIINMKPPAISQYQTPLFVWSVLITAVLLLLALPVLAAGITMLLTDRNLNTTFFDPAGGGDPILYQHL----------
	'Dasycottus_setiger.2'               --------LYLVFGAWAGMVGTALSLLIRAELSQPGALLGDDQIYNVIVTAHAFVMIFFMVMPIMIGGFGNWLIPLMIGAPDMAFPRMNNMSFWLLPPSFLLLLASSGVEAGAGTGWTVYPPLAGNLAHAGASVDLTIFSLHLAGISSILGAINFITTIINMKPPAISQYQTPLFVWSVLITAVLLLLALPVLAAGITMLLTDRNLNTTFFDPAGGGDPILYQHL----------
	'Dasycottus_setiger.3'               --------LYLVFGAWAGMVGTALSLLIRAELSQPGALLGDDQIYNVIVTAHAFVMIFFMVMPIMIGGFGNWLIPLMIGAPDMAFPRMNNMSFWLLPPSFLLLLASSGVEAGAGTGWTVYPPLAGNLAHAGASVDLTIFSLHLAGISSILGAINFITTIINMKPPAISQYQTPLFVWSVLITAVLLLLALPVLAAGITMLLTDRNLNTTFFDPAGGGDPILYQHL----------
	'Dasycottus_setiger.4'               --------LYLVFGAWAGMVGTALSLLIRAELSQPGALLGDDQIYNVIVTAHAFVMIFFMVMPIMIGGFGNWLIPLMIGAPDMAFPRMNNMSFWLLPPSFLLLLASSGVEAGAGTGWTVYPPLAGNLAHAGASVDLTIFSLHLAGISSILGAINFITTIINMKPPAISQYQTPLFVWSVLITAVLLLLALPVLAAGITMLLTDRNLNTTFFDPAGGGDPILYQHL----------
	'Dasycottus_setiger.5'               --------LYLVFGAWAGMVGTALSLLIRAELSQPGALLGDDQIYNVIVTAHAFVMIFFMVMPIMIGGFGNWLIPLMIGAPDMAFPRMNNMSFWLLPPSFLLLLASSGVEAGAGTGWTVYPPLAGNLAHAGASVDLTIFSLHLAGISSILGAINFITTIINMKPPAISQYQTPLFVWSVLITAVLLLLALPVLAAGITMLLTDRNLNTTFFDPAGGGDPILYQHL----------
	'Enophrys_bison.1'                   --------LYLVFGAWAGMVGTALSLLIRAELSQPGALLGDDQIYNVIVTAHAFVMIFFMVMPVMIGGFGNWLIPLMIGAPDMAFPRMNNMSFWLLPPSFLLLLASSGVEAGAGTGWTVYPPLAGNLAHAGASVDLTIFSLHLAGISSILGAINFITTIINMKPPAISQYQTPLFVWSVLITAVLLLLSLPVLAAGITMLLTDRNLNTTFFDPAGGGDPILYQHL----------
	'Enophrys_bison.2'                   -------TLYLVFGAWAGMVGTALSLLIRAELSQPGALLGDDQIYNVIVTAHAFVMIFFMVMPIMIGGFGNWLIPLMIGAPDMAFPRMNNMSFWLLPPSFLLLLASSGVEAGAGTGWTVYPPLAGNLAHAGASVDLTIFSLHLAGISSILGAINFITTIINMKPPAISQYQTPLFVWSVLITAVLLLLSLPVLAAGITMLLTDRNLNTTFFDPAGGGDPILYQHLFWFF------
	'Enophrys_bison.3'                   ------GTLYLVFGAWAGMVGTALSLLIRAELSQPGALLGDDQIYNVIVTAHAFVMIFFMVMPIMIGGFGNWLIPLMIGAPDMAFPRMNNMSFWLLPPSFLLLLASSGVEAGAGTGWTVYPPLAGNLAHAGASVDLTIFSLHLAGISSILGAINFITTIINMKPPAISQYQTPLFVWSVLITAVLLLLSLPVLAAGITMLLTDRNLNTTFFDPAGGGDPILYQHLFWFF------
	'Enophrys_bison.4'                   --------LYLVFGAWAGMVGTALSLLIRAELSQPGALLGDDQIYNVIVTAHAFVMIFFMVMPIMIGGFGNWLIPLMIGAPDMAFPRMNNMSFWLLPPSFLLLLASSGVEAGAGTGWTVYPPLAGNLAHAGASVDLTIFSLHLAGISSILGAINFITTIINMKPPAISQYQTPLFVWSVLITAVLLLLSLPVLAAGITMLLTDRNLNTTFFDPAGGGDPILYQHL----------
	'Enophrys_bison.5'                   --------LYLVFGAWAGMVGTALSLLIRAELSQPGALLGDDQIYNVIVTAHAFVMIFFMVMPIMIGGFGNWLIPLMIGAPDMAFPRMNNMSFWLLPPSFLLLLASSGVEAGAGTGWTVYPPLAGNLAHAGASVDLTIFSLHLAGISSILGAINFITTIINMKPPAISQYQTPLFVWSVLITAVLLLLSLPVLAAGITMLLTDRNLNTTFFDPAGGGDPILYQHL----------
	'Gymnocanthus_galeatus.1'            --------LYLVFGAWAGMVGTALSLLIRAELSQPGALLGDDQIYNVIVTAHAFVMIFFMVMPIMIGGFGNWLIPLMIGAPDMAFPRMNNMSFWLLPPSFLLLLASSGVEAGAGTGWTVYPPLSGNLAHAGASVDLTIFSLHLAGISSILGAINFITTIINMKPPAISQYQTPLFVWSVLITAVLLLLSLPVLAAGITMLLTDRNLNTTFFDPAGGGDPILYQHL----------
	'Gymnocanthus_galeatus.2'            --------LYLVFGAWAGMVGTALSLLIRAELSQPGALLGDDQIYNVIVTAHAFVMIFFMVMPIMIGGFGNWLIPLMIGAPDMAFPRMNNMSFWLLPPSFLLLLASSGVEAGAGTGWTVYPPLSGNLAHAGASVDLTIFSLHLAGISSILGAINFITTIINMKPPAISQYQTPLFVWSVLITAVLLLLSLPVLAAGITMLLTDRNLNTTFFDPAGGGDPILYQHL----------
	'Gymnocanthus_galeatus.3'            -----IGTLYLVFGAWAGMVGTALSLLIRAELSQPGALLGDDQIYNVIVTAHAFVMIFFMVMPIMIGGFGNWLIPLMIGAPDMAFPRMNNMSFWLLPPSFLLLLASSGVEAGAGTGWTVYPPLSGNLAHAGASVDLTIFSLHLAGISSILGAINFITTIINMKPPAISQYQTPLFVWSVLITAVLLLLSLPVLAAGITMLLTDRNLNTTFFDPAGGGDPILYQHLFWFFGH----
	'Gymnocanthus_galeatus.4'            -----IGTLYLVFGAWAGMVGTALSLLIRAELSQPGALLGDDQIYNVIVTAHAFVMIFFMVMPIMIGGFGNWLIPLMIGAPDMAFPRMNNMSFWLLPPSFLLLLASSGVEAGAGTGWTVYPPLSGNLAHAGASVDLTIFSLHLAGISSILGAINFITTIINMKPPAISQYQTPLFVWSVLITAVLLLLSLPVLAAGITMLLTDRNLNTTFFDPAGGGDPILYQHLFWFFGH----
	'Gymnocanthus_galeatus.5'            -----IGTLYLVFGAWAGMVGTALSLLIRAELSQPGALLGDDQIYNVIVTAHAFVMIFFMVMPIMIGGFGNWLIPLMIGAPDMAFPRMNNMSFWLLPPSFLLLLASSGVEAGAGTGWTVYPPLSGNLAHAGASVDLTIFSLHLAGISSILGAINFITTIINMKPPAISQYQTPLFVWSVLITAVLLLLSLPVLAAGITMLLTDRNLNTTFFDPAGGGDPILYQHLFWFFGH----
	'Hemilepidotus_jordani.1'            --------LYLVFGAWAGMVGTALSLLIRAELSQPGALLGDDQIYNVIVTAHAFVMIFFMVMPIMIGGFGNWLIPLMIGAPDMAFPRMNNMSFWLLPPSFLLLLASSGVEAGAGTGWTVYPPLAGNLAHAGASVDLTIFSLHLAGISSILGAINFITTIINMKPPAISQYQTPLFVWSVLITAVLLLLSLPVLAAGITMLLTDRNLNTTFFDPAGGGDPILYQHL----------
	'Hemilepidotus_zapus.1'              --------LYLVFGAWAGMVGTALSLLIRAELSQPGALLGDDQIYNVIVTAHAFVMIFFMVMPIMIGGFGNWLIPLMIGAPDMAFPRMNNMSFWLLPPSFLLLLASSGVEAGAGTGWTVYPPLAGNLAHAGASVDLTIFSLHLAGISSILGAINFITTIINMKPPAISQYQTPLFVWSVLITAVLLLLSLPVLAAGITMLLTDRNLNTTFFDPAGGGDPILYQHL----------
	'Hemitripterus_bolini.1'             --------LYLVFGAWAGMVGTALSLLIRAELSQPGALLGDDQIYNVIVTAHAFVMIFFMVMPIMIGGFGNWLVPLMIGAPDMAFPRMNNMSFWLLPPSFLLLLASSGVEAGAGTGWTVYPPLAGNLAHAGASVDLTIFSLHLAGISSILGAINFITTIINMKPPAISQYQTPLFVWSVLITAVLLLLSLPVLAAGITMLLTDRNLNTTFFDPAGGGDPILYQHL----------
	'Hexagrammos_decagrammus.1'          --------LYLVFGAWAGMVGTALSLLIRAELSQPGALLGDDQIYNVIVTAHAFVMIFFMVMPIMIGGFGNWLIPLMIGAPDMAFPRMNNMSFWLLPPSFLLLLASSGVEAGAGTGWTVYPPLSGNLAHAGASVDLTIFSLHLAGISSILGAINFITTIINMKPPAISQYQTPLFVWSVLITAVLLLLSLPVLAAGITMLLTDRNLNTTFFDPAGGGDPILYQHL----------
	'Hexagrammos_decagrammus.2'          --------LYLVFGAWAGMVGTALSLLIRAELSQPGALLGDDQIYNVIVTAHAFVMIFFMVMPIMIGGFGNWLIPLMIGAPDMAFPRMNNMSFWLLPPSFLLLLASSGVEAGAGTGWTVYPPLSGNLAHAGASVDLTIFSLHLAGISSILGAINFITTIINMKPPAISQYQTPLFVWSVLITAVLLLLSLPVLAAGITMLLTDRNLNTTFFDPAGGGDPILYQHL----------
	'Hexagrammos_decagrammus.3'          --------LYLVFGAWAGMVGTALSLLIRAELSQPGALLGDDQIYNVIVTAHAFVMIFFMVMPIMIGGFGNWLIPLMIGAPDMAFPRMNNMSFWLLPPSFLLLLASSGVEAGAGTGWTVYPPLSGNLAHAGASVDLTIFSLHLAGISSILGAINFITTIINMKPPAISQYQTPLFVWSVLITAVLLLLSLPVLAAGITMLLTDRNLNTTFFDPAGGGDPILYQHL----------
	'Hexagrammos_decagrammus.4'          --------LYLVFGAWAGMVGTALSLLIRAELSQPGALLGDDQIYNVIVTAHAFVMIFFMVMPIMIGGFGNWLIPLMIGAPDMAFPRMNNMSFWLLPPSFLLLLASSGVEAGAGTGWTVYPPLSGNLAHAGASVDLTIFSLHLAGISSILGAINFITTIINMKPPAISQYQTPLFVWSVLITAVLLLLSLPVLAAGITMLLTDRNLNTTFFDPAGGGDPILYQHL----------
	'Hexagrammos_decagrammus.5'          --------LYLVFGAWAGMVGTALSLLIRAELSQPGALLGDDQIYNVIVTAHAFVMIFFMVMPIMIGGFGNWLIPLMIGAPDMAFPRMNNMSFWLLPPSFLLLLASSGVEAGAGTGWTVYPPLSGNLAHAGASVDLTIFSLHLAGISSILGAINFITTIINMKPPAISQYQTPLFVWSVLITAVLLLLSLPVLAAGITMLLTDRNLNTTFFDPAGGGDPILYQHL----------
	'Icelinus_filamentosus.1'            --------LYLVFGAWAGMVGTALSLLIRAELSQPGALLGDDQIYNVIVTAHAFVMIFFMVMPIMIGGFGNWLVPLMIGAPDMAFPRMNNMSFWLLPPSFLLLLASSGVEAGAGTGWTVYPPLAGNLAHAGASVDLTIFSLHLAGISSILGAINFITTIINMKPPAISQYQTPLFVWSVLITAVLLLLSLPVLAAGITMLLTDRNLNTTFFDPAGGGDPILYQHL----------
	'Icelinus_filamentosus.2'            --------LYLVFGAWAGMVGTALSLLIRAELSQPGALLGDDQIYNVIVTAHAFVMIFFMVMPIMIGGFGNWLVPLMIGAPDMAFPRMNNMSFWLLPPSFLLLLASSGVEAGAGTGWTVYPPLAGNLAHAGASVDLTIFSLHLAGISSILGAINFITTIINMKPPAISQYQTPLFVWSVLITAVLLLLSLPVLAAGITMLLTDRNLNTTFFDPAGGGDPILYQHL----------
	'Icelinus_filamentosus.3'            --------LYLVFGAWAGMV{A D G V}TALSLLIRAELSQPGALLGDDQIYNVIVTAHAFVMIFFMVMPIMIGGFGNWLVPLMIGAPDMAFPRMNNMSFWLLPPSFLLLLASSGVEAGAGTGWTVYPPLAGNLAHAGASVDLTIFSLHLAGISSILGAINFITTIINMKPPAISQYQTPLFVWSVLITAVLLLLSLPVLAAGITMLLTDRNLNTTFFDPAGGGDPILYQHL----------
	'Icelinus_filamentosus.4'            ------GTLYLVFGAWAGMVGTALSLLIRAELSQPGALLGDDQIYNVIVTAHAFVMIFFMVMPIMIGGFGNWLVPLMIGAPDMAFPRMNNMSFWLLPPSFLLLLASSGVEAGAGTGWTVYPPLAGNLAHAGASVDLTIFSLHLAGISSILGAINFITTIINMKPPAISQYQTPLFVWSVLITAVLLLLSLPVLAAGITMLLTDRNLNTTFFDPAGGGDPILYQHLFWF-------
	'Icelinus_filamentosus.5'            --------LYLVFGAWAGMVGTALSLLIRAELSQPGALLGDDQIYNVIVTAHAFVMIFFMVMPIMIGGFGNWLVPLMIGAPDMAFPRMNNMSFWLLPPSFLLLLASSGVEAGAGTGWTVYPPLAGNLAHAGASVDLTIFSLHLAGISSILGAINFITTIINMKPPAISQYQTPLFVWSVLITAVLLLLSLPVLAAGITMLLTDRNLNTTFFDPAGGGDPILYQHL----------
	'Icelus_spiniger.1'                  --------LYLVFGAWAGMVGTALSLLIRAELSQPGALLGDDQIYNVIVTAHAFVMIFFMVMPIMIGGFGNWLIPLMIGAPDMAFPRMNNMSFWLLPPSFLLLLASSGVEAGAGTGWTVYPPLAGNLAHAGASVDLTIFSLHLAGISSILGAINFITTIINMKPPAISQYQTPLFVWSVLITAVLLLLSLPVLAAGITMLLTDRNLNTTFFDPAGGGDPILYQHL----------
	'Icelus_spiniger.2'                  --------LYLVFGAWAGMVGTALSLLIRAELSQPGALLGDDQIYNVIVTAHAFVMIFFMVMPIMIGGFGNWLIPLMIGAPDMAFPRMNNMSFWLLPPSFLLLLASSGVEAGAGTGWTVYPPLAGNLAHAGASVDLTIFSLHLAGISSILGAINFITTIINMKPPAISQYQTPLFVWSVLITAVLLLLSLPVLAAGITMLLTDRNLNTTFFDPAGGGDPILYQHL----------
	'Icelus_spiniger.3'                  --------LYLVFGAWAGMVGTALSLLIRAELSQPGALLGDDQIYNVIVTAHAFVMIFFMVMPIMIGGFGNWLIPLMIGAPDMAFPRMNNMSFWLLPPSFLLLLASSGVEAGAGTGWTVYPPLAGNLAHAGASVDLTIFSLHLAGISSILGAINFITTIINMKPPAISQYQTPLFVWSVLITAVLLLLSLPVLAAGITMLLTDRNLNTTFFDPAGGGDPILYQHL----------
	'Leptocottus_armatus.1'              --------LYLVFGAWAGMVGTALSLLIRAELSQPGALLGDDQIYNVIVTAHAFVMIFFMVMPIMIGGFGNWLIPLMIGAPDMAFPRMNNMSFWLLPPSFLLLLASSGVEAGAGTGWTVYPPLAGNLAHAGASVDLTIFSLHLAGISSILGAINFITTIINMKPPAISQYQTPLFVWSVLITAVLLLLSLPVLAAGITMLLTDRNLNTTFFDPAGGGDPILYQHL----------
	'Leptocottus_armatus.2'              --------LYLVFGAWAGMVGTALSLLIRAELSQPGALLGDDQVYNVIVTAHAFVMIFFMVMPIMIGGFGNWLIPLMIGAPDMAFPRMNNMSFWLLPPSFLLLLASSGVEAGAGTGWTVYPPLAGNLAHAGASVDLTIFSLHLAGISSILGAINFITTIINMKPPAISQYQTPLFVWSVLITAVLLLLSLPVLAAGITMLLTDRNLNTTFFDPAGGGDPILYQHL----------
	'Leptocottus_armatus.3'              ------GTLYLVFGAWAGMVGTALSLLIRAELSQPGALLGDDQIYNVIVTAHAFVMIFFMVMPIMIGGFGNWLIPLMIGAPDMAFPRMNNMSFWLLPPSFLLLLASSGVEAGAGTGWTVYPPLAGNLAHAGASVDLTIFSLHLAGISSILGAINFITTIINMKPPAISQYQTPLFVWSVLITAVLLLLSLPVLAAGITMLLTDRNLNTTFFDPAGGGDPILYQHLFWFF------
	'Leptocottus_armatus.4'              --------LYLVFGAWAGMVGTALSLLIRAELSQPGALLGDDQIYNVIVTAHAFVMIFFMVMPIMIGGFGNWLIPLMIGAPDMAFPRMNNMSFWLLPPSFLLLLASSGVEAGAGTGWTVYPPLAGNLAHAGASVDLTIFSLHLAGISSILGAINFITTIINMKPPAISQYQTPLFVWSVLITAVLLLLSLPVLAAGITMLLTDRNLNTTFFDPAGGGDPILYQHL----------
	'Leptocottus_armatus.5'              --------LYLVFGAWAGMVGTALSLLIRAELSQPGALLGDDQIYNVIVTAHAFVMIFFMVMPIMIGGFGNWLIPLMIGAPDMAFPRMNNMSFWLLPPSFLLLLASSGVEAGAGTGWTVYPPLAGNLAHAGASVDLTIFSLHLAGISSILGAINFITTIINMKPPAISQYQTPLFVWSVLITAVLLLLSLPVLAAGITMLLTDRNLNTTFFDPAGGGDPILYQHL----------
	'Mesocottus_haitej.1'                TNHKDIGTLYLVFGAWAGMVGTALSLLIRAELSQPGALLGDDQIYNVIVTAHAFVMIFFMVMPIMIGGFGNWLVPLMIGAPDMAFPRMNNMSFWLLPPSFLLLLASSGVEAGAGTGWTVYPPLAGNLAHAGASVDLTIFSLHLAGVSSILGAINFITTIINMKPPAISQYQTPLFVWSVLITAVLLLLSLPVLAAGITMLLTDRNLNTTFFDPAGGGDPILYQHLFWFFGHPE--
	'Mesocottus_haitej.2'                TNHKDIGTLYLVFGAWAGMVGTALSLLIRAELSQPGALLGDDQIYNVIVTAHAFVMIFFMVMPIMIGGFGNWLVPLMIGAPDMAFPRMNNMSFWLLPPSFLLLLASSGVEAGAGTGWTVYPPLAGNLAHAGASVDLTIFSLHLAGVSSILGAINFITTIINMKPPAISQYQTPLFVWSVLITAVLLLLSLPVLAAGITMLLTDRNLNTTFFDPAGGGDPILYQHLFWFFGHPE--
	'Myoxocephalus_polyacanthocephalus.1' --------LYLVFGAWAGMVGTALSLLIRAELSQPGALLGDDQIYNVIVTAHAFVMIFFMVMPIMIGGFGNWLIPLMIGAPDMAFPRMNNMSFWLLPPSFLLLLASSGVEAGAGTGWTVYPPLAGNLAHAGASVDLTIFSLHLAGISSILGAINFITTIINMKPPAISQYQTPLFVWSVLITAVLLLLSLPVLAAGITMLLTDRNLNTTFFDPAGGGDPILYQHL----------
	'Myoxocephalus_polyacanthocephalus.2' ------GTLYLVFGAWAGMVGTALSLLIRAELSQPGALLGDDQIYNVIVTAHAFVMIFFMVMPIMIGGFGNWLIPLMIGAPDMAFPRMNNMSFWLLPPSFLLLLASSGVEAGAGTGWTVYPPLAGNLAHAGASVDLTIFSLHLAGISSILGAINFITTIINMKPPAISQYQTPLFVWSVLITAVLLLLSLPVLAAGITMLLTDRNLNTTF{F L}DPAGGGDPILYQHLFWFF------
	'Myoxocephalus_polyacanthocephalus.3' --------LYLVFGAWAGMVGTALSLLIRAELSQPGALLGDDQIYNVIVTAHAFVMIFFMVMPIMIGGFGNWLIPLMIGAPDMAFPRMNNMSFWLLPPSFLLLLASSGVEAGAGTGWTVYPPLAGNLAHAGASVDLTIFSLHLAGISSILGAINFITTIINMKPPAISQYQTPLFVWSVLITAVLLLLSLPVLAAGITMLLTDRNLNTTFFDPAGGGDPILYQHL----------
	'Myoxocephalus_polyacanthocephalus.4' ----------------AGMVGTALSLLIRAELSQPGALLGDDQIYNVIVTAHAFVMIFFMVMPIMIGGFGNWLIPLMIGAPDMAFPRMNNMSFWLLPPSFLLLLASSGVEAGAGTGWTVYPPLAGNLAHAGASVDLTIFSLHLAGISSILGAINFITTIINMKPPAISQYQTPLFVWSVLITAVLLLLSLPVLAAGITMLLTDRNLNTTFFDPAGGGDPILYQHL----------
	'Myoxocephalus_polyacanthocephalus.5' --------LYLVFGAWAGMVGTALSLLIRAELSQPGALLGDDQIYNVIVTAHAFVMIFFMVMPIMIGGFGNWLIPLMIGAPDMAFPRMNNMSFWLLPPSFLLLLASSGVEAGAGTGWTVYPPLAGNLAHAGASVDLTIFSLHLAGISSILGAINFITTIINMKPPAISQYQTPLFVWSVLITAVLLLLSLPVLAAGITMLLTDRNLNTTFFDPAGGGDPILYQHL----------
	'Oligocottus_maculosus.1'            --------LYLVFGAWAGMVGTALSLLIRAELSQPGALLGDDQIYNVIVTAHAFVMIFFMVMPIMIGGFGNWLIPLMIGAPDMAFPRMNNMSFWLLPPSFLLLLASSGVEAGAGTGWTVYPPLAGNLAHAGASVDLTIFSLHLAGISSILGAINFITTIINMKPPAISQYQTPLFVWSVLITAVLLLLSLPVLAAAITMLLTDRNLNTTFFDPAGGGDPILYQHL----------
	'Oligocottus_maculosus.2'            --------LYLVFGAWAGMVGTALSLLIRAELSQPGALLGDDQIYNVIVTAHAFVMIFFMVMPIMIGGFGNWLIPLMIGAPDMAFPRMNNMSFWLLPPSFLLLLASSGVEAGAGTGWTVYPPLAGNLAHAGASVDLTIFSLHLAGISSILGAINFITTIINMKPPAISQYQTPLFVWSVLITAVLLLLSLPVLAAAITMLLTDRNLNTTFFDPAGGGDPILYQHL----------
	'Oligocottus_maculosus.3'            --------LYLVFGAWAGMVGTALSLLIRAELSQPGALLGDDQIYNVIVTAHAFVMIFFMVMPIMIGGFGNWLIPLMIGAPDMAFPRMNNMSFWLLPPSFLLLLASSGVEAGAGTGWTVYPPLAGNLAHAGASVDLTIFSLHLAGISSILGAINFITTIINMKPPAISQYQTPLFVWSVLITAVLLLLSLPVLAAAITMLLTDRNLNTTFFDPAGGGDPILYQHL----------
	'Oligocottus_maculosus.4'            --------LYLVFGAWAGMVGTALSLLIRAELSQPGALLGDDQIYNVIVTAHAFVMIFFMVMPIMIGGFGNWLIPLMIGAPDMAFPRMNNMSFWLLPPSFLLLLASSGVEAGAGTGWTVYPPLAGNLAHAGASVDLTIFSLHLAGISSILGAINFITTIINMKPPAISQYQTPLFVWSVLITAVLLLLSLPVLAAAITMLLTDRNLNTTFFDPAGGGDPILYQHL----------
	'Oligocottus_maculosus.5'            --------LYLVFGAWAGMVGTALSLLIRAELSQPGALLGDDQIYNVIVTAHAFVMIFFMVMPIMIGGFGNWLIPLMIGAPDMAFPRMNNMSFWLLPPSFLLLLASSGVEAGAGTGWTVYPPLAGNLAHAGASVDLTIFSLHLAGISSILGAINFITTIINMKPPAISQYQTPLFVWSVLITAVLLLLSLPVLAAAITMLLTDRNLNTTFFDPAGGGDPILYQHL----------
	'Oligocottus_rimensis.1'             --------LYLMFGAWAGMVGTALSLLIRAELSQPGSLLGNDQLYNVIVTAHAFVMIFFMVMPIMIGGFGNWLIPLMIGAPDMAFPRMNNMSFWLLPPSFLLLLASSGVEAGAGTGWTVYPPLSGNLAHAGPSVDLTIFSLHLAGISSILGAINFITTIINMKPPAISQHQTPLFVWSVLITAVLLLLSLPVLAAAITMLLTDRNLNTTFFDPAGGGDPILYQHL----------
	'Oligocottus_rimensis.2'             --------LYLMFGAWAGMVGTALSLLIRAELSQPGSLLGNDQLYNVIVTAHAFVMIFFMVMPIMIGGFGNWLIPLMIGAPDMAFPRMNNMSFWLLPPSFLLLLASSGVEAGAGTGWTVYPPLSGNLAHAGPSVDLTIFSLHLAGISSILGAINFITTIINMKPPAISQHQTPLFVWSVLITAVLLLLSLPVLAAAITMLLTDRNLNTTFFDPAGGGDPILYQHL----------
	'Oligocottus_rimensis.3'             --------LYLMFGAWAGMVGTALSLLIRAELSQPGSLLGNDQLYNVIVTAHAFVMIFFMVMPIMIGGFGNWLIPLMIGAPDMAFPRMNNMSFWLLPPSFLLLLASSGVEAGAGTGWTVYPPLSGNLAHAGPSVDLTIFSLHLAGISSILGAINFITTIINMKPPAISQHQTPLFVWSVLITAVLLLLSLPVLAAAITMLLTDRNLNTTFFDPAGGGDPILYQHL----------
	'Oligocottus_rimensis.4'             --------LYLMFGAWAGMVGTALSLLIRAELSQPGSLLGNDQLYNVIVTAHAFVMIFFMVMPIMIGGFGNWLIPLMIGAPDMAFPRMNNMSFWLLPPSFLLLLASSGVEAGAGTGWTVYPPLSGNLAHAGPSVDLTIFSLHLAGISSILGAINFITTIINMKPPAISQHQTPLFVWSVLITAVLLLLSLPVLAAAITMLLTDRNLNTTFFDPAGGGDPILYQHL----------
	'Oligocottus_snyderi.1'              --------LYLVFGAWAGMVGTALSLLIRAELSQPGALLGDDQIYNVIVTAHAFVMIFFMVMPIMIGGFGNWLIPLMIGAPDMAFPRMNNMSFWLLPPSFLLLLASSGVEAGAGTGWTVYPPLAGNLAHAGASVDLTIFSLHLAGISSILGAINFITTIINMKPPAISQYQTPLFVWSVLITAVLLLLSLPVLAAAITMLLTDRNLNTTFFDPAGGGDPILYQHL----------
	'Oligocottus_snyderi.2'              --------LYLVFGAWAGMVGTALSLLIRAELSQPGALLGDDQIYNVIVTAHAFVMIFFMVMPIMIGGFGNWLIPLMIGAPDMAFPRMNNMSFWLLPPSFLLLLASSGVEAGAGTGWTVYPPLAGNLAHAGASVDLTIFSLHLAGISSILGAINFITTIINMKPPAISQYQTPLFVWSVLITAVLLLLSLPVLAAAITMLLTDRNLNTTFFDPAGGGDPILYQHL----------
	'Oligocottus_snyderi.3'              --------LYLVFGAWAGMVGTALSLLIRAELSQPGALLGDDQIYNVIVTAHAFVMIFFMVMPIMIGGFGNWLIPLMIGAPDMAFPRMNNMSFWLLPPSFLLLLASSGVEAGAGTGWTVYPPLAGNLAHAGASVDLTIFSLHLAGISSILGAINFITTIINMKPPAISQYQTPLFVWSVLITAVLLLLSLPVLAAAITMLLTDRNLNTTFFDPAGGGDPILYQHL----------
	'Oligocottus_snyderi.4'              --------LYLVFGAWAGMVGTALSLLIRAELSQPGALLGDDQIYNVIVTAHAFVMIFFMVMPIMIGGFGNWLIPLMIGAPDMAFPRMNNMSFWLLPPSFLLLLASSGVEAGAGTGWTVYPPLAGNLAHAGASVDLTIFSLHLAGISSILGAINFITTIINMKPPAISQYQTPLFVWSVLITAVLLLLSLPVLAAAITMLLTDRNLNTTFFDPAGGGDPILYQHL----------
	'Oligocottus_snyderi.5'              --------LYLVFGAWAGMVGTALSLLIRAELSQPGALLGDDQIYNVIVTAHAFVMIFFMVMPIMIGGFGNWLIPLMIGAPDMAFPRMNNMSFWLLPPSFLLLLASSGVEAGAGTGWTVYPPLAGNLAHAGASVDLTIFSLHLAGISSILGAINFITTIINMKPPAISQYQTPLFVWSVLITAVLLLLSLPVLAAAITMLLTDRNLNTTFFDPAGGGDPILYQHL----------
	'Psychrolutes_phrictus.1'            --------LYLVFGAWAGMVGTALSLLIRAELSQPGALLGDDQIYNVIVTAHAFVMIFFMVMPIMIGGFGNWLVPLMIGAPDMAFPRMNNMSFWLLPPSFLLLLASSGVEAGAGTGWTVYPPLAGNLAHAGASVDLTIFSLHLAGISSILGAINFITTIINMKPPAISQYQTPLFVWSVLITAVLLLLALPVLAAGITMLLTDRNLNTTFFDPAGGGDPILYQHL----------
	'Psychrolutes_phrictus.2'            --------LYLVFGAWAGMVGTALSLLIRAELSQPGALLGDDQIYNVIVTAHAFVMIFFMVMPIMIGGFGNWLVPLMIGAPDMAFPRMNNMSFWLLPPSFLLLLASSGVEAGAGTGWTVYPPLAGNLAHAGASVDLTIFSLHLAGISSILGAINFITTIINMKPPAISQYQTPLFVWSVLITAVLLLLALPVLAAGITMLLTDRNLNTTFFDPAGGGDPILYQHL----------
	'Psychrolutes_phrictus.3'            --------LYLVFGAWAGMVGTALSLLIRAELSQPGALLGDDQIYNVIVTAHAFVMIFFMVMPIMIGGFGNWLVPLMIGAPDMAFPRMNNMSFWLLPPSFLLLLASSGVEAGAGTGWTVYPPLAGNLAHAGASVDLTIFSLHLAGISSILGAINFITTIINMKPPAISQYQTPLFVWSVLITAVLLLLALPVLAAGITMLLTDRNLNTTFFDPAGGGDPILYQHL----------
	'Psychrolutes_phrictus.4'            --------LYLVFGAWAGMVGTALSSLIRAELSQPGALLGDDQIYNVIVTAHAFVMIFFMVMPIMIGGFGNWLVPLMIGAPDMAFPRMNNMSFWLLPPSFLLLLASSGVEAGAGTGWTVYPPLAGNLAHAGASVDLTIFSLHLAGISSILGAINFITTIINMKPPAISQYQTPLFVWSVLITAVLLLLALPVLAAGITMLLTDRNLNTTFFDPAGGGDPILYQHL----------
	'Radulinus_asprellus.1'              --------LYLVFGAWAGMVGTALSLLIRAELSQPGALLGDDQIYNVIVTAHAFVMIFFMVMPIMIGGFGNWLIPLMIGAPDMAFPRMNNMSFWLLPPSFLLLLASSGVEAGAGTGWTVYPPLAGNLAHAGASVDLTIFSLHLAGISSILGAINFITTIINMKPPAISQYQTPLFVWSVLITAVLLLLSLPVLAAGITMLLTDRNLNTTFFDPAGGGDPILYQHL----------
	'Radulinus_asprellus.2'              --------LYLVFGAWAGMVGTALSLLIRAELSQPGALLGDDQIYNVIVTAHAFVMIFFMVMPIMIGGFGNWLIPLMIGAPDMAFPRMNNMSFWLLPPSFLLLLASSGVEAGAGTGWTVYPPLAGNLAHAGASVDLTIFSLHLAGISSILGAINFITTIINMKPPAISQYQTPLFVWSVLITAVLLLLSLPVLAAGITMLLTDRNLNTTFFDPAGGGDPILYQHL----------
	'Radulinus_asprellus.3'              --------LYLVFGAWAGMVGTALSLLIRAELSQPGALLGDDQIYNVIVTAHAFVMIFFMVMPIMIGGFGNWLIPLMIGAPDMAFPRMNNMSFWLLPPSFLLLLASSGVEAGAGTGWTVYPPLAGNLAHAGASVDLTIFSLHLAGISSILGAINFITTIINMKPPAISQYQTPLFVWSVLITAVLLLLSLPVLAAGITMLLTDRNLNTTFFDPAGGGDPILYQHL----------
	'Radulinus_asprellus.4'              --------LYLVFGAWAGMVGTALSLLIRAELSQPGALLGDDQIYNVIVTAHAFVMIFFMVMPIMIGGFGNWLIPLMIGAPDMAFPRMNNMSFWLLPPSFLLLLASSGVEAGAGTGWTVYPPLAGNLAHAGASVDLTIFSLHLAGISSILGAINFITTIINMKPPAISQYQTPLFVWSVLITAVLLLLSLPVLAAGITMLLTDRNLNTTFFDPAGGGDPILYQHL----------
	'Radulinus_asprellus.5'              ----DIGTLYLVFGAWAGMVGTALSLLIRAELSQPGALLGDDQIYNVIVTAHAFVMIFFMVMPIMIGGFGNWLIPLMIGAPDMAFPRMNNMSFWLLPPSFLLLLASSGVEAGAGTGWTVYPPLAGNLAHAGASVDLTIFSLHLAGISSILGAINFITTIINMKPPAISQYQTPLFVWSVLITAVLLLLSLPVLAAGITMLLTDRNLNTTFFDPAGGGDPILYQHLFWFF------
	'Rhamphocottus_richardsonii.1'       --------LYLVFGAWAGMVGTALSLLIRAELSQPGALLGDDQIYNVIVTAHAFVMIFFMVMPIMIGGFGNWLVPLMIGAPDMAFPRMNNMSFWLLPPSFLLLLASSGVEAGAGTGWTVYPPLAGNLAHAGASVDLTIFSLHLAGISSILGAINFITTIINMKPPAISQYQTPLFVWSVLITAVLLLLSLPVLAAGITMLLTDRNLNTTFFDPAGGGDPILYQHL----------
	'Rhamphocottus_richardsonii.2'       ------GTLYLVFGAWAGMVGTALSLLIRAELSQPGALLGDDQIYNVIVTAHAFVMIFFMVMPIMIGGFGNWLVPLMIGAPDMAFPRMNNMSFWLLPPSFLLLLASSGVEAGAGTGWTVYPPLAGNLAHAGASVDLTIFSLHLAGISSILGAINFITTIINMKPPAISQYQTPLFVWSVLITAVLLLLSLPVLAAGITMLLTDRNLNTTFFDPAGGGDPILYQHLFWFF------
	'Rhamphocottus_richardsonii.3'       --------LYLVFGAWAGMVGTALSLLIRAELSQPGALLGDDQIYNVIVTAHAFVMIFFMVMPIMIGGFGNWLVPLMIGAPDMAFPRMNNMSFWLLPPSFLLLLASSGVEAGAGTGWTVYPPLAGNLAHAGASVDLTIFSLHLAGISSILGAINFITTIINMKPPAISQYQTPLFVWSVLITAVLLLLSLPVLAAGITMLLTDRNLNTTFFDPAGGGDPILYQHL----------
	'Scorpaenichthys_marmoratus.1'       --------LYLVFGAWAGMVGTALSLLIRAELSQPGALLGDDQIYNVIVTAHAFVMIFFMVMPIMIGGFGNWLIPLMIGAPDMAFPRMNNMSFWLLPPSFLLLLASSGVEAGAGTGWTVYPPLAGNLAHAGASVDLTIFSLHLAGISSILGAINFITTIINMKPPAISQYQTPLFVWSVLITAVLLLLSLPVLAAGITMLLTDRNLNTTFFDPAGGGDPILYQHL----------
	'Scorpaenichthys_marmoratus.2'       ----DIGTLYLVFGAWAGMVGTALSLLIRAELSQPGALLGDDQIYNVIVTAHAFVMIFFMVMPIMIGGFGNWLIPLMIGAPDMAFPRMNNMSFWLLPPSFLLLLASSGVEAGAGTGWTVYPPLAGNLAHAGASVDLTIFSLHLAGISSILGAINFITTIINMKPPAISQYQTPLFVWSVLITAVLLLLSLPVLAAGITMLLTDRNLNTTFFDPAGGGDPILYQHLFWFF------
	'Scorpaenichthys_marmoratus.3'       --------LYLVFGAWAGMVGTALSLLIRAELSQPGALLGDDQIYNVIVTAHAFVMIFFMVMPIMIGGFGNWLIPLMIGAPDMAFPRMNNMSFWLLPPSFLLLLASSGVEAGAGTGWTVYPPLAGNLAHAGASVDLTIFSLHLAGISSILGAINFITTIINMKPPAISQYQTPLFVWSVLITAVLLLLSLPVLAAGITMLLTDRNLNTTFFDPAGGGDPILYQHL----------
	'Stellerina_xyosterna.1'             ------------------------SLLIRAELSQPGALLGDDQIYNVIVTAHAFVMIFFMVMPIMIGGFGNWLIPLMIGAPDMAFPRMNNMSFWLLPPSFLLLLASSGVEAGAGTGWTVYPPLAGNLAHAGASVDLTIFSLHLAGISSILGAINFITTIINMKPPAISQYQTPLFVWSVLITAVLLLLALPVLAAGITMLLTDRNLNTTFFDPAGGGDPILYQHL----------
	'Trachidermus_fasciatus.1'           -------TLYLVFGAWAGMVGTALSLLIRAELSQPGALLGDDQIYNVIVTAHAFVMIFFMVMPIMIGGFGNWLIPLMIGAPDMAFPRMNNMSFWLLPPSFLLLLASSGVEAGAGTGWTVYPPLAGNLAHAGASVDLTIFSLHLAGISSILGAINFITTIINMKPPAISQYQTPLFVWSVLITAVLLLLSLPVLAAGITMLLTDRNLNTTFFDPAGGGDPILYQHLF---------
	'Trachidermus_fasciatus.2'           -------TLYLVFGAWAGMVGTALSLLIRAELSQPGALLGDDQIYNVIVTAHAFVMIFFMVMPIMIGGFGNWLIPLMIGAPDMAFPRMNNMSFWLLPPSFLLLLASSGVEAGAGTGWTVYPPLAGNLAHAGASVDLTIFSLHLAGISSILGAINFITTIINMKPPAISQYQTPLFVWSVLITAVLLLLSLPVLAAGITMLLTDRNLNTTFFDPAGGGDPILYQHLF---------
	'Trachidermus_fasciatus.3'           -------TLYLVFGAWAGMVGTALSLLIRAELSQPGALLGDDQIYNVIVTAHAFVMIFFMVMPIMIGGFGNWLIPLMIGAPDMAFPRMNNMSFWLLPPSFLLLLASSGVEAGAGTGWTVYPPLAGNLAHAGASVDLTIFSLHLAGISSILGAINFITTIINMKPPAISQYQTPLFVWSVLITAVLLLLSLPVLAAGITMLLTDRNLNTTFFDPAGGGDPILYQHLF---------
	'Trachidermus_fasciatus.4'           -------TLYLVFGAWAGMVGTALSLLIRAELSQPGALLGDDQIYNVIVTAHAFVMIFFMVMPIMIGGFGNWLIPLMIGAPDMAFPRMNNMSFWLLPPSFLLLLASSGVEAGAGTGWTVYPPLAGNLAHAGASVDLTIFSLHLAGISSILGAINFITTIINMKPPAISQYQTPLFVWSVLITAVLLLLSLPVLAAGITMLLTDRNLNTTFFDPAGGGDPILYQHLF---------
	'Trachidermus_fasciatus.5'           -------------------VGTALSLLIRAELSQPGALLGDDQIYNVIVTAHAFVMIFFMVMPIMIGGFGNWLIPLMIGAPDMAFPRMNNMSFWLLPPSFLLLLASSGVEAGAGTGWTVYPPLAGNLAHAGASVDLTIFSLHLAGISSILGAINFITTIINMKPPAISQYQTPLFVWSVLITAVLLLLSLPVLAAGITMLLTDRNLNTTFFDPAGGGDPILYQHLFWFF------
	'Triglops_scepticus.1'               --------LYLVFGAWAGMVGTALSLLIRAELSQPGALLGDDQIYNVIVTAHAFVMIFFMVMPIMIGGFGNWLIPLMIGAPDMAFPRMNNMSFWLLPPSFLLLLASSGVEAGAGTGWTVYPPLAGNLAHAGASVDLTIFSLHLAGISSILGAINFITTIINMKPPAISQYQTPLFVWSVLITAVLLLLSLPVLAAGITMLLTDRNLNTTFFDPAGGGDPILYQHL----------

;


END;

BEGIN ASSUMPTIONS;
	TYPESET * UNTITLED  (CHARACTERS = Character_Matrix)  =  unord:  1- 651;
TYPESET * UNTITLED  (CHARACTERS = Protein_translation_of_Character_Matrix)  =  unord:  1- 235;

END;

BEGIN NOTES;

	CHARACTERS = Character_Matrix TAXA = Taxa;
	SUTM  T = 156 N = reversed B = TRUE;
	SUTM  T = 156 N = complemented B = TRUE;

	CHARACTERS = Protein_translation_of_Character_Matrix TAXA = Taxa;

	ALTTAXNAMES * UNTITLED  =  Artedius_fenestralis.JQ353989 Artedius_fenestralis.KP827283 Artedius_fenestralis.KP827284 Artedius_fenestralis.KP827285 Blepsias_cirrhosus.KP827340 Blepsias_cirrhosus.KP827341 Chitonotus_pugetensis.KP827356 Chitonotus_pugetensis.KP827357 Chitonotus_pugetensis.KP827358 Chitonotus_pugetensis.KP827359 Chitonotus_pugetensis.KP827360 Clinocottus_acuticeps.KP827297 Clinocottus_acuticeps.KP827293 Clinocottus_acuticeps.KP827298 Clinocottus_acuticeps.KP827295 Clinocottus_acuticeps.KP827296 Clinocottus_analis.JN024969 Clinocottus_analis.JN024968 Clinocottus_analis.JN024967 Clinocottus_analis.GU440286 Clinocottus_embryum.KP827261 Clinocottus_embryum.KP827262 Clinocottus_embryum.KP827263 Clinocottus_embryum.KP827264 Clinocottus_embryum.KP827266 Clinocottus_globiceps.KP827273 Clinocottus_globiceps.KP827274 Clinocottus_globiceps.KP827275 Clinocottus_globiceps.KP827276 Clinocottus_globiceps.KP827277 Clinocottus_recalvus.KP827270 Clinocottus_recalvus.KP827271 Clinocottus_recalvus.KP827272 Cottus_aleuticus.EU523991 Cottus_aleuticus.EU523993 Cottus_aleuticus.JN024987 Cottus_aleuticus.JN024988 Cottus_aleuticus.JN024990 Cottus_asper.EU523994 Cottus_asper.EU523995 Cottus_asper.EU523996 Cottus_asper.JQ354064 Cottus_asper.JQ354065 Cottus_bairdii.JN025025 Cottus_bairdii.JN025026 Cottus_bairdii.KX145563 Cottus_bairdii.EU524506 Cottus_bairdii.JN025024 Cottus_beldingii.JN025028 Cottus_beldingii.JN025032 Cottus_beldingii.JN025034 Cottus_beldingii.JN025035 Cottus_caeruleomentum.JN025041 Cottus_caeruleomentum.JN025042 Cottus_caeruleomentum.JN025043 Cottus_caeruleomentum.JN025045 Cottus_carolinae.JN025050 Cottus_carolinae.JN025056 Cottus_carolinae.JN025065 Cottus_carolinae.JN025066 Cottus_carolinae.KF929793 Cottus_cognatus.EU523999 Cottus_cognatus.EU524507 Cottus_cognatus.JN025083 Cottus_cognatus.MG299072 Cottus_cognatus.EU524519 Cottus_confusus.KF918868 Cottus_confusus.KF918869 Cottus_confusus.KX145521 Cottus_confusus.KX145458 Cottus_confusus.KX145360 Cottus_girardi.HQ557143 Cottus_girardi.HQ557144 Cottus_girardi.JN025101 Cottus_gobio.HQ960935 Cottus_gobio.HQ960967 Cottus_gobio.HQ961011 Cottus_gobio.KJ553084 Cottus_gobio.KM373637 Cottus_gulosus.JN025103 Cottus_hangiongensis.EU332751 Cottus_hubbsi.JN025104 Cottus_hubbsi.JX311892 Cottus_klamathensis.JN025112 Cottus_klamathensis.JN025113 Cottus_klamathensis.JN025114 Cottus_klamathensis.JN025115 Cottus_klamathensis.JN025116 Cottus_leiopomus.HQ971431 Cottus_perplexus.JN025117 Cottus_perplexus.JN025118 Cottus_perplexus.JN025119 Cottus_perplexus.JN025120 Cottus_perplexus.JN025121 Cottus_pitensis.JN025122 Cottus_pitensis.JN025123 Cottus_pitensis.JN025124 Cottus_pitensis.JN025125 Cottus_pitensis.JN025126 Cottus_poecilopus.HQ960875 Cottus_poecilopus.HQ961093 Cottus_poecilopus.KJ128471 Cottus_pollux.LC097835 Cottus_pollux.LC097839 Cottus_pollux.LC097844 Cottus_pollux.LC097847 Cottus_pollux.LC097848 Cottus_rhotheus.HQ579026 Cottus_rhotheus.JN025130 Cottus_rhotheus.JN025131 Cottus_rhotheus.JN025132 Cottus_ricei.JN025135 Cottus_ricei.JN025136 Cottus_ricei.EU522463 Cottus_ricei.EU522462 Cottus_ricei.EU524521 Dasycottus_setiger.FJ164544 Dasycottus_setiger.FJ164545 Dasycottus_setiger.FJ164547 Dasycottus_setiger.HQ712349 Dasycottus_setiger.HQ712350 Enophrys_bison.GU440314 Enophrys_bison.JQ354084 Enophrys_bison.JQ354085 Enophrys_bison.KP827346 Enophrys_bison.KP827347 Gymnocanthus_galeatus.HQ712423 Gymnocanthus_galeatus.HQ712426 Gymnocanthus_galeatus.JQ406300 Gymnocanthus_galeatus.JQ406303 Gymnocanthus_galeatus.JQ406305 Hemilepidotus_jordani.KP827339 Hemilepidotus_zapus.HQ712450 Hemitripterus_bolini.KP827342 Hexagrammos_decagrammus.FJ164640 Hexagrammos_decagrammus.FJ164643 Hexagrammos_decagrammus.HQ712456 Hexagrammos_decagrammus.HQ712457 Hexagrammos_decagrammus.KF929969 Icelinus_filamentosus.FJ164691 Icelinus_filamentosus.FJ164699 Icelinus_filamentosus.FJ164702 Icelinus_filamentosus.JQ354141 Icelinus_filamentosus.KP827336 Icelus_spiniger.HQ712508 Icelus_spiniger.KP827334 Icelus_spiniger.KP827335 Leptocottus_armatus.FJ164714 Leptocottus_armatus.GU440370 Leptocottus_armatus.JQ354163 Leptocottus_armatus.KP827354 Leptocottus_armatus.KP827355 Mesocottus_haitej.KF170218 Mesocottus_haitej.KF170219 Myoxocephalus_polyacanthocephalus.HQ712665 Myoxocephalus_polyacanthocephalus.JQ354241 Myoxocephalus_polyacanthocephalus.KP827348 Myoxocephalus_polyacanthocephalus.KP827349 Myoxocephalus_polyacanthocephalus.KP827350 Oligocottus_maculosus.KP827299 Oligocottus_maculosus.KP827300 Oligocottus_maculosus.KP827301 Oligocottus_maculosus.KP827302 Oligocottus_maculosus.KP827303 Oligocottus_rimensis.KP827319 Oligocottus_rimensis.KP827320 Oligocottus_rimensis.KP827321 Oligocottus_rimensis.KP827322 Oligocottus_snyderi.KP827306 Oligocottus_snyderi.KP827307 Oligocottus_snyderi.KP827308 Oligocottus_snyderi.KP827309 Oligocottus_snyderi.KP827310 Psychrolutes_phrictus.FJ165065 Psychrolutes_phrictus.FJ165066 Psychrolutes_phrictus.FJ165067 Psychrolutes_phrictus.GU440485 Radulinus_asprellus.FJ165069 Radulinus_asprellus.FJ165077 Radulinus_asprellus.HQ712745 Radulinus_asprellus.HQ712747 Radulinus_asprellus.KF918897 Rhamphocottus_richardsonii.GU440501 Rhamphocottus_richardsonii.JQ354323 Rhamphocottus_richardsonii.KP827343 Scorpaenichthys_marmoratus.GU440517 Scorpaenichthys_marmoratus.JQ354334 Scorpaenichthys_marmoratus.KF930389 Stellerina_xyosterna.GU440532 Trachidermus_fasciatus.HQ536516 Trachidermus_fasciatus.HQ536517 Trachidermus_fasciatus.HQ536518 Trachidermus_fasciatus.HQ536519 Trachidermus_fasciatus.KP330548 Triglops_scepticus.KP827337;

END;

BEGIN CODONS;
	CODONPOSSET * UNTITLED  (CHARACTERS = Character_Matrix) =  1: 1-649\3, 2: 2-650\3, 3: 3-651\3;

	CODESET * UNTITLED  (CHARACTERS = Character_Matrix)  =  mtdna.mam:  1- 651;
	CODESET * UNTITLED  (CHARACTERS = Protein_translation_of_Character_Matrix)  =  universal:  1- 235;


END;

BEGIN MESQUITECHARMODELS;
	ProbModelSet * UNTITLED  (CHARACTERS = Character_Matrix)  =  'Jukes-Cantor':  1- 651;
ProbModelSet * UNTITLED  (CHARACTERS = Protein_translation_of_Character_Matrix)  =  'Mk1 (est.)':  1- 235;
END;

BEGIN TREES[!'Trees acquired from RAxML using Mesquite''s Zephyr package. ^nAnalysis started Mon Jul 10 11:43:14 PDT 2017^nResults stored in folder: C:\Users\Fishmaster\Documents\Kolman_FW_mesquitefiles\RAxML-2017.07.10-Run.1\^n^nMatrix: Character Matrix^nSearch details: ^n   Bootstrap analysis^n   500 bootstrap replicates^nRAxML command options:  -s data.phy -n file.out  -m GTRGAMMAI -q "multipleModelFile.txt" -p 768554686 -# 500 -b 768554686 -T 12 '];
	Title 'RAxML Bootstrap Trees (Matrix: Character Matrix)';
	LINK Taxa = Taxa;
	TRANSLATE
[0] 		1 'Artedius_fenestralis.1',
[1] 		2 'Artedius_fenestralis.2',
[2] 		3 'Artedius_fenestralis.3',
[3] 		4 'Artedius_fenestralis.4',
[4] 		5 'Blepsias_cirrhosus.1',
[5] 		6 'Blepsias_cirrhosus.2',
[6] 		7 'Chitonotus_pugetensis.1',
[7] 		8 'Chitonotus_pugetensis.2',
[8] 		9 'Chitonotus_pugetensis.3',
[9] 		10 'Chitonotus_pugetensis.4',
[10] 		11 'Chitonotus_pugetensis.5',
[11] 		12 'Clinocottus_acuticeps.1',
[12] 		13 'Clinocottus_acuticeps.2',
[13] 		14 'Clinocottus_acuticeps.3',
[14] 		15 'Clinocottus_acuticeps.4',
[15] 		16 'Clinocottus_acuticeps.5',
[16] 		17 'Clinocottus_analis.1',
[17] 		18 'Clinocottus_analis.2',
[18] 		19 'Clinocottus_analis.3',
[19] 		20 'Clinocottus_analis.4',
[20] 		21 'Clinocottus_embryum.1',
[21] 		22 'Clinocottus_embryum.2',
[22] 		23 'Clinocottus_embryum.3',
[23] 		24 'Clinocottus_embryum.4',
[24] 		25 'Clinocottus_embryum.5',
[25] 		26 'Clinocottus_globiceps.1',
[26] 		27 'Clinocottus_globiceps.2',
[27] 		28 'Clinocottus_globiceps.3',
[28] 		29 'Clinocottus_globiceps.4',
[29] 		30 'Clinocottus_globiceps.5',
[30] 		31 'Clinocottus_recalvus.1',
[31] 		32 'Clinocottus_recalvus.2',
[32] 		33 'Clinocottus_recalvus.3',
[33] 		34 'Cottus_aleuticus.1',
[34] 		35 'Cottus_aleuticus.2',
[35] 		36 'Cottus_aleuticus.3',
[36] 		37 'Cottus_aleuticus.4',
[37] 		38 'Cottus_aleuticus.5',
[38] 		39 'Cottus_asper.1',
[39] 		40 'Cottus_asper.2',
[40] 		41 'Cottus_asper.3',
[41] 		42 'Cottus_asper.4',
[42] 		43 'Cottus_asper.5',
[43] 		44 'Cottus_bairdii.1',
[44] 		45 'Cottus_bairdii.2',
[45] 		46 'Cottus_bairdii.3',
[46] 		47 'Cottus_bairdii.4',
[47] 		48 'Cottus_bairdii.5',
[48] 		49 'Cottus_beldingii.1',
[49] 		50 'Cottus_beldingii.2',
[50] 		51 'Cottus_beldingii.3',
[51] 		52 'Cottus_beldingii.4',
[52] 		53 'Cottus_caeruleomentum.1',
[53] 		54 'Cottus_caeruleomentum.2',
[54] 		55 'Cottus_caeruleomentum.3',
[55] 		56 'Cottus_caeruleomentum.4',
[56] 		57 'Cottus_carolinae.1',
[57] 		58 'Cottus_carolinae.2',
[58] 		59 'Cottus_carolinae.3',
[59] 		60 'Cottus_carolinae.4',
[60] 		61 'Cottus_carolinae.5',
[61] 		62 'Cottus_cognatus.1',
[62] 		63 'Cottus_cognatus.2',
[63] 		64 'Cottus_cognatus.3',
[64] 		65 'Cottus_cognatus.4',
[65] 		66 'Cottus_cognatus.5',
[66] 		67 'Cottus_confusus.1',
[67] 		68 'Cottus_confusus.2',
[68] 		69 'Cottus_confusus.3',
[69] 		70 'Cottus_confusus.4',
[70] 		71 'Cottus_confusus.5',
[71] 		72 'Cottus_girardi.1',
[72] 		73 'Cottus_girardi.2',
[73] 		74 'Cottus_girardi.3',
[74] 		75 'Cottus_gobio.1',
[75] 		76 'Cottus_gobio.2',
[76] 		77 'Cottus_gobio.3',
[77] 		78 'Cottus_gobio.4',
[78] 		79 'Cottus_gobio.5',
[79] 		80 'Cottus_gulosus.1',
[80] 		81 'Cottus_hangiongensis.1',
[81] 		82 'Cottus_hubbsi.1',
[82] 		83 'Cottus_hubbsi.2',
[83] 		84 'Cottus_klamathensis.1',
[84] 		85 'Cottus_klamathensis.2',
[85] 		86 'Cottus_klamathensis.3',
[86] 		87 'Cottus_klamathensis.4',
[87] 		88 'Cottus_klamathensis.5',
[88] 		89 'Cottus_leiopomus.1',
[89] 		90 'Cottus_perplexus.1',
[90] 		91 'Cottus_perplexus.2',
[91] 		92 'Cottus_perplexus.3',
[92] 		93 'Cottus_perplexus.4',
[93] 		94 'Cottus_perplexus.5',
[94] 		95 'Cottus_pitensis.1',
[95] 		96 'Cottus_pitensis.2',
[96] 		97 'Cottus_pitensis.3',
[97] 		98 'Cottus_pitensis.4',
[98] 		99 'Cottus_pitensis.5',
[99] 		100 'Cottus_poecilopus.1',
[100] 		101 'Cottus_poecilopus.2',
[101] 		102 'Cottus_poecilopus.3',
[102] 		103 'Cottus_pollux.1',
[103] 		104 'Cottus_pollux.2',
[104] 		105 'Cottus_pollux.3',
[105] 		106 'Cottus_pollux.4',
[106] 		107 'Cottus_pollux.5',
[107] 		108 'Cottus_rhotheus.1',
[108] 		109 'Cottus_rhotheus.2',
[109] 		110 'Cottus_rhotheus.3',
[110] 		111 'Cottus_rhotheus.4',
[111] 		112 'Cottus_ricei.1',
[112] 		113 'Cottus_ricei.2',
[113] 		114 'Cottus_ricei.3',
[114] 		115 'Cottus_ricei.4',
[115] 		116 'Cottus_ricei.5',
[116] 		117 'Dasycottus_setiger.1',
[117] 		118 'Dasycottus_setiger.2',
[118] 		119 'Dasycottus_setiger.3',
[119] 		120 'Dasycottus_setiger.4',
[120] 		121 'Dasycottus_setiger.5',
[121] 		122 'Enophrys_bison.1',
[122] 		123 'Enophrys_bison.2',
[123] 		124 'Enophrys_bison.3',
[124] 		125 'Enophrys_bison.4',
[125] 		126 'Enophrys_bison.5',
[126] 		127 'Gymnocanthus_galeatus.1',
[127] 		128 'Gymnocanthus_galeatus.2',
[128] 		129 'Gymnocanthus_galeatus.3',
[129] 		130 'Gymnocanthus_galeatus.4',
[130] 		131 'Gymnocanthus_galeatus.5',
[131] 		132 'Hemilepidotus_jordani.1',
[132] 		133 'Hemilepidotus_zapus.1',
[133] 		134 'Hemitripterus_bolini.1',
[134] 		135 'Hexagrammos_decagrammus.1',
[135] 		136 'Hexagrammos_decagrammus.2',
[136] 		137 'Hexagrammos_decagrammus.3',
[137] 		138 'Hexagrammos_decagrammus.4',
[138] 		139 'Hexagrammos_decagrammus.5',
[139] 		140 'Icelinus_filamentosus.1',
[140] 		141 'Icelinus_filamentosus.2',
[141] 		142 'Icelinus_filamentosus.3',
[142] 		143 'Icelinus_filamentosus.4',
[143] 		144 'Icelinus_filamentosus.5',
[144] 		145 'Icelus_spiniger.1',
[145] 		146 'Icelus_spiniger.2',
[146] 		147 'Icelus_spiniger.3',
[147] 		148 'Leptocottus_armatus.1',
[148] 		149 'Leptocottus_armatus.2',
[149] 		150 'Leptocottus_armatus.3',
[150] 		151 'Leptocottus_armatus.4',
[151] 		152 'Leptocottus_armatus.5',
[152] 		153 'Mesocottus_haitej.1',
[153] 		154 'Mesocottus_haitej.2',
[154] 		155 'Myoxocephalus_polyacanthocephalus.1',
[155] 		156 'Myoxocephalus_polyacanthocephalus.2',
[156] 		157 'Myoxocephalus_polyacanthocephalus.3',
[157] 		158 'Myoxocephalus_polyacanthocephalus.4',
[158] 		159 'Myoxocephalus_polyacanthocephalus.5',
[159] 		160 'Oligocottus_maculosus.1',
[160] 		161 'Oligocottus_maculosus.2',
[161] 		162 'Oligocottus_maculosus.3',
[162] 		163 'Oligocottus_maculosus.4',
[163] 		164 'Oligocottus_maculosus.5',
[164] 		165 'Oligocottus_rimensis.1',
[165] 		166 'Oligocottus_rimensis.2',
[166] 		167 'Oligocottus_rimensis.3',
[167] 		168 'Oligocottus_rimensis.4',
[168] 		169 'Oligocottus_snyderi.1',
[169] 		170 'Oligocottus_snyderi.2',
[170] 		171 'Oligocottus_snyderi.3',
[171] 		172 'Oligocottus_snyderi.4',
[172] 		173 'Oligocottus_snyderi.5',
[173] 		174 'Psychrolutes_phrictus.1',
[174] 		175 'Psychrolutes_phrictus.2',
[175] 		176 'Psychrolutes_phrictus.3',
[176] 		177 'Psychrolutes_phrictus.4',
[177] 		178 'Radulinus_asprellus.1',
[178] 		179 'Radulinus_asprellus.2',
[179] 		180 'Radulinus_asprellus.3',
[180] 		181 'Radulinus_asprellus.4',
[181] 		182 'Radulinus_asprellus.5',
[182] 		183 'Rhamphocottus_richardsonii.1',
[183] 		184 'Rhamphocottus_richardsonii.2',
[184] 		185 'Rhamphocottus_richardsonii.3',
[185] 		186 'Scorpaenichthys_marmoratus.1',
[186] 		187 'Scorpaenichthys_marmoratus.2',
[187] 		188 'Scorpaenichthys_marmoratus.3',
[188] 		189 'Stellerina_xyosterna.1',
[189] 		190 'Trachidermus_fasciatus.1',
[190] 		191 'Trachidermus_fasciatus.2',
[191] 		192 'Trachidermus_fasciatus.3',
[192] 		193 'Trachidermus_fasciatus.4',
[193] 		194 'Trachidermus_fasciatus.5',
[194] 		195 'Triglops_scepticus.1';
	TREE 'RAxML Bootstrap Tree+++++' = (((((((182,((179,(180,181)),178)),((((11,((8,10),(9,7))),((141,(142,140)),(144,143))),((146,(147,145)),(195,((128,(131,130)),(127,129))))),(((185,(183,184)),(((189,(133,132)),((5,6),134)),((135,(139,((138,137),136))),(187,(188,186))))),((((119,118),117),(120,121)),(174,(177,(175,176))))))),((((168,165),166),167),(((((29,30),(28,(27,26))),((33,(31,32)),(21,((24,(25,23)),22)))),((4,(2,(1,3))),((((15,16),13),14),12))),((173,(170,(171,(172,169)))),((162,(161,164)),(160,163)))))),(((126,(125,124)),(123,122)),(155,(157,(156,(159,158)))))),(((102,100),101),(154,153))),(((((194,((193,190),(191,192))),((149,(150,148)),(151,152))),(((34,((38,36),(35,37))),((95,(((97,99),98),96)),((80,(((42,39),43),(41,40))),((93,94),(90,(91,92)))))),(((86,84),(88,85)),87))),((((89,(50,49)),(51,52)),(((73,72),74),((((108,109),111),110),((((68,67),(63,(64,62))),((82,83),(((54,56),(55,53)),(44,45)))),(58,(61,((57,60),59))))))),((116,(112,113)),((((79,76),(77,75)),78),(114,115))))),((104,103),(105,(106,107))))),81);
	TREE 'RAxML Bootstrap Tree+++++' = (((((104,103),(105,(106,107))),(((((41,40),((39,42),43)),80),((((((86,84),(87,88)),85),(((92,(90,91)),(93,94)),((149,(152,((151,150),148))),(194,(((191,190),192),193))))),(95,(((98,97),96),99))),(37,((34,35),(38,36))))),((74,(72,73)),((110,((108,109),111)),((44,45),((((52,51),(50,(89,49))),(((((115,113),(114,112)),(78,(((77,75),79),76))),116),((((54,56),53),55),(((60,57),(59,61)),58)))),(((67,68),((62,64),63)),(83,82)))))))),((101,(100,102)),((154,153),(((135,(136,((139,138),137))),((((((160,((164,(163,162)),161)),(173,(170,((172,171),169)))),(((33,(31,32)),(((27,28),30),(29,26))),(((22,23),(21,24)),25))),((12,((16,15),(14,13))),(2,((4,1),3)))),((167,166),(168,165))),(11,((7,10),(9,8))))),(((195,(146,(147,145))),((((132,133),((187,(188,186)),((6,5),134))),((177,(176,174)),175)),((128,(131,130)),(129,127)))),(((189,(117,(118,((121,120),119)))),((182,((181,(180,178)),179)),(140,(143,((142,144),141))))),((184,(183,185)),(((123,122),(126,(124,125))),(155,((156,(159,157)),158)))))))))),81);
	TREE 'RAxML Bootstrap Tree+++++' = (((((154,153),(((152,(151,(148,150))),149),((102,100),101))),((((((((117,((121,(119,120)),118)),(((189,(133,132)),((((137,136),(139,138)),135),(188,(187,186)))),((6,5),134))),((177,(175,176)),174)),((((((129,131),128),(130,127)),(182,((181,179),(178,180)))),(((143,(((142,144),140),141)),(((7,9),((8,11),10)),((2,((4,1),3)),((((((((172,169),171),170),173),(((160,(162,163)),161),164)),((165,168),(167,166))),(((((24,23),21),22),25),((33,(31,32)),(((27,29),(26,28)),30)))),((15,(14,16)),(12,13)))))),195)),((185,(183,184)),(146,(145,147))))),((155,(157,(156,(159,158)))),((((126,125),124),123),122))),(((((37,35),38),36),34),(((80,((93,94),(91,(90,92)))),(41,(((40,43),42),39))),(95,((96,97),(98,99)))))),(((86,(84,85)),87),88)),((116,((78,(79,((77,75),76))),((114,(113,112)),115))),(((((((194,((193,(192,191)),190)),(44,45)),((105,(106,107)),((108,(111,109)),110))),(((73,72),74),(83,82))),((55,(54,53)),56)),((58,(61,((60,57),59))),((68,67),(64,(63,62))))),((52,51),((89,50),49)))))),(103,104)),81);
	TREE 'RAxML Bootstrap Tree+++++' = ((((101,(100,102)),(((103,104),(105,(107,106))),(((((87,85),88),(86,84)),(((((97,95),99),(98,96)),(((92,(90,91)),(94,93)),(80,((((149,(152,((151,150),148))),(194,(((191,192),190),193))),(40,43)),(41,(39,42)))))),((36,38),((37,34),35)))),((116,((115,(112,(114,113))),(78,(((75,77),79),76)))),(((51,52),((89,50),49)),(((67,68),(64,(63,62))),((58,((57,(61,59)),60)),(((83,82),(((56,53),54),55)),(((110,((108,109),111)),((74,73),72)),(44,45)))))))))),(((((180,(181,((182,179),178))),(((135,((137,138),(139,136))),(11,((10,9),(7,8)))),(((167,166),(165,168)),((((33,(32,31)),((27,(26,28)),(29,30))),((((22,24),21),23),25)),((((4,(1,3)),2),(((12,16),14),(15,13))),(((162,160),((164,161),163)),(173,(172,(169,(171,170)))))))))),((((146,(147,145)),(140,(143,((144,142),141)))),(195,((128,(131,130)),(129,127)))),(((184,(183,185)),((187,(188,186)),((133,132),((5,6),134)))),(189,((117,((121,120),(118,119))),(177,(175,(176,174)))))))),((((125,(124,126)),123),122),(155,(157,(158,(156,159)))))),(153,154))),81);
	TREE 'RAxML Bootstrap Tree+++++' = ((((((((49,89),50),(51,52)),((116,((78,(76,((79,75),77))),(((114,115),113),112))),((73,(72,74)),((83,82),(((64,62),63),((68,67),(((110,(109,(111,108))),(45,44)),((54,((53,55),56)),(58,((59,(57,60)),61)))))))))),((((84,87),88),(86,85)),((37,(34,(36,(38,35)))),((((95,96),99),(98,97)),(((94,93),((92,90),91)),((((41,42),39),(40,43)),80)))))),((154,153),((100,102),101))),(((104,103),(105,(107,106))),(((194,((192,191),(193,190))),(149,(148,(151,(150,152))))),(((((157,(158,(156,159))),155),((124,(126,125)),(123,122))),(((((120,121),(119,(118,117))),((175,(177,176)),174)),(((((129,127),128),(130,131)),((167,(166,(168,165))),(((8,(9,7)),(10,11)),(135,((138,(136,137)),139))))),((182,(179,(181,(178,180)))),(195,((146,(145,147)),(141,((143,144),(140,142)))))))),((134,((6,5),(189,(133,132)))),((187,(186,188)),((184,183),185))))),(((4,((3,1),2)),((13,(15,16)),(12,14))),((((33,(32,31)),(((27,(26,28)),30),29)),((25,23),(21,(24,22)))),((160,((164,161),(163,162))),(((170,172),(169,171)),173)))))))),81);
	TREE 'RAxML Bootstrap Tree+++++' = ((((103,104),(105,(106,107))),(((((37,((38,36),(34,35))),(((((42,41),39),(43,40)),80),(((99,95),97),(98,96)))),((((((194,(193,(190,(191,192)))),((149,(151,150)),(148,152))),(((90,91),92),(94,93))),(((50,(49,89)),(52,51)),(((85,84),(86,88)),87))),((72,(73,74)),(((64,(63,62)),(82,83)),((((109,(108,111)),110),(44,45)),((68,67),(((56,53),(54,55)),(58,(59,(57,(61,60)))))))))),((78,((75,(79,77)),76)),(116,((112,113),(114,115)))))),((154,153),(101,(102,100)))),((((122,123),((126,125),124)),(157,(((159,156),158),155))),((((((7,8),(10,9)),11),(((2,(3,(1,4))),(12,((16,15),(14,13)))),((((33,(31,32)),((((28,30),26),27),29)),(((23,24),(22,21)),25)),((173,((170,172),(169,171))),((((166,165),167),168),((162,((160,164),163)),161)))))),(182,(179,(180,(181,178))))),((((((((185,(184,183)),((187,(188,186)),(135,(((137,138),139),136)))),((5,6),134)),(133,132)),189),((147,(145,146)),(143,(141,(142,(140,144)))))),(195,(((120,121),(117,(118,119))),((177,(175,176)),174)))),((129,127),((130,128),131))))))),81);
	TREE 'RAxML Bootstrap Tree+++++' = ((((104,103),(106,(105,107))),(((((97,(96,99)),(95,98)),(((80,(((90,(92,93)),91),94)),((((((((58,((59,(60,57)),61)),(((67,68),(64,(63,62))),((((45,44),(83,82)),((73,(72,74)),((108,(109,111)),110))),((54,(53,55)),56)))),((49,(89,50)),(51,52))),116),((114,(112,113)),115)),(((79,75),(77,76)),78)),((38,((35,37),36)),34)),(((87,85),84),(86,88)))),(((39,43),42),(40,41)))),((149,((150,151),148)),152)),(((((((190,193),192),191),194),101),(102,100)),((154,153),(((((178,180),(179,181)),182),((((((173,(172,((169,170),171))),(160,(161,((163,162),164)))),(((33,(32,31)),(((28,27),29),(30,26))),((((166,167),165),168),(25,(22,((24,23),21)))))),((12,(15,(14,(16,13)))),((2,(3,1)),4))),(((10,8),(9,7)),11)),((((125,(126,124)),123),122),(((156,(158,159)),157),155)))),(((195,(((117,(118,119)),(121,120)),(174,(177,(176,175))))),(((131,(130,128)),(129,127)),((146,(147,145)),(143,(140,(141,(142,144))))))),((135,((137,139),(136,138))),(189,((132,133),(((186,(187,188)),((184,183),185)),((5,6),134))))))))))),81);
	TREE 'RAxML Bootstrap Tree+++++' = (((((((104,103),(153,154)),(((97,((95,96),98)),99),((((85,87),88),(84,86)),((((34,36),38),(37,35)),((80,(((41,42),39),(43,40))),((91,(92,90)),(94,93))))))),((105,(107,106)),((((82,83),(((73,72),74),((((((110,((108,109),111)),(44,45)),((((53,54),55),56),((61,(59,(57,60))),58))),64),(68,67)),(63,62)))),(((149,(151,(148,(150,152)))),(52,51)),(50,(49,89)))),(116,((112,113),((78,(77,(76,(75,79)))),(114,115))))))),((((191,192),(190,193)),194),(101,(100,102)))),(((155,(157,(158,(159,156)))),((((126,125),124),123),122)),((140,((142,(144,143)),141)),(((((184,(183,185)),((186,(188,187)),(((132,133),((6,5),189)),((135,((136,139),(137,138))),134)))),((119,(121,((120,117),118))),((177,(175,176)),174))),((179,(181,(180,178))),182)),(((((130,131),128),(129,127)),(146,(147,145))),(195,((((7,8),(10,9)),11),(((166,((165,167),168)),((((24,21),22),(25,23)),(((29,(30,26)),(28,27)),(33,(31,32))))),((((4,(1,3)),2),((((16,15),13),14),12)),(((170,(171,(169,172))),173),((161,(163,162)),(164,160)))))))))))),81);
	TREE 'RAxML Bootstrap Tree+++++' = ((((101,(102,100)),(((((((144,142),140),141),143),((((182,(179,(181,(178,180)))),(((131,(130,128)),(129,127)),((((155,((156,(159,157)),158)),(((125,123),122),(124,126))),(((117,(118,119)),(121,120)),(((176,175),177),174))),((145,147),146)))),(195,((((10,(7,8)),9),11),(((((167,165),(168,166)),((173,(((172,171),169),170)),(160,((164,162),(161,163))))),(((33,(32,31)),((29,(30,27)),(26,28))),(25,((21,22),(23,24))))),(((12,(16,15)),(13,14)),(4,(2,(1,3)))))))),((189,(((187,(188,186)),(132,133)),((5,6),134))),(135,((137,138),(136,139)))))),(185,(183,184))),(153,154))),(((149,(150,(152,(151,148)))),((194,(191,193)),(192,190))),(((104,103),(105,(106,107))),(((((96,98),99),95),97),(((((94,93),((91,92),90)),(((((((((110,(111,(108,109))),(44,45)),(((55,54),53),56)),((((59,60),57),61),58)),(((74,(73,72)),(83,82)),((64,(68,67)),(63,62)))),(((89,49),50),(51,52))),(((((75,77),79),76),78),((116,(112,113)),(114,115)))),(37,(35,((38,36),34)))),((84,((86,87),88)),85))),80),(((42,43),39),(41,40))))))),81);
	TREE 'RAxML Bootstrap Tree+++++' = (((((((93,94),(92,(91,90))),(80,(((95,((98,96),97)),99),(((42,41),39),((152,(149,((150,148),151))),(43,40)))))),(((37,(34,((36,38),35))),(((78,(77,(76,(79,75)))),(((115,(112,113)),114),116)),(((51,52),(50,(49,89))),(((((60,(59,57)),61),58),((55,(56,54)),53)),(((44,45),(110,(111,(108,109)))),((72,(74,73)),(((67,68),(62,(63,64))),(83,82)))))))),(((88,(86,85)),87),84))),((101,(102,100)),(((((((167,166),165),168),(((125,123),(126,124)),122)),(157,((158,(156,159)),155))),((((((117,((121,120),(118,119))),((177,(176,175)),174)),(146,(145,147))),((130,(131,128)),(127,129))),((((183,184),185),(((134,(6,5)),(133,132)),(((188,186),187),189))),((((11,((7,8),(10,9))),(((4,(2,(3,1))),(12,((15,16),(13,14)))),((((33,(31,32)),(((29,27),30),(26,28))),(((23,24),(22,21)),25)),((((163,162),(161,160)),164),(((171,170),(169,172)),173))))),(((((144,142),140),141),143),((((138,137),139),135),136))),195))),(180,((181,178),(179,182))))),(((193,(190,(191,192))),194),(153,154))))),((106,(107,105)),(103,104))),81);
	TREE 'RAxML Bootstrap Tree+++++' = ((((153,154),((101,(102,100)),(((((58,(((57,60),61),59)),((((45,44),(((72,(74,73)),((109,(108,111)),110)),(83,82))),(((62,63),64),(67,68))),(((55,53),54),56))),(((51,52),((49,89),50)),((((78,((79,77),(76,75))),((115,114),112)),113),(((191,(192,(190,193))),194),116)))),((85,((84,(86,87)),88)),(((34,(35,(36,38))),37),((((95,96),99),(97,98)),(((93,94),(92,(91,90))),((((149,(152,((151,148),150))),(40,43)),((42,41),39)),80)))))),(((106,107),105),(104,103))))),((((184,(183,185)),((187,(186,188)),(189,((132,133),((134,(6,5)),(135,(((136,139),138),137))))))),((195,(((((130,127),128),(131,129)),(((((124,123),122),(126,125)),((((159,157),156),158),155)),((146,(147,145)),((((119,118),117),(121,120)),(174,((175,176),177)))))),(180,(((179,182),178),181)))),((140,((142,(143,144)),141)),((8,(7,((10,9),11))),(((((((162,161),164),163),160),(173,((170,(169,171)),172))),((((30,26),((28,27),29)),((25,(22,(21,23))),24)),(31,(33,32)))),((4,(2,(3,1))),(((12,13),14),(15,16)))))))),((165,166),(167,168)))),81);
	TREE 'RAxML Bootstrap Tree+++++' = (((((103,104),(107,(105,106))),((194,((190,191),(192,193))),((((34,((36,38),(35,37))),(95,(99,(96,(97,98))))),((((((85,87),88),(84,86)),((92,(91,90)),(94,93))),80),(((43,40),(149,((152,148),(150,151)))),((41,39),42)))),(((116,((78,(((77,75),79),76)),((114,113),(115,112)))),((61,(60,(57,(58,59)))),((((72,(73,74)),((82,83),((68,67),(62,(63,64))))),((((108,109),111),110),(45,44))),((54,53),(55,56))))),((51,52),(89,(49,50))))))),((((((124,125),((126,123),122)),(((158,(156,159)),157),155)),((((140,((141,(142,144)),143)),(146,(145,147))),((((177,(174,(176,175))),(180,(((182,181),178),179))),(((183,(184,185)),((134,(((132,133),189),(6,5))),(187,(186,188)))),((120,121),(117,(119,118))))),(127,(((131,129),130),128)))),(((135,(137,((139,136),138))),((((((33,(32,31)),((27,29),(30,(28,26)))),((24,((22,21),23)),25)),(((2,((4,3),1)),(12,((13,14),(16,15)))),(((164,161),((162,160),163)),(173,((171,(170,169)),172))))),(((167,168),166),165)),((8,((10,7),9)),11))),195))),(153,154)),(101,(100,102)))),81);
	TREE 'RAxML Bootstrap Tree+++++' = ((194,(((192,191),193),190)),((((151,((148,152),150)),149),((106,(105,107)),((((((((74,(72,73)),(((64,(62,63)),(67,68)),(82,83))),((44,45),((108,109),(111,110)))),((54,56),(53,55))),(58,(61,(59,(60,57))))),((52,51),((89,49),50))),(116,((78,(79,(75,(76,77)))),(115,(112,(113,114)))))),((((84,86),88),(87,85)),((((80,(((42,41),39),(43,40))),((91,(92,90)),(93,94))),((97,(99,96)),(98,95))),((34,(35,(36,38))),37)))))),((104,103),((101,(100,102)),((((195,(((131,(128,130)),(127,129)),((((143,(141,(140,(144,142)))),(182,(179,((180,178),181)))),(((185,(184,183)),((187,(188,186)),(((189,(133,132)),(6,5)),134))),(((120,121),(117,(119,118))),(177,(174,(176,175)))))),(146,(147,145))))),((((155,(157,156)),(158,159)),((126,(125,124)),(122,123))),(((10,7),(11,(8,9))),(((12,((13,14),(15,16))),(4,((1,3),2))),(((168,(167,(165,166))),(((171,((172,170),169)),173),(((163,(161,162)),164),160))),(((33,(31,32)),((28,26),((27,30),29))),(((21,22),(24,23)),25))))))),((135,((137,136),139)),138)),(154,153))))),81);
	TREE 'RAxML Bootstrap Tree+++++' = ((((((((115,114),(116,(113,112))),((((79,75),76),77),78)),((((58,(61,((57,60),59))),((68,67),(63,(64,62)))),((((83,82),(54,((56,55),53))),(45,44)),((((109,108),111),110),(74,(73,72))))),((89,49),(50,((149,(152,(150,(148,151)))),(52,51)))))),((((87,85),88),(84,86)),(((((96,99),(97,98)),95),(((92,(91,90)),(94,93)),(80,((43,40),(41,(39,42)))))),(37,((38,36),(35,34)))))),((194,(((191,190),193),192)),((104,103),((107,106),105)))),((((((135,((138,137),(136,139))),(187,(188,186))),(134,((189,(132,133)),(6,5)))),((((117,(119,118)),(121,120)),(((176,177),174),175)),((182,((181,(180,178)),179)),(((184,(185,183)),(((125,(124,126)),(122,123)),((157,((158,159),156)),155))),(195,((((((8,11),(10,(7,9))),(((166,((168,167),165)),(4,(2,(1,3)))),((((33,(32,31)),(26,((27,28),(30,29)))),(25,((22,(24,23)),21))),(((14,(13,12)),(16,15)),((((160,162),164),(161,163)),(173,(170,((169,171),172)))))))),(140,((141,143),(142,144)))),(146,(147,145))),((129,127),(130,(131,128))))))))),(154,153)),((100,102),101))),81);
	TREE 'RAxML Bootstrap Tree+++++' = ((((101,(100,102)),((154,153),(195,(((((124,(126,125)),(122,123)),(155,(157,(158,(159,156))))),((((9,10),(7,8)),11),((((166,165),167),168),(((12,((13,14),(16,15))),(4,((2,3),1))),((((22,(23,(24,21))),25),(((31,32),33),(((27,29),28),(30,26)))),((173,(170,(172,(169,171)))),(160,(161,(162,(163,164)))))))))),((((183,184),185),((((140,(141,(142,144))),143),(180,(182,(179,(178,181))))),(((117,(118,119)),(120,121)),((187,(186,188)),((177,(176,175)),174))))),(((((5,6),134),((189,(133,132)),(((139,135),138),(136,137)))),(145,(147,146))),(((130,127),(131,129)),128))))))),(((104,103),(105,(106,107))),((((((116,(113,112)),(114,115)),((75,((77,76),79)),78)),(49,(89,((51,52),50)))),(58,((59,(61,(60,57))),(((63,(62,64)),(68,67)),((((109,(111,108)),110),(72,(74,73))),((54,((56,55),53)),((82,83),(44,45)))))))),(((37,((36,38),(35,34))),(((88,84),87),(85,86))),((((97,99),95),(98,96)),((80,((40,41),((42,39),43))),((93,94),((149,(152,(148,(151,150)))),(90,(91,92)))))))))),(194,(((190,193),191),192)),81);
	TREE 'RAxML Bootstrap Tree+++++' = (((((((((194,(193,192)),(190,191)),(102,100)),101),(154,153)),((((78,((75,(76,79)),77)),(116,(113,((114,115),112)))),((((84,(86,85)),87),88),((37,((38,36),(34,35))),(80,(((91,(90,92)),(94,93)),((((39,42),41),(40,43)),(((96,99),(98,95)),97))))))),(((50,(89,49)),(51,52)),(((74,72),73),(83,(82,(((108,(111,109)),110),((((53,(54,56)),55),(58,(61,((57,60),59)))),((45,44),((64,(63,62)),(68,67))))))))))),((149,((151,(148,150)),152)),((189,((117,(118,119)),(121,120))),((((((180,(181,178)),179),182),(143,(((140,142),144),141))),((((175,174),176),177),((((((137,136),139),(138,135)),(147,(146,145))),((127,129),((131,130),128))),(195,((((122,123),(126,(124,125))),(155,(158,((157,156),159)))),((((8,(7,10)),11),9),((((2,(1,(4,3))),(((13,12),14),(15,16))),(((173,(170,((171,172),169))),(((161,(162,163)),164),160)),((((22,23),(24,21)),25),((33,(32,31)),((29,(27,28)),(30,26)))))),(168,((165,167),166))))))))),(((185,183),184),((133,132),(((6,5),134),(187,(188,186))))))))),((104,103),(105,(106,107)))),81);
	TREE 'RAxML Bootstrap Tree+++++' = ((((103,104),(107,(106,105))),((((((41,(42,39)),(43,40)),80),(((((34,((38,35),36)),37),(((84,88),(86,87)),85)),(94,((92,91),(90,93)))),((95,((97,99),98)),96))),((116,(((((75,76),79),77),78),(((113,114),112),115))),((((74,73),72),((((109,111),108),110),(((((58,((59,(57,61)),60)),(((55,54),56),53)),((68,67),(64,(63,62)))),(82,83)),(44,45)))),((50,(89,49)),(52,51))))),(((194,(192,(190,(191,193)))),(154,153)),(((152,(149,((151,148),150))),((135,(((139,137),138),136)),(189,(((133,132),(6,5)),(134,((187,(186,188)),((184,(183,185)),((((((((((166,167),168),165),((11,8),(7,(10,9)))),((2,(4,(1,3))),((((13,14),12),(16,15)),(((33,(32,31)),((22,(25,(21,(23,24)))),(((28,26),(30,27)),29))),(((173,172),(171,(170,169))),(160,((162,164),(161,163)))))))),195),((((122,124),126),(125,123)),((157,((156,159),158)),155))),((146,(147,145)),(((129,130),127),(128,131)))),((182,(179,(180,(178,181)))),(141,((143,140),(142,144))))),((174,(177,(175,176))),((117,(119,118)),(120,121))))))))))),(101,(100,102)))))),81);
	TREE 'RAxML Bootstrap Tree+++++' = ((((107,(105,106)),(104,103)),((((((192,((193,190),191)),194),(154,153)),((((138,(137,139)),136),135),(189,((132,133),((134,(6,5)),((((((121,119),(120,118)),117),((177,(174,176)),175)),(((195,(((122,(125,(124,(126,123)))),(155,((158,(159,156)),157))),((((((143,(140,144)),142),141),(((8,7),(9,10)),11)),(146,(147,145))),(((((23,24),(22,21)),25),(((29,((26,27),28)),30),(33,(31,32)))),(((((168,167),165),166),((173,(((172,171),169),170)),((162,((161,163),160)),164))),((4,(2,(1,3))),(12,((14,13),(16,15))))))))),(((184,183),185),((((127,129),131),130),128))),(182,(179,(180,(181,178)))))),(187,(186,188)))))))),(101,(102,100))),(((152,(149,((150,151),148))),((((87,85),(84,86)),88),((((95,((96,(99,97)),98)),((93,94),((91,90),92))),((80,(41,(42,39))),(40,43))),((34,(36,(37,35))),38)))),((((51,52),(50,(49,89))),(((((73,(74,72)),(((109,108),111),110)),(((45,44),(82,83)),(56,((55,54),53)))),((62,(64,63)),(68,67))),((61,(57,(60,59))),58))),(((((75,(79,76)),77),78),(114,115)),(116,(112,113))))))),81);
	TREE 'RAxML Bootstrap Tree+++++' = ((((((153,154),((100,102),((149,(152,((150,151),148))),101))),(((((116,(113,112)),(115,114)),(78,(((77,76),75),79))),(((52,51),((49,89),50)),(((67,68),(64,(62,63))),((((111,(108,109)),110),(((54,(56,53)),55),((45,44),((72,(73,74)),(83,82))))),(61,((58,59),(60,57))))))),(((((((40,43),((42,41),39)),80),(((99,95),98),(97,96))),(37,((35,(38,36)),34))),((94,93),((92,91),90))),((84,88),((85,87),86))))),(((180,((182,179),(181,178))),((((122,(123,(126,(125,124)))),(155,((158,(156,159)),157))),((174,((176,175),177)),((121,120),(117,(119,118))))),(((130,(131,128)),(127,129)),(195,((147,(146,145)),((((4,(2,(1,3))),((((164,(160,(163,(162,161)))),(173,(((171,170),172),169))),((25,(23,((24,22),21))),((32,(31,33)),((28,((27,26),29)),30)))),((15,16),(12,(13,14))))),(((167,166),(168,165)),(11,((10,8),(7,9))))),(140,(((144,142),141),143)))))))),((135,(139,((136,138),137))),(((132,133),189),((187,(188,186)),(((185,(183,184)),134),(6,5))))))),((105,(106,107)),((194,((192,191),(190,193))),(104,103)))),81);
	TREE 'RAxML Bootstrap Tree+++++' = (((((103,104),((116,((112,113),((78,(75,(77,(79,76)))),(114,115)))),(((51,52),(50,(89,49))),((68,67),(((((56,54),55),53),(((72,(73,74)),(83,82)),((45,44),((((((193,191),190),192),194),(105,(106,107))),(((108,109),111),110))))),((64,(62,63)),(58,(61,(59,(57,60)))))))))),((((((((40,43),(152,((151,(148,150)),149))),((39,41),42)),80),(94,((91,90),(93,92)))),((96,95),((98,97),99))),(((86,88),(84,85)),87)),((36,38),((37,35),34)))),(((153,154),(((140,(((144,143),142),141)),((((128,(131,130)),(127,129)),((((((136,139),137),135),138),(146,(147,145))),((((184,(185,183)),((187,188),186)),((5,6),134)),(189,(133,132))))),((((120,121),(118,(119,117))),((174,(177,175)),176)),195))),(((179,(181,(178,180))),182),((((11,10),((9,8),7)),(((2,(4,(3,1))),((15,16),((14,12),13))),((((((26,28),27),(30,29)),(31,(32,33))),((24,23),(25,(22,21)))),((((166,167),168),165),((160,(((162,161),164),163)),((172,(171,(169,170))),173)))))),(((((123,122),125),126),124),(155,((159,(156,157)),158))))))),((100,102),101))),81);
	TREE 'RAxML Bootstrap Tree+++++' = ((((116,((113,112),((78,(75,(77,(79,76)))),(115,114)))),(((89,(50,49)),(51,52)),((58,(((57,60),59),61)),(((67,68),(62,(64,63))),(((110,((109,108),111)),(74,(72,73))),(((83,82),(((56,53),54),55)),(44,45))))))),(((34,((36,38),(37,35))),((((99,97),(96,98)),95),(((92,(91,90)),(93,94)),(((((87,84),86),85),88),(80,((152,(((150,148),151),149)),((41,40),(39,(43,42))))))))),((((106,(107,105)),(103,104)),((((189,(132,133)),(134,(((185,(184,183)),((135,(139,(137,(138,136)))),(188,(187,186)))),(6,5)))),((((((146,(147,145)),(143,(141,((144,140),142)))),(182,((180,(178,179)),181))),195),(((128,(130,131)),(129,127)),((((122,((126,124),(123,125))),157),(158,(156,159))),155))),((((10,(9,7)),(11,8)),(((((13,(15,12)),14),16),(4,((3,1),2))),((((33,(32,31)),(26,((27,29),(28,30)))),(((22,24),(21,23)),25)),((((165,167),166),168),((173,(((169,172),171),170)),((160,161),((164,162),163))))))),(((117,(119,118)),(120,121)),(174,(175,(177,176))))))),(153,154))),(101,(102,100))))),(194,((190,191),(193,192))),81);
	TREE 'RAxML Bootstrap Tree+++++' = ((((104,103),(105,(106,107))),(((((191,190),(193,192)),194),((((131,(130,128)),(127,129)),((((189,((5,6),((138,((136,135),(139,137))),(132,133)))),134),(187,(188,186))),(((((117,(119,118)),(120,121)),((175,(176,177)),174)),((11,((7,9),(8,10))),(((((1,3),4),2),((12,(14,(16,13))),15)),(((166,(165,168)),167),((((((164,162),163),161),160),(173,(((170,171),169),172))),((33,(32,31)),((((23,22),25),(21,24)),(((30,29),28),(27,26))))))))),(((((124,(125,126)),(122,123)),(155,((158,(156,159)),157))),(184,(185,183))),(((143,(141,((142,144),140))),(146,(147,145))),((182,(181,((180,178),179))),195)))))),(149,((152,148),(151,150))))),(((((((38,36),((37,35),34)),(((99,97),98),(96,95))),(((93,((91,92),90)),94),(((84,87),88),(86,85)))),(80,(((39,41),42),(40,43)))),((((74,73),72),((((82,83),(44,45)),(((58,(61,((60,57),59))),((54,53),(55,56))),((68,67),((63,62),64)))),((89,(49,((52,51),50))),(110,((109,108),111))))),(((116,(113,112)),(114,115)),(((79,(75,76)),77),78)))),((154,153),((102,100),101))))),81);
	TREE 'RAxML Bootstrap Tree+++++' = (((((104,103),(105,(107,106))),(((194,(((192,193),191),190)),((100,102),101)),(((((((50,(49,89)),(51,52)),(((((153,154),58),(61,(59,(57,60)))),((67,68),(62,(64,63)))),(((53,54),(55,56)),(((((111,(109,108)),110),(74,(73,72))),(82,83)),(45,44))))),((116,(115,(112,(114,113)))),((((79,76),75),77),78))),(((38,36),(35,34)),37)),(((85,87),88),(84,86))),(((((93,91),92),90),94),(((95,((98,(96,97)),99)),((((152,((151,150),148)),149),(40,43)),(42,(39,41)))),80))))),((((123,122),(125,(124,126))),((155,(157,158)),(159,156))),((((146,(145,147)),((((167,(168,166)),165),((((33,(32,31)),((28,26),((29,27),30))),(25,(21,(22,(24,23))))),(((((163,(161,162)),164),160),(173,(170,(171,(172,169))))),((12,((16,15),(14,13))),(2,(4,(3,1))))))),((130,(128,131)),(129,127)))),((((((119,118),117),(121,120)),(174,(177,(175,176)))),(((134,(6,5)),((133,132),(187,(188,186)))),(185,(184,183)))),((180,(178,((179,182),181))),(143,((144,(141,142)),140))))),(189,(195,((((136,(137,138)),135),139),(((7,10),(8,9)),11))))))),81);
	TREE 'RAxML Bootstrap Tree+++++' = (((((195,((((155,(156,((158,159),157))),(122,((123,(124,126)),125))),((146,(145,147)),((143,(141,(140,(144,142)))),(((2,(4,(3,1))),(((25,((24,22),(23,21))),((33,(32,31)),(((29,26),(28,27)),30))),(((160,((161,(163,164)),162)),(173,((171,(170,169)),172))),((((15,13),(14,16)),12),(((166,165),167),168))))),(((8,(9,10)),11),7))))),((181,(182,(179,(178,180)))),((((((134,(6,5)),((183,(185,184)),(187,(186,188)))),((((138,(137,139)),136),135),(133,132))),189),((130,(131,128)),(127,129))),((117,(((120,121),118),119)),((177,(176,175)),174)))))),(153,154)),(101,(102,100))),((((86,((88,85),(87,84))),(((((98,97),95),(96,99)),((((91,92),90),(94,93)),(((40,(42,39)),((41,43),(149,(152,(150,(151,148)))))),80))),(37,((34,38),(35,36))))),(((194,(((192,190),193),191)),(116,((78,(76,((79,75),77))),(115,((113,112),114))))),(((74,(73,72)),((110,((108,109),111)),((((61,((60,57),(58,59))),((56,55),(53,54))),(82,83)),(((62,(63,64)),(67,68)),(45,44))))),((89,(50,49)),(52,51))))),(((107,106),105),(103,104)))),81);
	TREE 'RAxML Bootstrap Tree+++++' = ((((105,(107,106)),(103,104)),((((((78,(((79,75),76),77)),((116,(112,113)),(114,115))),(((51,52),(50,(89,49))),((58,(61,(57,(60,59)))),(((68,67),(62,(64,63))),((((108,109),111),110),(((53,(55,54)),56),((72,(73,74)),((44,45),(82,83))))))))),((84,((88,85),(86,87))),(((((97,95),98),(99,96)),((((91,(92,90)),93),94),(80,(((39,42),41),(43,40))))),((((((((144,142),141),(140,143)),(((186,(187,188)),(((((137,136),(139,138)),135),(189,(132,133))),((5,6),134))),(185,(183,184)))),(((((((((21,22),(23,25)),24),((33,(31,32)),(((27,(26,28)),29),30))),(((12,((13,14),(15,16))),(4,(2,(1,3)))),(((((169,170),173),171),172),(((163,161),160),(164,162))))),(((168,166),165),167)),(((7,8),(9,10)),11)),((117,(119,118)),(120,121))),195)),((177,((175,174),176)),(((128,(130,131)),(129,127)),((147,(145,146)),(180,(178,((182,179),181))))))),(((123,122),((124,126),125)),(155,((158,(159,156)),157)))),(34,(37,((35,38),36))))))),((194,(((191,192),190),193)),(101,(100,102)))),((152,((149,148),(151,150))),(154,153)))),81);
	TREE 'RAxML Bootstrap Tree+++++' = ((((((154,153),(((((117,(118,119)),(121,120)),((175,177),(176,174))),((((185,(184,183)),(((123,122),(125,(124,126))),(155,((157,(159,156)),158)))),((195,((((10,7),(8,9)),11),((4,(2,(3,1))),((((16,15),(14,13)),12),(((160,(162,(163,(161,164)))),(173,(172,(171,(169,170))))),(((165,168),(166,167)),((25,((23,(21,22)),24)),((33,(32,31)),(((29,27),30),(28,26)))))))))),((140,(143,(141,(142,144)))),(146,(145,147))))),(((127,131),128),(130,129)))),((((5,6),134),(((139,((136,135),(138,137))),(187,(188,186))),(189,(132,133)))),((181,(179,(180,178))),182)))),(101,((((191,(193,190)),192),194),(100,102)))),((103,104),(105,(107,106)))),((((85,87),(88,84)),86),((((((51,52),(50,(89,49))),((((67,68),64),(62,63)),((((45,44),(((111,108),109),110)),(((54,53),(55,56)),(58,((57,(60,59)),61)))),((82,83),(72,(74,73)))))),(((149,(148,(151,150))),152),(116,(((((76,75),(79,77)),78),(114,115)),(112,113))))),((36,38),((37,34),35))),((((96,97),(95,98)),99),((80,(((39,41),(42,40)),43)),((94,93),((90,91),92))))))),81);
	TREE 'RAxML Bootstrap Tree+++++' = (((((194,(190,((193,192),191))),(101,(100,102))),((((((154,153),(94,((92,(90,93)),91))),((((((158,157),155),(159,156)),((122,123),(124,(126,125)))),(((195,(((141,(144,(142,143))),140),((((119,117),118),(120,121)),((177,(174,176)),175)))),((((((((138,137),139),136),135),((145,147),146)),(189,((132,133),((5,6),(((185,(184,183)),(187,(188,186))),134))))),(((131,128),130),(127,129))),((179,(181,(180,178))),182))),((((((167,(166,168)),165),((((25,23),24),(21,22)),((33,(31,32)),(30,(((27,29),28),26))))),((173,(171,((172,169),170))),((164,(161,(162,163))),160))),((((15,(14,16)),13),12),(4,(2,(1,3))))),((((7,9),8),10),11)))),((((41,39),42),(((152,((151,148),150)),149),(40,43))),80))),((95,98),(99,(96,97)))),(((36,38),((34,35),37)),(((86,85),(87,84)),88))),(((78,(((79,76),77),75)),((116,(113,112)),(115,114))),(((52,51),(50,(49,89))),(58,(((59,(57,60)),61),(((((107,(106,105)),(83,82)),(((54,56),(53,55)),(44,45))),((110,((111,109),108)),((73,72),74))),((68,67),(64,(63,62)))))))))),(104,103)),81);
	TREE 'RAxML Bootstrap Tree+++++' = ((((((((((174,(175,(177,176))),((121,120),((119,118),117))),((((147,(145,146)),((140,(141,((142,144),143))),(((10,((7,8),11)),9),(((2,(3,1)),4),((12,((14,13),(16,15))),(((((166,167),(165,168)),((162,164),(163,(161,160)))),(((171,172),(170,169)),173)),(((25,(21,23)),(22,24)),((((29,28),30),(26,27)),((31,32),33))))))))),((((188,186),187),((134,(6,5)),((189,(135,(((137,136),139),138))),(133,132)))),(184,(183,185)))),((180,(((182,179),181),178)),(((130,129),128),(131,127))))),195),((155,((157,(156,159)),158)),(((125,126),124),(122,123)))),(154,153)),((194,(190,(193,(191,192)))),((100,102),101))),(((((((90,93),(91,92)),94),((43,40),((80,42),(39,41)))),(((((99,97),95),98),96),((34,((36,38),(37,35))),(((86,85),87),(88,84))))),((116,((((113,112),114),115),(78,((75,(76,79)),77)))),(((51,52),((49,89),50)),(((61,(57,60)),(58,59)),(((56,(53,54)),55),((((72,(74,73)),(83,82)),((63,(62,64)),(68,67))),((44,45),(((108,111),109),110)))))))),(149,(151,((152,150),148))))),((104,103),(105,(106,107)))),81);
	TREE 'RAxML Bootstrap Tree+++++' = ((((((100,102),101),((((191,(192,(193,190))),194),(153,154)),(((((((121,120),(117,(119,118))),(((177,176),175),174)),(((9,8),(10,(7,11))),(((4,(2,(3,1))),((13,14),(16,(15,12)))),((((33,(31,32)),((((30,27),28),29),26)),(25,((24,(22,23)),21))),(((167,166),(165,168)),(((((161,162),163),164),160),(((171,169),(172,170)),173))))))),(((182,(179,(181,(178,180)))),((((142,(144,140)),141),143),(((((156,159),158),((((126,125),124),(123,122)),157)),155),(146,(145,147))))),(((128,(130,131)),(127,129)),(((187,(186,188)),((189,(132,133)),((6,5),134))),(185,(184,183)))))),195),(135,((138,136),(139,137)))))),((((38,36),(34,(37,35))),((((((96,97),98),99),95),(((152,((151,(150,148)),149)),(40,43)),(41,(39,42)))),(80,(((((85,86),88),84),87),(((93,92),(90,91)),94))))),((116,((78,((76,(75,79)),77)),((113,(114,112)),115))),((((((44,45),(82,83)),((58,(((54,53),55),56)),((60,(59,57)),61))),((63,(62,64)),(67,68))),((110,((108,111),109)),(72,(74,73)))),(((89,49),50),(51,52)))))),((103,104),(105,(107,106)))),81);
	TREE 'RAxML Bootstrap Tree+++++' = ((((((154,153),(((((158,(156,159)),157),155),((124,(126,125)),(122,123))),(((((((128,127),(130,131)),129),((((9,(11,8)),(7,10)),((4,(1,(3,2))),(((((31,(32,33)),((((26,30),29),(28,27)),((24,((21,23),22)),25))),(((((162,163),161),164),160),(173,(172,((169,171),170))))),((13,(16,14)),(12,15))),(((166,167),168),165)))),((143,((141,(142,144)),140)),((147,146),145)))),195),(((134,(5,6)),((((137,((136,139),138)),135),((184,(183,185)),((187,186),188))),(132,133))),(189,(((121,120),(117,(119,118))),((177,(175,176)),174))))),(182,((179,(178,180)),181))))),(((194,(((191,192),190),193)),(((151,(150,148)),149),152)),(101,(102,100)))),((((116,(113,112)),((114,115),(78,(76,((75,79),77))))),(((89,49),(50,(51,52))),((58,(61,(59,(57,60)))),(((((73,74),72),((110,(108,109)),111)),((82,83),(((53,54),(56,55)),(44,45)))),((68,67),(62,(64,63))))))),((80,((43,40),((39,42),41))),(((99,((96,98),(95,97))),((((87,86),88),(84,85)),((34,(35,37)),(38,36)))),(((90,91),92),(94,93)))))),((105,(106,107)),(103,104))),81);
	TREE 'RAxML Bootstrap Tree+++++' = (((((((80,(((41,40),(43,39)),42)),((((92,(91,90)),(93,94)),((87,((86,(84,85)),88)),((36,38),(34,(35,37))))),((97,((98,95),96)),99))),((153,154),(((155,((158,(159,156)),157)),(((124,125),122),(123,126))),(((195,(((9,(8,(7,10))),11),((((25,(21,((23,22),24))),(((31,32),33),((30,28),(27,(29,26))))),((((165,168),166),167),((((163,(162,161)),164),160),(173,(((171,170),172),169))))),((4,(2,(1,3))),((15,(16,(13,14))),12))))),((140,(143,((144,142),141))),(((((189,(5,6)),(132,133)),134),(188,(186,187))),((183,184),185)))),((((((119,120),118),121),117),(177,(175,(174,176)))),(((((((135,139),136),138),137),(146,(147,145))),(((127,130),128),(129,131))),(182,((180,(178,179)),181)))))))),((101,(102,100)),(149,((150,148),(151,152))))),(((104,103),(105,(106,107))),(194,(191,((193,190),192))))),((116,((112,(113,(114,115))),(78,((77,79),(76,75))))),(((((68,67),(((74,(73,72)),((64,(63,62)),(82,83))),((44,45),((109,(108,111)),110)))),((53,55),(54,56))),((((57,60),59),61),58)),((49,(50,89)),(52,51))))),81);
	TREE 'RAxML Bootstrap Tree+++++' = ((((104,103),(105,(107,106))),((((102,100),((149,(151,(152,(150,148)))),101)),((153,154),((143,((140,(142,144)),141)),(((((147,146),145),(((185,(183,184)),(((126,(125,124)),(122,123)),(((156,(158,159)),157),155))),((175,(177,(176,174))),((120,121),(117,(118,119)))))),(((128,(130,131)),(129,127)),(182,(179,(180,(181,178)))))),((((187,(188,186)),(((133,132),189),(134,(6,5)))),(((136,135),(137,139)),138)),(195,(((8,11),((7,10),9)),((4,(2,(1,3))),((((160,((162,163),(164,161))),(173,((172,171),(169,170)))),((((166,168),167),165),((((21,23),(22,24)),25),((33,(31,32)),(26,((30,(27,29)),28)))))),((15,16),(14,(12,13)))))))))))),(((194,(190,(193,(191,192)))),(((78,((79,77),(76,75))),((115,(114,112)),113)),((((54,(56,(55,53))),((((59,(60,57)),61),58),((((82,(73,(72,74))),83),(((108,(111,109)),110),(45,44))),((62,(63,64)),(68,67))))),((52,51),(50,(89,49)))),116))),((85,((86,88),(84,87))),((37,((34,(36,38)),35)),((((97,95),(96,99)),98),(((43,40),((39,42),41)),(((93,94),(90,(91,92))),80)))))))),81);
	TREE 'RAxML Bootstrap Tree+++++' = (((((((((((98,(97,96)),99),95),(((91,(92,90)),(94,93)),(80,((43,40),((42,39),41))))),(((35,(38,36)),34),37)),(((85,87),84),(88,86))),(((149,(((151,148),152),150)),(116,((78,((77,76),(79,75))),(114,((112,115),113))))),((((((55,53),56),54),(((67,68),(64,(62,63))),(((((108,109),111),110),(44,45)),((74,(73,72)),(83,82))))),(58,(((60,57),59),61))),((50,(89,(((194,(193,192)),(190,191)),49))),(52,51))))),((105,(106,107)),(103,104))),((101,(100,102)),((((((183,184),185),(((187,188),186),(((6,5),134),(133,132)))),(((130,(128,131)),(127,129)),(((((117,(120,((121,118),119))),(175,(177,(176,174)))),((140,(143,((142,141),144))),(146,(147,145)))),((182,(179,(181,(180,178)))),((((10,9),(8,(11,7))),(((((32,31),33),(((27,26),30),(29,28))),(25,(23,((21,24),22)))),((4,(2,(1,3))),((((15,12),13),(14,16)),(((165,167),(168,166)),((160,((163,(164,162)),161)),(((169,170),(171,172)),173))))))),((((122,124),123),(126,125)),((157,(158,(156,159))),155))))),195))),((((138,137),136),135),139)),189))),(154,153)),81);
	TREE 'RAxML Bootstrap Tree+++++' = ((((96,(97,((((((((85,87),88),(86,84)),(((((((193,190),(191,192)),194),116),(((79,(77,78)),(76,75)),(((113,112),115),114))),((((89,49),50),(51,52)),(((54,(56,53)),55),((58,(59,((60,57),61))),(((((67,68),(64,(63,62))),(82,83)),(45,44)),((((109,108),111),110),(72,(74,73)))))))),((34,(35,(38,36))),37))),(((((41,39),40),42),43),(80,((93,((90,92),91)),94)))),98),99),95))),(((104,103),(105,(107,106))),(((149,((150,(148,151)),152)),(101,(100,102))),(154,153)))),((((132,133),((134,(6,5)),((186,(188,187)),189))),(185,(184,183))),((195,((((138,137),(139,136)),135),((((168,((165,166),167)),((173,(170,(171,(169,172)))),((((162,161),164),163),160))),(((25,((24,(21,22)),23)),((33,(31,32)),((29,(26,30)),(28,27)))),((4,(2,(1,3))),(12,((13,14),(15,16)))))),((8,(9,(10,7))),11)))),(((129,127),(128,(131,130))),(((182,(179,(181,(178,180)))),(143,((142,(144,140)),141))),((((177,(175,176)),174),((117,(119,118)),(121,120))),(((((158,(159,156)),157),155),((((126,124),125),123),122)),(146,(147,145))))))))),81);
	TREE 'RAxML Bootstrap Tree+++++' = (((194,(((191,193),190),192)),(149,(152,((151,150),148)))),((((107,(106,105)),(104,103)),((((166,167),(168,165)),(101,(102,100))),(((((126,(125,124)),(123,122)),(((158,157),155),(156,159))),((((((((28,27),30),(29,26)),(33,(32,31))),(((22,21),(24,23)),25)),(((((4,3),1),2),(13,(((14,12),16),15))),((173,(((170,172),169),171)),(160,(162,(164,(161,163))))))),(182,((181,(178,180)),179))),(((130,(128,131)),(127,129)),((((143,((141,142),(140,144))),((((10,8),(7,9)),11),(117,((120,(119,118)),121)))),(((((176,174),177),175),(146,(147,145))),(((184,183),185),(((133,132),((5,6),134)),(189,((135,((139,(136,137)),138)),(187,(188,186)))))))),195)))),(153,154)))),(((116,((((112,115),113),114),(78,(((77,76),75),79)))),(((52,51),(50,(49,89))),((64,(63,62)),((68,67),(((((55,(53,54)),56),(58,(61,((60,57),59)))),((73,(72,74)),((45,44),(((108,109),111),110)))),(83,82)))))),(((((((((91,90),92),(94,93)),((84,88),((86,85),87))),80),(((43,39),(40,41)),42)),((95,97),99)),(96,98)),((38,36),(34,(35,37)))))),81);
	TREE 'RAxML Bootstrap Tree+++++' = ((((103,104),(107,(106,105))),(((((152,((148,151),150)),149),((((84,86),88),(85,87)),(((34,(35,(38,36))),37),((((95,96),99),(98,97)),(((91,(90,92)),(93,94)),(80,(((41,39),42),(40,43)))))))),(((((63,(62,64)),((68,67),(((72,(73,74)),(110,((109,108),111))),((44,45),(((55,54),(53,56)),(83,82)))))),(58,(60,((57,59),61)))),((50,(89,49)),(51,52))),(116,(((78,(79,(76,(77,75)))),(115,114)),(112,113))))),((101,(102,100)),((154,153),((((((140,((142,144),(141,143))),(((9,(10,(7,8))),11),((((33,(32,31)),((26,27),((28,29),30))),((((23,21),22),24),25)),(((((166,165),168),167),((173,((169,171),(172,170))),(((163,161),(160,164)),162))),((((3,1),4),2),((12,(13,14)),(15,16))))))),((((182,(179,(181,(180,178)))),(((120,121),(117,(118,119))),((177,(175,176)),174))),((((122,123),((125,126),124)),(155,((156,(159,158)),157))),(146,(147,145)))),(((128,(131,129)),127),130))),195),((((133,132),((187,(188,186)),((134,(5,6)),(185,(184,183))))),(135,(((138,137),136),139))),189)),(194,(((191,193),192),190))))))),81);
	TREE 'RAxML Bootstrap Tree+++++' = ((((104,103),(105,(106,107))),((((194,((192,(191,190)),193)),((100,102),101)),((153,154),((135,((138,137),(136,139))),(195,(((7,(9,(10,(11,8)))),(((((13,12),14),(15,16)),(4,(2,(3,1)))),(((((24,(22,21)),23),25),((33,(31,32)),(26,((28,27),(29,30))))),(((164,(162,(160,(161,163)))),((170,(171,(169,172))),173)),(((165,167),166),168))))),((((((117,(119,118)),(120,121)),(174,(177,(175,176)))),(((188,186),187),((185,(183,184)),(134,((189,(133,132)),(5,6)))))),(((140,(143,(141,(144,142)))),(145,(147,146))),((((125,124),126),(122,123)),(((158,(156,159)),157),155)))),((182,(179,(181,(178,180)))),((129,127),((131,130),128))))))))),((((((87,85),88),(84,86)),(((37,(34,35)),(38,36)),((((99,(98,96)),97),95),(((91,(92,90)),(94,93)),(80,((43,40),((41,39),42))))))),((50,(49,89)),(52,51))),(((58,(59,((60,57),61))),(((((109,111),108),110),(74,(72,73))),(((64,(63,62)),(68,67)),(((82,83),(((53,54),55),56)),(44,45))))),(116,((((115,114),(78,((77,75),(79,76)))),(113,112)),(152,(149,(150,(151,148)))))))))),81);
	TREE 'RAxML Bootstrap Tree+++++' = ((((103,104),(105,(106,107))),((((((((97,((96,95),98)),99),(((93,94),((91,92),90)),(80,((40,43),((42,39),41))))),(37,(35,(34,(38,36))))),((((86,87),84),85),88)),((((194,(193,((190,191),192))),116),(((114,115),(78,(76,((75,79),77)))),(112,113))),(((89,(50,49)),(52,51)),(((((73,(72,74)),(110,((109,108),111))),(((45,44),(83,82)),(((55,53),56),54))),((63,(64,62)),(68,67))),(58,(61,(60,(59,57)))))))),(149,((150,(148,151)),152))),(((154,153),((((((131,128),130),(127,129)),(((((134,(6,5)),(((((135,137),(139,138)),136),(132,133)),189)),((187,(188,186)),((183,185),184))),((((175,176),174),177),(((119,118),117),(121,120)))),(((146,(147,145)),((((144,142),140),141),143)),195))),(180,((178,(182,179)),181))),(((((123,122),(126,124)),125),(155,((158,(159,156)),157))),(((168,((165,166),167)),(((2,(3,(1,4))),(12,((15,(13,16)),14))),((((160,(164,161)),(163,162)),(173,(172,((170,169),171)))),((33,(31,32)),(((26,27),((30,29),28)),(25,((23,(21,22)),24))))))),((((11,9),10),7),8))))),(101,(100,102))))),81);
	TREE 'RAxML Bootstrap Tree+++++' = ((((((182,(181,(179,(178,180)))),(((((((140,((142,144),(143,141))),(146,(145,147))),195),(184,(183,185))),((131,(130,128)),(129,127))),((((((139,136),(135,137)),138),((((6,5),(132,133)),189),134)),(188,(186,187))),((177,((176,174),175)),(117,((120,121),(118,119)))))),(((9,(10,(7,8))),11),(((12,(13,(16,(15,14)))),(4,(3,(1,2)))),((((33,(31,32)),((26,(27,28)),(29,30))),(25,((21,24),(22,23)))),((((171,169),(172,170)),173),(160,(163,(161,(162,164)))))))))),((((166,(165,168)),167),(((123,122),126),(124,125))),(155,(157,((158,159),156))))),(153,154)),((((80,((43,40),((41,42),39))),((((92,91),90),(93,94)),(((((99,98),96),97),95),((((84,87),(85,88)),86),((35,((38,36),34)),37))))),((149,(152,((151,148),150))),(((58,(((57,60),(61,59)),(((64,(63,62)),(67,68)),((((44,45),((((108,109),111),110),((74,(73,72)),((194,(190,((193,191),192))),(105,(107,106)))))),(82,83)),((53,54),(55,56)))))),((49,(89,50)),(52,51))),((116,(115,(112,(114,113)))),(78,((77,76),(75,79))))))),((104,103),((102,100),101)))),81);
	TREE 'RAxML Bootstrap Tree+++++' = ((((((80,((((91,90),(92,93)),94),(((85,(86,((88,84),87))),(((((82,83),((((54,55),(56,53)),(58,(61,(57,(60,59))))),((((64,(63,62)),(68,67)),((73,(74,72)),(((111,109),108),110))),(44,45)))),((51,52),(49,(89,50)))),(116,(((115,114),(78,(79,((76,75),77)))),(113,112)))),((36,38),((35,37),34)))),((99,((98,97),96)),95)))),(41,(42,39))),(43,40)),((((153,154),((((((117,(121,118)),(119,120)),(174,(177,(175,176)))),(((131,(127,(130,129))),128),((((146,(145,147)),((((((1,3),2),4),(((((13,14),(16,15)),12),((33,(31,32)),((((26,30),(28,27)),29),(((21,(23,22)),24),25)))),((173,((170,169),(172,171))),(160,(161,(163,(162,164))))))),(((8,7),(9,10)),11)),(143,(140,((142,144),141))))),195),(182,(181,(180,(179,178))))))),(((134,(5,6)),((184,(185,183)),((((135,137),139),(136,138)),(187,(188,186))))),((132,133),189))),(((126,(125,124)),(123,122)),(155,(((157,159),156),158))))),((((165,167),166),168),(101,(102,100)))),((194,(192,(193,(190,191)))),((104,103),(105,(107,106)))))),(149,(152,(148,(151,150))))),81);
	TREE 'RAxML Bootstrap Tree+++++' = ((((((106,107),105),(104,103)),((((((((((7,8),(11,(10,9))),(((((21,(22,23)),(24,25)),((33,(32,31)),((26,(27,29)),(30,28)))),(((4,(2,(1,3))),((15,16),((14,13),12))),(((162,163),((161,164),160)),(173,(170,((169,172),171)))))),(166,(168,(165,167))))),(((((127,130),128),(129,131)),(((((117,118),119),(120,121)),((177,(175,176)),174)),((((186,188),187),((189,(132,133)),((5,6),134))),(185,(184,183))))),(195,(((((139,138),136),(135,137)),(182,(179,(181,(178,180))))),((140,(142,(141,(144,143)))),((146,147),145)))))),((155,(157,((158,159),156))),(((124,123),(126,125)),122))),(34,(35,(36,(37,38))))),((86,87),((85,84),88))),((95,((97,(96,98)),99)),(((((90,91),93),92),94),(((40,43),(39,(41,42))),80)))),((116,(((78,(79,((75,76),77))),(114,115)),(113,112))),((((73,(74,72)),(82,83)),(((109,(111,(108,110))),(44,45)),((((53,55),(54,56)),(58,(61,(59,(57,60))))),((64,(62,63)),(67,68))))),(((89,49),50),(52,51))))),((194,(((192,191),193),190)),(152,(149,((151,148),150)))))),((153,154),(101,(100,102)))),81);
	TREE 'RAxML Bootstrap Tree+++++' = (((((106,(107,105)),(104,103)),((((((((92,(93,91)),90),94),(((40,43),((42,39),41)),80)),((96,(99,97)),(95,98))),(((((122,((123,124),(126,125))),((157,(156,(159,158))),155)),(((((8,(9,10)),7),11),((4,(2,(1,3))),(((((33,(31,32)),((((26,28),(29,27)),30),((((22,21),24),23),25))),(((172,((170,169),171)),173),(160,(164,(161,(162,163)))))),(167,(165,(168,166)))),((((13,15),12),16),14)))),(((((131,(128,130)),(127,129)),((((136,138),(139,137)),135),((147,146),145))),195),((140,((141,(142,144)),143)),(((((119,118),117),(121,120)),(177,((175,174),176))),((182,(179,(181,(178,180)))),((185,(184,183)),(((188,(186,187)),(((5,6),189),(133,132))),134)))))))),((38,36),(37,(34,35)))),(((88,84),(86,85)),87))),(((((55,((56,53),54)),((61,((57,60),59)),58)),(((44,45),((109,(111,108)),110)),(((72,74),73),(((67,68),(62,(63,64))),(82,83))))),((52,51),(50,(49,89)))),(116,((78,((75,77),(79,76))),((113,(112,114)),115))))),((194,(((192,190),191),193)),((102,100),101)))),((149,((150,148),(151,152))),(153,154))),81);
	TREE 'RAxML Bootstrap Tree+++++' = ((((105,(107,106)),(104,103)),((((((((194,(((191,193),190),192)),(152,(149,((148,151),150)))),(116,(((113,112),115),114))),(78,((76,(77,75)),79))),(((49,89),(50,(52,51))),(((68,67),(((((56,55),(53,54)),((((109,108),110),111),((82,83),(73,(72,74))))),(44,45)),(64,(63,62)))),(58,(((59,57),60),61))))),((((85,87),84),(86,88)),(((80,((40,43),((39,42),41))),((93,94),((92,91),90))),((((98,96),97),99),((37,((34,36),(38,35))),95))))),(((100,102),101),(153,154))),((((130,(128,131)),(129,127)),(((((179,(180,(178,181))),182),((175,((176,174),177)),((119,(118,117)),(121,120)))),195),(((155,(((159,156),158),157)),((122,123),(125,(124,126)))),((((((2,((1,3),4)),(12,(((15,16),13),14))),(((173,(172,(170,(169,171)))),(((164,(161,162)),163),160)),((31,(33,32)),((((28,29),30),(27,26)),(((22,21),25),(23,24)))))),((166,(167,168)),165)),((11,8),((7,9),10))),((((140,142),141),(144,143)),(146,(145,147))))))),((185,(184,183)),(((6,5),(189,((135,(((137,138),136),139)),(133,132)))),(134,(187,(188,186)))))))),81);
	TREE 'RAxML Bootstrap Tree+++++' = ((((103,104),(105,(106,107))),((101,(100,102)),(((34,((35,38),36)),37),((((97,(95,96)),(99,98)),(((93,94),(91,(92,90))),((80,((41,40),((43,39),42))),(((116,((113,((112,114),115)),(78,(77,(79,(75,76)))))),(((((45,44),((83,82),((58,(61,(59,(57,60)))),((55,(56,53)),54)))),((68,67),(62,(63,64)))),((72,(74,73)),((111,(108,109)),110))),((51,52),(50,(49,89))))),(((((((((130,128),131),(127,129)),((180,(181,(178,(182,179)))),(((((137,139),(135,138)),136),195),((((10,8),(7,(11,9))),(((167,(166,165)),168),((((160,(161,(163,(164,162)))),(((169,170),(172,171)),173)),((4,(2,(3,1))),((15,16),((13,14),12)))),((((30,(28,27)),(26,29)),(31,(32,33))),(24,(23,(25,(21,22)))))))),((140,(141,((142,144),143))),(147,(145,146))))))),(((120,121),((117,118),119)),((175,(176,177)),174))),((((187,(188,186)),((5,6),134)),((133,132),189)),(185,(183,184)))),(((123,122),(125,(124,126))),(157,(155,((156,158),159))))),((194,(193,(191,(190,192)))),(149,(((151,150),152),148)))),(154,153)))))),((84,88),((87,85),86)))))),81);
	TREE 'RAxML Bootstrap Tree+++++' = (((((101,(102,100)),((154,153),((((152,(149,((151,148),150))),(194,(191,((190,193),192)))),(((88,86),((85,84),87)),((((50,(49,89)),(51,52)),(((74,72),73),((110,((111,109),108)),((((83,82),(45,44)),((64,(63,62)),(67,68))),((58,((61,(57,60)),59)),((116,(((115,114),(78,((79,(75,76)),77))),(113,112))),((54,(53,56)),55))))))),(37,(34,(36,(38,35))))))),((95,((98,(96,97)),99)),(((((92,90),91),93),94),(80,((41,40),((39,43),42)))))))),(((182,(181,(180,(178,179)))),((((177,(174,(176,175))),((117,(118,119)),(121,120))),(((143,(((144,142),140),141)),(146,(145,147))),((155,((158,(156,159)),157)),(((125,124),122),(126,123))))),((((184,183),185),((((((5,6),134),(188,(186,187))),189),(132,133)),(135,((137,(139,136)),138)))),((((((10,9),11),8),7),((((((16,15),(13,14)),12),(((4,3),1),2)),(((173,((169,172),(170,171))),(160,(161,(162,(163,164))))),((25,((22,21),(24,23))),((((28,26),30),(29,27)),(33,(31,32)))))),(167,((168,166),165)))),195)))),(((128,131),130),(129,127)))),((104,103),((107,106),105))),81);
	TREE 'RAxML Bootstrap Tree+++++' = ((((((149,(150,152)),(151,148)),(194,(190,((191,192),193)))),(((78,((75,(77,79)),76)),((116,(112,113)),(115,114))),(((50,(51,52)),(89,49)),(58,((((83,82),(((56,(54,53)),55),(44,45))),(((110,(111,(109,108))),(73,(72,74))),(61,(59,(60,57))))),((67,68),((62,63),64))))))),(((((((95,99),98),(96,97)),(((((40,41),(42,43)),39),80),(((93,91),(90,92)),94))),(((((((((142,144),141),(143,140)),(11,(((10,7),8),9))),((((((166,167),(168,165)),(((((169,171),172),170),173),(160,(163,(164,(162,161)))))),(((23,(21,22)),(24,25)),((((29,28),30),(27,26)),(33,(31,32))))),((((15,16),(14,13)),12),(4,(2,(1,3))))),195)),((((118,((117,(120,121)),119)),((174,(177,175)),176)),((146,(145,147)),((182,(179,(181,(180,178)))),(((127,128),131),(129,130))))),(((((186,188),187),134),(((132,133),189),((135,(136,(138,(137,139)))),(5,6)))),(185,(183,184))))),((((126,125),122),(124,123)),(155,((158,(159,156)),157)))),((37,(34,35)),(38,36))),((88,(85,84)),(87,86)))),(154,153)),(101,(100,102)))),((103,104),(105,(106,107))),81);
	TREE 'RAxML Bootstrap Tree+++++' = ((((103,104),(107,(105,106))),(((152,(149,((148,150),151))),((((((((((59,(57,60)),61),((67,68),(64,(62,63)))),(58,(((56,55),53),54))),((44,45),(((108,111),109),110))),(83,82)),((74,73),72)),((51,52),((89,49),50))),(116,(((77,(79,(75,76))),78),((112,(113,115)),114)))),(((34,((35,(38,36)),37)),((85,84),((87,86),88))),(((91,(92,90)),(93,94)),(80,((((95,97),(99,96)),98),(((41,40),(39,42)),43))))))),(((153,154),(((((9,8),(10,7)),11),((((12,((15,16),(13,14))),(4,(2,(3,1)))),((((33,(31,32)),(((27,30),28),(29,26))),(25,((24,22),(21,23)))),((173,(170,(171,(169,172)))),((((162,163),161),164),160)))),(((167,168),166),165))),((195,((143,((140,(142,144)),141)),((((155,(((159,156),158),157)),(122,(126,(123,(124,125))))),(((129,128),(131,130)),127)),((145,(147,146)),((180,((181,178),(179,182))),(((117,(118,119)),(121,120)),(174,(177,(175,176))))))))),((183,(184,185)),((188,(186,187)),(134,((133,132),(189,((5,6),(135,((136,137),(139,138)))))))))))),((194,(((191,193),190),192)),((102,100),101))))),81);
	TREE 'RAxML Bootstrap Tree+++++' = (((((116,(((78,(76,(77,(75,79)))),(115,114)),(113,112))),(((52,51),(50,(49,89))),((74,(72,73)),((((82,83),((64,(63,62)),(67,68))),((45,44),((53,((54,55),56)),(58,(61,((60,59),57)))))),((109,(108,111)),110))))),((((35,36),(34,38)),37),(((((97,98),95),(99,96)),((92,(91,90)),(93,(94,(80,((41,(42,39)),(((((168,166),165),167),(149,((150,(148,151)),152))),(40,43)))))))),(((88,84),(86,85)),87)))),(((154,153),(((((((26,(29,30)),(28,27)),(33,(32,31))),(((21,22),(23,24)),25)),(((173,(169,(172,(170,171)))),((((164,162),163),161),160)),((4,(2,(1,3))),(((15,16),(14,13)),12)))),(195,(((((145,(147,146)),(((189,(6,5)),(132,133)),((187,(186,188)),(134,((183,184),185))))),((((142,(144,140)),141),143),(182,((181,(180,178)),179)))),((((176,175),177),174),((117,(118,119)),(121,120)))),(((((138,139),135),(137,136)),(11,((9,10),(7,8)))),(((127,130),128),(131,129)))))),((((158,(159,156)),157),155),(((124,(126,125)),123),122)))),(((103,104),(105,(106,107))),((194,(190,((193,191),192))),((100,102),101))))),81);
	TREE 'RAxML Bootstrap Tree+++++' = ((((101,(102,100)),(((105,(106,107)),(103,104)),(((((80,((43,40),((41,42),39))),(94,((90,(92,93)),91))),((((99,96),97),95),98)),(((36,38),((37,34),35)),((((86,85),84),87),88))),((((149,((150,151),148)),152),(194,((192,193),(191,190)))),(((((89,49),50),(52,51)),(116,((78,(((75,79),76),77)),((113,112),(114,115))))),(((((53,(56,(55,54))),(((58,(60,((61,57),59))),((62,63),64)),(67,68))),((44,45),((108,(111,109)),110))),(82,83)),((74,73),72))))))),((154,153),(189,(((((188,186),187),(132,133)),(134,(6,5))),((((120,121),(117,(119,118))),(174,(177,(175,176)))),(195,((((185,(184,183)),((((122,123),((126,125),124)),((157,(158,(159,156))),155)),(182,(179,(181,(180,178)))))),((143,((141,(142,144)),140)),((((139,136),(137,138)),135),((11,((10,9),(8,7))),(((2,((4,1),3)),(((25,((21,22),(24,23))),((((26,28),(29,27)),30),((31,32),33))),((((15,16),(13,14)),12),((((161,163),(164,162)),160),((171,(169,(170,172))),173))))),(168,(167,(165,166)))))))),(((131,(130,128)),(129,127)),((147,145),146))))))))),81);
	TREE 'RAxML Bootstrap Tree+++++' = ((((101,(102,100)),((((105,(107,106)),(104,103)),(((((84,87),(86,85)),88),(((34,(35,37)),(38,36)),(((80,((43,40),((39,42),41))),((91,(90,(92,93))),94)),(((97,98),(99,95)),96)))),((((72,(74,73)),((82,83),((((108,111),109),110),(((54,53),(55,56)),((44,45),(((61,((57,60),59)),58),((63,62),(64,(67,68))))))))),((52,51),(49,(89,50)))),((((((150,148),151),149),152),((78,(((77,79),75),76)),(((114,112),113),115))),116)))),(153,154))),(((155,((158,(156,159)),157)),((((124,(126,125)),123),122),((168,166),(167,165)))),((((((129,128),131),(127,130)),(146,(147,145))),((((177,((176,175),174)),(180,(182,(178,(181,179))))),((((184,183),185),((133,132),((((119,(117,118)),(120,121)),((6,5),134)),(188,(186,187))))),(140,(141,((143,144),142))))),((11,((9,(10,7)),8)),195))),(189,(((4,(2,(1,3))),((16,15),((13,14),12))),((((161,163),((160,162),164)),((170,((169,171),172)),173)),(((33,(31,32)),((29,((27,26),28)),30)),(((25,22),(21,24)),23)))))))),((135,(((136,137),138),139)),(194,((192,190),(193,191)))),81);
	TREE 'RAxML Bootstrap Tree+++++' = ((((194,(193,((191,190),192))),((((106,(107,105)),(103,104)),((149,((151,(148,150)),152)),(((((85,86),88),(84,87)),(((34,(35,37)),(38,36)),(((((98,97),96),95),99),(((90,(92,91)),(93,94)),(80,((40,43),(42,(41,39)))))))),(((51,52),(50,(49,89))),((((((76,75),79),77),78),(((113,(114,112)),115),116)),((58,(59,(61,(57,60)))),((55,((53,54),56)),(((((68,67),(64,(62,63))),(82,83)),((74,72),73)),((44,45),((108,(111,109)),110)))))))))),((((158,(159,(157,156))),155),((124,(126,125)),(123,122))),(((((174,(175,(176,177))),((119,(118,117)),(120,121))),(((182,(179,(181,(180,178)))),((146,(145,147)),(140,(((142,144),143),141)))),195)),((((184,183),185),(((186,188),187),((189,(134,(5,6))),(133,132)))),(((135,((137,(138,139)),136)),(((10,8),(7,9)),11)),((130,(131,128)),(127,129))))),(((167,(166,168)),165),(((((23,22),24),(21,25)),((33,(32,31)),((26,(27,28)),(30,29)))),(((((172,171),(169,170)),173),((162,160),((164,161),163))),(((2,(3,1)),4),(12,((15,16),(14,13))))))))))),((101,(100,102)),(153,154))),81);
	TREE 'RAxML Bootstrap Tree+++++' = (((((((83,82),((45,44),((((72,74),73),(110,((109,108),111))),((64,(63,62)),(((67,68),(58,((55,53),(56,54)))),((61,59),(60,57))))))),(116,((112,113),(((194,((190,(191,192)),193)),(78,(((75,77),79),76))),(114,115))))),((52,51),(50,(89,49)))),((101,(100,102)),((154,153),(((((91,(92,(93,90))),94),((((((84,86),87),85),88),80),(((41,40),(39,42)),43))),(((152,(((151,148),150),149)),((((125,(124,126)),(123,122)),(155,(157,(158,(156,159))))),(((((((184,183),185),((186,(188,187)),((((135,(139,(138,(137,136)))),(133,132)),189),((6,5),134)))),((((175,176),177),174),((117,(119,118)),(121,120)))),((131,(128,130)),(127,129))),((((((((((170,(171,(172,169))),173),((((160,163),164),162),161)),((25,((22,24),(23,21))),((32,(31,33)),(((28,29),(26,30)),27)))),((16,15),(12,(13,14)))),((4,1),(3,2))),(((166,167),(165,168)),(((9,(10,7)),8),11))),(143,(((144,142),140),141))),(146,(145,147))),195)),(180,(182,((181,179),178)))))),((36,38),(34,(35,37))))),((96,((98,99),97)),95))))),((103,104),(105,(107,106)))),81);
	TREE 'RAxML Bootstrap Tree+++++' = ((((((192,((193,191),190)),194),((103,104),(105,(107,106)))),((((116,(113,112)),(114,115)),(78,(((79,76),75),77))),(((51,52),(50,(49,89))),(((((64,62),63),(67,68)),(((72,(74,73)),((111,(109,108)),110)),((((53,55),54),56),((82,83),(44,45))))),(57,((61,(58,59)),60)))))),(((149,(152,((151,150),148))),((100,102),101)),((((((97,99),(95,(96,98))),(((94,93),(91,(90,92))),((40,43),(80,((39,41),42))))),(37,(((36,38),34),35))),(88,(85,((84,87),86)))),((154,153),(((195,(((140,(((142,144),143),141)),(((186,188),187),(184,(183,185)))),(((146,(147,145)),(((128,(130,131)),(127,129)),(180,((178,(181,182)),179)))),((122,(123,(124,(125,126)))),((157,(158,(159,156))),155))))),(((((176,175),177),174),((117,(119,118)),(120,121))),(((134,(5,6)),(133,132)),(189,((138,(137,135)),(136,139)))))),(((166,((167,165),168)),(11,((9,8),(7,10)))),(((12,((15,16),(14,13))),(4,(2,(1,3)))),(((173,(((171,172),170),169)),((160,161),(164,(163,162)))),(((33,(31,32)),(((30,(26,29)),28),27)),((22,(25,24)),(21,23))))))))))),81);
	TREE 'RAxML Bootstrap Tree+++++' = (((149,((151,(148,150)),152)),((((((85,(84,87)),(86,88)),(((((95,98),99),(97,96)),((80,(((41,39),42),(43,40))),((92,(91,90)),(94,93)))),((34,(37,36)),(38,35)))),(((((194,(190,(191,(192,193)))),116),(113,112)),(((((79,(77,75)),76),78),114),115)),(((51,52),(49,(89,50))),(((((63,62),64),(68,67)),((((74,73),72),(((111,109),108),110)),(((82,83),(44,45)),(54,(56,(53,55)))))),(58,(((60,57),59),61)))))),((106,(107,105)),(104,103))),(((154,153),(((122,((124,(126,125)),123)),(((156,(158,159)),157),155)),((195,(((146,(147,145)),((131,(128,130)),(127,129))),(((((117,(118,119)),(120,121)),(((175,176),174),177)),((185,(184,183)),((187,(188,186)),(134,(((6,5),((133,132),189)),(139,((138,137),(135,136)))))))),((182,((180,(178,179)),181)),((141,(144,(140,142))),143))))),(((10,(7,(8,9))),11),(((166,(167,168)),165),(((4,(2,(3,1))),(((15,16),(14,13)),12)),(((173,((169,171),(172,170))),(((164,161),162),(163,160))),((25,(((21,24),23),22)),((((27,(28,26)),30),29),(33,(31,32))))))))))),(101,(100,102))))),81);
	TREE 'RAxML Bootstrap Tree+++++' = (((((103,104),(107,(105,106))),((((85,(84,87)),(86,88)),(((((36,38),34),35),37),((((99,95),98),(97,96)),((80,(((39,42),41),(43,40))),((93,94),((92,90),91)))))),((((115,114),(116,(113,112))),((((76,75),79),77),78)),(((50,(89,49)),(51,52)),((73,(74,72)),(((111,(108,109)),110),(((45,44),((((54,55),53),56),(82,83))),((58,((61,(60,57)),59)),((67,68),((63,62),64)))))))))),(((((155,(157,((156,159),158))),(((126,(124,125)),123),122)),((177,(175,(174,176))),((((184,(183,185)),(((138,(137,(136,139))),135),(189,(((133,132),((6,5),134)),(187,(188,186)))))),(195,(((117,(118,119)),(120,121)),((((12,((16,15),(14,13))),(((4,3),1),2)),(((((169,171),(170,172)),173),(160,(((161,162),163),164))),(((((21,22),23),24),25),((33,(31,32)),(((26,28),29),(27,30)))))),((7,(8,(9,10))),11))))),(((180,(182,(181,(179,178)))),((140,((144,142),(141,143))),(146,(147,145)))),((128,(131,130)),(129,127)))))),(153,154)),(((((193,191),190),192),194),(((168,(166,(167,165))),(((148,152),149),(150,151))),(101,(100,102)))))),81);
	TREE 'RAxML Bootstrap Tree+++++' = ((((((194,(((191,192),193),190)),((((125,(124,126)),(122,123)),(155,((158,(159,156)),157))),((182,(181,(179,(178,180)))),((((130,127),128),(131,129)),(((174,(177,(176,175))),((((134,(((5,6),189),(133,132))),(185,(184,183))),((187,(186,188)),(135,((137,138),(139,136))))),(146,(145,147)))),((((11,((10,9),(8,7))),(((2,(3,1)),4),(((168,167),(166,165)),((12,((13,(14,15)),16)),(((173,((170,171),(169,172))),(160,((162,161),(163,164)))),(((33,(32,31)),((28,27),((30,26),29))),(((24,23),(22,21)),25))))))),((141,(144,(142,140))),143)),(((117,(119,118)),(121,120)),195))))))),((100,102),101)),(((((154,153),(95,(96,((99,98),97)))),(((((92,90),93),91),94),(80,((149,((151,152),(150,148))),((41,((39,43),40)),42))))),(((((88,84),86),85),87),(((37,34),35),(36,38)))),((((116,(113,112)),(115,114)),(78,(((79,75),76),77))),((((111,((110,109),108)),(74,(73,72))),(((68,67),(64,(63,62))),(((44,45),((((56,54),53),55),(58,(61,((60,57),59))))),(82,83)))),((89,(50,49)),(51,52)))))),((105,(106,107)),(104,103))),81);
	TREE 'RAxML Bootstrap Tree+++++' = (((((((((126,(124,125)),(123,122)),((157,(158,(159,156))),155)),((195,((((185,(183,184)),(((188,186),187),(134,((6,5),(189,(132,133)))))),((((180,(178,179)),181),182),((143,(142,(140,(141,144)))),((147,145),146)))),(((174,(175,177)),176),(((119,118),117),(120,121))))),((((129,131),128),(127,130)),((135,((138,(137,136)),139)),(11,((10,9),(7,8))))))),((((167,165),(166,168)),(((((170,172),(171,169)),173),((((161,160),162),163),164)),(((33,(31,32)),((26,30),((28,29),27))),(((24,22),21),(23,25))))),((1,((3,2),4)),(12,(((15,16),14),13))))),(153,154)),(101,(102,100))),(((103,104),((194,(((193,192),190),191)),(105,(106,107)))),((149,(152,((151,148),150))),(((((85,87),((84,88),86)),(34,(36,(38,(37,35))))),((95,((96,99),(97,98))),((80,(39,(41,((43,42),40)))),((91,(93,(90,92))),94)))),((((((54,56),(55,53)),(((45,44),(((111,108),109),110)),(((67,68),(64,(63,62))),((72,(74,73)),(82,83))))),(58,(61,((59,57),60)))),((52,51),((50,89),49))),(116,((78,(76,(77,(75,79)))),((113,114),(115,112))))))))),81);
	TREE 'RAxML Bootstrap Tree+++++' = ((105,(106,107)),((((182,(181,(180,(179,178)))),(((((((133,132),(189,((5,6),134))),((187,(186,188)),(135,((138,139),(136,137))))),(185,(183,184))),(((167,(165,166)),168),((128,127),((129,130),131)))),((146,(145,147)),(141,(142,((144,140),143))))),(195,(((11,(9,((10,8),7))),(((2,(3,1)),4),((12,((15,16),(14,13))),(((160,((161,162),(163,164))),((171,(172,(169,170))),173)),((33,(31,32)),(((25,22),(23,(21,24))),(((26,30),(27,29)),28))))))),(((118,(117,119)),(120,121)),(174,((176,175),177))))))),(((125,(124,126)),(123,122)),(155,(((156,159),158),157)))),(((((153,154),((((89,49),50),(52,51)),((61,(((60,57),59),58)),(((55,53),(56,54)),((((74,72),73),(110,((111,109),108))),((45,44),((82,83),((68,67),(63,(62,64)))))))))),((((115,113),(112,114)),116),(78,((76,(75,79)),77)))),((((85,84),(87,86)),88),((37,((36,38),(35,34))),(((97,(98,(99,96))),95),(((91,(90,92)),(93,94)),(80,((((149,((151,148),150)),152),(40,43)),(41,(42,39))))))))),((104,103),((194,(((192,191),190),193)),((102,100),101))))),81);
	TREE 'RAxML Bootstrap Tree+++++' = ((((((((41,(42,39)),43),(80,40)),(((97,99),((96,95),98)),(((91,90),(92,93)),94))),(((((49,(((52,51),50),89)),((((110,((111,108),109)),((((((56,53),55),54),(82,83)),(44,45)),(73,(72,74)))),((67,68),(64,(63,62)))),(58,(59,((60,57),61))))),((78,(79,(77,(76,75)))),((116,(112,113)),(115,114)))),(37,(34,((38,36),35)))),(((88,84),87),(85,86)))),(((153,154),(((155,(157,(156,(159,158)))),((123,122),((125,126),124))),((((((128,129),127),(131,130)),(195,((((11,((9,7),(8,10))),(((4,(1,(2,3))),(((13,14),(15,16)),12)),((((166,167),(165,168)),(((164,161),((162,163),160)),(((172,169),(170,171)),173))),(((25,((24,21),23)),22),(((27,29),((28,26),30)),(33,(31,32))))))),(((142,144),(140,143)),141)),(146,(145,147))))),((((((135,139),((136,138),137)),(187,(188,186))),((189,(133,132)),((6,5),134))),(185,(183,184))),((174,(177,(175,176))),((120,121),(117,(119,118)))))),(182,(181,(179,(180,178))))))),((152,(149,((150,151),148))),(101,(102,100))))),((103,104),((194,((191,(193,190)),192)),(106,(107,105))))),81);
	TREE 'RAxML Bootstrap Tree+++++' = (((101,(102,100)),(((104,103),(105,(106,107))),(((((((87,84),(85,86)),88),(37,(((36,34),38),35))),(((((92,90),91),(93,94)),(80,((43,40),((41,39),42)))),((153,154),(((97,96),99),(98,95))))),(((116,(((114,115),((((79,76),75),77),78)),(112,113))),((50,(89,49)),(51,52))),(((56,54),(55,53)),((((83,82),((68,67),((64,62),63))),((44,45),((110,((109,111),108)),(74,(72,73))))),(58,(61,((57,59),60))))))),(((194,((190,191),(193,192))),((149,((150,148),151)),152)),((((185,(183,184)),((189,((132,133),(134,(6,5)))),((135,(139,((138,137),136))),(187,(188,186))))),(180,(((178,179),181),182))),((((((157,(158,(159,156))),155),((125,(126,124)),(123,122))),((146,(147,145)),((((((168,166),165),167),(((2,(3,1)),4),((12,((13,15),(16,14))),(((((160,161),164),(163,162)),(173,((171,169),(170,172)))),((25,((22,(21,24)),23)),((33,(32,31)),(((28,27),30),(29,26)))))))),((9,(10,(7,8))),11)),(143,(((142,144),140),141))))),((175,((176,174),177)),((117,(118,119)),(121,120)))),(195,((130,(128,127)),(129,131))))))))),81);
	TREE 'RAxML Bootstrap Tree+++++' = ((((105,(106,107)),(((73,(72,74)),(((111,(109,108)),110),(((59,(60,57)),((((54,53),(55,56)),((44,45),((82,83),((64,(63,62)),(116,(((78,(75,((77,76),79))),(114,115)),(113,112))))))),((((89,50),49),(52,51)),((67,68),58)))),61))),((((((88,86),84),87),85),(37,((35,34),(36,38)))),((99,((96,95),(97,98))),((80,(((41,42),39),((152,(149,((150,148),151))),(40,43)))),(((93,92),(91,90)),94)))))),(((104,103),(((182,(179,(180,(178,181)))),(((195,((((((166,167),165),168),((7,9),(11,(10,8)))),((131,(130,128)),(127,129))),(((174,((177,175),176)),((117,(118,119)),(120,121))),((146,(147,145)),((140,(142,(144,141))),143))))),((135,(((137,138),136),139)),(((133,132),(((6,5),134),((188,(187,186)),(185,(184,183))))),189))),((((24,((23,22),21)),25),((((27,26),29),(30,28)),(33,(31,32)))),((((15,16),((13,12),14)),(4,(2,(3,1)))),((((171,(170,169)),172),173),(160,(162,(164,(161,163))))))))),((157,(155,((156,159),158))),((122,123),(125,(124,126)))))),((153,154),(101,(100,102))))),(194,((192,(193,191)),190)),81);
	TREE 'RAxML Bootstrap Tree+++++' = ((((((194,(192,(190,(193,191)))),((153,154),((((((177,176),175),174),(((119,118),117),(121,120))),((((183,184),185),((189,((133,132),((188,186),187))),((5,6),134))),(((((123,124),125),126),122),(155,(157,(156,(158,159))))))),((((167,(165,(166,168))),(((((26,29),((27,30),28)),(33,(31,32))),(((24,21),(23,22)),25)),(((((14,(16,13)),15),12),(2,(4,(1,3)))),((173,((169,(172,171)),170)),(160,((163,(162,164)),161)))))),((129,127),(128,(131,130)))),((195,(180,(((182,179),181),178))),((145,(146,147)),((((135,138),136),(139,137)),((140,(143,(141,(142,144)))),(11,((8,10),(7,9))))))))))),(101,(100,102))),(((((((96,99),97),98),95),((80,(((((38,36),37),35),34),(((52,51),(50,(89,49))),((((((73,(72,74)),(((108,109),111),110)),(45,44)),((58,(61,(59,(60,57)))),(54,((55,53),56)))),((82,83),((68,67),(64,(62,63))))),(116,((78,(75,(79,(77,76)))),((115,(114,113)),112))))))),(((152,(149,(151,(148,150)))),((86,84),((88,85),87))),((93,94),((91,92),90))))),((39,41),42)),(40,43))),((105,(107,106)),(103,104))),81);
	TREE 'RAxML Bootstrap Tree+++++' = ((((((((((185,(183,184)),((134,((189,(132,133)),(6,5))),(187,(186,188)))),(((8,9),(10,(7,11))),195)),(((143,((141,(142,144)),140)),((117,(118,119)),(121,120))),((((((2,(3,1)),4),((15,((13,(16,12)),14)),(((((168,167),165),166),((((163,(162,164)),161),160),(173,(171,(172,(170,169)))))),(((33,(31,32)),((28,30),((27,29),26))),(25,(23,(21,(22,24)))))))),(182,(179,(180,(181,178))))),(((122,123),((126,125),124)),(174,((175,176),177)))),((((138,137),(135,139)),136),(146,(147,145)))))),(((129,128),(130,131)),127)),(155,((157,(158,159)),156))),(153,154)),(101,(102,100))),(((152,(149,((150,148),151))),(((116,((113,112),((78,(79,(75,(76,77)))),(114,115)))),(((51,52),(50,(49,89))),((((111,(108,109)),110),(72,(74,73))),((((45,44),(83,82)),(((53,55),54),56)),((58,((60,(59,57)),61)),((64,(62,63)),(67,68))))))),(((37,(34,(36,(35,38)))),(((85,84),(87,88)),86)),(((95,(97,96)),(99,98)),((80,((40,(39,(42,41))),43)),(94,(91,(90,(93,92))))))))),((194,((190,193),(191,192))),((103,104),(105,(106,107)))))),81);
	TREE 'RAxML Bootstrap Tree+++++' = (((153,154),((101,(100,102)),((((((((148,151),150),152),149),(194,(193,(192,(190,191))))),((84,((88,86),(85,87))),(((((((156,(159,158)),157),155),(((124,126),125),(123,122))),((((135,(((139,137),138),136)),(((9,(7,(8,10))),11),(((((33,(31,32)),((26,30),((28,27),29))),((25,21),((24,23),22))),(((12,((15,(16,13)),14)),(2,(3,(4,1)))),((173,((171,(172,170)),169)),(((163,(164,162)),161),160)))),(167,((165,166),168))))),195),(((140,(141,((143,142),144))),(((134,(((133,132),189),(5,6))),((187,(186,188)),(184,(183,185)))),((182,((181,(180,178)),179)),((((121,(118,117)),120),119),((175,(174,176)),177))))),(((128,(130,131)),(127,129)),((145,147),146))))),(((34,38),37),(35,36))),((((96,98),(99,95)),97),((((90,(92,93)),91),94),(80,(((39,42),43),(41,40)))))))),((116,((112,113),((78,((79,(77,75)),76)),(115,114)))),((((74,73),72),((82,83),((((67,68),((62,63),64)),((((53,(56,54)),55),58),(61,((57,60),59)))),((44,45),((109,(111,108)),110))))),((51,52),(50,(49,89)))))),((103,104),(105,(106,107)))))),81);
	TREE 'RAxML Bootstrap Tree+++++' = ((((191,193),(190,192)),194),((((101,(100,102)),(149,(152,((151,150),148)))),((((78,((79,75),(76,77))),(116,(113,(115,(112,114))))),(((89,(50,49)),(51,52)),((58,(61,(59,(57,60)))),(((73,(74,72)),(((67,68),((63,64),62)),(82,83))),(((((108,111),109),110),(45,44)),(53,(55,(54,56)))))))),(((((87,84),88),(85,86)),(((((155,(157,156)),(158,159)),((125,126),(124,(123,122)))),(((((4,(2,(3,1))),(12,(16,((13,14),15)))),((((24,25),((21,23),22)),((33,(32,31)),(((27,30),29),(26,28)))),((166,(168,(167,165))),(((160,(162,164)),(161,163)),(((172,(169,171)),170),173))))),((8,(10,(7,9))),11)),((((128,(129,130)),(127,131)),(((((142,140),(143,144)),141),(146,(147,145))),(181,(182,(179,(178,180)))))),(195,(((134,((184,183),185)),((187,(188,186)),(((((138,135),137),(136,139)),(5,6)),(189,(132,133))))),(((120,121),(119,(118,117))),((175,(176,177)),174))))))),(154,153))),((37,(((36,38),35),34)),(((95,(99,(96,97))),98),(((42,(39,43)),(41,40)),(80,(((90,92),91),(94,93))))))))),((105,(107,106)),(103,104))),81);
	TREE 'RAxML Bootstrap Tree+++++' = ((((((195,((((147,(145,146)),(143,(140,(141,(142,144))))),(((((167,(165,168)),166),((((11,8),10),9),7)),(135,((138,(136,137)),139))),(((131,130),128),(127,129)))),((((176,(175,174)),177),((117,(118,119)),(121,120))),(((((133,132),(134,(5,6))),189),(187,(186,188))),(185,(183,184)))))),((((29,(28,((26,30),27))),(25,(24,((23,22),21)))),((31,32),33)),((((((162,163),164),161),160),(173,((170,(171,169)),172))),((4,(2,(3,1))),(((13,14),12),(15,16)))))),(180,((178,181),(182,179)))),((155,(157,(158,(159,156)))),(((125,126),124),(122,123)))),((((80,(((92,91),(90,93)),94)),(((84,(86,85)),(87,88)),(((34,((38,36),35)),37),(((149,(((152,150),148),151)),(194,(((192,190),191),193))),(((((((((61,(58,59)),60),57),(((55,53),54),56)),((((109,(108,111)),110),(44,45)),((68,67),((62,63),64)))),(82,83)),(72,(73,74))),((50,(49,89)),(52,51))),(((116,(112,113)),(114,115)),(78,(((77,79),75),76)))))))),((((96,95),(97,99)),98),(((39,42),41),(40,43)))),(((100,102),101),((154,153),((103,104),(107,(105,106))))))),81);
	TREE 'RAxML Bootstrap Tree+++++' = ((((154,153),((((139,137),(138,135)),136),(((182,(179,(181,(178,180)))),((((123,122),((126,125),124)),((157,(158,(159,156))),155)),((((10,11),9),(7,8)),(((2,(3,(4,1))),((((21,(((23,24),22),25)),((33,(32,31)),((26,29),((30,27),28)))),(((162,((164,163),160)),161),(((170,169),(172,171)),173))),(14,((16,(15,13)),12)))),(166,(167,(165,168))))))),(((((147,145),146),(175,(177,(176,174)))),(((186,(187,188)),(((189,(133,132)),(5,6)),134)),(184,(183,185)))),((((140,(141,(143,(144,142)))),(((118,120),119),(121,117))),((128,(131,130)),(129,127))),195))))),((101,(100,102)),(((106,(107,105)),((194,((193,192),(190,191))),(103,104))),(((149,(152,((151,150),148))),((116,((78,(77,(79,(76,75)))),((114,(113,112)),115))),(((50,(49,89)),(52,51)),(((82,83),((((44,45),((108,(109,111)),110)),(((54,(56,53)),55),(58,(61,((60,57),59))))),((64,(63,62)),(68,67)))),(72,(73,74)))))),(((((86,84),87),88),85),((37,(34,(35,(38,36)))),((((99,98),(97,96)),95),(((93,94),((91,92),90)),((((43,42),39),(41,40)),80))))))))),81);
	TREE 'RAxML Bootstrap Tree+++++' = ((((192,190),(191,193)),194),(((((((130,(128,131)),(129,127)),(((177,(175,(176,174))),(((119,118),117),(120,121))),(((185,(184,183)),((((138,135),((136,139),137)),(187,(188,186))),(134,((5,6),(189,(133,132)))))),((180,((179,178),(181,182))),((146,(145,147)),((11,(7,((10,9),8))),(141,((140,143),(144,142))))))))),195),((((33,(31,32)),(((30,26),29),(28,27))),(((23,22),21),(25,24))),((((167,168),(166,165)),(4,(2,(3,1)))),(((((162,163),164),(161,160)),((171,((169,170),172)),173)),(12,((14,13),(15,16))))))),(((123,122),((126,124),125)),(155,(157,(158,(159,156)))))),(((101,(102,100)),((153,154),((105,(106,107)),(104,103)))),(((((((51,52),(89,(49,50))),((((((((57,60),59),61),58),(((63,62),64),(67,68))),(((83,82),((54,53),(55,56))),(45,44))),((110,(111,108)),109)),(72,(74,73)))),((((149,(152,((151,150),148))),78),((77,76),(75,79))),((116,(112,113)),(114,115)))),((34,((36,38),35)),37)),(87,(85,(86,(84,88))))),(((((90,(91,93)),92),94),(80,((40,(39,(42,41))),43))),(((98,95),96),(97,99)))))),81);
	TREE 'RAxML Bootstrap Tree+++++' = ((((((((((8,10),(9,7)),11),((((((161,163),(162,164)),160),((169,(171,(170,172))),173)),((33,(32,31)),((((24,(22,25)),23),21),((27,30),((29,26),28))))),((2,(3,(1,4))),(((168,165),(166,167)),(12,((13,16),(15,14))))))),195),((((((126,124),125),(122,123)),((157,(158,(156,159))),155)),((((175,(177,176)),174),((120,121),(117,(119,118)))),(146,(147,145)))),((130,(128,131)),(129,127)))),(((182,((181,(180,178)),179)),(((183,184),185),(((188,186),187),((((6,5),189),(133,132)),134)))),(((135,138),((137,139),136)),((141,(142,140)),(144,143))))),(((194,(190,((193,191),192))),((103,104),(105,(106,107)))),((153,154),(101,(102,100))))),((((93,92),(90,91)),94),(((((99,98),(97,96)),95),(80,((149,(152,((150,148),151))),((43,(39,42)),(40,41))))),(((84,85),((88,87),86)),((((((75,76),(79,77)),78),(116,((112,(113,114)),115))),((58,((61,((57,60),59)),(((64,(63,62)),(68,67)),((((56,54),53),55),((((108,(111,109)),110),(45,44)),(((72,73),74),(82,83))))))),((50,(89,49)),(52,51)))),((38,(34,(36,35))),37)))))),81);
	TREE 'RAxML Bootstrap Tree+++++' = (((((194,((192,(193,191)),190)),((100,102),101)),(((((105,106),107),(104,103)),((78,(((77,75),76),79)),(((116,(112,113)),(114,115)),(((((59,((60,57),61)),58),((67,68),((62,64),63))),(((((54,(56,53)),55),(82,83)),((((111,110),109),108),(44,45))),(72,(74,73)))),((52,51),(50,(89,49))))))),((((84,88),(87,85)),86),(((((99,97),(95,98)),96),(((((((((167,(165,(166,168))),(((((170,173),172),(171,169)),(((163,160),(162,161)),164)),(((16,15),((13,12),14)),(4,(2,(3,1)))))),(((((27,30),(26,28)),29),(33,(32,31))),(((23,21),(22,24)),25))),(((195,((8,9),(10,(7,11)))),(((182,(181,(179,(178,180)))),(143,(140,(141,(144,142))))),((((174,((177,175),176)),(146,(145,147))),((((((138,137),136),(135,139)),(187,(188,186))),(134,(189,((5,6),(132,133))))),(184,(185,183)))),(((122,((124,123),(126,125))),(155,((156,(158,159)),157))),(((130,131),128),(129,127)))))),((120,121),(117,(118,119))))),(149,(152,(148,(150,151))))),(40,43)),((39,42),41)),80),((92,(90,91)),(93,94)))),((34,(35,(38,36))),37))))),(154,153)),81);
	TREE 'RAxML Bootstrap Tree+++++' = (((((107,106),105),(104,103)),(((192,((191,190),193)),194),((((((((88,86),84),85),87),((36,38),((37,35),34))),(((80,(((41,40),(39,43)),42)),((94,93),(91,(92,90)))),(((99,(96,97)),98),95))),(((189,((132,133),((((187,(188,186)),(((((117,(118,119)),(120,121)),(174,(177,(175,176)))),(((195,(((((33,(32,31)),(((((30,26),29),28),27),(((21,(22,24)),23),25))),(((168,166),(165,167)),(((163,(161,(162,160))),164),(((170,(171,169)),172),173)))),((2,((4,3),1)),((15,16),((14,13),12)))),((((8,9),7),10),11))),(((129,(127,131)),(130,128)),(182,(181,(179,(178,180)))))),((140,((142,144),(141,143))),(146,(147,145))))),((122,(125,(124,(123,126)))),((157,(158,(159,156))),155)))),(185,(184,183))),((6,5),134)))),((149,(150,(152,(151,148)))),(135,(((138,139),137),136)))),(154,153))),(((116,((112,113),(((((76,75),79),77),78),(115,114)))),(((52,51),(50,(49,89))),(((((109,108),111),110),(74,(73,72))),(((67,68),(63,(62,64))),(((82,83),(44,45)),((58,(61,(57,(60,59)))),(((53,55),56),54))))))),(101,(102,100)))))),81);
	TREE 'RAxML Bootstrap Tree+++++' = ((((107,(105,106)),(103,104)),((((((74,(72,73)),((((45,44),(((55,53),54),56)),(83,82)),((((111,(110,109)),108),(58,(61,((60,57),59)))),((67,68),((63,62),64))))),((50,(49,89)),(51,52))),(((((84,87),(88,86)),85),(((((122,((125,(126,124)),123)),(155,(157,(158,(156,159))))),(((((((179,(178,180)),181),182),(140,(141,((142,144),143)))),(((184,(183,185)),((((5,6),((132,133),189)),(187,(186,188))),134)),((175,(177,(176,174))),((119,(118,117)),(120,121))))),(((((138,139),(136,137)),135),(146,(147,145))),(((127,130),128),(129,131)))),(((((8,(7,10)),11),9),((((15,16),((13,12),14)),((4,(3,1)),2)),((((168,166),(165,167)),((173,(((170,171),172),169)),((163,((161,162),164)),160))),(((23,25),(22,(21,24))),((((29,26),(27,30)),28),(31,(32,33))))))),195))),(154,153)),(((((99,(97,96)),98),95),((80,(((39,43),42),(41,40))),((90,(91,92)),(93,94)))),(37,((36,38),(35,34)))))),(((116,(113,112)),(114,115)),(((75,76),(79,78)),77)))),((102,100),101)),((149,(((150,151),152),148)),(194,((190,193),(191,192)))))),81);
	TREE 'RAxML Bootstrap Tree+++++' = ((((103,104),(106,(107,105))),((((153,154),(((((95,97),(96,(99,98))),(((93,94),(90,(92,91))),(((43,40),((42,41),39)),80))),(34,(((36,38),35),37))),((87,84),((86,85),88)))),((116,((78,(77,(75,(79,76)))),((112,113),(114,115)))),(((52,51),((49,89),50)),(((82,83),((((64,(63,62)),(68,67)),((58,((57,60),(61,59))),(((55,53),56),54))),(((111,(110,108)),109),(44,45)))),(72,(73,74)))))),((101,(102,100)),((((((148,151),150),149),152),(((195,(((7,(11,10)),(9,8)),((2,(1,(3,4))),((((((163,164),(162,(160,161))),(((169,(170,171)),172),173)),(((168,166),165),167)),(((((23,21),24),22),25),(((33,32),31),((30,(27,26)),(29,28))))),((((12,15),13),16),14))))),(((((((180,(178,181)),179),182),((147,(146,145)),(140,(143,((142,144),141))))),(((127,129),128),(131,130))),(((126,(125,124)),(123,122)),(155,(((156,159),158),157)))),(((121,120),(117,(119,118))),(174,(177,(176,175)))))),((((133,132),(((6,5),134),(((184,185),183),(187,(188,186))))),189),(135,((136,139),(138,137)))))),(194,(((193,190),191),192)))))),81);
	TREE 'RAxML Bootstrap Tree+++++' = (((190,(193,(191,192))),194),(((149,(152,((150,148),151))),(((78,(((79,77),75),76)),(((115,((113,114),112)),116),(((89,(50,49)),(52,51)),((((((108,109),111),110),(44,45)),((((54,53),55),56),(58,((57,(59,60)),61)))),((((68,67),64),(62,63)),((83,82),(74,(73,72)))))))),(((106,(105,107)),(103,104)),((153,154),(((((167,166),168),165),(100,102)),101))))),((((80,(((99,(96,(98,97))),95),(((41,39),42),(40,43)))),(((91,92),90),(94,93))),(37,((38,36),(35,34)))),((((((124,123),(126,125)),122),(155,(157,(158,(156,159))))),(((((((((28,26),29),27),30),(33,(32,31))),(25,((21,22),(23,24)))),(((((1,3),4),2),(((15,(14,13)),16),12)),((173,((171,170),(172,169))),(((161,160),164),(162,163))))),((8,((7,10),9)),11)),((146,(147,145)),(((128,(131,130)),(127,129)),(195,(((((189,(5,6)),(132,133)),(((185,(184,183)),(((136,137),((138,139),135)),(187,(188,186)))),134)),(((117,(119,118)),(121,120)),(175,(177,(176,174))))),((180,((178,(182,179)),181)),(143,(141,(142,(140,144))))))))))),(86,((88,87),(84,85)))))),81);
	TREE 'RAxML Bootstrap Tree+++++' = ((((106,(107,105)),(104,103)),(((((((124,(126,125)),(123,122)),((155,((156,159),157)),158)),(((180,((178,181),(179,182))),(((((121,120),((119,118),117)),((189,((132,133),((5,6),134))),(((138,(137,139)),136),135))),(195,(((130,(131,128)),(129,127)),(((187,(188,186)),(174,(177,(176,175)))),(146,(145,147)))))),((184,(185,183)),(143,(140,(141,(142,144))))))),(((8,(7,(9,10))),11),(((166,167),(168,165)),((((3,(1,2)),4),((12,(14,13)),(16,15))),(((173,((170,(172,169)),171)),((160,((164,161),163)),162)),((33,(31,32)),((25,(23,((22,24),21))),(((26,29),30),(27,28)))))))))),(((((190,193),192),191),194),(149,(152,(148,(150,151)))))),(101,(100,102))),(((154,153),((95,((96,(98,97)),99)),(((34,((38,36),(37,35))),(((85,84),88),(86,87))),(80,(((41,40),(43,(42,39))),((90,(92,91)),(93,94))))))),(((((72,(74,73)),(83,82)),((((56,53),54),55),((((110,((109,111),108)),(58,(61,(59,(57,60))))),(((62,63),64),(68,67))),(45,44)))),(((89,49),50),(51,52))),(116,((((((76,77),79),75),78),(115,114)),(112,113))))))),81);
	TREE 'RAxML Bootstrap Tree+++++' = ((((((((((88,85),(87,84)),86),((91,92),90)),(94,93)),(((96,95),99),(97,98))),((38,36),(34,(37,35)))),(80,(((42,39),41),(43,40)))),(((((105,(107,106)),(104,103)),((153,154),(101,(100,102)))),((((((190,191),193),192),194),(((149,150),152),(151,148))),(((((128,(131,130)),(127,129)),(((((121,120),(117,(119,118))),(((175,177),176),174)),((140,(143,(141,(142,144)))),(146,(145,147)))),((182,((181,(178,180)),179)),((((126,(125,124)),(122,123)),(155,((158,(159,156)),157))),(((11,(7,10)),(8,9)),((((33,(32,31)),((((27,28),30),(26,29)),((((22,21),23),24),25))),((166,(167,(165,168))),(160,(163,(161,(((((171,172),(169,170)),173),164),162)))))),(((15,16),((13,12),14)),(4,((3,1),2))))))))),195),((((135,((137,138),(136,139))),((185,(184,183)),(187,(188,186)))),(134,(5,6))),((132,133),189))))),(((78,(77,(79,(75,76)))),(((116,(112,113)),114),115)),(((((67,68),(64,(62,63))),(((56,((55,53),54)),(58,(((59,57),60),61))),((82,83),(45,44)))),((72,(74,73)),(((108,109),110),111))),((52,51),((89,49),50)))))),81);
	TREE 'RAxML Bootstrap Tree+++++' = ((((105,(106,107)),(104,103)),(((((((94,93),((90,92),91)),(((84,85),(87,88)),86)),(((80,(((41,39),42),(40,43))),(95,((99,(97,96)),98))),((38,36),(34,(37,35))))),(((((79,76),(75,77)),78),((116,(112,113)),(114,115))),(((64,(62,63)),(((((((58,(61,(57,(60,59)))),(((54,55),53),56)),(68,67)),((110,(111,109)),108)),(45,44)),(83,82)),((74,73),72))),(((49,(50,89)),(51,52)),(194,((191,192),(193,190))))))),(149,(150,(152,(151,148))))),((((135,((139,138),(136,137))),(182,(179,(181,(178,180))))),((((185,(183,184)),((((5,6),((133,132),189)),134),(187,(188,186)))),(195,((177,((174,175),176)),((121,120),(117,(118,119)))))),((((((((168,(167,166)),165),(((25,(23,((22,21),24))),((33,(32,31)),(((30,(27,28)),29),26))),((173,(169,((170,171),172))),((164,(160,161)),(163,162))))),(((((15,16),13),14),12),(4,((1,3),2)))),((((9,10),8),7),11)),(((((124,(126,125)),123),122),(155,(((158,159),156),157))),(143,(140,(141,(142,144)))))),(145,(146,147))),(((130,128),(131,129)),127)))),((154,153),(101,(100,102)))))),81);
	TREE 'RAxML Bootstrap Tree+++++' = (((153,154),(((((98,(99,(97,96))),95),((((39,42),41),(40,43)),(((92,(90,91)),(94,93)),80))),((((87,84),88),(85,86)),((37,(35,(38,(34,36)))),((((78,(77,(79,(75,76)))),(((115,112),113),114)),116),(((50,(89,49)),(51,52)),((61,(57,(59,60))),((((110,((109,111),108)),58),(((((72,74),73),(83,82)),(45,44)),((53,(54,56)),55))),((67,68),(64,(63,62)))))))))),(((103,104),(105,(106,107))),(((((195,((((130,(128,131)),(127,129)),((145,(146,147)),((179,(181,(180,178))),182))),((((122,123),(124,(125,126))),((155,((156,159),158)),157)),(((117,(118,119)),(121,120)),((177,(176,174)),175))))),(((((7,8),(9,10)),11),(((((22,(24,(21,23))),25),((28,((27,(29,26)),30)),(33,(31,32)))),(((173,((172,(170,171)),169)),(((167,(166,165)),168),(160,((161,164),(163,162))))),((15,(14,(13,16))),12))),(4,(2,(3,1))))),(((141,(142,144)),143),140))),((((137,(139,138)),135),136),(189,((134,(6,5)),(((185,(184,183)),(187,(186,188))),(132,133)))))),(194,(192,((193,190),191)))),(101,(102,100)))))),(149,(((151,148),150),152)),81);
	TREE 'RAxML Bootstrap Tree+++++' = ((((105,(107,106)),(104,103)),((((149,(148,(151,(150,152)))),(194,(193,(192,(191,190))))),(((((108,109),111),110),((45,44),((((62,63),64),(68,67)),((((55,(54,53)),56),((((58,59),57),60),61)),((((116,(((78,((76,79),(77,75))),(115,114)),(112,113))),((51,52),(50,(49,89)))),(72,(73,74))),(82,83)))))),((((((40,43),41),42),39),80),(((84,((88,86),(87,85))),(37,((38,36),(35,34)))),((((99,95),98),(96,97)),(94,((92,90),(93,91)))))))),(((((((117,(119,118)),(120,121)),(177,(174,(176,175)))),((182,(179,(181,(180,178)))),(((195,((((((167,166),(165,168)),(((((29,(26,30)),(27,28)),(((21,(24,22)),23),25)),(33,(32,31))),(((4,(2,(1,3))),(((16,15),(13,14)),12)),(((((161,162),163),164),160),(173,(172,((170,169),171))))))),(11,(8,(9,(7,10))))),(((140,(141,144)),142),143)),((((124,(126,125)),(122,123)),((((159,158),156),157),155)),(185,(184,183))))),(146,(147,145))),((128,(130,131)),(127,129))))),(((((133,132),((5,6),134)),((188,187),186)),(((139,(136,138)),137),135)),189)),(153,154)),(101,(100,102))))),81);
	TREE 'RAxML Bootstrap Tree+++++' = ((((95,(((96,99),98),97)),((((93,94),(92,(91,90))),(80,(((41,39),42),(43,40)))),((((36,37),38),(35,34)),(((87,85),(86,84)),88)))),(((((50,(49,89)),(52,51)),((55,(53,(54,56))),(((45,44),(83,82)),(((110,(111,(108,109))),(73,(72,74))),((68,67),((58,(61,(57,(60,59)))),(64,(62,63)))))))),(116,(((78,(((75,77),79),76)),(114,115)),(113,112)))),((((((184,(183,185)),((187,(186,188)),(((5,6),134),(189,(133,132))))),(((((117,119),118),(120,121)),((175,(177,176)),174)),((((195,((146,(145,147)),(((135,(((138,139),136),137)),(((((7,11),8),9),10),(((((2,4),1),3),(((((12,16),14),13),15),(((33,(31,32)),(((26,28),((27,30),29)),((((23,21),22),24),25))),((((160,162),(161,163)),164),((((172,169),173),170),171))))),(166,((168,167),165))))),(143,(141,(140,(142,144))))))),((128,(131,130)),(129,127))),(((((126,(124,125)),(123,122)),157),((159,156),158)),155)),(182,(181,(180,(179,178))))))),(152,(149,((151,148),150)))),(194,((191,193),(192,190)))),(((153,154),(101,(102,100))),((103,104),(107,(106,105))))))),81);
	TREE 'RAxML Bootstrap Tree+++++' = ((((104,103),(107,(106,105))),(((((((80,((40,43),((42,41),39))),(((91,90),92),(93,94))),(((34,(35,37)),(38,36)),(((95,98),99),(97,96)))),((84,88),((86,87),85))),(((((150,151),148),149),152),((116,((114,((112,113),115)),(78,(((76,77),75),79)))),(((194,(((190,191),192),193)),((52,51),((49,89),50))),((64,(63,62)),((68,67),((82,83),(((45,44),((58,(61,(60,(57,59)))),((54,(56,55)),53))),((74,(72,73)),(110,(108,(111,109)))))))))))),((100,102),101)),(((168,(166,(165,167))),(((157,(155,((156,159),158))),(((126,125),(124,123)),122)),(((185,(183,184)),((134,((189,(133,132)),((135,((136,139),(138,137))),(6,5)))),((186,188),187))),((((140,(141,(143,(144,142)))),(((((8,7),11),(10,9)),((((23,(25,21)),(22,24)),(((30,(29,26)),(27,28)),(33,(31,32)))),(((4,(2,(3,1))),(((13,14),12),(16,15))),((173,((169,170),(171,172))),(((164,163),(161,162)),160))))),(146,(145,147)))),(((130,128),(127,129)),131)),((195,(182,(179,(180,(181,178))))),(((174,(176,177)),175),((119,(117,118)),(120,121)))))))),(153,154)))),81);
	TREE 'RAxML Bootstrap Tree+++++' = (((((102,100),101),(((((((124,(126,125)),(123,122)),((155,(156,(158,159))),157)),(((10,(8,(9,7))),11),(((167,(166,165)),168),((12,(14,((16,15),13))),(((173,(169,(172,(171,170)))),(160,(164,(161,(162,163))))),((((((29,27),30),(26,28)),(25,(23,(24,(21,22))))),(33,(31,32))),((2,1),(4,3)))))))),(((195,(((175,(177,176)),174),((117,((121,120),118)),119))),(((129,127),(130,(131,128))),((((188,186),187),(146,(147,145))),(134,(((5,6),189),((135,(136,(137,(138,139)))),(133,132))))))),((185,(183,184)),(143,((141,(144,142)),140))))),(180,((179,178),(181,182)))),(153,154))),(((106,(107,105)),(104,103)),(((194,((190,(193,192)),191)),(149,(148,(150,(151,152))))),(((86,((88,87),(84,85))),(((95,((97,96),98)),99),((80,((90,(92,91)),(94,93))),((40,43),(39,(42,41)))))),((((51,52),(89,(50,49))),(((74,(72,73)),((((44,45),(110,(108,(109,111)))),((58,(61,((57,60),59))),((55,54),(53,56)))),(((62,63),64),(67,68)))),(83,82))),((((78,((79,77),(75,76))),(115,(112,(113,114)))),116),(37,(35,((36,38),34))))))))),81);
	TREE 'RAxML Bootstrap Tree+++++' = ((((103,104),(105,(107,106))),(((((116,(112,113)),((78,(75,((77,79),76))),(114,115))),(((52,51),(49,(50,89))),(((((57,(58,(61,(60,59)))),(((56,53),54),55)),((64,(62,63)),(67,68))),((45,44),(83,82))),((((108,111),109),110),(74,(72,73)))))),(((((86,88),(85,84)),87),((38,36),(34,(35,37)))),(((((96,98),97),99),95),((94,(((90,93),92),91)),(80,((40,43),((42,41),39))))))),(((154,153),(((182,(180,(178,(181,179)))),(((((((131,129),((127,128),130)),((140,((141,((143,144),142)),((7,11),(8,(10,9))))),(146,(145,147)))),195),((((117,121),(119,120)),118),(175,(177,(174,176))))),((184,(183,185)),((188,(186,187)),(((((138,135),136),(137,139)),(134,(5,6))),(189,(133,132)))))),(((123,122),((126,125),124)),(155,(157,(158,(156,159))))))),(((166,165),(167,168)),(((((33,(32,31)),((26,28),((27,30),29))),((24,21),(25,(22,23)))),((((162,161),160),(164,163)),(173,(((170,169),171),172)))),(((((13,16),12),15),14),((3,(2,1)),4)))))),(((102,100),((149,(((150,152),148),151)),101)),(194,(((192,190),193),191)))))),81);
	TREE 'RAxML Bootstrap Tree+++++' = ((((((((((181,(179,(178,180))),182),(((((9,7),10),8),11),((((((165,167),(168,166)),(((13,14),(15,16)),12)),(4,(2,(1,3)))),(((164,163),(162,(161,160))),(173,((172,171),(169,170))))),(((28,(((30,29),26),27)),(33,(31,32))),((((21,24),23),22),25))))),(((((131,130),128),(129,127)),(((134,(((189,(133,132)),(5,6)),(187,(186,188)))),(184,(183,185))),(195,(((143,(141,(144,142))),140),(((121,(119,120)),118),117))))),(((((136,(138,137)),139),135),(146,(147,145))),(((177,176),174),175)))),(((155,((156,159),158)),157),(((122,126),(123,124)),125))),(154,153)),((194,((193,191),(190,192))),(((106,105),107),(103,104)))),(((149,((152,(150,151)),148)),101),(102,100))),(((((73,(74,72)),((((108,109),110),111),(((68,67),(64,(62,63))),(((82,83),(45,44)),((58,(59,(61,(60,57)))),(53,(56,(54,55)))))))),((51,52),((49,89),50))),(116,(((78,((79,76),(75,77))),(115,114)),(113,112)))),((((86,84),((85,87),88)),(((91,(90,92)),(94,93)),(80,(((43,40),((42,41),39)),(95,((98,(97,96)),99)))))),((36,38),(37,(35,34)))))),81);
	TREE 'RAxML Bootstrap Tree+++++' = (((((101,(100,102)),((103,104),(105,(107,106)))),((154,153),((189,(((132,133),(((188,187),186),(134,(5,6)))),(((138,(137,135)),136),139))),((195,(((185,(184,183)),(((((119,121),120),(118,117)),(174,(175,(177,176)))),(146,(145,147)))),(((130,131),128),(127,129)))),(((180,(((179,182),178),181)),((140,(141,142)),(144,143))),((((((8,10),7),9),11),(((((33,(32,31)),((29,(30,27)),(26,28))),(((21,22),25),(24,23))),((((15,16),(13,14)),12),(((166,167),(165,168)),(((160,162),(164,(161,163))),(173,(169,(171,(170,172)))))))),(2,(4,(1,3))))),((157,(155,(156,(158,159)))),((122,(125,124)),(126,123))))))))),(((((38,36),(34,(37,35))),((116,(((51,52),((50,89),49)),(((((152,(149,((148,151),150))),(((190,193),(192,191)),194)),(73,(72,74))),(((64,(67,68)),(63,62)),(82,83))),(((56,(54,(55,53))),(((108,111),(109,110)),(44,45))),(((58,59),(60,57)),61))))),((78,(76,(79,(77,75)))),(112,((114,113),115))))),((86,(87,(85,84))),88)),(((80,((41,40),(42,(39,43)))),((93,94),(91,(90,92)))),(((99,97),(98,96)),95)))),81);
	TREE 'RAxML Bootstrap Tree+++++' = (((((102,100),101),((((166,(168,167)),165),((149,(152,((151,148),150))),(((136,135),((138,137),139)),((((134,(5,6)),(189,(133,132))),(184,(183,185))),((((7,9),(8,(11,10))),((117,(118,119)),(120,121))),(((182,(181,((180,179),178))),(140,(143,((144,142),141)))),(((155,(((157,159),156),158)),(((16,15),((14,12),13)),(((2,(1,3)),4),((((33,(31,32)),((28,(27,26)),(29,30))),(25,(22,(24,(21,23))))),((160,(((164,162),163),161)),(173,(((170,172),171),169))))))),((195,((131,(130,128)),(127,129))),((((124,(126,125)),(123,122)),(((174,(175,176)),177),(187,(188,186)))),(146,(145,147))))))))))),(154,153))),((((((35,((36,38),34)),37),((((92,90),91),(94,93)),((80,(((43,39),41),(40,42))),(((99,98),(95,96)),97)))),(((85,86),(84,88)),87)),(((((75,76),(77,79)),78),((116,(113,112)),(114,115))),((((50,49),89),(52,51)),((72,(74,73)),(((108,(111,109)),110),(((44,45),((((53,54),55),56),(83,82))),((58,(61,(57,(59,60)))),((67,68),(64,(63,62)))))))))),((((190,(193,191)),192),194),((103,104),(105,(107,106)))))),81);
	TREE 'RAxML Bootstrap Tree+++++' = (((((154,153),(101,(102,100))),((((38,36),((37,35),(((194,(190,((191,192),193))),(152,(((151,148),150),149))),34))),(((((50,(49,89)),(51,52)),(116,(((78,((76,79),(75,77))),(114,115)),(112,113)))),(((((61,57),60),59),58),(((67,68),(64,(62,63))),(((((111,108),109),110),(72,(74,73))),((44,45),((55,((54,53),56)),(82,83))))))),(((87,84),88),(85,86)))),((((((104,103),((106,107),105)),80),((43,(41,40)),(42,39))),(((90,93),(92,91)),94)),((95,(96,98)),(99,97))))),(((155,((158,(159,156)),157)),(((123,122),125),(126,124))),((182,(179,(181,(180,178)))),((189,(((((((135,137),136),139),138),((184,(185,183)),(187,(186,188)))),(133,132)),(134,(5,6)))),(195,(((128,(131,130)),(127,129)),(((117,((121,120),(119,118))),(174,(177,(175,176)))),((147,(146,145)),((140,(143,(141,(144,142)))),(((167,((166,165),168)),(((25,(((22,23),21),24)),(((29,26),(28,(30,27))),(33,(32,31)))),((((163,((162,164),161)),160),(173,((169,170),(172,171)))),((4,(2,(3,1))),((15,16),((13,12),14)))))),((7,10),(9,(11,8))))))))))))),81);
	TREE 'RAxML Bootstrap Tree+++++' = ((((103,104),(105,(106,107))),((((154,153),((80,(40,((41,(39,42)),43))),(((((85,87),(86,(84,88))),((34,(((35,37),36),38)),(((116,(((58,(59,(61,(57,60)))),(((68,67),((63,62),64)),(((83,82),(((72,(74,73)),(((108,111),109),110)),(45,44))),(((56,54),55),53)))),((89,(49,50)),(51,52)))),((114,(113,115)),112)),(((75,77),(76,79)),78)))),(94,((93,92),(91,90)))),((((96,97),99),98),95)))),((152,(149,((151,148),150))),((((117,(119,118)),(120,121)),(((8,11),(9,(7,10))),(((((((172,171),170),169),173),((163,(160,162)),(164,161))),((((3,(1,2)),4),(((13,12),14),(16,15))),(((33,(31,32)),(((26,27),30),(28,29))),(25,((22,23),(24,21)))))),(((167,165),168),166)))),(((157,(155,(158,(159,156)))),(143,((142,(144,140)),141))),((((130,131),128),(127,129)),(((145,(146,147)),((((126,125),124),(122,123)),(((((((135,136),138),137),139),(((183,184),185),(187,(188,186)))),(134,(5,6))),(189,(133,132))))),((((181,((180,178),179)),182),(174,(177,(176,175)))),195))))))),(101,(102,100)))),(194,(((193,190),192),191)),81);
	TREE 'RAxML Bootstrap Tree+++++' = ((((194,((193,192),(191,190))),(((104,103),(107,(106,105))),((((86,(84,((85,88),87))),(((38,36),(37,(35,34))),(((93,94),(90,(92,91))),(80,(((((43,40),41),42),39),(95,((99,(96,97)),98))))))),((((75,((76,77),79)),78),((116,(112,113)),(115,114))),(((89,49),(50,(52,51))),((((((45,44),((56,(54,(55,53))),(82,83))),((67,68),(64,(62,63)))),(58,(61,(59,(57,60))))),(110,((111,109),108))),((74,72),73))))),((101,(102,100)),(153,154))))),(((((124,126),122),(123,125)),(155,(((159,158),157),156))),(((((((((26,29),30),(27,28)),((33,32),31)),((((22,24),23),21),25)),((4,(2,(3,1))),(((16,15),((14,13),12)),(((161,(163,(162,164))),160),(173,(170,((172,171),169))))))),((((10,8),9),(11,7)),(((166,165),167),168))),((((127,129),(128,(130,131))),(((((177,176),175),174),((117,(119,118)),(120,121))),((((134,((6,5),((138,((136,139),137)),135))),(189,(133,132))),(187,(188,186))),(185,(184,183))))),(((143,((144,(142,140)),141)),(147,(146,145))),195))),(182,(179,(180,(178,181))))))),(((151,(150,152)),148),149),81);
	TREE 'RAxML Bootstrap Tree+++++' = (((((194,((193,190),(191,192))),(153,154)),((101,(102,100)),(((149,((148,(150,152)),151)),(((((52,51),(50,(49,89))),(((((83,82),((67,68),((62,63),64))),((45,44),((74,(72,73)),(110,(109,(108,111)))))),(58,(61,(59,(57,60))))),((56,54),(55,53)))),(116,((78,(79,(76,(75,77)))),((112,113),(114,115))))),((80,(((40,41),(43,39)),42)),((((93,94),(92,(90,91))),((37,((36,38),(35,34))),(((86,88),(85,84)),87))),((98,95),(99,(97,96))))))),((105,(106,107)),(104,103))))),(((167,(166,168)),165),(((127,129),(130,(131,128))),((((((117,(119,118)),(121,120)),((177,(175,176)),174)),(((184,(183,185)),(((188,186),187),(135,(((136,139),137),138)))),((189,(132,133)),(134,(6,5))))),(((181,(178,180)),179),182)),((((146,(145,147)),(140,(143,(141,(144,142))))),(((((((((30,(28,27)),29),26),(33,(31,32))),(((22,(23,21)),24),25)),((((162,164),(161,163)),160),(173,((169,170),(171,172))))),((2,(4,(1,3))),(((13,14),(16,15)),12))),(((7,9),(8,10)),11)),((155,(157,(156,(159,158)))),((125,(126,124)),(122,123))))),195))))),81);
	TREE 'RAxML Bootstrap Tree+++++' = ((((58,(61,((60,57),59))),(((67,68),(64,(63,62))),(((((194,(191,(193,(190,192)))),(105,(106,107))),(83,82)),((55,(54,(56,53))),(45,44))),((110,((111,108),109)),(73,(74,72)))))),(((50,(89,49)),(51,52)),(((78,((76,77),(75,79))),((116,(112,113)),(114,115))),((((104,103),(149,(((((137,139),(135,138)),136),152),((148,150),151)))),(((154,153),((((4,(2,(1,3))),((((24,23),(22,(25,21))),((33,(31,32)),((29,(26,28)),(27,30)))),(((165,(167,166)),168),(((161,162),(164,(163,160))),(173,(((172,169),171),170)))))),(12,((15,16),(14,13)))),(((((146,(145,147)),((180,(((179,182),181),178)),((129,127),(128,(130,131))))),195),((189,((174,(177,(176,175))),(((121,119),(120,118)),117))),(((6,5),134),((133,132),(((183,184),185),((186,188),187)))))),((((124,(126,125)),(123,122)),(155,(157,((159,156),158)))),((11,((9,10),(7,8))),((((140,141),142),144),143)))))),((((((((37,34),35),(38,36)),(80,(((42,43),39),(41,40)))),((((97,96),95),98),99)),(93,94)),((91,90),92)),(((85,84),(88,86)),87)))),((100,102),101))))),81);
	TREE 'RAxML Bootstrap Tree+++++' = (((101,(100,102)),(((105,(106,107)),(103,104)),(((((((76,((75,79),77)),78),(114,115)),(113,112)),116),(((((55,53),54),56),(((44,45),((((110,(108,109)),111),((58,(61,((59,60),57))),((67,68),(64,(62,63))))),(74,(72,73)))),(82,83))),((51,52),(50,(49,89))))),(((153,154),((((80,((43,40),((42,41),39))),((93,94),(91,(90,92)))),(((((((126,(125,124)),123),122),(155,(157,(156,(159,158))))),(((((130,(128,131)),(129,127)),(((((119,118),117),(120,121)),(((177,176),175),174)),((187,(186,188)),((184,(185,183)),(((((139,137),(136,135)),138),134),((189,(6,5)),(133,132))))))),(((182,(179,(181,(180,178)))),((146,(147,145)),(140,(141,((142,143),144))))),195)),((167,(165,(168,166))),((((3,(4,1)),2),((12,(16,((14,15),13))),((((33,(32,31)),((((29,27),30),28),26)),((25,21),(23,(24,22)))),((173,(((169,171),172),170)),((163,((161,164),162)),160))))),(((8,(7,9)),10),11))))),((38,36),(34,(37,35)))),((85,84),((87,88),86)))),(95,(((97,99),98),96)))),((149,(151,(148,150))),152))))),(((193,(191,190)),192),194),81);
	TREE 'RAxML Bootstrap Tree+++++' = (((154,153),(((104,103),(105,(107,106))),((((148,152),149),(151,150)),((95,((96,97),(99,98))),((((((84,85),(86,87)),88),((101,(102,100)),((((111,109),108),110),((((((45,44),((((116,(((78,(76,((77,79),75))),(115,114)),(113,112))),((50,(49,89)),(51,52))),83),82)),(56,(54,(55,53)))),((67,68),(64,(63,62)))),(58,(61,(60,(59,57))))),(73,(74,72)))))),((194,(((192,190),191),193)),((36,38),((35,37),34)))),((80,((40,43),((41,42),39))),((((91,90),92),93),94))))))),((((((155,(157,(156,(158,159)))),(122,(123,(124,(126,125))))),((((168,((165,166),167)),((15,16),(12,(13,14)))),((((4,3),1),2),(((160,((161,163),(162,164))),(173,((172,170),(171,169)))),((((29,(27,28)),(26,30)),(33,(32,31))),(((21,(23,22)),24),25))))),((7,(10,8)),(11,9)))),(182,(179,(181,(180,178))))),((183,184),185)),(((((118,119),117),(121,120)),(177,(174,(176,175)))),(((((139,137),(136,135)),138),(189,((133,132),((186,(187,188)),(134,(6,5)))))),(((131,(128,130)),(127,129)),(((146,(147,145)),(140,(((141,144),142),143))),195))))),81);
	TREE 'RAxML Bootstrap Tree+++++' = ((((104,103),(106,(107,105))),(((((((87,(86,85)),(84,88)),((93,94),((91,92),90))),((((41,42),39),(40,43)),(80,(((98,99),95),(96,97))))),(((((89,50),49),(51,52)),((72,(74,73)),(((111,(108,109)),110),((((((56,54),53),55),((45,44),(83,82))),((64,(63,62)),(67,68))),(58,(59,(61,(57,60)))))))),((((((76,79),77),75),78),((116,(112,113)),(114,115))),(37,((38,36),(35,34)))))),(((149,(150,151)),(152,148)),(194,(((191,190),192),193)))),(((((((((117,(((121,120),119),118)),((174,(175,176)),177)),((130,(131,128)),(127,129))),((146,(145,147)),((142,((144,140),143)),141))),((11,((9,10),(8,7))),195)),(((((166,167),(165,168)),(((123,122),(125,(124,126))),((157,((158,159),156)),155))),(180,(182,((179,181),178)))),(((4,(2,(1,3))),(12,((15,16),(13,14)))),(((33,(31,32)),((((23,24),22),(25,21)),(((28,27),30),(26,29)))),(((173,(170,172)),(171,169)),((((161,164),163),162),160)))))),(189,((135,(((138,136),139),137)),((132,133),((134,(5,6)),((185,(183,184)),(187,(188,186)))))))),(154,153)),(101,(100,102))))),81);
	TREE 'RAxML Bootstrap Tree+++++' = (((((((84,85),(87,88)),86),((80,(((39,42),41),(40,43))),(((((((116,(113,112)),(114,115)),(((77,79),(75,76)),78)),((((72,(73,74)),(110,((108,109),111))),((((((56,54),55),53),(58,(61,((60,57),59)))),(((67,68),64),(62,63))),((83,82),(44,45)))),(((50,89),49),(52,51)))),(37,(35,(34,(38,36))))),(((97,98),99),(95,96))),(((91,92),90),(93,94))))),(((149,((151,150),(152,148))),(((191,(192,193)),190),194)),(((103,104),(105,(107,106))),((154,153),((102,100),101))))),(((155,((158,(159,156)),157)),(122,((123,124),(125,126)))),((195,(((143,((142,(140,144)),141)),(147,(145,146))),((131,((129,130),(127,128))),(((134,((133,132),(189,(6,5)))),((185,(184,183)),(((188,186),187),(135,((139,136),(138,137)))))),(((117,(118,119)),(121,120)),(174,(176,(175,177)))))))),((180,(182,((181,179),178))),((((((25,((23,21),(22,24))),((33,(31,32)),(27,((28,26),(29,30))))),((173,((170,172),(169,171))),(161,((162,(163,160)),164)))),(((16,(15,(14,13))),12),(4,(2,(1,3))))),(167,(166,(165,168)))),(((8,7),(10,9)),11)))))),81);
	TREE 'RAxML Bootstrap Tree+++++' = ((((104,103),(105,(107,106))),(((116,(((78,((76,75),(77,79))),(115,114)),(112,113))),(((51,52),(50,(89,49))),((58,((59,(57,60)),61)),(((63,(64,62)),(67,68)),(((((53,(55,56)),54),(44,45)),(82,83)),((110,((111,108),109)),(73,(74,72)))))))),(((((85,88),((86,87),84)),((((95,(99,98)),(96,97)),((80,((((42,39),(41,40)),43),(149,((150,(148,151)),152)))),((91,(92,90)),(94,93)))),(((34,35),(38,36)),37))),((101,(100,102)),((((155,(157,((156,159),158))),(((126,125),124),(123,122))),(((182,(181,(180,(178,179)))),(((((14,((13,16),12)),15),(4,(2,(3,1)))),((((23,(25,21)),(24,22)),(((26,(28,30)),(29,27)),(33,(32,31)))),(((166,((165,167),168)),((((162,163),160),161),164)),(((171,173),(170,169)),172)))),(11,((9,10),(7,8))))),((((((133,132),(((((137,139),(135,138)),136),189),(134,(6,5)))),((184,(183,185)),(187,(188,186)))),(195,(((174,(175,177)),176),(((117,119),118),(120,121))))),((146,(147,145)),(140,((144,(143,141)),142)))),(((131,130),128),(129,127))))),(154,153)))),(((191,193),(192,190)),194)))),81);
	TREE 'RAxML Bootstrap Tree+++++' = ((194,(190,(191,(193,192)))),(((105,(106,107)),(104,103)),(((((37,((36,35),(38,34))),(84,(85,(88,(86,87))))),(((((((42,39),43),(41,40)),(149,(152,((151,150),148)))),80),(((153,154),((((184,(185,183)),((((6,5),(189,(132,133))),134),(187,(186,188)))),(((180,((181,(179,182)),178)),((((((157,(158,(156,159))),155),((124,((123,122),(126,125))),(140,((142,144),(141,143))))),(147,(145,146))),((130,(131,128)),(127,129))),(((((33,(31,32)),(((26,27),30),(29,28))),(25,((21,24),(22,23)))),((((((162,161),(163,164)),160),((171,(169,(170,172))),173)),((12,((15,16),(14,13))),(4,(2,(3,1))))),(167,((168,166),165)))),((11,((9,7),(10,8))),195)))),((((117,119),118),(121,120)),(174,(177,(176,175)))))),(((139,137),136),(138,135)))),((((97,96),99),95),98))),((92,(91,90)),(93,94)))),((((116,(112,113)),(114,115)),(78,(((75,79),76),77))),(((51,52),((49,89),50)),((74,(73,72)),((((111,108),109),110),(((61,((58,59),(60,57))),((64,(62,63)),(67,68))),((53,((56,54),55)),((83,82),(45,44))))))))),(101,(102,100)))),81);
	TREE 'RAxML Bootstrap Tree+++++' = ((((83,82),(((((54,53),55),56),(58,(61,((57,60),59)))),((44,45),((((62,63),64),(67,68)),((110,((108,109),111)),(74,(72,73))))))),(((50,(89,49)),(52,51)),((116,(((78,((76,(77,79)),75)),(115,114)),(113,112))),((((101,(102,100)),(194,((191,193),(192,190)))),((104,103),(153,154))),((((((34,35),38),(36,37)),(((149,(150,(148,151))),152),((155,(((122,123),((126,125),124)),(157,(158,(159,156))))),(((195,((((130,127),128),(129,131)),((185,(184,183)),((134,(187,(186,188))),((((6,5),189),(132,133)),((137,(138,(136,139))),135)))))),(((((118,117),119),(121,120)),(174,(177,(176,175)))),((140,(143,(141,(144,142)))),(146,(147,145))))),((182,(179,(180,(178,181)))),((((10,8),11),(9,7)),(((168,167),(166,165)),(((((33,(32,31)),(((29,30),28),(27,26))),(25,(22,(21,(23,24))))),((12,((15,16),(14,13))),((2,(3,1)),4))),(((162,163),((161,160),164)),(169,((173,170),(171,172)))))))))))),((((99,(98,96)),97),95),((((39,42),41),(43,40)),((((92,90),(93,91)),94),80)))),(((86,85),(84,88)),87)))))),(107,(105,106)),81);
	TREE 'RAxML Bootstrap Tree+++++' = ((((154,153),(((((187,(186,188)),(((((136,138),139),135),137),((134,(5,6)),(189,(133,132))))),((183,185),184)),(((((((127,129),131),128),130),(195,(((11,((7,10),(9,8))),(((((15,16),(14,13)),12),(((1,3),2),4)),((((((27,26),(28,29)),30),(25,(23,((21,24),22)))),(33,(31,32))),((((167,165),166),168),(((((163,160),161),164),162),(173,(170,(171,(169,172))))))))),((143,(((144,140),142),141)),((146,145),147))))),((174,(177,(175,176))),((117,(118,119)),(120,121)))),(182,(181,(179,(180,178)))))),((122,((123,126),(124,125))),(155,((158,(156,159)),157))))),((((((152,(149,((150,151),148))),(((39,43),42),(41,40))),(80,(94,(((93,91),92),90)))),(99,(95,((98,97),96)))),((((84,85),88),(87,86)),(((34,((35,37),38)),36),((116,(((114,115),(78,(((77,76),75),79))),(113,112))),(((89,(49,50)),(52,51)),(((((72,(73,74)),(((108,109),111),110)),(((83,82),(44,45)),((55,(53,54)),56))),((67,68),(62,(63,64)))),(58,(61,((59,57),60))))))))),(((194,(((192,191),193),190)),((103,104),(105,(106,107)))),((102,100),101)))),81);
	TREE 'RAxML Bootstrap Tree+++++' = (((((73,(72,74)),(82,83)),(((63,62),((68,67),64)),((44,45),((((61,(60,(58,59))),57),((55,54),(53,56))),(110,(108,(111,109))))))),(((194,(190,((191,193),192))),((52,51),(50,(49,89)))),(((((154,153),((102,100),101)),((104,103),(105,(107,106)))),((149,(151,(148,(150,152)))),(((((((33,(31,32)),((27,30),((28,29),26))),(25,((21,24),(23,22)))),((((2,(4,(3,1))),(14,(13,(15,(16,12))))),((173,(((172,171),169),170)),(((164,160),(163,162)),161))),(167,((165,168),166)))),((((128,(131,130)),(127,129)),(((146,(147,145)),195),((((185,(184,183)),(((((6,5),(((139,136),(138,135)),137)),((132,133),189)),134),(187,(186,188)))),((((8,10),7),(9,11)),(143,(141,(144,(142,140)))))),(((174,(176,(177,175))),(((119,118),117),(121,120))),(182,(179,(181,(180,178)))))))),((155,(((156,159),158),157)),((123,122),((124,126),125))))),(((34,38),(36,37)),35)),((((91,92),90),((94,93),(80,(((95,(98,96)),(97,99)),((41,40),(42,(43,39))))))),(((85,84),87),(88,86)))))),(116,((78,(((76,75),77),79)),(((112,113),114),115)))))),81);
	TREE 'RAxML Bootstrap Tree+++++' = ((((105,(107,106)),(103,104)),((((((((58,(57,(61,(60,59)))),((68,67),(64,(62,63)))),(((72,(73,74)),(((111,109),108),110)),((44,45),((53,((56,55),54)),(82,83))))),((51,52),(50,(89,49)))),(((((75,76),79),77),78),((115,114),(116,(113,112))))),((((87,85),88),(86,84)),((34,(37,(38,(36,35)))),(((93,94),((92,90),91)),(80,(((95,99),((96,97),98)),(((42,41),39),(43,40)))))))),((((191,190),(192,193)),194),((152,((150,151),148)),149))),((101,(100,102)),(((((((129,127),130),(128,131)),(((((122,123),((125,126),124)),(155,(157,((159,156),158)))),(147,(145,146))),((((174,(175,(177,176))),((120,121),(117,(118,119)))),((185,(184,183)),((187,(188,186)),(((132,133),189),(134,(5,6)))))),((143,(141,(142,(144,140)))),(182,(179,(180,(178,181)))))))),195),(((135,(139,138)),(136,137)),(((166,((168,167),165)),((((((164,160),163),(161,162)),(173,((169,(171,172)),170))),(((((26,30),29),(28,27)),((32,31),33)),(((23,21),(24,22)),25))),((12,((16,14),(15,13))),((1,2),(4,3))))),(11,((8,10),(9,7)))))),(154,153))))),81);
	TREE 'RAxML Bootstrap Tree+++++' = ((((103,104),(107,(105,106))),(((((((((12,((16,15),(14,13))),(4,(2,(1,3)))),((173,(((169,171),172),170)),(((161,160),163),(164,162)))),((33,(32,31)),(((26,29),((30,28),27)),((25,23),(21,(24,22)))))),((168,166),(167,165))),(135,((137,139),(138,136)))),(((((182,(179,(181,(180,178)))),((141,((143,144),(142,140))),(146,(147,145)))),(((177,((175,174),176)),(((117,118),119),(120,121))),((((129,127),128),(130,131)),((155,(157,(158,(159,156)))),((122,123),((125,124),126)))))),(((184,185),183),((187,(188,186)),(134,((189,(133,132)),(5,6)))))),(195,(((9,7),(8,10)),11)))),(194,((192,(190,191)),193))),((((((52,51),((89,49),50)),((58,((57,60),(61,59))),((((53,56),54),55),((44,45),(((72,(73,74)),(83,82)),((110,((108,111),109)),((68,67),(64,(62,63))))))))),(116,((((((76,75),79),77),78),(115,114)),(113,112)))),((((85,86),(87,84)),88),((((152,((151,148),150)),149),(37,((35,38),(34,36)))),((((90,(92,(91,93))),94),(80,(((41,43),(39,40)),42))),((((97,96),98),99),95))))),(((100,102),101),(154,153))))),81);
	TREE 'RAxML Bootstrap Tree+++++' = ((((((((116,(113,112)),(114,115)),(78,((77,76),(75,79)))),((194,(((190,192),191),193)),((((89,49),50),(52,51)),((((57,61),60),(59,58)),(((((74,73),72),(110,((109,108),111))),((83,82),(((54,(53,55)),56),(45,44)))),((62,(64,63)),(67,68))))))),(((((93,94),(92,(90,91))),(80,((40,43),((42,41),39)))),(((95,97),99),(98,96))),((((35,34),(36,38)),37),(((84,86),88),(85,87))))),(((153,154),(101,(102,100))),((149,(152,(151,(148,150)))),((((126,((125,124),123)),122),(155,(157,((158,159),156)))),((((134,(187,(188,186))),((((135,(136,(138,(137,139)))),(132,133)),189),(6,5))),(184,(183,185))),(((129,127),(130,(131,128))),(((146,(145,147)),(((((7,8),(9,10)),11),((((4,(2,(1,3))),(12,((16,15),(14,13)))),((((171,((172,169),170)),173),(((161,164),163),(160,162))),(((((26,29),30),(27,28)),(25,(23,((21,24),22)))),(33,(31,32))))),(((165,166),168),167))),(143,((141,(142,144)),140)))),((182,(179,(181,(178,180)))),(((((176,177),175),174),((121,120),(117,(119,118)))),195))))))))),((103,104),(105,(107,106)))),81);
	TREE 'RAxML Bootstrap Tree+++++' = (((((((((61,((60,57),59)),58),(((55,(53,54)),56),((((67,68),((62,64),63)),(83,82)),((44,45),((73,(72,74)),(110,((109,108),111))))))),((51,52),((89,((194,(191,(190,(193,192)))),49)),50))),((78,((79,(75,77)),76)),(116,(((114,115),112),113)))),((((149,(148,151)),(150,152)),(((85,86),88),(87,84))),(((((99,(95,96)),(97,98)),(80,((43,40),((39,42),41)))),((92,(91,90)),(94,93))),((34,((37,36),35)),38)))),((103,104),(105,(106,107)))),(((102,100),101),((((174,(177,(175,176))),((((((135,139),136),(137,138)),(146,(147,145))),((((141,(144,142)),140),143),(((10,(9,((8,7),11))),(122,(123,(125,(126,124))))),((155,(((156,159),158),157)),(((15,16),(12,(13,14))),((2,((1,4),3)),(((((166,167),165),168),((173,(((170,169),171),172)),(161,(163,(162,(164,160)))))),(((((28,29),30),(27,26)),(33,(31,32))),(25,(((22,21),24),23)))))))))),((183,(185,184)),195))),((((189,(((132,133),(134,(5,6))),((186,188),187))),(((121,119),117),(120,118))),((131,(128,130)),(129,127))),(182,(179,(181,(180,178)))))),(153,154)))),81);
	TREE 'RAxML Bootstrap Tree+++++' = (((((103,104),((107,106),105)),(((((52,51),(50,(89,49))),(((78,(75,((77,76),79))),((116,(112,113)),(115,114))),((((64,(63,62)),(68,67)),(((54,((56,53),55)),((44,45),(83,82))),(((73,74),72),(((109,111),108),110)))),(58,((59,(60,57)),61))))),((((35,34),(38,36)),37),((((((86,84),(87,88)),85),(80,(((41,39),42),(43,40)))),((93,94),(90,(92,91)))),((154,153),(((99,98),95),(96,97)))))),(101,(102,100)))),((((192,((193,190),191)),194),(149,(152,((150,151),148)))),(((((123,125),(124,126)),122),(155,((156,(157,159)),158))),(((195,((((117,(119,118)),(121,120)),((177,(176,174)),175)),(((7,(9,10)),(8,11)),(((((160,(161,(162,(163,164)))),(((169,172),(171,170)),173)),((166,(167,165)),168)),(((((26,27),30),(28,29)),(32,(31,33))),(((24,(23,22)),21),25))),((((4,2),1),3),((16,15),((12,13),14))))))),(((182,(181,(180,(179,178)))),((146,(145,147)),(143,(((141,144),142),140)))),(((129,128),(131,127)),130))),((185,(184,183)),((187,(186,188)),((((137,((136,139),135)),138),(189,(132,133))),((6,5),134)))))))),81);
	TREE 'RAxML Bootstrap Tree+++++' = ((((((84,87),(86,85)),88),((((((((51,52),(50,(89,49))),((((((45,44),(((53,55),54),56)),(83,82)),((62,(64,63)),(68,67))),((((111,108),109),110),(72,(73,74)))),(58,(61,(59,(57,60)))))),(((((79,75),76),77),78),((((194,((193,192),(191,190))),116),(112,113)),(115,114)))),((90,92),91)),(94,93)),((((98,97),99),(96,95)),(((((153,154),((189,((135,((139,137),(138,136))),(((184,(185,183)),((5,6),134)),((187,(186,188)),(133,132))))),((((157,(158,(159,156))),155),((124,(126,125)),(123,122))),((195,(((146,(147,145)),(140,(143,((144,142),141)))),(179,(182,(181,(178,180)))))),((((((8,11),7),(9,10)),((2,((4,1),3)),((((25,(24,(21,(23,22)))),(((33,32),31),(30,((28,29),(26,27))))),((173,(172,((171,169),170))),(164,(((161,163),160),162)))),(((167,166),(168,165)),(((14,13),12),(16,15)))))),((174,(177,(175,176))),((121,120),(117,(118,119))))),((130,(131,128)),(129,127))))))),((101,(100,102)),((104,103),((106,107),105)))),80),((43,40),(39,(42,41)))))),(((36,38),(35,34)),37))),(149,(((148,150),151),152))),81);
	TREE 'RAxML Bootstrap Tree+++++' = ((((149,(151,148)),(150,152)),(((((78,((77,75),(76,79))),(116,((112,114),(113,115)))),(((50,(49,89)),(52,51)),(((45,44),(((83,82),(((63,64),62),(67,68))),((58,(61,((57,60),59))),((53,(55,54)),56)))),(((108,(109,111)),110),(72,(74,73)))))),(((37,(35,((36,38),34))),((84,88),((86,85),87))),(((((92,(93,91)),90),94),(80,(((43,39),42),(40,41)))),((97,95),((98,96),99))))),(((101,(100,102)),(((194,((192,193),(190,191))),(153,154)),(((189,((133,132),((187,(188,186)),(134,(5,6))))),((135,(136,139)),(137,138))),((182,(179,(181,(180,178)))),(((((10,(9,(7,8))),11),(((166,(168,167)),165),(((2,(4,(1,3))),(12,(15,((13,16),14)))),(((173,((169,(171,170)),172)),((162,((161,163),164)),160)),(((33,(31,32)),(29,((28,30),(27,26)))),(((24,23),(22,21)),25)))))),((((((185,(183,184)),(122,((126,(124,125)),123))),(((120,121),(117,(119,118))),(((174,176),175),177))),(146,(147,145))),((130,(131,128)),(127,129))),195)),((((158,(159,156)),157),155),(140,(((143,141),142),144)))))))),((105,(106,107)),(104,103))))),81);
	TREE 'RAxML Bootstrap Tree+++++' = ((((103,104),(106,(107,105))),(((((100,102),101),(153,154)),((((((93,94),(91,(92,90))),(((40,43),((42,39),(80,41))),((((98,96),95),97),99))),(37,((36,38),(34,35)))),(((85,86),88),(87,84))),((((50,(49,89)),(52,51)),(((110,(108,(111,109))),(((63,(62,64)),(((68,67),(55,(53,(54,56)))),((44,45),(83,82)))),(58,(61,(57,(59,60)))))),(74,(73,72)))),(((116,(113,112)),(114,115)),(78,(((79,76),75),77)))))),(((194,(((190,193),191),192)),(149,((151,(150,152)),148))),((((((5,6),189),134),(187,(186,188))),(133,132)),(((((121,120),(119,(117,118))),(((175,176),177),174)),((((140,((142,(144,143)),141)),((((139,137),136),(135,138)),((((9,8),(10,7)),11),(((2,((1,4),3)),(((13,(15,16)),14),12)),(((173,(((171,170),172),169)),(((165,168),(166,167)),(160,(164,(163,(161,162)))))),(((21,(25,23)),(22,24)),((33,(32,31)),((28,30),((26,27),29))))))))),((147,145),146)),(((182,(179,(180,(178,181)))),(((129,(131,128)),130),127)),195))),((((123,122),((126,125),124)),(155,(158,((156,157),159)))),((184,183),185))))))),81);
	TREE 'RAxML Bootstrap Tree+++++' = (((((((((55,54),(53,56)),((((45,44),(((108,109),111),110)),((73,(74,72)),(((67,68),(63,(64,62))),(82,83)))),(58,((60,57),(61,59))))),((51,52),(50,(89,49)))),((149,((150,(151,152)),148)),(116,(((113,(112,115)),114),((77,(76,(75,79))),78))))),(((((95,97),(96,98)),99),((94,(((92,91),93),90)),(80,(((42,41),39),(43,40))))),((37,(34,((36,38),35))),((85,84),(87,(88,86)))))),(((153,154),((((135,(136,(138,(139,137)))),((((10,9),(7,8)),11),((((25,(24,(22,(23,21)))),((33,(31,32)),(((26,29),(28,30)),27))),((((13,14),(15,16)),12),(((173,((171,172),(170,169))),((161,((162,163),160)),164)),(4,(2,(3,1)))))),(166,(167,(165,168)))))),(((((((((134,(5,6)),((187,(188,186)),(133,132))),(146,(147,145))),(185,(184,183))),(((117,(119,118)),(120,121)),(((175,176),177),174))),(((131,(128,130)),(127,129)),195)),(140,(143,(141,(142,144))))),(((125,(126,124)),(123,122)),(155,(((156,159),158),157)))),(182,((180,(181,178)),179)))),189)),((194,(190,(191,(193,192)))),(101,(100,102))))),((104,103),(106,(107,105)))),81);
	TREE 'RAxML Bootstrap Tree+++++' = ((((43,40),(((41,39),42),((((99,95),(96,97)),98),((((94,93),((90,92),(91,(((85,(84,87)),(88,86)),(((51,52),(49,(89,50))),(((72,(73,74)),((110,(111,(108,109))),(((68,67),(64,(62,63))),(((58,(61,(60,(57,59)))),(55,((54,53),56))),((82,83),(44,45)))))),(((116,(112,113)),(115,114)),(78,((77,76),(75,79)))))))))),(((34,35),37),(38,36))),80)))),((((((155,((156,(159,158)),157)),(122,((124,123),(125,126)))),((146,(145,147)),((((((140,((143,(144,142)),141)),(((189,((6,5),(132,133))),134),(187,(186,188)))),((117,(118,119)),(121,120))),(((((8,10),(9,7)),11),(135,(((136,137),139),138))),(((((12,((13,16),(14,15))),(2,(1,(4,3)))),((((((172,169),170),171),173),(((161,(162,163)),164),160)),(((33,(32,31)),((30,(27,28)),(29,26))),((23,(24,(22,21))),25)))),(166,((168,167),165))),195))),((179,(180,(181,178))),182)),(((((177,176),175),174),(184,(185,183))),(((128,130),(127,129)),131))))),(((152,((150,151),148)),149),((194,(193,190)),(191,192)))),((107,(105,106)),(103,104))),((153,154),(101,(100,102))))),81);
	TREE 'RAxML Bootstrap Tree+++++' = ((194,((191,192),(190,193))),(((101,(102,100)),(((135,(136,((137,139),138))),((((((184,(185,183)),((((133,132),((6,5),189)),134),(186,(188,187)))),((182,(181,(180,(179,178)))),(((128,(130,131)),(129,127)),((((125,(124,126)),(123,122)),(155,(((156,159),158),157))),((143,((144,142),(140,141))),(146,(145,147))))))),(((117,(119,118)),(121,120)),((175,(176,177)),174))),((((10,(9,7)),8),11),195)),((((4,(2,(3,1))),(12,((13,14),(15,16)))),((160,((161,162),(164,163))),(173,(170,(169,(172,171)))))),(((((24,(22,23)),21),25),((33,(32,31)),((29,(27,26)),(30,28)))),(167,(166,(165,168))))))),(153,154))),(((104,103),(105,(107,106))),((((((41,39),42),((149,(151,(152,(150,148)))),(40,43))),80),((((96,99),(98,97)),95),((((91,92),90),93),94))),(((85,87),(86,(84,88))),((((79,(77,(75,76))),78),(((((((82,83),((73,72),74)),(((((55,54),53),56),(58,((60,(57,59)),61))),((45,44),((((108,109),111),110),(((63,62),64),(68,67)))))),((51,52),(49,(89,50)))),116),(113,112)),(114,115))),(37,((38,36),(34,35)))))))),81);
	TREE 'RAxML Bootstrap Tree+++++' = (((154,153),((((104,103),((106,107),105)),(((((((77,(79,(76,75))),78),(116,((114,115),(112,113)))),((58,((60,((57,61),59)),(((((83,82),(((68,67),64),(62,63))),(74,(73,72))),((110,(111,(108,109))),((194,(((192,193),190),191)),(44,45)))),(55,(53,(56,54)))))),(((49,89),(52,51)),50))),((34,(35,(38,36))),37)),((((43,((42,40),(39,41))),80),((95,(97,(96,98))),99)),((91,(92,90)),(94,93)))),((((87,85),86),84),88))),(((102,100),101),((((((((122,123),(126,(125,124))),(((155,158),157),(159,156))),(180,(((182,179),181),178))),(((((140,(((144,143),142),141)),((146,147),145)),((((167,166),(168,165)),(11,((10,8),(7,9)))),(((((161,(164,163)),162),160),(173,((172,170),(171,169)))),(((4,(2,(3,1))),((((13,15),12),14),16)),((33,(31,32)),((((28,26),(29,27)),30),(((24,25),21),(23,22)))))))),195),((129,127),((131,128),130)))),(((121,120),((118,119),117)),(174,((177,176),175)))),(((134,((6,5),((135,(136,(137,(138,139)))),((187,(186,188)),(184,(185,183)))))),(133,132)),189)),(149,(152,((150,151),148))))))),81);
	TREE 'RAxML Bootstrap Tree+++++' = ((((153,154),(((155,((158,(159,156)),157)),((124,(125,126)),(123,122))),(((((10,((8,9),7)),11),((((165,168),(167,166)),(4,(2,(3,1)))),(((25,(22,(24,(21,23)))),((33,(32,31)),((27,(30,28)),(26,29)))),(((12,(13,14)),(16,15)),((((161,162),164),(160,163)),(173,(((169,171),172),170))))))),((((((183,184),185),(((134,((((138,139),136),(137,135)),(5,6))),((132,133),189)),(187,(188,186)))),(((177,((176,175),174)),((117,(119,118)),(121,120))),((146,(147,145)),((((141,140),142),144),143)))),195),((128,(131,130)),(127,129)))),(182,(179,(180,(178,181))))))),((((((((41,39),43),(40,42)),(((93,94),(91,(90,92))),80)),((99,95),(98,(96,97)))),((((104,103),(((((79,77),(76,75)),78),((116,(113,112)),(115,114))),(((((((67,68),(64,(62,63))),((61,((60,57),(58,59))),((53,(54,55)),56))),(((194,((191,193),(190,192))),(45,44)),(82,83))),(((108,109),111),110)),(73,(72,74))),((52,51),((89,50),49))))),((85,(86,(84,88))),87)),(37,((38,36),(35,34))))),(105,(106,107))),(((152,((150,151),148)),149),((100,102),101)))),81);
	TREE 'RAxML Bootstrap Tree+++++' = ((((104,103),((107,106),105)),(((154,153),((((((131,(130,128)),(127,129)),(((147,145),146),((182,(181,((178,179),180))),(143,(141,(140,(142,144))))))),(((117,(118,119)),(120,121)),((177,(175,176)),174))),((((((139,138),136),(137,135)),(189,(((186,188),187),((133,132),((6,5),134))))),(185,(184,183))),(195,(((((8,9),11),7),10),((167,((165,168),166)),(((((171,(169,(172,170))),173),(((162,(163,161)),164),160)),((4,(2,(3,1))),(12,(((16,15),13),14)))),(((((24,23),(22,21)),25),((27,26),((30,28),29))),(33,(31,32))))))))),((122,((124,123),(126,125))),(157,(155,((156,159),158)))))),(((((((((60,57),61),59),58),((((((67,68),((62,63),64)),((((108,109),111),110),(73,(74,72)))),(44,45)),(82,83)),(53,((56,54),55)))),((52,51),(49,(89,50)))),(116,(((78,(77,(79,(75,76)))),(114,115)),(113,112)))),((((85,(86,88)),(84,87)),(((((98,97),95),(96,99)),((80,(((41,39),42),(40,43))),((91,(92,90)),(94,93)))),(34,(((37,35),36),38)))),(152,(149,((150,148),151))))),((194,((192,190),(193,191))),(101,(102,100)))))),81);
	TREE 'RAxML Bootstrap Tree+++++' = ((((72,(74,73)),(((109,111),108),110)),(((64,(62,63)),(67,68)),(((83,82),(((53,(54,(55,56))),((59,((61,60),57)),58)),(((50,(89,49)),(52,51)),((80,((149,(151,(150,(148,152)))),((40,43),((39,42),41)))),(((97,96),((99,95),98)),(((37,(((38,36),34),35)),(((85,84),87),(88,86))),((((194,((192,190),(193,191))),((100,102),101)),(((105,(106,107)),(104,103)),((((((156,(158,159)),157),155),(122,(123,(125,(126,124))))),(((((132,133),(134,(6,5))),((185,(183,184)),((((135,138),136),(137,139)),(187,(188,186))))),189),(((146,(145,147)),((140,(((144,143),142),141)),((((7,10),(8,9)),11),(((((25,22),((24,23),21)),((29,(28,((26,30),27))),(33,(31,32)))),(((((3,4),1),2),((16,15),((13,14),12))),(((162,(163,(164,161))),160),(173,(169,((170,171),172)))))),(((167,168),166),165))))),(((131,(130,128)),(127,129)),(((177,(175,(176,174))),((121,120),(118,(119,117)))),(195,(182,((179,(180,178)),181)))))))),(154,153)))),(((92,90),(91,93)),94)))))))),((44,45),(116,(((115,(112,113)),114),(78,(((77,75),79),76)))))))),81);
	TREE 'RAxML Bootstrap Tree+++++' = ((((106,(105,107)),(104,103)),(((153,154),((((125,(126,124)),(122,123)),(155,((156,(158,159)),157))),(((((175,(177,(176,174))),((117,(119,118)),(121,120))),((((133,132),189),(134,(6,5))),((185,(184,183)),((((139,137),(136,138)),135),(187,(186,188)))))),((180,(((182,179),181),178)),(143,(((144,142),140),141)))),(((((8,9),(10,7)),11),195),((145,(146,147)),(((((4,(2,(1,3))),((14,(16,(15,13))),12)),(((25,((22,24),(21,23))),((33,(31,32)),((28,(29,30)),(27,26)))),((173,((172,170),(169,171))),(((161,(164,162)),163),160)))),(166,(168,(167,165)))),(((130,129),(128,131)),127))))))),((101,(100,102)),((((151,(152,(148,150))),149),(((191,190),(192,193)),194)),((((82,83),((((54,55),(56,53)),(((67,68),((63,62),64)),((58,(61,(60,(57,59)))),((110,(111,(109,108))),(74,(72,73)))))),(44,45))),(((52,51),(50,(89,49))),(116,(((((77,75),(79,76)),78),(115,114)),(112,113))))),((((86,88),87),(85,84)),((37,((34,38),(35,36))),((95,(((96,99),98),97)),(((((40,41),(43,39)),42),80),(((92,90),91),(94,93))))))))))),81);
	TREE 'RAxML Bootstrap Tree+++++' = ((194,((193,(192,191)),190)),((((106,(107,105)),(103,104)),((((116,(113,112)),(((((79,75),76),77),78),(115,114))),(((52,51),(50,(49,89))),((((44,45),(82,83)),(((68,67),(64,(62,63))),((110,((111,108),109)),(72,(73,74))))),((58,(((59,60),57),61)),((53,54),(55,56)))))),(((((84,87),88),(85,86)),(((93,94),(91,(90,92))),(80,((96,((98,97),(99,95))),(((39,42),41),(43,40)))))),((37,35),((34,36),38))))),((((100,102),101),(149,(151,(148,(150,152))))),((((122,(((126,123),124),125)),((157,((156,159),158)),155)),(((((127,130),(129,131)),128),(((195,((185,(184,183)),((((187,(186,188)),189),((6,5),134)),((135,((138,(136,139)),137)),(132,133))))),((((2,(3,(4,1))),((((162,(164,161)),(163,160)),(173,((170,172),(169,171)))),(((168,((165,166),167)),((25,(23,((24,21),22))),(((27,((30,26),28)),29),(33,(31,32))))),(((13,14),(15,16)),12)))),(11,(((9,7),8),10))),(143,(141,(142,(140,144)))))),(182,((181,(180,178)),179)))),((146,(147,145)),(((117,(119,118)),(120,121)),((174,(177,176)),175))))),(153,154)))),81);
	TREE 'RAxML Bootstrap Tree+++++' = (((((((192,(193,(190,191))),194),(154,153)),((100,102),101)),(((152,(149,((151,148),150))),(((((112,(114,115)),113),((((77,75),79),76),78)),116),(((51,52),(50,(89,49))),((58,(61,(57,(59,60)))),(((((74,(72,73)),(((68,67),(62,(64,63))),(83,82))),(110,((109,111),108))),(45,44)),(((54,53),55),56)))))),(((((36,38),(34,37)),35),(((((((174,(177,(176,175))),(120,(121,(117,(119,118))))),(((179,(180,(178,181))),182),((145,(146,147)),((((((168,165),166),167),((4,(3,(1,2))),((((16,15),(13,14)),12),((((((163,162),161),164),160),(173,(((169,171),172),170))),(((33,(32,31)),(((28,(29,30)),26),27)),(((22,23),24),(25,21))))))),(((7,10),(8,9)),11)),(141,(142,((140,144),143))))))),195),((((128,131),130),129),127)),((((188,186),187),((189,((135,((137,136),(139,138))),(133,132))),(134,(6,5)))),(185,(184,183)))),(((126,(125,124)),(123,122)),((158,((156,157),159)),155)))),(((((86,87),88),85),84),((((95,97),98),(96,99)),((80,((((43,41),42),39),40)),((92,(91,90)),(94,93)))))))),((103,104),(105,(106,107)))),81);
	TREE 'RAxML Bootstrap Tree+++++' = ((((101,(102,100)),(((154,153),(194,((192,191),(193,190)))),((((((89,49),50),(52,51)),((73,(72,74)),((((67,68),(((59,(61,(57,60))),58),(((54,55),53),56))),((62,(63,64)),(83,82))),((45,44),(110,((108,111),109)))))),(((((77,76),79),75),78),(((115,(112,114)),113),116))),((((84,(87,85)),86),88),(((95,(96,((98,97),99))),(((94,(93,((91,92),90))),80),(((41,42),39),(43,40)))),(((149,(152,(150,(151,148)))),(((182,(179,(178,(181,180)))),((((120,((117,(119,118)),121)),(175,(174,(176,177)))),(((183,184),185),(((((((138,136),137),139),135),(187,(188,186))),(189,(133,132))),((5,6),134)))),((((((((4,(2,(1,3))),(12,((13,14),(15,16)))),(((161,162),(160,(164,163))),((169,(170,(171,172))),173))),(((21,(24,(22,23))),25),(((27,((26,29),28)),30),(33,(32,31))))),((165,168),(167,166))),(((8,10),(7,9)),11)),(141,((142,143),(140,144)))),(195,((147,(146,145)),(((129,130),131),(127,128))))))),((155,(157,(156,(158,159)))),((((124,125),126),123),122)))),(37,(35,((38,36),34))))))))),((104,103),(105,(107,106)))),81);
	TREE 'RAxML Bootstrap Tree+++++' = (((((192,190),191),193),194),((((154,153),((((((93,94),(91,(90,92))),80),(((39,42),41),(43,40))),((99,(98,(95,97))),96)),((37,(34,((36,35),38))),((87,(((85,84),86),88)),((116,(((((75,76),77),79),78),((112,113),(114,115)))),(((74,(72,73)),((110,(109,(108,111))),(((64,(62,63)),(83,82)),((44,45),((58,((57,60),(61,59))),((67,68),(((53,56),54),55))))))),((51,52),((89,49),50)))))))),(((((((((121,120),(117,(118,119))),((174,(176,177)),175)),((146,(147,145)),(143,(141,(144,(142,140)))))),(195,((184,(185,183)),((((189,(((((136,137),138),139),135),(133,132))),(6,5)),134),(187,(188,186)))))),((130,(128,131)),(127,129))),(182,((181,(180,178)),179))),(((((168,165),167),166),(11,((8,(10,9)),7))),((((16,15),(14,13)),12),((((25,(22,((21,23),24))),((33,(31,32)),(((26,28),(29,27)),30))),(((((161,160),163),164),162),(173,((172,(171,169)),170)))),(((1,4),3),2))))),((((124,123),(126,125)),122),((157,((156,159),158)),155)))),(((105,(106,107)),(104,103)),(((152,(150,(151,148))),149),((102,100),101)))),81);
	TREE 'RAxML Bootstrap Tree+++++' = ((((149,(148,((151,152),150))),((155,(((159,156),158),((((123,122),(124,125)),126),157))),((((174,(177,(175,176))),((117,(119,118)),(120,121))),((129,(130,(127,(131,128)))),((180,(178,((182,179),181))),(146,(147,145))))),((195,(((8,(10,((11,7),9))),((((143,144),142),140),141)),(((187,(186,188)),(((6,5),134),(189,((135,((138,(139,137)),136)),(133,132))))),(185,(183,184))))),((((16,12),(13,(15,14))),(2,((4,3),1))),(((22,(25,(23,(24,21)))),((((28,30),29),(26,27)),(31,(33,32)))),((((170,171),(169,172)),173),(160,(161,(164,(162,163))))))))))),((((((((36,38),(34,(37,35))),(((88,85),(84,86)),87)),(((93,94),(91,(92,90))),((99,(97,(96,95))),98))),(((43,40),(41,(39,42))),80)),(((((114,(115,113)),112),116),(78,(((77,75),79),76))),(((50,(89,49)),(51,52)),(((73,74),72),((((108,(109,111)),110),(((67,68),(45,44)),(((55,53),(54,56)),((61,(59,(60,57))),58)))),((82,83),(64,(62,63)))))))),(194,(((192,193),190),191))),(((((167,(166,168)),165),(103,104)),(106,(105,107))),(((100,102),101),(153,154))))),81);
	TREE 'RAxML Bootstrap Tree+++++' = ((((((102,100),101),((153,154),(80,(((41,40),((42,39),43)),(((((86,87),88),(85,84)),(((((51,52),((50,89),49)),(((67,68),(64,(62,63))),((58,(61,(59,(60,57)))),((53,(54,(55,56))),(((110,(109,(108,111))),(45,44)),(((73,72),74),(83,82))))))),((78,(((76,79),77),75)),((((194,((193,191),(190,192))),(152,(149,((148,151),150)))),(116,(112,113))),(115,114)))),(37,((36,(35,34)),38)))),(((93,94),(91,(92,90))),((((96,97),95),98),99))))))),((103,104),(105,(106,107)))),(((135,((137,(138,139)),136)),((184,(183,185)),((187,(186,188)),(((5,6),134),((133,132),189))))),(((((((120,119),121),(117,118)),((177,(174,176)),175)),(182,(((180,178),179),181))),(((((128,130),(129,131)),127),(((((12,((15,16),(13,14))),(4,(2,(1,3)))),(((((162,(161,164)),163),160),(((172,169),(170,171)),173)),(((33,(32,31)),((26,27),((28,29),30))),((25,((23,24),21)),22)))),195),((155,(157,(158,(156,159)))),(146,(147,145))))),(122,((124,125),(126,123))))),((((142,(143,144)),141),140),(((166,(165,167)),168),(((9,(10,8)),7),11)))))),81);
	TREE 'RAxML Bootstrap Tree+++++' = ((((((154,153),((143,(141,((144,142),140))),(((((183,(184,185)),((122,((123,125),(124,126))),(((158,(156,159)),157),155))),(((((166,((165,167),168)),(((2,(3,(4,1))),((15,16),((12,13),14))),((((171,((172,170),169)),173),((((164,162),163),161),160)),((33,(31,32)),(((30,(26,29)),(28,27)),(((24,21),(23,22)),25)))))),(((130,127),(129,131)),128)),((147,145),146)),(195,((11,10),((8,9),7))))),(((121,120),(117,(118,119))),((182,(181,(179,(180,178)))),((174,(177,176)),175)))),(((((139,(137,138)),136),135),(187,(186,188))),(((6,5),134),((132,133),189)))))),((100,102),101)),((((((191,(190,192)),193),194),(149,(148,(152,(151,150))))),((72,(74,73)),(((((67,68),64),(62,63)),((82,((44,45),(((54,55),(56,53)),(((60,57),(59,61)),58)))),(((116,(((114,115),(78,(((77,75),79),76))),(112,113))),((50,(49,89)),(52,51))),83))),(((108,109),111),110)))),((((((96,97),99),98),95),(((36,38),((34,37),35)),(((93,((90,91),92)),94),(((85,84),(86,87)),88)))),((((43,39),42),(41,40)),80)))),(((105,106),107),(104,103))),81);
	TREE 'RAxML Bootstrap Tree+++++' = ((((((116,(((78,(((77,75),79),76)),(114,115)),(112,113))),(((52,51),((50,89),49)),(((((82,83),(58,(73,(72,74)))),((110,(111,(108,109))),((67,68),(64,(63,62))))),(((57,(59,60)),61),((54,(55,53)),56))),(44,45)))),((149,(152,(148,(150,151)))),(((((((40,43),(41,(39,42))),80),((93,94),(92,(91,90)))),((((96,98),99),97),95)),(37,(34,(35,(38,36))))),((((87,85),86),84),88)))),((103,104),(105,(106,107)))),(((((((158,(156,159)),157),155),((122,((123,124),125)),126)),((((138,135),((139,136),137)),((134,(6,5)),(189,(132,133)))),((182,(181,((178,180),179))),(((195,(((187,(188,186)),(147,(145,146))),(((129,130),(131,128)),127))),(((117,(119,118)),(121,120)),(174,(175,(177,176))))),(((140,(143,(144,(141,142)))),((((166,(167,168)),165),(((((29,((30,26),(28,27))),(33,(32,31))),(25,((22,23),(24,21)))),((160,(162,(161,(163,164)))),(173,((169,(172,171)),170)))),((2,((3,4),1)),(12,((15,16),(13,14)))))),(11,(9,(10,(8,7)))))),(185,(184,183))))))),((153,154),(194,((190,(191,193)),192)))),((100,102),101))),81);
	TREE 'RAxML Bootstrap Tree+++++' = ((((((((61,((57,60),59)),58),((((74,(73,72)),((82,83),((67,68),(63,(62,64))))),((44,45),(((109,108),111),110))),(((53,54),55),56))),(((49,89),50),(52,51))),(((((78,(75,76)),(79,77)),(115,114)),(113,112)),116)),((((((99,(96,98)),97),95),(((((42,41),43),(39,40)),80),(((87,85),88),(84,86)))),((93,94),(90,(92,91)))),(37,(35,((38,36),34))))),((101,(102,100)),(((((((190,192),191),193),194),(105,(107,106))),(103,104)),((195,(((((((133,132),189),(187,(186,188))),(134,(5,6))),((117,(((120,121),119),118)),((177,(176,175)),174))),((146,(147,145)),((185,(183,184)),((155,((156,(158,159)),157)),((122,123),(126,(125,124))))))),((((135,((139,(137,138)),136)),(((168,((165,167),166)),(((3,(1,2)),4),((((173,((172,170),(169,171))),((164,(163,160)),(161,162))),(((((22,23),24),21),25),((((28,26),(30,27)),29),(33,(31,32))))),(((13,14),(16,15)),12)))),(((7,10),(8,9)),11))),(143,(140,(142,(141,144))))),((182,(181,(179,(178,180)))),(((130,(131,129)),127),128))))),(153,154))))),(149,(152,((150,151),148))),81);
	TREE 'RAxML Bootstrap Tree+++++' = ((((103,104),((107,106),105)),((((154,153),(((((187,(186,188)),((133,132),((5,6),134))),((((136,137),139),138),135)),189),(((((((121,119),(117,120)),118),((175,174),(177,176))),(((140,(((144,142),143),141)),(((158,(159,156)),157),155)),((185,(183,184)),(((124,126),125),(122,123))))),(195,((146,(145,147)),((127,129),(131,(128,130)))))),((((((168,165),167),166),(((12,(((15,16),13),14)),((3,(4,1)),2)),((((32,(31,33)),(((27,29),30),(26,28))),((21,23),((22,24),25))),((((164,162),(161,163)),160),(173,((172,171),(169,170))))))),(9,(10,((11,7),8)))),(182,(179,(181,(180,178)))))))),(101,(102,100))),(((((58,(61,(59,(60,57)))),(((194,(191,(192,(190,193)))),(((45,44),((((56,53),55),54),(82,83))),((74,(72,73)),(110,(108,(111,109)))))),((64,(63,62)),(68,67)))),(((89,50),49),(52,51))),((116,(113,112)),((78,(76,((75,79),77))),(114,115)))),((((((91,(90,92)),(93,94)),(80,(((41,39),42),(((152,(151,(150,148))),149),(40,43))))),(99,((98,95),(96,97)))),((38,36),(35,(37,34)))),((85,(88,(84,86))),87))))),81);
	TREE 'RAxML Bootstrap Tree+++++' = (((((154,153),(((120,121),(117,(119,118))),((((155,((158,(156,159)),157)),((177,(176,175)),174)),((((189,(187,(186,188))),((5,6),134)),((((((136,137),138),135),139),132),133)),(183,(185,184)))),(((((166,165),(167,168)),(((128,130),(131,129)),127)),(((143,((142,(144,140)),141)),((((10,8),11),(9,7)),((((13,16),15),(14,12)),(((2,(3,1)),4),(((160,(((162,161),164),163)),(((170,172),(171,169)),173)),(((28,(29,((26,27),30))),(33,(32,31))),(((24,23),(21,22)),25))))))),(((124,(125,126)),(123,122)),(146,(147,145))))),((182,((179,(178,180)),181)),195))))),((194,(193,((192,191),190))),(101,(102,100)))),((104,103),(((((116,((78,((79,(77,75)),76)),(113,((112,114),115)))),(((52,51),((50,89),49)),((58,(61,((60,57),59))),(((68,67),(64,(62,63))),((((83,82),(74,(72,73))),((((108,111),109),110),(45,44))),(((55,53),54),56)))))),((((84,87),(86,85)),88),((((((92,(90,91)),(93,94)),80),((43,40),((39,41),42))),(((99,96),(95,98)),97)),((((36,38),34),35),37)))),(149,(152,((151,148),150)))),(105,(107,106))))),81);
	TREE 'RAxML Bootstrap Tree+++++' = ((((101,((((194,191),193),(190,192)),(102,100))),((153,154),(195,((((11,((8,10),(7,9))),(((141,(142,144)),140),143)),((134,(((132,133),189),(6,5))),(((183,184),185),((135,((138,139),(137,136))),((188,186),187))))),((((((123,122),(124,126)),125),(155,(((156,159),158),157))),((177,((174,175),176)),(((120,121),(118,119)),117))),((145,(146,147)),(((((168,166),(165,167)),((((160,((163,164),(162,161))),(173,(169,((171,172),170)))),(((((22,(24,23)),21),25),(((30,28),29),(27,26))),(33,(32,31)))),((((16,15),(13,14)),12),((4,(3,1)),2)))),(((130,128),(129,127)),131)),(180,((182,179),(181,178)))))))))),(((((((78,((77,(75,76)),79)),(115,114)),(112,113)),116),(((((53,54),55),56),(((44,45),(82,83)),(((68,67),((63,62),64)),(((74,(72,73)),(((109,108),110),111)),(58,(61,(59,(60,57)))))))),(((89,49),50),(51,52)))),((149,(152,((151,150),148))),(((98,(99,96)),(97,95)),((((92,(90,91)),(93,94)),((((42,41),39),(40,43)),80)),(((37,(35,34)),(36,38)),((((85,87),84),86),88)))))),((104,103),(107,(106,105))))),81);
	TREE 'RAxML Bootstrap Tree+++++' = (((((((((91,92),90),((80,((((95,97),99),(96,98)),((40,((42,43),39)),41))),(94,93))),((((87,88),85),86),84)),(((38,36),(35,34)),37)),((116,(((115,114),(78,(((77,75),79),76))),(113,112))),((((58,(59,(61,(60,57)))),(((56,55),54),53)),(((82,83),(((67,68),((63,62),64)),(((111,(109,108)),110),(74,(72,73))))),(44,45))),((51,52),((49,89),50))))),(((((151,(150,(148,152))),149),(194,(((192,190),191),193))),((((((174,(177,(176,175))),((117,(119,118)),(121,120))),(((((130,(128,131)),(127,129)),195),(147,(145,146))),(140,(143,((141,142),144))))),(((189,((134,(5,6)),(187,(186,188)))),((133,132),(184,(183,185)))),(((139,135),(138,137)),136))),(((((158,(159,156)),157),155),((124,(126,125)),(122,123))),(((((((((172,(171,169)),170),173),(((161,(162,163)),164),160)),(168,(167,(165,166)))),(12,(((14,13),16),15))),(4,(2,(1,3)))),((25,(24,((21,23),22))),(((31,32),33),((((29,27),26),28),30)))),(((7,10),(8,9)),11)))),(182,((180,(178,181)),179)))),((103,104),(106,(107,105))))),((153,154),(101,(100,102)))),81);
	TREE 'RAxML Bootstrap Tree+++++' = ((194,(190,((191,193),192))),((((187,(188,186)),((189,((6,5),(133,132))),((((118,(117,119)),(121,120)),((((185,(183,184)),(((155,((156,(159,157)),158)),(((123,124),122),(126,125))),(146,(145,147)))),((195,(((140,(141,((142,144),143))),(((135,(138,139)),(136,137)),(((10,7),(9,8)),11))),(((4,(2,(3,1))),(12,(16,(13,(14,15))))),(((((30,26),((27,28),29)),(33,(31,32))),(23,(24,(21,(22,25))))),(((173,((170,172),(169,171))),((((161,164),163),162),160)),(((166,168),165),167)))))),(((128,(131,130)),(129,127)),(182,(181,(180,(179,178))))))),((177,(176,174)),175))),134))),(153,154)),((((((85,(84,(86,87))),88),((36,38),((34,37),35))),((95,(((99,96),97),98)),((80,(41,(((43,((149,((150,152),(151,148))),40)),39),42))),(94,((90,(92,91)),93))))),(((105,(106,107)),(104,103)),(((((((((67,68),((64,63),62)),((109,(108,111)),110)),(72,(74,73))),((82,83),(45,44))),(58,((60,(61,57)),59))),(56,(55,(54,53)))),(116,((112,113),((78,((75,79),(76,77))),(114,115))))),((51,52),(50,(89,49)))))),(101,(102,100)))),81);
	TREE 'RAxML Bootstrap Tree+++++' = ((((103,104),(105,(106,107))),((((152,(149,((148,150),151))),((((86,((87,85),84)),88),(((34,(37,35)),(36,38)),((95,(97,(98,(99,96)))),((((43,40),((42,41),39)),80),((91,(90,92)),(94,93)))))),(((116,(113,112)),((78,((79,(75,76)),77)),(114,115))),(((51,52),(50,(89,49))),(((68,67),(64,(63,62))),(((((54,56),55),53),(58,((60,(59,57)),61))),(((73,(74,72)),(((109,108),111),110)),((44,45),(83,82))))))))),((194,(((192,190),191),193)),((102,100),101))),((195,((((136,(138,135)),139),137),(((((174,176),175),177),(((11,((9,7),(10,8))),((((4,(2,(3,1))),(((15,(14,16)),13),12)),((((((171,169),172),170),173),(160,(164,((162,161),163)))),((((31,32),33),(((28,30),27),(26,29))),(((24,(22,21)),23),25)))),(168,(167,(165,166))))),((121,120),(117,(119,118))))),(((140,(143,(141,(144,142)))),(((128,(131,130)),(127,129)),((179,(180,(181,178))),182))),(((185,(184,183)),((((5,6),134),(189,(132,133))),((188,187),186))),(((155,((158,(159,157)),156)),((126,(124,125)),(123,122))),(146,(147,145)))))))),(153,154)))),81);
	TREE 'RAxML Bootstrap Tree+++++' = ((194,((192,191),(190,193))),(((105,(107,106)),(104,103)),((101,(100,102)),((((154,153),(149,(150,(151,(152,148))))),(((((93,(91,(90,92))),94),(80,(((40,41),(42,39)),43))),((95,((99,96),97)),98)),((195,(((179,(180,(181,178))),182),(((((((187,(188,186)),((5,6),134)),((132,133),189)),(((135,136),139),(137,138))),(185,(184,183))),((((((171,(172,169)),170),173),((((162,163),160),161),164)),(((33,(31,32)),((((27,29),(28,(26,30))),(21,(((22,25),23),24))),(((4,(1,3)),2),(12,((14,13),(15,16)))))),(167,(166,(165,168))))),(130,(127,(129,(131,128)))))),((((117,(119,118)),(121,120)),(((175,176),177),174)),(((155,((158,(159,156)),157)),(122,((126,124),(123,125)))),((146,(145,147)),((11,((9,10),(8,7))),((((142,143),144),140),141)))))))),((((34,35),37),(38,36)),(((84,85),88),(87,86)))))),(((78,((76,(75,79)),77)),(((113,112),116),(115,114))),((((((68,67),(64,(62,63))),((45,44),((58,((57,(59,60)),61)),(55,(53,(56,54)))))),(82,83)),((((108,111),109),110),(74,(73,72)))),(((89,49),50),(51,52))))))),81);
	TREE 'RAxML Bootstrap Tree+++++' = (((103,104),(((105,(107,106)),((((86,84),((87,85),88)),((74,(72,73)),(((110,(109,108)),111),((((44,45),(68,67)),(((52,51),(49,(50,89))),(((((75,76),(79,77)),78),(116,((114,115),(112,113)))),((((55,53),54),56),(58,(61,(59,(57,60)))))))),((64,(63,62)),(82,83)))))),(((95,(((98,97),99),96)),(((93,94),(91,(92,90))),((((((149,(((152,150),151),148)),(40,43)),41),39),42),80))),(37,((34,35),(36,38)))))),(((100,102),101),((((181,(179,(182,(178,180)))),((189,((((139,138),(136,135)),137),(133,132))),(((((((174,(175,(177,176))),((117,(119,118)),(120,121))),((185,(184,183)),((5,6),134))),((146,(147,145)),((155,(157,(158,(156,159)))),(122,(123,(124,(126,125))))))),(129,((128,130),(127,131)))),((186,(187,188)),195)),((11,((10,9),(8,7))),(140,(143,((144,142),141))))))),(((((4,(2,(1,3))),(((16,13),(15,14)),12)),(((164,((162,161),163)),160),(173,(((169,171),170),172)))),(((33,(31,32)),((29,27),(28,(26,30)))),(((24,22),(21,23)),25))),((165,168),(166,167)))),(((190,((192,191),193)),194),(153,154)))))),81);
	TREE 'RAxML Bootstrap Tree+++++' = (((105,(107,106)),(((100,102),101),(((((((98,99),96),95),97),((((94,93),(90,(92,91))),80),((43,39),((42,41),40)))),((84,(87,((85,88),86))),((((((((75,77),78),(79,76)),(112,(114,113))),115),((194,((191,193),(190,192))),116)),(((52,51),(50,(49,89))),((((45,44),((58,(61,(59,(57,60)))),((55,56),(54,53)))),(((67,68),(64,(63,62))),(82,83))),((((108,109),111),110),(73,(72,74)))))),(34,((35,37),(36,38)))))),(((103,104),((165,(166,(167,168))),(149,(152,((151,148),150))))),((154,153),(((137,((136,138),139)),135),((((132,133),((187,(188,186)),((((179,(180,(178,181))),182),((((127,130),128),(129,131)),((((157,(158,(159,156))),155),((122,123),((126,124),125))),((146,(145,147)),((177,(175,(174,176))),((117,(119,118)),(120,121))))))),(((((((4,(2,(3,1))),(((163,(161,160)),(162,164)),(((170,172),(171,173)),169))),(12,((16,14),(13,15)))),(((23,((22,24),21)),25),((33,(32,31)),(((26,29),30),(28,27))))),((9,((8,10),11)),7)),((((142,140),141),144),143)),195)))),((184,(185,183)),(134,(6,5)))),189))))))),81);
	TREE 'RAxML Bootstrap Tree+++++' = ((((((((((76,75),79),77),78),(115,114)),(113,112)),116),((((((64,63),62),(67,68)),((((82,83),(((53,54),55),56)),((44,45),(((111,109),108),110))),((72,73),74))),((61,((60,57),59)),58)),((51,52),(50,(49,89))))),(((((((193,192),190),191),194),((103,104),(105,(107,106)))),((149,(152,((150,151),148))),(101,(102,100)))),(((43,40),((((((96,95),97),98),99),(((((85,84),((86,87),88)),(((35,38),(34,36)),37)),((91,(90,92)),(94,93))),80)),(41,(42,39)))),((153,154),((((25,(((23,21),22),24)),(((33,(31,32)),((30,(27,28)),(29,26))),(((164,161),((163,162),160)),((172,171),((170,169),173))))),((2,((1,4),3)),(12,((13,(14,15)),16)))),(((((185,(184,183)),((131,(130,128)),(129,127))),(195,(((165,(166,(168,167))),(180,((178,181),(182,179)))),((146,(145,147)),(143,(((140,144),141),142)))))),((((121,120),(117,(119,118))),((175,(177,176)),174)),(((132,133),(((5,6),((11,((9,(8,7)),10)),(135,((137,(138,139)),136)))),189)),((187,(186,188)),134)))),(((125,(126,124)),(123,122)),(155,(((157,156),159),158))))))))),81);
	TREE 'RAxML Bootstrap Tree+++++' = (((((107,(106,105)),(104,103)),(((194,((190,191),(193,192))),((149,((150,151),148)),152)),(((((((84,85),86),87),88),((38,36),(34,(37,35)))),((80,((94,(90,(92,(91,93)))),(((39,42),41),(43,40)))),((99,(98,96)),(95,97)))),(((74,(73,72)),((83,82),(((44,45),((((61,(59,(57,60))),58),(((55,53),54),56)),((67,68),(64,(62,63))))),(110,((111,108),109))))),(((51,52),(50,(89,49))),(((78,((76,79),(75,77))),((112,113),(114,115))),116)))))),((101,((((166,168),165),167),(102,100))),((153,154),((((157,(158,(159,156))),155),(((126,(124,125)),123),122)),(((11,((10,9),(8,7))),((((29,(30,(27,(26,28)))),(33,(31,32))),(((23,21),(24,25)),22)),(((((13,14),(16,15)),12),((2,(3,1)),4)),((173,(((172,170),169),171)),((((163,164),161),162),160))))),(((((((119,117),118),(121,120)),(((174,176),177),175)),(((130,(127,(129,131))),128),((140,(141,((144,142),143))),((180,(182,(181,(179,178)))),(146,(145,147)))))),195),((135,((137,(139,138)),136)),(((133,132),(((184,(185,183)),(187,(186,188))),((5,6),134))),189)))))))),81);
	TREE 'RAxML Bootstrap Tree+++++' = ((((103,104),(107,(106,105))),((((194,((190,191),(192,193))),((((58,((57,(60,59)),61)),((((((56,54),55),53),((45,44),(83,82))),(((62,63),64),(67,68))),((73,(72,74)),(110,((108,111),109))))),((50,(49,89)),(52,51))),(((116,(113,112)),(114,115)),(78,((76,(75,79)),77))))),(((37,((36,38),(35,34))),((((99,98),95),(96,97)),(80,((((149,(148,((152,150),151))),((((157,(158,(159,156))),155),(122,(123,(124,(126,125))))),((((182,(179,(181,(180,178)))),((((117,(118,119)),(121,120)),(174,(175,(177,176)))),195)),(((185,(183,184)),(((133,132),((((139,137),138),136),135)),(((6,5),134),(189,((188,186),187))))),((128,(130,131)),(127,129)))),((((11,(10,7)),(9,8)),(((((((160,161),163),(162,164)),((170,((172,169),171)),173)),(((33,31),32),((25,(((21,22),23),24)),((27,(30,(28,26))),29)))),((4,(2,(1,3))),(((16,(15,13)),12),14))),(167,((165,168),166)))),((146,(147,145)),(143,((141,(144,142)),140))))))),(40,43)),((39,41),42))))),(((94,93),((90,92),91)),(88,(84,((86,85),87)))))),((153,154),(101,(100,102))))),81);
	TREE 'RAxML Bootstrap Tree+++++' = ((((101,(102,100)),((((((((139,138),(136,137)),135),189),(((134,(5,6)),(132,133)),(188,(187,186)))),(((((119,118),117),(121,120)),((175,(177,176)),174)),(((((((9,10),8),7),11),195),((((167,(166,165)),168),(160,((173,(170,((172,169),171))),(162,(161,(163,164)))))),(((25,((23,24),(22,21))),((33,(32,31)),((((30,26),27),29),28))),((12,(14,(16,(13,15)))),(2,(1,(4,3))))))),((((130,(128,131)),(127,129)),(146,(145,147))),(((143,(140,(141,(142,144)))),((157,(155,((156,158),159))),((184,(183,185)),(123,(124,((125,126),122)))))),(182,(179,(181,(180,178))))))))),(((190,(191,192)),193),194)),(153,154))),(((105,(107,106)),(((95,((80,(((149,((150,148),151)),152),(((39,42),(40,41)),43))),((((((93,91),92),90),94),(((84,88),(87,85)),86)),((((116,((112,114),(115,113))),(78,(75,((77,79),76)))),(((52,51),((49,89),50)),(((82,83),((((67,68),(64,(62,63))),(((((57,61),60),59),58),(((53,54),55),56))),(44,45))),(((109,(108,111)),110),(73,(74,72)))))),(37,((34,36),(35,38))))))),99),(97,(98,96)))),(104,103))),81);
	TREE 'RAxML Bootstrap Tree+++++' = ((((103,104),((106,107),105)),((((((190,(191,193)),192),194),((((136,135),(138,139)),137),((((((((((175,176),174),177),((118,(117,119)),(121,120))),(182,((181,(178,180)),179))),((((((125,124),126),123),122),(155,((158,(159,156)),157))),(((131,(128,130)),(127,129)),(146,(147,145))))),(140,(141,((144,142),143)))),(((187,(188,186)),(185,(183,184))),((134,(6,5)),((133,132),189)))),(((11,7),(8,(10,9))),((((166,(167,168)),165),((((22,25),(21,(23,24))),((33,(32,31)),(((29,28),30),(27,26)))),((173,((170,(172,169)),171)),(163,((164,162),(161,160)))))),((2,(4,(1,3))),((16,15),((14,13),12)))))),195))),(149,((152,151),(148,150)))),((((102,100),101),((((72,(74,73)),((((108,111),109),110),((((82,83),((44,45),((56,53),(55,54)))),((64,(62,63)),(68,67))),(58,(61,(59,(57,60))))))),((((116,(113,112)),(114,115)),(78,(79,((77,75),76)))),((52,51),(50,(49,89))))),(((87,88),((84,86),85)),((37,((36,(38,34)),35)),(((((40,43),((39,42),41)),80),(((92,91),(90,93)),94)),((((98,97),99),96),95)))))),(153,154)))),81);
	TREE 'RAxML Bootstrap Tree+++++' = ((((101,(100,102)),(((((((((118,119),117),(120,121)),(177,(175,(174,176)))),(180,(((182,179),181),178))),(((143,((141,(144,142)),140)),(146,(145,147))),(((((167,168),(166,165)),(160,(((((170,169),171),172),173),((163,161),(164,162))))),(((4,(2,(3,1))),(12,(15,((16,13),14)))),(((33,(31,32)),(((27,29),30),(28,26))),((((22,23),21),24),25)))),(11,((7,10),(8,9)))))),((155,(((((124,123),(125,126)),122),157),(158,(159,156)))),((((128,130),131),(127,129)),((189,(((184,(185,183)),(134,(5,6))),((133,132),(186,(187,188))))),(135,(137,(136,(139,138)))))))),195),(153,154))),((((88,86),((87,84),85)),((((116,((113,112),((78,(((75,76),79),77)),(115,114)))),(((50,(49,89)),(52,51)),(((83,82),((68,67),(64,(63,62)))),((((((55,56),53),54),(58,(61,(59,(57,60))))),((44,45),((109,(111,108)),110))),(73,(72,74)))))),(((37,35),34),(38,36))),(80,((((91,90),94),(92,93)),(((((96,97),98),99),95),(((149,((148,150),151)),152),(41,(42,(39,(43,40)))))))))),((((106,107),105),(104,103)),(194,(192,((190,191),193)))))),81);
	TREE 'RAxML Bootstrap Tree+++++' = (((((((149,(152,((150,151),148))),((102,100),101)),((154,153),((((((98,99),(97,96)),95),((80,((41,40),(39,(42,43)))),((((93,91),90),92),94))),((((122,(((123,126),124),125)),(155,((156,(157,159)),158))),((180,((178,(182,181)),179)),((((184,183),185),((189,((174,(177,(176,175))),(((120,117),121),(118,119)))),((((188,(187,186)),195),(((147,145),146),(((129,128),131),(130,127)))),(((((137,136),(138,139)),135),(133,132)),(134,(5,6)))))),((((7,8),((10,11),9)),((((((12,13),14),(15,16)),(4,(2,(1,3)))),((((23,22),(24,(21,25))),((33,(31,32)),(((29,26),30),(28,27)))),((160,(((161,162),163),164)),(173,((171,(172,169)),170))))),((166,165),(167,168)))),(((143,(144,140)),142),141))))),(37,((34,35),(36,38))))),((((85,88),84),87),86)))),((116,(((78,((77,76),(79,75))),(114,115)),(113,112))),(((89,(49,50)),(52,51)),((82,83),((45,44),(((((62,63),64),(67,68)),((((53,54),56),55),(58,(61,(59,(57,60)))))),((73,(72,74)),(((109,111),108),110)))))))),((105,(106,107)),(103,104))),(194,(((192,191),190),193))),81);
	TREE 'RAxML Bootstrap Tree+++++' = ((((((((84,88),((85,87),86)),((36,38),(34,(35,37)))),(((93,(91,(92,90))),94),(((40,43),((42,39),41)),80))),((((99,96),95),97),98)),((((((155,159),(156,157)),158),((125,(124,126)),(122,123))),((189,((133,132),((((184,(183,185)),134),(187,(186,188))),(5,6)))),((((((138,139),135),(136,137)),195),(((((165,(167,(168,166))),((160,((163,162),(164,161))),(173,(170,(172,(171,169)))))),(((33,(32,31)),(((28,29),30),(27,26))),(25,(((22,23),21),24)))),(((16,15),((13,12),14)),(4,(2,(3,1))))),((10,8),(11,(7,9))))),(((127,129),(130,(131,128))),(((174,(177,(175,176))),((117,(119,118)),(121,120))),((181,((179,(180,178)),182)),((147,(146,145)),(140,(((142,144),141),143))))))))),(154,153))),((((105,(107,106)),(104,103)),(((((78,(77,(76,(75,79)))),(115,114)),(112,113)),116),(((49,89),((52,51),50)),((53,(54,(56,55))),((58,((57,60),(59,61))),(((44,45),(83,82)),(((68,67),(64,(63,62))),((74,(72,73)),(((108,111),109),110))))))))),((101,(102,100)),(((190,(193,(192,191))),194),(152,(149,((151,150),148))))))),81);
	TREE 'RAxML Bootstrap Tree+++++' = ((((((153,154),(((155,(158,((159,157),156))),(((125,124),126),(123,122))),(((((174,(177,176)),175),(((120,121),(117,119)),118)),(((128,(130,131)),(129,127)),((195,(((((((25,(((22,21),23),24)),((33,(31,32)),(((29,28),30),(26,27)))),(((163,((162,161),164)),(160,(((169,172),(171,170)),173))),(((167,166),165),168))),((12,(13,(14,(15,16)))),(4,((1,3),2)))),(((8,7),(10,9)),11)),(143,((140,(142,144)),141))),((145,146),147))),(182,((181,(178,180)),179))))),(((187,(186,188)),(185,(183,184))),((189,(((5,6),((((137,138),135),139),136)),(132,133))),134))))),((194,(192,((193,190),191))),(101,(100,102)))),((152,(149,((150,151),148))),((((((87,85),84),88),86),(((38,36),(37,(35,34))),((((93,94),(92,(91,90))),(80,((43,40),((41,39),42)))),(((96,98),(99,95)),97)))),(((((89,49),50),(52,51)),(((82,83),(((45,44),((58,(61,((57,60),59))),(54,((56,55),53)))),((110,((111,108),109)),((64,(63,62)),(67,68))))),(73,(74,72)))),((((78,((76,(79,75)),77)),(114,115)),(113,112)),116))))),((105,(107,106)),(104,103))),81);
	TREE 'RAxML Bootstrap Tree+++++' = ((((154,153),((((184,183),185),(((186,187),188),(134,(((133,132),((135,((138,139),(137,136))),189)),(6,5))))),(((((121,120),(117,(118,119))),(174,(177,(176,175)))),((195,((182,(179,(180,(178,181)))),((146,(145,147)),((130,(131,128)),(129,127))))),((((((167,166),168),165),(((124,123),122),(125,126))),(((156,158),155),(157,159))),((11,((9,8),(7,10))),(((160,((173,((170,172),(169,171))),(163,(161,(162,164))))),((25,(((22,21),23),24)),((33,(32,31)),(((27,29),(30,26)),28)))),((12,((13,14),(15,16))),(2,((4,1),3)))))))),(143,(140,((142,144),141)))))),((((104,103),(107,(105,106))),(((194,((192,(191,193)),190)),(((151,(148,150)),152),149)),((((((89,49),50),(51,52)),(((54,55),(56,53)),(((72,(73,74)),(((58,(60,(61,(59,57)))),((68,67),(64,(63,62)))),(((111,108),109),110))),((45,44),(82,83))))),((((78,((75,76),(79,77))),(114,115)),(113,112)),116)),((((((34,37),(35,38)),36),((((88,86),84),87),85)),((80,((43,40),(41,(42,39)))),((93,94),(90,(92,91))))),((((99,96),98),97),95))))),((100,102),101))),81);
	TREE 'RAxML Bootstrap Tree+++++' = ((((((((((140,(143,144)),142),141),((11,(((10,8),9),7)),(((4,(2,(3,1))),((16,15),((13,14),12))),((((((161,162),164),(160,163)),(173,((169,(172,171)),170))),(168,(167,(166,165)))),(((33,(32,31)),(((26,29),(30,27)),28)),((25,(22,23)),(21,24))))))),((((120,121),(119,(118,117))),(174,(177,(176,175)))),(195,(((145,(146,147)),(((133,132),(((185,(183,184)),((5,6),134)),(187,(188,186)))),(189,(135,(((138,139),136),137))))),((180,(((179,182),178),181)),(((129,128),131),(130,127))))))),((((124,126),122),(125,123)),(155,((158,(159,156)),157)))),(154,153)),((100,102),101)),(((((((83,82),(73,(74,72))),((((((62,63),64),(68,67)),((58,((59,(60,57)),61)),(54,(53,(55,56))))),(((109,111),108),110)),((194,((190,191),(192,193))),(45,44)))),(((89,49),50),(51,52))),((116,(112,113)),((78,(79,((77,75),76))),(115,114)))),((((94,93),((90,92),91)),(((37,(35,((((148,(151,(150,152))),149),34),(38,36)))),(80,(((40,41),(42,39)),43))),(95,((97,96),(98,99))))),((((87,85),86),84),88))),((107,(105,106)),(103,104)))),81);
	TREE 'RAxML Bootstrap Tree+++++' = ((((((38,36),(35,34)),37),(((((85,88),(87,(84,86))),((91,92),90)),(94,93)),((80,((149,(151,(148,(150,152)))),(((39,42),43),(41,40)))),((96,(98,95)),(97,99))))),((((116,(113,((112,114),115))),(78,((77,75),(79,76)))),((194,((191,193),(190,192))),(((72,(74,73)),((82,83),(((62,63),64),(67,68)))),((45,44),((((50,(49,89)),(51,52)),(110,((108,109),111))),((58,(59,(61,(60,57)))),(((53,55),54),56))))))),((((153,154),(((184,(185,183)),(((135,((139,137),(138,136))),(133,132)),(((187,(186,188)),189),(134,(6,5))))),(((((130,(131,128)),(129,127)),(((155,(158,(157,(156,159)))),((125,(124,126)),(122,123))),((146,(145,147)),((180,(181,((182,179),178))),(140,((143,141),(142,144))))))),((((((2,(3,1)),4),(12,((15,16),(13,14)))),((((165,166),168),167),((173,(171,(170,(169,172)))),(((162,(161,163)),164),160)))),((33,(31,32)),((((24,22),(21,23)),25),((29,(27,28)),(26,30))))),((((10,7),(9,8)),11),195))),((174,(176,(177,175))),((121,120),(117,(119,118))))))),((102,100),101)),((105,(107,106)),(103,104))))),81);
	TREE 'RAxML Bootstrap Tree+++++' = ((((105,(106,107)),(104,103)),((((154,153),(101,(102,100))),((((((37,35),34),(36,38)),(80,((43,40),((39,42),41)))),(((98,95),99),(97,96))),(((((78,(((75,76),79),77)),((116,(113,112)),(114,115))),((74,(73,72)),(((((45,44),(((55,53),(56,54)),(83,82))),(64,(62,63))),(((58,(61,((60,57),59))),(67,68)),(((51,52),50),(49,89)))),(((108,111),109),110)))),(((92,91),90),(94,93))),(((84,85),86),(87,88))))),(((194,((191,190),(192,193))),(((150,148),(152,151)),149)),((((((126,125),123),124),122),(155,(((159,157),156),158))),((182,(179,(180,(178,181)))),(((184,(183,185)),((189,((134,(6,5)),((133,132),((188,186),187)))),(((137,135),136),(138,139)))),((((117,(118,119)),(120,121)),(174,(176,(177,175)))),(((((166,165),(167,168)),((((((13,14),(16,15)),12),(2,((1,3),4))),(((160,((163,164),(161,162))),(173,((170,171),(172,169)))),(((33,(32,31)),(((30,28),27),(29,26))),(25,((21,23),(24,22)))))),(11,((9,10),(7,8))))),(((141,(142,144)),143),140)),(195,(((146,147),145),((128,(131,130)),(127,129)))))))))))),81);
	TREE 'RAxML Bootstrap Tree+++++' = (((((105,(107,106)),(103,104)),(((((((93,94),(91,(92,90))),(80,(((41,39),42),(43,40)))),((((96,98),97),99),95)),(((36,38),(34,35)),37)),((87,85),((86,84),88))),(((50,(89,49)),(52,51)),((((76,(79,(75,77))),78),(116,((114,112),(113,115)))),((58,(60,(57,(61,59)))),((149,(150,(152,(148,151)))),((((54,55),53),56),((((68,67),((63,62),64)),(((109,(108,111)),110),(44,45))),((74,(72,73)),(83,82)))))))))),(((194,((190,191),(193,192))),(101,(100,102))),((154,153),((((((((135,(((139,137),138),136)),189),(((((187,186),188),134),(5,6)),(132,133))),(146,(145,147))),((127,129),(130,(131,128)))),(195,((((8,9),(10,7)),11),(((((12,13),14),(16,15)),((2,(3,1)),4)),(((((31,32),33),((30,(26,27)),(29,28))),(25,((23,(22,21)),24))),(((165,168),(166,167)),((((171,170),(172,169)),173),((163,161),((164,162),160))))))))),((((((176,175),174),177),((120,121),(117,(118,119)))),(185,(184,183))),((143,(141,(140,(144,142)))),((179,(181,(178,180))),182)))),((157,(155,(158,(159,156)))),((122,123),(125,(124,126)))))))),81);
	TREE 'RAxML Bootstrap Tree+++++' = ((194,(((193,191),192),190)),(((104,103),(106,(105,107))),((101,(100,102)),(((153,154),((((116,(113,112)),((78,(((75,77),79),76)),(115,114))),((((45,44),((53,(56,54)),55)),(((((60,57),59),61),58),(((74,(72,73)),(((108,111),109),110)),((83,82),(((63,62),64),(67,68)))))),((51,52),((89,49),50)))),(((((97,98),(99,96)),95),(((((((84,88),(86,85)),87),80),((43,(42,39)),(41,40))),(((91,(93,92)),90),94)),((34,(37,35)),(36,38)))),((((168,166),167),165),(((152,(151,150)),148),149))))),((141,((143,144),(140,142))),(((((6,5),134),((135,((137,(136,138)),139)),(187,(186,188)))),((133,132),189)),(((((127,129),(128,(131,130))),(182,(181,((179,178),180)))),(((((174,176),175),177),(((119,118),117),(121,120))),((146,(145,147)),((183,(184,185)),((125,(124,((122,123),126))),(155,(157,(156,(158,159))))))))),(195,(((((((170,169),(171,172)),173),((((163,164),162),161),160)),((12,((16,15),(14,13))),((3,(4,1)),2))),((25,((24,21),(23,22))),(((32,31),33),((29,(27,30)),(26,28))))),((((7,8),10),9),11))))))))),81);
	TREE 'RAxML Bootstrap Tree+++++' = ((194,(((190,191),192),193)),(((((((((111,109),(108,110)),(72,(73,74))),((((((55,(53,54)),56),(58,(61,(59,(57,60))))),((68,67),(45,44))),(83,82)),(64,(62,63)))),(((49,89),50),(52,51))),(116,(((78,((76,(77,79)),75)),(114,115)),(113,112)))),(((85,86),((84,87),88)),(((((154,153),(((((125,(124,126)),123),122),(155,((158,(159,157)),156))),((((189,(132,133)),((188,(187,186)),((5,6),134))),(185,(183,184))),(((((146,(145,147)),(((135,(139,136)),(138,137)),(180,(181,((182,179),178))))),(((130,128),131),(129,127))),(195,(((177,(174,176)),175),((((118,121),117),(119,120)),(((11,(10,8)),(7,9)),((((25,((23,21),(22,24))),((33,(31,32)),(28,(26,((29,27),30))))),((((166,168),167),165),(((162,160),((161,163),164)),(169,((173,172),(170,171)))))),(((16,15),((13,12),14)),(((4,1),3),2)))))))),(143,((144,(142,140)),141)))))),(((96,98),(97,99)),95)),(((92,(90,91)),(94,93)),(((43,40),(41,(39,42))),80))),((((38,36),37),34),35)))),((101,(102,100)),(149,(152,((150,148),151))))),((105,(106,107)),(103,104))),81);
	TREE 'RAxML Bootstrap Tree+++++' = ((((104,103),(105,(106,107))),((((((85,87),88),(84,86)),(((((96,97),95),(99,98)),((80,((40,41),((42,39),43))),((92,(90,91)),(93,94)))),(((38,36),(35,34)),37))),((((((89,50),49),(52,51)),((58,(61,(60,(57,59)))),((67,68),((64,(63,62)),(((73,(74,72)),(110,(109,(108,111)))),(((82,83),(44,45)),(((53,55),54),56))))))),(((116,(113,112)),(115,114)),(78,(((77,76),79),75)))),(((149,(148,(151,150))),152),((194,(193,192)),(190,191))))),((((((((183,(184,185)),((((125,126),124),(122,123)),(155,(157,((156,159),158))))),((((117,(118,119)),(120,121)),((174,(176,175)),177)),((134,((((139,((138,137),136)),135),((186,188),187)),((189,(5,6)),(133,132)))),(146,(147,145))))),(((11,((8,10),(7,9))),(((((22,23),(21,24)),25),((33,(31,32)),(30,(29,(27,(26,28)))))),(((((2,(3,1)),4),((12,(14,13)),(15,16))),(168,((165,167),166))),((173,(172,(171,(169,170)))),(((161,162),(164,163)),160))))),195)),((131,(130,128)),(129,127))),((180,(181,(182,(179,178)))),(143,(141,(144,(142,140)))))),(153,154)),(101,(100,102))))),81);
	TREE 'RAxML Bootstrap Tree+++++' = ((((((95,(97,(96,98))),99),((80,(((39,42),41),(40,43))),(((((51,52),(50,(49,89))),((82,83),(((45,44),(((55,54),53),56)),((((68,67),(64,(63,62))),((110,((109,108),111)),(58,(61,((60,57),59))))),(72,(73,74)))))),(((((116,(113,112)),(115,114)),(78,(75,(77,(79,76))))),(37,(((149,((148,(151,150)),152)),34),((38,36),35)))),(((84,86),(85,88)),87))),(((92,90),(93,91)),94)))),(((194,(((192,193),191),190)),((102,100),101)),((154,153),(((((((117,(119,118)),(120,121)),(174,(177,(175,176)))),(195,(((127,129),((130,128),131)),(146,(147,145))))),(143,((142,(144,140)),141))),((((187,(188,186)),(((((184,183),185),134),(5,6)),(132,133))),189),((137,((139,138),136)),135))),(((((9,8),(10,7)),11),(((((21,24),(22,23)),25),(27,((28,30),(26,29)))),(((165,(167,(166,168))),(((172,((169,170),171)),173),(160,((164,163),(162,161))))),((33,(32,31)),((4,(2,(1,3))),(12,(15,(13,(14,16))))))))),(((155,((156,(157,159)),158)),((124,(126,125)),(123,122))),(((181,(178,180)),179),182))))))),((105,(106,107)),(104,103))),81);
	TREE 'RAxML Bootstrap Tree+++++' = (((((104,103),(153,154)),(((105,(106,107)),((((34,((36,(37,38)),35)),(((80,((((165,(166,(168,167))),(149,(152,((150,148),151)))),(40,43)),((42,41),39))),(((95,98),99),(97,96))),(((92,91),(93,90)),94))),((85,87),((84,88),86))),((((49,(50,89)),(51,52)),((61,(59,(57,60))),(((67,68),((63,62),64)),((((72,73),74),((111,(108,109)),110)),((((53,(54,(55,56))),58),(83,82)),(45,44)))))),((78,((79,(76,75)),77)),((116,(112,113)),(115,114)))))),((194,(((191,193),190),192)),((102,100),101)))),(((((130,(129,((131,128),127))),((((177,(175,176)),174),((117,(119,118)),(121,120))),((185,(184,183)),(((134,(6,5)),(189,((132,133),(187,(186,188))))),(135,(138,(137,(139,136)))))))),(195,((146,(145,147)),((140,(141,(142,144))),143)))),((180,((178,(181,182)),179)),((10,((7,8),(11,9))),((((2,(3,1)),4),(((((164,163),(160,161)),162),(173,((171,172),(170,169)))),((((23,24),(22,21)),25),((33,(32,31)),((28,((26,29),27)),30))))),((14,(16,13)),(12,15)))))),((((126,123),(125,124)),122),(155,(((156,159),158),157))))),81);
	TREE 'RAxML Bootstrap Tree+++++' = (((((154,153),(((180,((179,182),(178,181))),(((((128,130),127),131),129),(((((120,121),(117,(119,118))),(((177,176),175),174)),(((((8,7),(9,10)),11),(((((167,165),166),168),(((173,((169,172),(170,171))),((163,164),(161,(162,160)))),((((31,32),33),((((30,29),28),27),26)),((24,25),(22,(23,21)))))),((((13,16),(14,15)),12),(2,(1,(4,3)))))),((146,(145,147)),(((155,(157,(158,(159,156)))),((124,(125,126)),(123,122))),(140,(143,(141,(142,144)))))))),195))),((((((184,183),185),(187,(186,188))),(134,(6,5))),((132,133),189)),(135,(((137,138),139),136))))),(101,(100,102))),((((((((60,57),(61,(58,59))),((55,(56,53)),54)),(((((108,109),111),110),(44,45)),((72,(73,74)),((82,83),((67,68),(63,(62,64))))))),((51,52),((49,89),50))),((78,(79,((77,75),76))),(((113,115),(112,114)),116))),(((194,((191,(192,190)),193)),(149,((152,(148,150)),151))),((((34,35),(36,38)),37),((87,((84,86),(88,85))),(((90,(91,92)),(94,93)),(80,((((98,99),97),(96,95)),(43,((40,41),(39,42)))))))))),((107,(106,105)),(104,103)))),81);
	TREE 'RAxML Bootstrap Tree+++++' = (((((((155,((158,(156,159)),157)),((122,123),((125,126),124))),((((((183,184),185),(((186,188),187),(((135,137),139),(138,136)))),(189,(133,132))),((5,6),134)),(((128,127),((129,130),131)),(((((((168,166),165),167),(((4,((1,3),2)),(12,((16,15),(13,14)))),((((((172,171),170),169),173),(164,(161,(160,(163,162))))),((((23,21),(24,22)),25),((33,(32,31)),(((26,30),29),(27,28))))))),(11,((10,7),(8,9)))),((146,(145,147)),(143,(140,(141,(144,142)))))),(((182,(179,(181,(178,180)))),(((117,(119,118)),(121,120)),((177,(175,176)),174))),195))))),(34,(((37,36),35),38))),((((99,96),(98,97)),95),((((85,((86,84),87)),88),((((194,((192,(190,191)),193)),(((150,148),(151,152)),149)),((101,(100,102)),(154,153))),((((((((53,56),55),54),(58,(61,(59,(60,57))))),(((64,(62,63)),(67,68)),((45,44),(82,83)))),(((72,74),73),(110,(111,(108,109))))),((51,52),((49,89),50))),(116,((113,112),((((75,79),(77,76)),78),(114,115))))))),(((90,(92,91)),(94,93)),(80,(((40,43),(39,42)),41)))))),((104,103),(105,(107,106)))),81);
	TREE 'RAxML Bootstrap Tree+++++' = (((((151,148),150),152),149),((((((195,(((((9,10),(7,8)),11),((((142,144),143),141),140)),(147,(146,145)))),((((((119,118),117),(121,120)),(174,(177,(175,176)))),(189,((133,132),((((184,183),185),((135,((138,139),(137,136))),(187,(188,186)))),(134,(6,5)))))),((130,(131,128)),(127,129)))),((182,(179,(181,(178,180)))),((157,(155,(158,(156,159)))),((122,123),((124,126),125))))),(((((166,167),168),165),(((((170,172),169),171),173),((164,160),(162,(163,161))))),((((13,(16,14)),15),12),((2,((1,4),3)),((((30,(28,27)),(26,29)),(33,(32,31))),(23,((24,(22,21)),25))))))),(80,(((41,40),((42,39),43)),(((((((((61,(59,(57,60))),58),(((45,44),((111,(109,108)),110)),((74,(72,73)),((82,83),((62,(64,63)),(68,67)))))),(((55,53),54),56)),((50,(89,49)),(52,51))),(((((112,115),114),113),(78,((77,(76,79)),75))),116)),((36,38),(34,(37,35)))),((94,(((91,93),92),90)),(((99,97),(98,96)),95))),((85,(87,(84,86))),88))))),(((153,154),((102,100),101)),(((190,(193,(192,191))),194),((103,104),(107,(105,106)))))),81);
	TREE 'RAxML Bootstrap Tree+++++' = (((((154,153),((105,(107,106)),(104,103))),((194,(((193,191),190),192)),(101,(100,102)))),((((88,84),(85,(87,86))),((37,(34,((38,36),35))),(((95,((96,97),98)),99),(((93,94),(91,(92,90))),(80,(((((165,167),166),168),(40,43)),((41,42),39))))))),((((((64,(62,63)),(((73,(74,72)),(110,(108,(109,111)))),((44,45),(83,82)))),((67,68),((54,(53,56)),55))),(((59,(60,57)),61),58)),((89,(50,49)),(51,52))),(116,(((115,(113,112)),114),(78,((75,(76,79)),77))))))),(((((139,138),136),(137,135)),((150,((152,151),148)),149)),((((189,((133,132),(((184,(185,183)),(187,(186,188))),(134,(5,6))))),((((117,(118,119)),(121,120)),(174,(177,(176,175)))),(((129,127),(128,(130,131))),(((((126,(125,124)),(123,122)),(157,(((156,159),158),155))),((140,(((142,143),144),141)),(146,(147,145)))),((181,(180,(179,178))),182))))),(((11,(10,8)),(7,9)),195)),((((164,(162,(163,(161,160)))),(173,(170,((172,169),171)))),(((33,(31,32)),(26,(29,(28,(30,27))))),(21,((22,24),(23,25))))),(((3,1),(4,2)),((14,(13,12)),(16,15)))))),81);
	TREE 'RAxML Bootstrap Tree+++++' = ((((((194,(191,((192,193),190))),((103,104),(106,(105,107)))),((153,154),((102,100),101))),((((95,98),(99,97)),96),(((((((((82,83),(72,(74,73))),(((55,54),(53,56)),((((109,111),108),110),(44,45)))),((67,68),(64,(62,63)))),((61,(60,(57,59))),58)),(((49,89),50),(51,52))),(116,(((77,(76,(79,75))),78),(((112,115),114),113)))),(((35,(36,38)),34),37)),((((84,88),(85,86)),87),((90,(92,((91,93),94))),(80,((40,43),((39,41),42)))))))),((((182,(179,(181,(180,178)))),((((157,(158,(159,156))),155),(((125,(126,124)),123),122)),(((2,(3,(1,4))),(((12,(16,15)),(13,14)),(((((26,28),((27,30),29)),(33,(31,32))),((25,((23,21),24)),22)),(((((169,(170,171)),172),173),((162,(161,163)),(164,160))),(167,(168,(165,166))))))),((7,((9,8),11)),10)))),(((195,((130,(131,128)),(127,129))),(((146,(145,147)),(((139,(135,((138,137),136))),(189,(132,133))),((134,(6,5)),((185,(183,184)),(187,(186,188)))))),(((121,120),(117,(118,119))),(174,(176,(175,177)))))),(140,(143,(141,(142,144)))))),(149,(((150,148),151),152)))),81);
	TREE 'RAxML Bootstrap Tree+++++' = (((((153,154),((155,((((123,122),((126,125),124)),157),((159,156),158))),((((((133,132),((187,(188,186)),(134,(5,6)))),(((117,(118,119)),(120,121)),((177,(175,176)),174))),(((((8,(9,7)),10),11),(143,(140,((141,142),144)))),(((183,185),184),(182,(179,(181,(180,178))))))),(195,((((166,((167,165),168)),((((33,(31,32)),((26,30),((27,28),29))),(25,((23,24),(21,22)))),(((2,(4,(1,3))),((((16,15),12),14),13)),((160,(161,(163,(164,162)))),(173,((170,(172,169)),171)))))),(((130,128),127),(131,129))),(146,(147,145))))),((((139,136),(137,138)),135),189)))),((100,102),101)),((((116,((78,((77,76),(75,79))),((115,112),(113,114)))),(((51,52),(50,(89,49))),((61,(60,(57,59))),((((45,44),((64,(63,62)),(82,83))),((((109,108),111),110),(73,(72,74)))),((67,68),(58,((53,55),(54,56)))))))),((((86,88),(85,84)),87),((((((91,92),90),93),94),((80,((43,40),(39,(42,41)))),(95,((99,98),(97,96))))),((36,38),((((152,(148,(151,150))),149),34),(37,35)))))),((103,104),(105,(107,106))))),((((193,191),190),192),194),81);
	TREE 'RAxML Bootstrap Tree+++++' = (((((153,154),((((125,(124,126)),(122,123)),(155,(((158,159),156),157))),((((135,(138,((136,137),139))),((130,(131,128)),(127,129))),(((134,((6,5),(189,(132,133)))),(187,(186,188))),((183,184),185))),(195,(((182,(179,(181,(178,180)))),((174,(176,(177,175))),((120,121),(117,(119,118))))),(((((9,7),(10,8)),11),(((((16,15),(13,14)),12),(4,(2,(1,3)))),(((173,((169,170),(172,171))),(((161,164),160),(163,162))),(((167,166),(168,165)),(((((24,21),23),22),25),((((27,30),(26,29)),28),(33,(32,31)))))))),((146,(145,147)),(143,(((141,140),144),142))))))))),(((((74,(73,72)),((((111,108),109),110),((44,45),(((58,(61,(59,(57,60)))),(54,(55,(53,56)))),((82,83),(((62,63),64),(67,68))))))),(((38,36),((35,37),34)),((((80,((((149,((151,150),148)),152),(40,43)),(39,(42,41)))),(((93,90),(92,91)),94)),((((96,98),99),97),95)),(((86,85),(87,84)),88)))),((((49,89),50),(52,51)),(116,((78,(((79,75),76),77)),((114,115),(113,112)))))),((194,((192,193),(191,190))),((104,103),(105,(107,106)))))),(101,(100,102))),81);
	TREE 'RAxML Bootstrap Tree+++++' = ((((101,(102,100)),(((((((92,(90,91)),(93,94)),((((((40,41),42),43),39),(((95,98),99),(97,96))),80)),(37,((36,38),(35,34)))),((149,((150,(151,152)),148)),(((86,85),88),(84,87)))),(((((116,(113,112)),(115,114)),(78,(79,(76,(75,77))))),((((64,(62,63)),((58,((61,((60,57),59)),((55,(56,53)),54))),(((((108,109),111),110),(44,45)),(67,68)))),(82,83)),(72,(73,74)))),((51,52),(50,(49,89))))),(((193,(191,(190,192))),194),((107,(105,106)),(104,103))))),((153,154),((((123,122),(125,(124,126))),(155,(158,(159,(157,156))))),((((117,((121,120),(118,119))),((175,(176,177)),174)),((((((((7,8),(10,9)),11),(((2,(1,3)),4),((12,((15,16),(14,13))),((((((163,162),161),164),160),((170,((172,169),171)),173)),(((166,(165,167)),168),((33,(31,32)),((((22,23),(24,21)),25),((((27,29),26),28),30)))))))),((140,(143,((142,144),141))),(146,(147,145)))),195),((((128,129),127),131),130)),(182,((181,(178,180)),179)))),((185,(184,183)),(((134,(6,5)),(189,(132,133))),((135,((137,138),(136,139))),(187,(188,186))))))))),81);
	TREE 'RAxML Bootstrap Tree+++++' = ((((((((((135,(139,(137,(138,136)))),195),((180,(179,(178,(181,182)))),(((((144,142),143),141),140),(146,(147,145))))),(((131,129),128),(130,127))),((((184,183),185),((187,(186,188)),(((6,5),134),(189,(133,132))))),(((120,121),((118,119),117)),(174,(177,(176,175)))))),((11,((10,7),(8,9))),((((2,3),(4,1)),((12,((16,15),(13,14))),((33,(32,31)),(((((27,30),29),(26,28)),(((22,23),(24,21)),25)),((160,((163,(162,161)),164)),((((169,171),172),170),173)))))),(((167,166),168),165)))),(((((126,125),124),123),122),(155,(157,(158,(156,159)))))),((154,153),(101,(102,100)))),(((103,104),((107,106),105)),(((((52,51),((89,50),49)),(((82,83),((72,73),74)),(((((111,109),108),110),(44,45)),((((56,53),54),55),((64,(63,62)),((67,68),(58,((60,(57,59)),61)))))))),(116,((112,113),((78,((77,76),(79,75))),(115,114))))),(((149,((150,(148,151)),152)),(194,(((191,190),193),192))),(((((95,99),((97,96),98)),((37,(((36,38),34),35)),(80,(((39,43),42),(40,41))))),((93,94),(91,(90,92)))),(84,((87,88),(85,86)))))))),81);
	TREE 'RAxML Bootstrap Tree+++++' = (((((((((192,191),190),193),194),((154,153),((((124,(126,125)),(122,123)),(155,((157,(159,156)),158))),((((((177,((174,176),175)),((117,(119,118)),(120,121))),(((185,(183,184)),((189,(132,133)),(((6,5),134),((((136,139),135),(137,138)),((186,188),187))))),(195,((146,(147,145)),((((131,129),130),127),128))))),(143,(141,(140,(142,144))))),((179,(181,(178,180))),182)),(((((9,7),10),8),11),(((33,(32,31)),((25,(23,(24,(21,22)))),((28,(26,(27,29))),30))),((((166,(165,168)),167),(((169,(172,(170,171))),173),((((161,160),164),163),162))),(((2,(3,1)),4),(12,((16,13),(15,14))))))))))),(101,(102,100))),((((((72,73),74),(((108,(109,111)),110),(((82,83),((45,44),((53,(55,(54,56))),(58,(59,((60,57),61)))))),((67,68),(64,(62,63)))))),(116,(((78,((75,79),(76,77))),(115,114)),(112,113)))),((51,52),((49,89),50))),((37,((35,34),(38,36))),(((86,(85,84)),(87,88)),(((93,94),((91,90),92)),(80,((((95,(96,98)),97),99),(((149,(152,((150,151),148))),(43,40)),(42,(39,41)))))))))),((105,(107,106)),(104,103))),81);
	TREE 'RAxML Bootstrap Tree+++++' = (((((116,(((((77,76),79),75),78),((115,(113,114)),112))),((((108,(109,111)),110),(((72,74),73),(((45,44),((((194,((191,190),(192,193))),(149,((150,152),(148,151)))),(62,(64,63))),(68,67))),((58,(82,83)),((54,(53,(55,56))),(61,(59,(57,60)))))))),(89,(49,((52,51),50))))),((((35,((36,38),34)),37),(((97,95),(99,(98,96))),((80,((43,40),((41,42),39))),((91,(92,90)),(94,93))))),(((84,88),(86,87)),85))),(((154,153),(((105,(107,106)),(103,104)),((102,100),101))),((((((((((168,(166,(167,165))),(((((171,169),172),170),173),((164,(161,160)),(163,162)))),((16,15),(14,(13,12)))),(4,(2,(3,1)))),((((27,(28,26)),(29,30)),(33,(32,31))),(((24,23),(22,21)),25))),((174,(177,(176,175))),(146,(147,145)))),((((129,130),128),(131,127)),(((120,121),(117,(119,118))),((140,((141,143),(144,142))),(182,(((181,180),178),179)))))),(((11,(9,7)),(10,8)),195)),((189,(((134,(6,5)),((185,(183,184)),(187,(186,188)))),(133,132))),(((139,136),(135,138)),137))),(((((126,(125,124)),(123,122)),157),((159,156),158)),155)))),81);
	TREE 'RAxML Bootstrap Tree+++++' = (((((101,(100,102)),(153,154)),(((((((68,67),((((59,(57,60)),61),58),(((54,53),55),56))),(((62,63),64),(((45,44),(82,83)),((74,(72,73)),(110,((108,111),109)))))),((52,51),(50,(49,89)))),(((116,(113,112)),(115,114)),(78,(((76,77),79),75)))),((((((41,40),((39,43),42)),80),(((95,99),98),(97,96))),(((92,90),(93,91)),94)),((((152,(149,((150,151),148))),37),(36,(35,(38,34)))),(((84,87),(85,86)),88)))),((195,((((168,(166,(167,165))),((130,128),((129,127),131))),((7,(((11,10),8),9)),(((139,(136,138)),137),135))),((((((177,(176,175)),174),((121,120),(117,(119,118)))),((((189,(6,5)),(132,133)),134),((188,186),187))),((184,(185,183)),(((146,(145,147)),(140,(143,(141,(142,144))))),(182,(179,(181,(180,178))))))),((((125,124),126),(123,122)),(155,((158,(159,156)),157)))))),(((((33,(31,32)),((29,26),(27,(30,28)))),(25,((22,(21,23)),24))),(((((162,164),161),163),160),(173,(((170,171),172),169)))),((((13,(14,16)),12),15),(4,(2,(1,3)))))))),((103,104),((((191,(193,190)),192),194),(105,(107,106))))),81);
	TREE 'RAxML Bootstrap Tree+++++' = (((((195,((((((8,9),(10,7)),11),((((165,(168,166)),167),(((((27,30),(26,28)),29),(33,(32,31))),(((21,23),24),(25,22)))),((4,(2,(1,3))),(((14,(15,(13,16))),12),((((163,(162,161)),164),160),(173,((172,169),(171,170)))))))),((((137,139),(135,138)),136),(140,(141,((142,143),144))))),(((((128,(131,130)),(127,129)),(((147,146),145),((((125,126),((124,123),122)),(155,(157,(158,(159,156))))),(((117,(118,119)),(120,121)),((177,(176,175)),174))))),(179,((181,(180,178)),182))),(((184,183),185),((187,(188,186)),(((6,5),134),((132,133),189))))))),(154,153)),((101,(100,102)),((104,103),((((192,193),(190,191)),194),(105,(107,106)))))),((((80,((152,(149,((151,150),148))),(((42,43),39),(41,40)))),(((90,93),(92,91)),94)),(((97,98),(99,96)),95)),((((85,86),87),(84,88)),(((116,(((78,((77,76),(79,75))),(115,114)),(113,112))),((((49,89),50),(52,51)),((56,(55,(54,53))),(((45,44),(((74,(72,73)),((111,(109,108)),110)),((58,(61,(60,(59,57)))),(((63,62),64),(67,68))))),(82,83))))),((38,36),(34,(35,37))))))),81);
	TREE 'RAxML Bootstrap Tree+++++' = ((((((116,(((114,(113,115)),112),(78,(((77,75),76),79)))),(((50,(89,49)),(51,52)),((58,(61,((60,57),59))),(((68,67),(64,(63,62))),((((194,(193,(192,(191,190)))),(45,44)),(((111,109),108),110)),(((56,54),(53,55)),((74,(73,72)),(82,83)))))))),((((35,(37,34)),(38,36)),((((92,(90,91)),(93,94)),(80,((41,(42,39)),(40,43)))),((99,95),(98,(96,97))))),((88,85),((84,87),86)))),((((((((((117,(118,119)),(121,120)),(((175,177),176),174)),((146,(147,145)),(143,(((142,144),140),141)))),195),(((185,(184,183)),((134,((135,((139,(138,137)),136)),(189,((6,5),(132,133))))),((188,187),186))),(((127,131),128),(129,130)))),((180,(178,((179,182),181))),((11,((10,8),(7,9))),((((2,(1,(4,3))),((16,15),(12,(13,14)))),((25,(22,(24,(23,21)))),((27,(30,((29,26),28))),(33,(32,31))))),((160,(163,(164,(161,162)))),(173,(169,((172,171),170)))))))),((122,((124,125),(126,123))),((157,(158,(156,159))),155))),(153,154)),(((((168,167),166),165),((149,(152,148)),(150,151))),(101,(100,102))))),(104,103)),(105,(106,107)),81);
	TREE 'RAxML Bootstrap Tree+++++' = ((((103,104),(107,(105,106))),((((189,(((5,6),134),((132,133),((135,((138,(137,139)),136)),(188,(186,187)))))),(((147,(145,146)),((128,(130,((129,131),127))),((195,((182,(179,(181,(178,180)))),((174,((177,176),175)),(117,((121,(120,118)),119))))),(((11,((10,8),(7,9))),(141,((140,(142,144)),143))),((((157,(156,(158,159))),155),(((125,126),124),(123,122))),(185,(183,184))))))),((((23,24),(25,(22,21))),((33,(32,31)),(((26,(30,27)),29),28))),(((2,(4,(3,1))),(12,((16,15),(13,14)))),(((172,(169,(171,173))),170),(((164,(163,161)),162),160)))))),(((190,192),(193,191)),194)),((153,154),(((((37,(34,(36,(38,35)))),(((98,(99,(97,96))),95),(((92,(90,91)),(94,93)),(((((152,((150,148),151)),149),((166,(167,168)),165)),((39,(43,42)),(40,41))),80)))),(((88,86),87),(85,84))),((((((((74,(73,72)),(((109,111),108),110)),((((53,(54,55)),56),(82,83)),(44,45))),((59,(60,57)),61)),((68,67),(64,(63,62)))),58),((89,49),((52,51),50))),(((116,(113,112)),(115,114)),(78,((77,76),(79,75)))))),(101,(100,102)))))),81);
	TREE 'RAxML Bootstrap Tree+++++' = ((((153,154),((((184,(183,185)),((((135,138),136),(137,139)),(((187,(188,186)),((134,(6,5)),(132,133))),189))),((195,(((182,(181,(180,(179,178)))),((131,(128,130)),(127,129))),((((((23,(21,(24,(25,22)))),((33,(32,31)),((30,26),(29,(27,28))))),(((((161,(162,163)),164),160),(173,(169,((171,172),170)))),(((165,166),167),168))),((2,((4,1),3)),(12,((15,16),(14,13))))),(11,((8,9),(7,10)))),(((145,146),147),((((144,142),143),141),140))))),(((119,(118,117)),(120,121)),((177,(175,176)),174)))),(((122,(126,124)),(123,125)),(157,(155,(158,(159,156))))))),(((100,102),101),((((((36,38),(34,35)),37),((((86,84),88),(87,85)),(((((96,99),97),98),95),(((93,(92,(90,91))),94),(80,((43,(42,39)),(41,40))))))),(((194,(191,(192,(190,193)))),(149,(151,(150,(152,148))))),((((((45,44),((108,(109,111)),110)),((72,(74,73)),((82,83),((68,67),((64,62),63))))),(((54,53),(55,56)),(61,((58,59),(60,57))))),((51,52),(89,(49,50)))),(116,((114,((115,112),113)),(78,(75,((76,77),79)))))))),((104,103),(105,(107,106)))))),81);
	TREE 'RAxML Bootstrap Tree+++++' = ((((104,103),((106,107),105)),(((((99,(96,97)),98),95),(((((86,88),(85,84)),87),((((109,(111,(108,110))),((44,45),(((116,((78,(((79,77),75),76)),(114,((113,112),115)))),((((53,54),55),56),(58,(61,(59,(60,57)))))),((((74,73),72),(67,68)),((83,82),((63,62),64)))))),((50,(89,49)),(51,52))),(((34,35),(38,36)),37))),((((92,91),(93,90)),94),(80,((149,((151,(152,150)),148)),(39,(((40,41),43),42))))))),(((154,153),((((157,(158,(156,159))),155),(((126,(124,125)),123),122)),(((((((33,(32,31)),(((28,(26,27)),(29,30)),(25,(((24,22),21),23)))),(165,(167,(166,168)))),(((12,((15,16),(13,14))),(2,(4,(1,3)))),((160,(((162,164),163),161)),(173,(169,((171,170),172)))))),(((131,128),(130,129)),127)),((((185,(184,183)),((137,((136,135),(139,138))),(188,(187,186)))),(((5,6),(189,(132,133))),134)),((((119,(117,118)),(120,121)),(((176,175),177),174)),(182,((181,(178,180)),179))))),(195,((145,(146,147)),((((7,8),(9,10)),11),(((140,143),(144,142)),141))))))),(101,(((191,(193,(192,190))),194),(100,102)))))),81);
	TREE 'RAxML Bootstrap Tree+++++' = (((((191,(193,190)),192),194),((((153,154),((102,100),101)),(((((38,36),(34,(37,35))),(((85,(84,87)),86),88)),((((((91,93),92),90),94),(80,((149,(((150,148),151),152)),(39,(43,((42,40),41)))))),(((((157,(156,(159,158))),155),((123,122),((124,126),125))),(((((11,9),8),(10,7)),((((3,(1,4)),2),((16,15),((14,13),12))),((165,(167,(168,166))),((((((161,163),162),164),160),(173,((169,170),(172,171)))),(((25,((24,22),(21,23))),((29,(27,26)),(30,28))),(33,(31,32))))))),(195,(((((184,183),185),((187,(186,188)),((((139,(137,135)),(138,136)),(189,((133,132),(5,6)))),134))),((((117,(118,119)),(121,120)),((175,(177,176)),174)),(180,(((182,179),178),181)))),(((143,((144,(142,140)),141)),(146,(147,145))),((129,127),(128,(130,131)))))))),(((96,(97,98)),99),95)))),((116,((78,((76,75),(79,77))),((113,114),(112,115)))),(((52,51),(50,(49,89))),((82,83),((((58,(((57,60),59),61)),((54,53),(55,56))),(((68,67),(64,(62,63))),(45,44))),(((72,73),74),(((108,111),109),110)))))))),((105,(106,107)),(103,104)))),81);
	TREE 'RAxML Bootstrap Tree+++++' = (((154,153),(((((155,(157,((156,159),158))),(122,((125,126),(123,124)))),(180,((179,182),(181,178)))),((((((13,15),12),14),16),(((((((170,172),169),171),173),((((162,163),160),161),164)),((((22,23),(21,24)),25),(((((26,29),27),30),28),(33,(32,31))))),(4,(2,(3,1))))),((((166,168),165),167),((135,((137,139),(138,136))),((7,((10,8),11)),9))))),(((((140,(143,((142,144),141))),(146,(147,145))),(((((188,186),187),(134,((189,(133,132)),(5,6)))),(185,(183,184))),((129,127),(130,(128,131))))),195),(((117,(118,119)),(120,121)),(174,(175,(176,177))))))),(((((103,104),(105,(107,106))),(149,(148,(152,(151,150))))),(((95,((((80,((40,43),((41,42),39))),((90,((91,93),92)),94)),(97,99)),(96,98))),((84,((88,85),(87,86))),(((34,35),37),(38,36)))),((((((72,(74,73)),(((68,67),(82,83)),(63,(62,64)))),((44,45),((109,(108,111)),110))),(((61,((60,59),57)),58),((55,(53,56)),54))),((52,51),(50,(49,89)))),((((115,(113,112)),114),(78,((79,(77,75)),76))),116)))),(((193,((191,192),190)),194),(101,(102,100)))),81);
	TREE 'RAxML Bootstrap Tree+++++' = ((((104,103),(105,(106,107))),(((((((((123,122),((124,126),125)),((157,(156,(158,159))),155)),(((((((189,(132,133)),(((187,(188,186)),((5,6),134)),(185,(183,184)))),(((139,136),(135,138)),137)),((131,(130,128)),(127,129))),(((146,(145,147)),(140,(143,(142,(144,141))))),(195,(((121,120),(117,(119,118))),(175,(177,(176,174))))))),(182,(181,(180,(179,178))))),(((11,((10,8),9)),7),(((((173,((172,(170,169)),171)),((161,163),((162,160),164))),((((167,166),165),168),((15,16),((13,14),12)))),(((33,(31,32)),((29,30),(26,(28,27)))),(((22,23),(24,21)),25))),(((4,3),1),2))))),(38,36)),(34,(35,37))),((((93,94),(90,(92,91))),(80,((85,(88,((84,86),87))),(((41,43),(40,39)),42)))),((96,((99,97),98)),95))),(((149,((148,150),(152,151))),((((191,193),190),192),194)),((((((79,75),77),76),78),((114,115),((113,112),116))),(((((72,73),74),((109,(111,108)),110)),((((45,44),(83,82)),(((53,(55,54)),56),(((60,57),(58,59)),61))),(((64,63),62),(68,67)))),((51,52),(49,(89,50))))))),((153,154),(101,(102,100))))),81);
	TREE 'RAxML Bootstrap Tree+++++' = (((((((157,156),155),(159,158)),(((124,(125,126)),123),122)),(((135,((138,139),(136,137))),((((168,(167,166)),165),(((12,((16,15),(14,13))),(4,(2,(3,1)))),(((((164,(163,162)),161),160),(173,((170,171),(172,169)))),(((24,(22,(23,21))),25),((33,(32,31)),(((29,28),30),(26,27))))))),(((10,8),11),(9,7)))),((((175,(177,(174,176))),(182,((179,(180,178)),181))),(((189,(((134,(187,(186,188))),(5,6)),(133,132))),(((118,119),117),(120,121))),((143,(140,((142,144),141))),(185,(184,183))))),(195,((146,(145,147)),((130,(131,128)),(129,127))))))),((((104,103),((107,106),105)),((((97,99),95),(96,98)),(((((84,88),(85,86)),87),((37,(34,(35,(36,38)))),((((194,(((191,190),192),193)),((51,52),(49,(50,89)))),((72,(74,73)),(((111,(109,108)),110),(((68,67),(64,(63,62))),((82,83),(((58,((60,(57,59)),61)),(((53,54),55),56)),(44,45))))))),(116,(((114,115),(78,(76,(77,(75,79))))),(113,112)))))),(((((149,(152,((150,151),148))),(40,43)),((42,41),39)),80),((((91,93),92),90),94))))),((101,(102,100)),(154,153)))),81);
	TREE 'RAxML Bootstrap Tree+++++' = (((((((49,89),50),(52,51)),(((((55,53),54),56),(((((((109,111),108),110),(74,(73,72))),(44,45)),(83,82)),((62,(63,64)),(67,68)))),(((59,(57,60)),61),58))),((((((36,38),(35,37)),34),((149,(152,((148,151),150))),(((190,191),(192,193)),194))),(((((77,(75,76)),79),78),((113,(115,112)),114)),116)),((((84,88),(86,87)),85),((((80,((((99,97),95),(98,96)),((40,43),(42,(41,39))))),(93,94)),(92,90)),91)))),((195,(((((((183,184),185),(((((5,6),189),(133,(132,((((139,137),138),136),135)))),(188,(187,186))),134)),((130,128),((131,129),127))),((180,((182,179),(181,178))),((146,(147,145)),(140,(141,((142,143),144)))))),((((120,117),(121,118)),119),(177,((174,175),176)))),(((((155,(159,158)),157),156),(122,((123,126),(124,125)))),(((11,(10,7)),(8,9)),(((4,(2,(3,1))),(((((164,161),160),(162,163)),(((169,170),(171,172)),173)),(((16,((12,15),13)),14),(((25,(((24,22),21),23)),(((28,29),30),(27,26))),(31,(33,32)))))),((168,166),(167,165))))))),((101,(100,102)),((154,153),((107,(106,105)),(103,104)))))),81);
	TREE 'RAxML Bootstrap Tree+++++' = (((((((((184,(185,183)),(187,(188,186))),(134,(6,5))),((133,132),189)),(((((((124,123),(125,126)),122),(155,((158,(159,156)),157))),((180,((178,179),(181,182))),((146,(145,147)),(((166,(165,(167,168))),(((25,(23,(24,(22,21)))),(((32,31),33),(((28,27),30),(26,29)))),(((4,(1,(2,3))),(12,((15,16),(13,14)))),(((163,161),(164,(160,162))),(173,(170,(172,(169,171)))))))),((131,(130,128)),(127,129)))))),((((7,8),(9,10)),11),195)),(((143,(141,(142,144))),140),((175,((176,174),177)),((121,120),((118,119),117)))))),((((135,136),139),(137,138)),(154,153))),(101,(102,100))),(((((((150,148),151),149),152),(103,104)),(105,(106,107))),(((((38,36),(34,(35,37))),(((88,(84,86)),87),85)),((((90,((94,92),91)),93),(80,(((42,43),39),(41,40)))),((((96,97),98),95),99))),((((((44,45),((((53,55),54),56),((60,57),(61,(58,59))))),(((68,67),((63,62),64)),(82,83))),((((111,109),108),110),(74,(73,72)))),(((50,89),49),(52,51))),(116,(((78,(((79,77),75),76)),(115,114)),(113,112))))))),(194,(190,((193,191),192))),81);
	TREE 'RAxML Bootstrap Tree+++++' = (((((((185,(183,184)),((187,(188,186)),(((189,((135,(((139,137),138),136)),(6,5))),(133,132)),134))),((((((((10,(8,9)),7),11),((((33,(32,31)),((28,27),((26,29),30))),(25,(22,(23,(24,21))))),(((((1,3),4),2),(12,((15,13),(14,16)))),(((163,((162,161),164)),160),(((170,171),(172,169)),173))))),195),((((122,(123,(126,(124,125)))),(155,(((156,159),158),157))),(146,(147,145))),((130,(128,131)),(129,127)))),(((((174,176),175),177),((117,(118,119)),(121,120))),(180,((178,179),(181,182))))),(143,(((144,142),141),140)))),(((192,((193,190),191)),194),((102,100),101))),((95,((99,97),(96,98))),((((((49,(89,50)),(51,52)),((116,(((78,((76,79),(77,75))),(115,114)),(113,112))),(((((111,(109,108)),110),(((58,((60,(57,59)),61)),((53,(56,55)),54)),(45,44))),(((68,67),(64,(62,63))),(82,83))),((74,73),72)))),(((34,35),(38,36)),37)),(((84,85),(87,88)),86)),((80,((((166,165),(167,168)),(149,((151,(148,150)),152))),((39,(43,42)),(41,40)))),(((92,(91,90)),93),94))))),((103,104),(105,(106,107)))),(154,153),81);
	TREE 'RAxML Bootstrap Tree+++++' = ((194,(((192,191),190),193)),(((104,103),((107,106),105)),((((((((92,91),90),(93,94)),(((43,(80,40)),42),(41,39))),((99,((97,98),96)),95)),((((((((((((56,55),54),53),(58,(((57,60),59),61))),(82,83)),(45,44)),((68,67),((63,62),64))),((72,(74,73)),((108,(111,109)),110))),((52,51),(49,(50,89)))),((116,(113,112)),(((78,(((77,76),79),75)),114),115))),(((149,(151,(152,(148,150)))),34),((36,38),(37,35)))),((84,((87,86),88)),85))),((153,154),((((155,(157,((158,159),156))),(((123,126),(125,124)),122)),(((((129,127),131),(128,130)),(((((141,((140,144),(142,143))),(180,(181,((182,179),178)))),((185,(184,183)),((((6,5),(189,(133,132))),134),((135,(138,(137,(139,136)))),(187,(188,186)))))),(((121,120),(117,(118,119))),(174,(177,(176,175))))),(146,(147,145)))),((11,((9,10),(8,7))),195))),((((167,168),(165,166)),(((4,(3,(1,2))),(12,((15,16),(13,14)))),(160,(((170,((169,171),172)),173),(163,(162,(161,164))))))),((((28,(26,30)),(29,27)),(33,(32,31))),((21,(22,25)),(24,23))))))),(101,(102,100)))),81);
	TREE 'RAxML Bootstrap Tree+++++' = (((((153,154),((((181,(180,178)),179),182),((140,(143,((142,144),141))),(((((117,(119,118)),(121,120)),(174,((176,175),177))),(((((131,(130,128)),(127,129)),((((136,139),135),(138,137)),(146,(147,145)))),195),((((7,(8,10)),(9,11)),(((167,(166,168)),165),((((31,(32,33)),((30,26),((27,28),29))),(((21,22),(23,24)),25)),(((2,(3,(4,1))),((13,(14,15)),(16,12))),(((169,(171,(172,170))),173),(160,((161,163),(162,164)))))))),(155,((158,(156,159)),(((125,(124,126)),(122,123)),157)))))),((((186,188),187),((184,183),185)),(189,((134,(6,5)),(133,132)))))))),(101,(102,100))),(((((((193,191),192),190),194),((149,((151,150),148)),152)),((104,103),(105,(107,106)))),((((((87,85),88),(86,84)),((36,38),(34,(37,35)))),(((93,94),(92,(90,91))),(((98,95),(99,(97,96))),(80,(((40,43),(42,39)),41))))),((116,((78,((76,79),(77,75))),(114,((112,113),115)))),((((82,83),((44,45),((68,67),(((74,(72,73)),((108,(111,109)),110)),((((56,54),53),55),((61,(59,(57,60))),58)))))),(64,(62,63))),((50,(49,89)),(52,51))))))),81);
	TREE 'RAxML Bootstrap Tree+++++' = ((((((104,103),(107,(105,106))),(195,((((123,(122,((124,126),125))),(155,(157,((159,158),156)))),((182,((179,(178,180)),181)),((((10,(9,7)),8),11),(((((173,(169,(172,(171,170)))),(((164,(163,162)),161),160)),((12,((16,15),(14,13))),((2,(1,3)),4))),(167,(165,(166,168)))),(((21,(22,24)),(25,23)),((33,(32,31)),(((26,29),30),(28,27)))))))),(((((177,(175,(176,174))),((117,119),((121,120),118))),((140,(141,(143,(142,144)))),(146,(145,147)))),((185,(183,184)),((128,(131,130)),(127,129)))),((((135,(136,(139,(137,138)))),(187,(188,186))),((133,132),(134,(6,5)))),189))))),((194,(((193,191),190),192)),((((149,((151,150),148)),152),((((36,38),(37,(34,35))),(((87,85),88),(86,84))),(((90,(91,92)),(93,94)),(((((97,96),98),99),95),(80,(((41,40),(39,43)),42)))))),((116,((78,(((75,76),79),77)),((114,115),(113,112)))),(((49,(89,50)),(52,51)),((58,((60,57),(59,61))),((((45,44),(((108,109),111),110)),(((64,(63,62)),(67,68)),(((73,72),74),(82,83)))),(56,((55,54),53))))))))),((153,154),(101,(102,100)))),81);
	TREE 'RAxML Bootstrap Tree+++++' = ((194,((191,(193,192)),190)),((((((((((((39,42),41),(40,43)),80),((92,(90,91)),(93,94))),(99,((98,(95,96)),97))),(((84,87),(86,88)),85)),(((34,(35,36)),38),37)),(((((177,((176,175),174)),((134,((133,132),((5,6),189))),(((142,(144,(143,141))),140),(((183,(185,184)),(((157,(158,(159,156))),155),((125,(124,126)),(123,122)))),(195,((((128,(131,130)),(127,129)),(182,(179,(181,(178,180))))),((145,147),146))))))),(((186,188),187),(135,((137,139),(136,138))))),(((119,(117,118)),(121,120)),((11,((7,(10,8)),9)),((4,(2,(3,1))),(((((25,((22,24),23)),21),((33,(31,32)),(((26,29),28),(30,27)))),((((161,160),163),(164,162)),((171,173),((170,172),169)))),(((167,168),(166,165)),(12,(((14,13),15),16)))))))),(154,153))),((149,(151,((152,150),148))),(103,104))),(((100,102),101),((116,((78,((79,77),(75,76))),(115,((114,113),112)))),(((50,(89,49)),(51,52)),(((72,74),73),(((82,83),((64,(67,68)),(63,62))),(((44,45),(((108,111),109),110)),((58,(61,((57,60),59))),(((54,55),53),56))))))))),((106,107),105)),81);
	TREE 'RAxML Bootstrap Tree+++++' = (((101,(102,100)),((((116,((78,((75,79),(77,76))),((112,(115,114)),113))),(((50,(49,89)),(52,51)),((82,83),((((((55,(53,54)),56),((61,((57,60),59)),58)),((45,44),((109,(111,108)),110))),((68,67),((63,62),64))),((72,74),73))))),((152,(149,(151,(148,150)))),((((((98,99),(97,95)),96),((((155,((158,(157,159)),156)),(122,(126,(123,(124,125))))),(((((131,(128,130)),(127,129)),(((185,(184,183)),((187,(188,186)),(134,((5,6),(189,(132,133)))))),((176,(175,(177,174))),((120,121),(117,(119,118)))))),(((146,(145,147)),((182,(179,(181,(180,178)))),(140,(143,(141,(142,144)))))),195)),((((((16,15),(13,14)),12),(((((166,167),165),168),(((31,32),33),((25,(((21,23),24),22)),((30,(27,28)),(29,26))))),(((((((((169,171),172),170),173),164),162),161),163),160))),(2,((3,1),4))),((135,((138,139),(137,136))),((((7,8),9),10),11))))),(154,153))),((80,((39,(43,(41,40))),42)),(((90,92),(91,93)),94))),(((36,38),(34,(37,35))),(((84,88),(85,87)),86))))),((194,(192,((190,191),193))),(((107,106),105),(103,104))))),81);
	TREE 'RAxML Bootstrap Tree+++++' = ((((154,153),(195,((((((9,10),8),7),11),(((168,166),(165,167)),(((((25,(22,(23,(24,21)))),((33,(31,32)),((29,27),((30,26),28)))),((13,((14,15),12)),16)),((160,((162,163),(161,164))),((((169,170),172),171),173))),(4,(2,(1,3)))))),(((((140,((142,(141,144)),143)),((((((126,123),(125,124)),122),(155,(((156,159),158),157))),(182,((180,(178,179)),181))),(185,(183,184)))),((130,(128,131)),(129,127))),((((((137,136),(138,139)),135),(133,132)),(((5,6),134),(189,(187,(188,186))))),(146,(147,145)))),(((117,(118,119)),(121,120)),(177,(174,(175,176)))))))),((101,(102,100)),((((193,(190,192)),(194,191)),(((107,106),105),(104,103))),((((152,(151,150)),148),149),((((((113,112),116),(115,114)),(78,((79,77),(76,75)))),(((50,(49,89)),(51,52)),((((60,57),(59,61)),58),(((((53,55),56),54),((45,44),(82,83))),(((63,(64,62)),(68,67)),((73,(74,72)),(((108,109),110),111))))))),(((37,((35,(38,34)),36)),(((87,85),88),(84,86))),(((95,(((97,98),99),96)),(80,(((42,39),(41,40)),43))),(94,(((90,92),91),93))))))))),81);
	TREE 'RAxML Bootstrap Tree+++++' = ((((103,104),(107,(105,106))),(((101,(100,102)),((153,154),((189,((134,(6,5)),(133,132))),(((((168,((167,165),166)),(((173,(172,171)),(169,170)),(164,((161,163),(162,160))))),(((4,(1,(3,2))),(12,((16,13),(15,14)))),(((33,(31,32)),(29,((27,28),(26,30)))),(25,((22,24),(21,23)))))),((135,(((139,137),138),136)),(((10,7),(9,8)),11))),((((185,(184,183)),(187,(188,186))),((140,((142,(144,143)),141)),(182,(179,(181,(180,178)))))),(((((120,(121,(119,(117,118)))),(177,((174,176),175))),195),((147,(145,146)),(129,(127,(131,(130,128)))))),((126,((122,123),(125,124))),((157,((158,159),156)),155)))))))),(((((((45,44),((((61,(59,(60,57))),58),(67,68)),((64,(62,63)),(((108,111),109),110)))),(73,(74,72))),(83,82)),((51,52),(50,(49,89)))),((54,((53,56),55)),((112,((114,((78,(77,((75,79),76))),115)),113)),116))),(((194,((192,191),(193,190))),(149,(((151,152),150),148))),((95,((99,(97,98)),96)),(((94,(93,(91,(92,90)))),(80,((40,41),((42,43),39)))),((88,((85,84),(86,87))),((34,36),((35,38),37))))))))),81);
	TREE 'RAxML Bootstrap Tree+++++' = ((((101,(102,100)),((194,((191,(193,192)),190)),((153,154),(((195,((((((118,119),117),(120,121)),(177,((175,176),174))),(((146,(145,147)),((134,((132,133),(189,((5,6),((138,135),(139,(136,137))))))),((185,(184,183)),(187,(188,186))))),((143,(((142,144),140),141)),(182,(179,(180,(181,178))))))),((131,(128,130)),(127,129)))),((((((173,(((171,172),170),169)),(160,((162,164),(161,163)))),((2,(4,(3,1))),((16,15),((14,13),12)))),(((((22,21),24),23),25),((31,(32,33)),(((26,30),29),(28,27))))),((166,(168,167)),165)),((((7,8),11),10),9))),((155,((156,157),(159,158))),(((125,(124,126)),123),122)))))),((((((85,86),87),(84,88)),((34,((38,36),(37,35))),(((93,94),(90,(91,92))),((((43,40),((39,42),41)),80),(((95,99),(96,98)),97))))),(((105,(107,106)),(((83,(82,((64,(62,63)),((44,45),((58,(61,((57,60),59))),(((67,68),((56,55),(53,54))),(110,((109,108),111)))))))),(73,(74,72))),((51,52),(50,(49,89))))),(116,(((78,((79,(77,75)),76)),(114,115)),(113,112))))),((((150,152),(148,151)),149),(104,103)))),81);
	TREE 'RAxML Bootstrap Tree+++++' = ((((((126,(124,125)),(123,122)),(155,(((156,159),158),157))),(((((184,183),185),((140,((141,(142,144)),143)),((((7,10),(8,(9,11))),((((((16,15),((13,14),12)),((((171,172),(170,169)),173),((161,(162,(164,160))),163))),(2,(3,(4,1)))),((((22,23),(21,24)),25),((33,(31,32)),(((30,29),27),(26,28))))),(((168,165),166),167))),((117,(119,118)),(120,121))))),(((((6,5),(189,(133,132))),(134,((187,(188,186)),(135,((136,137),(139,138)))))),((175,(177,176)),174)),(((((129,130),128),(131,127)),(145,(147,146))),195))),(182,(179,(181,(180,178)))))),((((107,(105,106)),(104,103)),(194,((193,192),(191,190)))),((154,153),(((100,102),101),((((77,(75,(76,79))),78),((116,(113,112)),(114,115))),((((51,52),((89,49),50)),((73,(72,74)),((((45,44),(((55,53),(54,56)),(82,83))),(((58,((57,60),(61,59))),(68,67)),(64,(62,63)))),(((111,109),108),110)))),(((88,(85,87)),(86,84)),(((36,38),(34,(35,37))),(((80,((((149,((148,151),150)),152),(40,43)),(41,(42,39)))),(((92,91),(90,93)),94)),((96,(98,(99,97))),95)))))))))),81);
[truncated: 1,432,666 more chars]
